# Supplementary material for: Integrative characterization of the near‐minimal bacterium Mesoplasma florum
Source: Mol Syst Biol. 2020 Dec 17;16(12):e9844. doi: 10.15252/msb.20209844 (PMC7745072; doi:10.15252/msb.20209844)
Supplement: Supplementary file 5 — Dataset EV1 [file MSB-16-e9844-s004.xlsx]

## Sheet: Content
Dataset EV1 - List of motif-associated TSSs identified in this study.
Sheet 1 - gTSS
Sheet 2 - iTSS

## Sheet: gTSS
TSS start	TSS end	TSS strand	TSS base	TSS type	-10 box coordinates	-10 box sequence	MEME p-value	MAST p-value	spacing between TSS and -10 box	TSS raw signal height	TSS RSPM	closest downstream gene start	closest downstream gene end	closest downstream gene name (RAST)	closest downstream gene strand	closest downstream gene name (RefSeq)	closest downstream gene product
1541	1542	+	G	p-gTSS	1528-1534	GATAAT	1.3e-05	8.02e-08	7	3679	528	1559	2681	peg.2	+	mfl002	DNA_polymerase_III_beta_subunit_(EC_2.7.7.7)
3700	3701	-	G	p-gTSS	3707-3713	TATAAT	NA	2.94e-06	6	1879	270	2707	3682	peg.3	-	mfl003	Rod_shape-determining_protein_MreB
3705	3706	-	A	p-gTSS	3712-3718	TATACT	0.0018	NA	6	1984	285	2707	3682	peg.3	-	mfl003	Rod_shape-determining_protein_MreB
3728	3729	+	A	p-gTSS	3716-3722	TATAAT	0.00019	3.43e-06	6	295	42	3750	4278	peg.4	+	mfl004	Ribonuclease_M5_(EC_3.1.26.8)
5266	5267	+	A	p-gTSS	5253-5259	TATAAT	0.00038	3.99e-06	7	7571	1088	5301	7209	peg.6	+	mfl006	DNA_gyrase_subunit_B_(EC_5.99.1.3)
9820	9821	+	G	p-gTSS	9808-9814	GAAAAT	0.0024	4.34e-05	6	1316	189	9836	12362	peg.8	+	mfl008	PTS_system,_sucrose-specific_IIA_component_(EC_2.7.1.69)_/_PTS_system,_sucrose-specific_IIB_component_(EC_2.7.1.69)_/_PTS_system,_sucrose-specific_IIC_component_(EC_2.7.1.69)_/_domain_of_unknown_function
13882	13883	+	A	p-gTSS	13870-13876	TATAAT	3.5e-05	6.68e-07	6	6277	902	13897	14632	peg.10	+	mfl010	hypothetical_protein
14711	14712	+	A	p-gTSS	14699-14705	GATAAT	0.00049	2.15e-06	6	576	83	14853	16248	peg.11	+	mfl011	Beta-glucosidase_(EC_3.2.1.21);_6-phospho-beta-glucosidase_(EC_3.2.1.86)
20055	20056	-	A	p-gTSS	20063-20069	TATAAT	7.3e-05	3.23e-07	7	807	116	18680	20039	peg.14	-	mfl014	GTPase_and_tRNA-U34_5-formylation_enzyme_TrmE
21709	21710	-	A	p-gTSS	21716-21722	TATAAT	0.00043	9.44e-06	6	534	77	20110	21676	peg.15	-	mfl015	Arginine/ornithine_antiporter_ArcD
23393	23394	-	A	p-gTSS	23401-23407	TACAAT	0.00016	3.99e-06	7	141	20	21758	23372	peg.16	-	mfl016	Amino_acid_permease
24754	24755	-	A	p-gTSS	24765-24771	TATTAT	0.0001	NA	10	1045	150	23457	24726	peg.17	-	mfl017	Seryl-tRNA_synthetase_(EC_6.1.1.11)
24758	24759	-	A	p-gTSS	24765-24771	TATTAT	NA	5.59e-07	6	183	26	23457	24726	peg.17	-	mfl017	Seryl-tRNA_synthetase_(EC_6.1.1.11)
24855	24856	+	A	p-gTSS	24843-24849	TAAAAT	2.9e-05	1.49e-07	6	410	59	24874	25738	peg.18	+	mfl018	Chaperonin_(heat_shock_protein_33)
25810	25811	+	G	p-gTSS	25798-25804	TAAAAT	4.3e-05	3.23e-07	6	9936	1427	25860	27675	peg.19	+	mfl019	ABC_transporter,_ATP-binding_protein
27736	27737	+	A	p-gTSS	27724-27730	TATAAT	1.3e-05	3.23e-07	6	6761	971	27766	29887	peg.20	+	mfl020	hypothetical_protein
29946	29947	+	G	p-gTSS	29934-29940	TATATT	0.0017	2.68e-05	6	853	123	30125	30965	peg.21	+	mfl021	hypothetical_protein
30986	30987	+	A	p-gTSS	30974-30980	TATAAT	0.00049	3.99e-06	6	11865	1704	31148	31826	peg.22	+	mfl022	hypothetical_protein
31876	31877	-	A	a-gTSS	31884-31890	TATTAT	0.00056	3.99e-06	7	1023	147	31148	31826	peg.22	+	mfl022	hypothetical_protein
31959	31960	+	A	p-gTSS	31947-31953	TATAAT	0.00089	1.24e-05	6	8967	1288	32115	34194	peg.23	+	mfl023	hypothetical_protein
40125	40126	+	A	p-gTSS	40115-40121	TAAAAT	2e-05	1.21e-07	4	8810	1266	40144	40462	peg.28	+	mfl028	hypothetical_protein
43727	43728	+	A	p-gTSS	43715-43721	TATAAT	8.6e-05	1.32e-06	6	814	117	43809	44535	peg.32	+	mfl032	hypothetical_protein
49482	49483	-	G	p-gTSS	49489-49495	TACTAT	0.0015	2.09e-05	6	3253	467	48711	49365	peg.35	-	mfl035	Substrate-specific_component_ThiT_of_thiamin_ECF_transporter
49542	49543	+	A	p-gTSS	49529-49535	TAAAAT	0.00014	2.15e-06	7	1896	272	49571	51101	peg.36	+	mfl036	Methionyl-tRNA_synthetase_(EC_6.1.1.10)
51179	51180	+	A	p-gTSS	51167-51173	TATAAT	2.9e-05	6.49e-08	6	683	98	51297	52656	peg.37	+	mfl037	NADH_dehydrogenase_(EC_1.6.99.3)
61107	61108	+	A	p-gTSS	61094-61100	TATAAT	0.00022	2.94e-06	7	1443	207	61125	61926	peg.45	+	mfl045	Pyrroline-5-carboxylate_reductase_(EC_1.5.1.2)
62572	62573	-	A	p-gTSS	62579-62585	TATAAT	2e-06	1.67e-08	6	6135	881	61952	62552	peg.46	-	mfl046	FMN-dependent_NADH-azoreductase
62610	62611	+	A	p-gTSS	62597-62603	TATAAT	4.3e-05	9.45e-07	7	640	92	62638	63439	peg.47	+	mfl047	Putative_deoxyribonuclease_YcfH
63457	63458	+	G	p-gTSS	63445-63451	TATAAT	0.00022	1.83e-06	6	15317	2200	63481	64273	peg.48	+	mfl048	Putative_deoxyribonuclease_YcfH
64437	64438	-	A	a-gTSS	64444-64450	TACTAT	0.00022	2.15e-06	6	736138	105743	63481	64273	peg.48	+	mfl048	Putative_deoxyribonuclease_YcfH
64512	64513	+	A	p-gTSS	64502-64508	TATAAT	5.1e-05	2.67e-07	4	300	43	64525	64846	peg.49	+	mfl049	hypothetical_protein
65733	65734	+	G	p-gTSS	65716-65722	TATAAT	8.6e-05	NA	11	442	63	65767	66367	peg.52	+	mfl052	FMN-dependent_NADH-azoreductase
67962	67963	-	G	p-gTSS	67969-67975	TAAAAT	3.8e-07	6.16e-09	6	2502	359	66404	67943	peg.53	-	mfl053	COG0488:_ATPase_components_of_ABC_transporters_with_duplicated_ATPase_domains
69933	69934	-	G	p-gTSS	69940-69946	TATAAT	0.0018	NA	6	23850	3426	68964	69918	peg.55	-	mfl055	Probable_5'-3'_exonuclease_Bsu_YpcP
69961	69962	-	A	p-gTSS	69969-69975	TATAAT	0.00029	4.63e-06	7	220	32	68964	69918	peg.55	-	mfl055	Probable_5'-3'_exonuclease_Bsu_YpcP
70554	70555	-	G	p-gTSS	70562-70568	TATAAT	0.00022	2.52e-06	7	136	20	69976	70537	peg.56	-	mfl056	FIG000605:_protein_co-occurring_with_transport_systems_(COG1739)
70576	70577	+	A	p-gTSS	70564-70570	TATAAT	0.0001	2.15e-06	6	2259	324	70614	73446	peg.57	+	mfl057	Protein_export_cytoplasm_protein_SecA_ATPase_RNA_helicase_(TC_3.A.5.1.1)
80201	80202	+	A	p-gTSS	80189-80195	TAAAAT	1.6e-05	1.49e-07	6	8723	1253	80224	81157	peg.62	+	mfl062	HPr_kinase/phosphorylase_(EC_2.7.1.-)_(EC_2.7.4.-)
86118	86119	+	A	p-gTSS	86106-86112	TTTAAT	0.0022	2.37e-05	6	8371	1202	86139	86376	peg.67	+	mfl067	hypothetical_protein
86421	86422	+	A	p-gTSS	86408-86414	TATTAT	0.00029	4.63e-06	7	2538	365	86447	86714	peg.68	+	mfl068	preprotein_translocase,_SecG_subunit,_putative
91729	91730	+	A	p-gTSS	91717-91723	TATAAT	2.4e-05	2.67e-07	6	65666	9433	91752	93096	peg.71	+	mfl071	Cytosol_aminopeptidase_PepA_(EC_3.4.11.1)
94530	94531	+	A	p-gTSS	94517-94523	TATAAT	0.0014	1.42e-05	7	1375	198	94550	95225	peg.73	+	mfl073	hypothetical_protein
95278	95279	+	G	p-gTSS	95266-95272	TATAAT	5.1e-05	1.12e-06	6	3814	548	95429	96719	peg.74	+	mfl074	Adenylosuccinate_synthetase_(EC_6.3.4.4)
98049	98050	+	A	p-gTSS	98040-98046	TATTAT	NA	4.63e-06	3	589	85	98069	99113	peg.76	+	mfl076	Ribose-phosphate_pyrophosphokinase_(EC_2.7.6.1)
102792	102793	+	A	p-gTSS	102780-102786	TATAAT	2.9e-05	1.21e-07	6	6315	907	102861	103734	peg.81	+	mfl080	SSU_ribosomal_protein_S6p_/_hypothetical_protein
103749	103750	+	A	p-gTSS	103737-103743	TATAAT	0.00089	9.44e-06	6	589	85	103796	104252	peg.82	+	mfl081	Single-stranded_DNA-binding_protein
104617	104618	+	A	p-gTSS	104605-104611	TATAAT	0.0014	1.08e-05	6	4124	592	104644	105088	peg.84	+	mfl083	LSU_ribosomal_protein_L9p
106478	106479	+	A	p-gTSS	106466-106472	TATAAT	6.1e-05	6.68e-07	6	2898	416	106501	107935	peg.86	+	mfl085	hypothetical_protein
108016	108017	+	A	p-gTSS	108004-108010	TATAAT	0.00056	7.14e-06	6	1415	203	108043	108958	peg.87	+	mfl086	Substrate-specific_component_FolT_of_folate_ECF_transporter
111047	111048	+	A	p-gTSS	111035-111041	TATAAT	0.0001	3.89e-07	6	29245	4201	111270	111609	peg.90	+	mfl090	Preprotein_translocase_subunit_SecE_(TC_3.A.5.1.1)
112306	112307	+	A	p-gTSS	112296-112302	TAAAAT	1.6e-05	2.67e-07	4	124	18	112384	114139	peg.92	+	mfl092	Ribonuclease_J2_(endoribonuclease_in_RNA_processing)
114685	114686	-	G	p-gTSS	114692-114698	TAAACT	0.00025	3.43e-06	6	1910	274	114151	114658	peg.93	-	mfl093	Hypothetical_transmembrane_protein
114705	114706	+	A	p-gTSS	114696-114702	TATCAT	0.00022	3.99e-06	3	1073	154	114736	116071	peg.94	+	mfl094	Oligopeptide_transport_system_permease_protein_OppB_(TC_3.A.1.5.1)
124546	124547	+	A	p-gTSS	124534-124540	TATAAT	3.5e-05	3.23e-07	6	8037	1154	124564	127426	peg.100	+	mfl100	Cell_division_protein_FtsK
129280	129281	+	G	p-gTSS	129268-129274	TATAAT	7.3e-05	4.67e-07	6	10233	1470	129302	129773	peg.102	+	mfl102	Transcription_elongation_factor_GreA
130727	130728	+	G	p-gTSS	130715-130721	GATAAT	0.0029	6.13e-05	6	16837	2419	130740	130813	rna.1	+	NA	tRNA-His-GTG
131169	131170	-	A	p-gTSS	131176-131182	GATAAT	0.00016	1.56e-06	6	4429	636	130853	131153	peg.104	-	mfl104	hypothetical_protein
131204	131205	+	A	p-gTSS	131194-131200	TAAAAT	1.6e-05	3.23e-07	4	2183	314	131226	131667	peg.105	+	mfl105	Ribose_5-phosphate_isomerase_B_(EC_5.3.1.6)
132906	132907	+	A	p-gTSS	132894-132900	TATAAT	0.00019	2.94e-06	6	447	64	132934	133558	peg.107	+	mfl107	Uracil_phosphoribosyltransferase_(EC_2.4.2.9)
133654	133655	+	G	p-gTSS	133642-133648	TAGAAT	0.00038	1.32e-06	6	85071	12220	134097	134961	peg.108	+	mfl109	ATP_synthase_F0_sector_subunit_a_(EC_3.6.3.14)
140669	140670	+	A	p-gTSS	140658-140664	CATAAT	0.0012	9.44e-06	5	558	80	140685	141090	peg.116	+	mfl117	Organic_hydroperoxide_resistance_protein
144291	144292	-	G	p-gTSS	144298-144304	TATAAT	0.0008	1.08e-05	6	432	62	142940	144245	peg.118	-	mfl119	Pyrimidine-nucleoside_phosphorylase_(EC_2.4.2.2)
144312	144313	+	G	p-gTSS	144300-144306	TATAAT	0.00012	4.63e-06	6	661	95	144339	146025	peg.119	+	mfl120	D-Ribose_1,5-phosphomutase_(EC_5.4.2.7)
146833	146834	+	G	p-gTSS	146821-146827	TATAAT	0.0011	9.44e-06	6	20476	2941	146886	147225	peg.121	+	mfl122	SSU_ribosomal_protein_S10p_(S20e)
157777	157778	+	G	p-gTSS	157765-157771	TATAAT	3.5e-05	3.89e-07	6	2139	307	157795	158203	peg.142	+	mfl143	Cytidine_deaminase_(EC_3.5.4.5)
162315	162316	+	A	p-gTSS	162303-162309	TATAAT	4.2e-06	1.21e-07	6	469	67	162344	163565	peg.151	+	mfl152	ATPase_component_of_general_energizing_module_of_ECF_transporters
166287	166288	+	A	p-gTSS	166275-166281	TATTAT	0.0027	2.37e-05	6	6297	905	166495	170785	peg.155	+	mfl156	probably_ABC_transporter_membrane_protein
166460	166461	+	A	p-gTSS	166449-166455	TAAAAT	1.5e-07	3.64e-09	5	707	102	166495	170785	peg.155	+	mfl156	probably_ABC_transporter_membrane_protein
175873	175874	-	A	p-gTSS	175880-175886	TAAAAT	0.00038	2.94e-06	6	4027	578	173372	175871	peg.157	-	mfl158	hypothetical_protein
175941	175942	+	A	p-gTSS	175928-175934	TAAAAT	0.0034	6.13e-05	7	2650	381	176078	181418	peg.158	+	mfl159	Predicted_permease
181517	181518	+	G	p-gTSS	181505-181511	TATAAT	0.00071	9.44e-06	6	2388	343	181533	183534	peg.159	+	mfl160	DNA_ligase_(EC_6.5.1.2)
187211	187212	-	A	p-gTSS	187219-187225	TATAAT	0.00089	NA	7	7445	1069	186748	187198	peg.163	-	mfl164	hypothetical_protein
188213	188214	-	A	p-gTSS	188220-188226	TATAAT	4.3e-05	3.23e-07	6	1242	178	187275	188190	peg.164	-	mfl165	Trk_system_potassium_uptake_protein_TrkA
188235	188236	-	A	p-gTSS	188242-188248	TACAAT	0.00089	NA	6	77	11	187275	188190	peg.164	-	mfl165	Trk_system_potassium_uptake_protein_TrkA
188245	188246	+	G	p-gTSS	188233-188239	AATAAT	0.0047	NA	6	87	12	188277	189954	peg.165	+	mfl166	Potassium_uptake_protein_TrkH
188259	188260	+	A	p-gTSS	188246-188252	TATAAT	6.1e-05	5.59e-07	7	1450	208	188277	189954	peg.165	+	mfl166	Potassium_uptake_protein_TrkH
190921	190922	+	G	p-gTSS	190908-190914	TAAGAT	0.00033	5.36e-06	7	15196	2183	190971	191044	rna.2	+	NA	tRNA-Asn-GTT
191404	191405	+	G	p-gTSS	191391-191397	TATTAT	0.00025	1.83e-06	7	8831	1269	191417	191490	rna.6	+	NA	tRNA-Lys-TTT
191718	191719	+	G	p-gTSS	191705-191711	TATATT	0.0015	9.44e-06	7	3177	456	191848	193322	rna.8	+	NA	Small_Subunit_Ribosomal_RNA;_ssuRNA;_SSU_rRNA
196744	196745	+	A	p-gTSS	196731-196737	TAACAT	0.0022	5.47e-05	7	1796	258	196765	198358	peg.167	+	mfl168	ABC_transporter,_ATP-binding_protein
198411	198412	+	A	p-gTSS	198400-198406	TAAAAT	0.00043	8.22e-06	5	8348	1199	198430	199270	peg.168	+	mfl169	Hydrolase_(HAD_superfamily)
199446	199447	+	A	p-gTSS	199434-199440	TATAAT	0.0029	5.47e-05	6	3329	478	199470	200433	peg.169	+	mfl170	GMP_reductase_(EC_1.7.1.7)
200968	200969	+	A	p-gTSS	200956-200962	TACAAT	0.00033	8.22e-06	6	890687	127943	200993	201833	peg.171	+	mfl172	Dehydrogenases_with_different_specificities_(related_to_short-chain_alcohol_dehydrogenases)
202781	202782	+	G	p-gTSS	202769-202775	TATAAT	0.012	NA	6	126355	18150	202811	203783	peg.173	+	mfl174	6-phosphofructokinase_(EC_2.7.1.11)
203808	203809	+	G	p-gTSS	203795-203801	TAAAAT	0.0008	5.36e-06	7	7260	1043	203833	205270	peg.174	+	mfl175	Pyruvate_kinase_(EC_2.7.1.40)
205792	205793	-	A	p-gTSS	205799-205805	TATACT	0.0001	1.32e-06	6	1472	211	205315	205768	peg.175	-	mfl176	Ketosteroid_isomerase-related_protein
205847	205848	+	G	p-gTSS	205834-205840	TATAAT	1.6e-05	1.81e-07	7	7266	1044	206086	208021	peg.176	+	mfl177	Threonyl-tRNA_synthetase_(EC_6.1.1.3)
208040	208041	+	A	p-gTSS	208028-208034	TAAACT	0.0051	7.66e-05	6	2763	397	208058	208367	peg.177	+	mfl178	Thiosulfate_sulfurtransferase,_rhodanese_(EC_2.8.1.1)
208493	208494	+	A	p-gTSS	208481-208487	TAATAT	0.00022	6.68e-07	6	5660	813	208507	209200	peg.178	+	mfl179	Transcriptional_repressor_of_the_fructose_operon,_DeoR_family
212392	212393	+	A	p-gTSS	212379-212385	TAAAAT	0.00063	5.36e-06	7	284	41	212438	213734	peg.181	+	mfl182	ABC_transporter_ATP-binding_protein
216967	216968	-	A	p-gTSS	216974-216980	TATTAT	0.0011	1.42e-05	6	605	87	215878	216934	peg.185	-	mfl186	Formate_efflux_transporter_(TC_2.A.44_family)
217077	217078	+	A	p-gTSS	217065-217071	TATAAT	8.5e-06	5.22e-08	6	8695	1249	217110	217584	peg.186	+	mfl187	PTS_system,_glucose-specific_IIA_component_(EC_2.7.1.69)
217625	217626	+	G	p-gTSS	217613-217619	TATAAT	2e-05	3.89e-07	6	3372	484	217757	218300	peg.187	+	mfl188	Translation_initiation_factor_3
220348	220349	-	G	p-gTSS	220356-220362	TATAAT	0.0012	8.22e-06	7	1565	225	219317	220328	peg.191	-	mfl192	Tryptophanyl-tRNA_synthetase_(EC_6.1.1.2)
220388	220389	-	A	p-gTSS	220395-220401	TAAAAT	0.00089	NA	6	627	90	219317	220328	peg.191	-	mfl192	Tryptophanyl-tRNA_synthetase_(EC_6.1.1.2)
220400	220401	+	A	p-gTSS	220388-220394	TATAAT	0.00016	3.43e-06	6	3180	457	220420	221200	peg.192	+	mfl193	NAD_kinase_(EC_2.7.1.23)
221244	221245	+	A	p-gTSS	221230-221236	TATAAT	0.00043	1.08e-05	8	2066	297	221257	221827	peg.193	+	mfl194	16S_rRNA_(guanine(966)-N(2))-methyltransferase_(EC_2.1.1.171)_##_SSU_rRNA_m(2)G966
224033	224034	+	A	p-gTSS	224021-224027	TAAAAT	0.00019	9.45e-07	6	3270	470	224049	224751	peg.196	+	mfl197	hypothetical_transmembrane_protein
228084	228085	+	A	p-gTSS	228071-228077	TAAAAT	0.00056	7.14e-06	7	631	91	228109	228649	peg.201	+	mfl202	hypothetical_protein
229192	229193	+	A	p-gTSS	229181-229187	TAAAAT	7.3e-05	4.67e-07	5	770	111	229212	229569	peg.203	+	mfl204	hypothetical_protein
229609	229610	+	G	p-gTSS	229596-229602	TAAAAT	0.00025	9.45e-07	7	24373	3501	229984	230452	peg.204	+	mfl205	C-terminal_domain_of_CinA_type_S
231590	231591	+	G	p-gTSS	231578-231584	TATAAT	1.1e-05	1.81e-07	6	388	56	231624	233136	peg.206	+	mfl207	FIG002344:_Hydrolase_(HAD_superfamily)
233185	233186	+	A	p-gTSS	233173-233179	TAAAAT	0.00025	1.83e-06	6	1873	269	233208	234171	peg.207	+	mfl208	oxidoreductase,_Gfo/Idh/MocA_family
237613	237614	+	G	p-gTSS	237600-237606	GAAAAT	0.00038	6.19e-06	7	61027	8766	237623	237857	peg.212	+	mfl213	hypothetical_protein
241095	241096	-	A	p-gTSS	241102-241108	TATTAT	0.0055	NA	6	1426	205	240068	241073	peg.214	-	mfl215	Adenosine_deaminase_(EC_3.5.4.4)
242817	242818	-	A	a-gTSS	242824-242830	TATAAT	2.6e-06	4.19e-08	6	5463	785	241249	242368	peg.215	+	mfl216	Beta-lactamase_class_C_and_other_penicillin_binding_proteins
242840	242841	+	A	p-gTSS	242828-242834	TACAAT	0.00089	2.37e-05	6	744	107	242865	244272	peg.216	+	mfl217	Mg/Co/Ni_transporter_MgtE_/_CBS_domain
246351	246352	+	A	p-gTSS	246339-246345	TAAAAT	0.0015	1.08e-05	6	4456	640	246375	247140	peg.219	+	mfl220	Protein_serine/threonine_phosphatase_PrpC,_regulation_of_stationary_phase
250962	250963	-	A	p-gTSS	250967-250973	TATAAT	2.4e-05	1.49e-07	4	483	69	250503	250941	peg.224	-	mfl225	hypothetical_protein
251136	251137	-	A	p-gTSS	251143-251149	TATAAT	0.00071	9.44e-06	6	13075	1878	251053	251135	rna.11	-	NA	tRNA-Leu-CAA
251174	251175	+	A	p-gTSS	251162-251168	TAAAAT	1.6e-05	2.67e-07	6	271	39	251189	251933	peg.225	+	mfl226	hypothetical_protein
252209	252210	-	A	p-gTSS	252216-252222	TATTAT	0.00016	2.15e-06	6	37866	5439	251970	252171	peg.226	-	mfl227	LSU_ribosomal_protein_L28p
252306	252307	+	A	p-gTSS	252294-252300	TAAAAT	5.1e-05	6.68e-07	6	8631	1240	252326	252638	peg.227	+	mfl228	FIG00834450:_hypothetical_protein
254357	254358	+	A	p-gTSS	254347-254353	TAAAAT	8.6e-05	9.45e-07	4	1073	154	254376	255372	peg.229	+	mfl230	Phosphate:acyl-ACP_acyltransferase_PlsX
256183	256184	+	A	p-gTSS	256171-256177	TATAAT	1.3e-05	3.89e-07	6	569	82	256218	259206	peg.231	+	mfl232	Chromosome_partition_protein_smc
259324	259325	+	A	p-gTSS	259312-259318	TATAAT	1.6e-05	1.21e-07	6	2783	400	259349	260489	peg.232	+	mfl233	Putative_periplasmic_phosphate-binding_protein_PstS_(Mycoplasma_type)
264269	264270	+	A	p-gTSS	264256-264262	TAAAAT	1.1e-05	1.21e-07	7	798	115	264287	265391	peg.236	+	mfl237	Signal_recognition_particle_receptor_protein_FtsY_(=alpha_subunit)_(TC_3.A.5.1.1)
266534	266535	+	G	p-gTSS	266521-266527	TATAAT	0.00049	5.36e-06	7	6763	971	266560	267694	peg.239	+	mfl240	S-adenosylmethionine_synthetase_(EC_2.5.1.6)
267742	267743	+	A	p-gTSS	267729-267735	TAAAAT	0.00033	4.63e-06	7	16036	2304	267760	269659	peg.240	+	mfl241	Peptidase,_M13_family
269719	269720	+	A	p-gTSS	269706-269712	TATAAT	0.00099	1.42e-05	7	247	35	269738	271067	peg.241	+	mfl242	tRNA:m(5)U-54_MTase_gid
271725	271726	+	A	p-gTSS	271712-271718	TAAAAT	0.00038	2.15e-06	7	517	74	271737	272718	peg.243	+	mfl244	3'->5'_exoribonuclease_Bsu_YhaM
278173	278174	-	A	p-gTSS	278180-278186	TATAAT	0.00019	7.95e-07	6	4047	581	275256	278112	peg.246	-	mfl247	asparagine-rich_antigen
278242	278243	+	G	p-gTSS	278230-278236	TATAAT	8.6e-05	1.56e-06	6	1061	152	278263	279490	peg.247	+	mfl248	Cysteine_desulfurase_(EC_2.8.1.7),_SufS_subfamily
279940	279941	-	A	a-gTSS	279947-279953	CATAAT	0.0012	3.03e-05	6	95	14	279499	279928	peg.248	+	mfl249	Putative_iron-sulfur_cluster_assembly_scaffold_protein_for_SUF_system,_SufE2
279950	279951	+	A	p-gTSS	279938-279944	TATAAT	0.0008	5.36e-06	6	303	44	279985	280633	peg.249	+	mfl250	5-formyltetrahydrofolate_cyclo-ligase_(EC_6.3.3.2)
280707	280708	+	A	p-gTSS	280694-280700	TAAAAT	0.002	4.34e-05	7	402	58	280727	281084	peg.250	+	mfl251	Transcriptional_regulator,_MerR_family
281130	281131	+	G	p-gTSS	281118-281124	TATGAT	0.012	NA	6	136	20	281157	282144	peg.251	+	mfl252	Aldo-keto_reductase
282217	282218	+	A	p-gTSS	282205-282211	TATAAT	0.00043	NA	6	98	14	282233	282734	peg.252	+	mfl253	hypothetical_protein
282834	282835	+	G	p-gTSS	282821-282827	TATAAT	0.00012	9.45e-07	7	1467	211	282862	284143	peg.253	+	mfl254	Glucose-6-phosphate_isomerase_(EC_5.3.1.9)
284236	284237	+	A	p-gTSS	284223-284229	TAGAAT	0.0055	9.52e-05	7	1477	212	284257	284962	peg.254	+	mfl255	ABC_transporter,_ATP-binding_protein
286003	286004	+	A	p-gTSS	285990-285996	TAAAAT	0.00014	NA	7	423	61	286035	286539	peg.256	+	mfl257	Dimeric_dUTPase_(EC_3.6.1.23)
287351	287352	+	G	p-gTSS	287339-287345	TAAAAT	0.00038	3.43e-06	6	517	74	287376	288795	peg.258	+	mfl259	Non-phosphorylating_glyceraldehyde-3-phosphate_dehydrogenase_(NADP)_(EC_1.2.1.9)
288891	288892	+	A	p-gTSS	288880-288886	TATAAT	8.5e-06	1.21e-07	5	118	17	288934	291430	peg.259	+	mfl260	hypothetical_protein
296611	296612	+	T	p-gTSS	296600-296606	TATAAT	0.00043	5.36e-06	5	80	11	296633	301808	peg.261	+	mfl262	FIG00791385:_hypothetical_protein
304226	304227	+	A	p-gTSS	304214-304220	TAAAAT	0.00025	2.15e-06	6	4417	634	304248	304758	peg.264	+	mfl265	Metal-dependent_hydrolase_YbeY,_involved_in_rRNA_and/or_ribosome_maturation_and_assembly
306475	306476	+	A	p-gTSS	306462-306468	TAAAAT	0.00025	2.15e-06	7	315	45	306550	307906	peg.267	+	mfl268	Glycyl-tRNA_synthetase_(EC_6.1.1.14)
314115	314116	+	A	p-gTSS	314102-314108	TATTAT	0.00033	6.19e-06	7	3838	551	314144	315689	peg.273	+	mfl274	Conserved_expressed_protein
315697	315698	+	A	p-gTSS	315684-315690	TATAAT	4.3e-05	2.2e-07	7	2811	404	315751	319762	peg.274	+	mfl275	FIG00837529:_hypothetical_protein
320314	320315	+	A	p-gTSS	320302-320308	TATAAT	0.0015	2.68e-05	6	114	16	320349	320913	peg.276	+	mfl277	DNA-3-methyladenine_glycosylase_(EC_3.2.2.20)
320964	320965	+	A	p-gTSS	320955-320961	TATAAT	4.2e-06	5.22e-08	3	609	87	320985	323283	peg.277	+	mfl278	GTP_pyrophosphokinase_(EC_2.7.6.5),_(p)ppGpp_synthetase_I
323966	323967	+	A	p-gTSS	323953-323959	TAAAAT	0.0012	1.42e-05	7	1531	220	323982	324261	peg.279	+	mfl280	FIG00833878:_hypothetical_protein
326309	326310	+	A	p-gTSS	326297-326303	TATAAT	5.1e-05	2.67e-07	6	21144	3037	326398	326665	peg.283	+	mfl284	SSU_ribosomal_protein_S15p_(S13e)
326864	326865	+	A	p-gTSS	326851-326857	TATAAT	1.1e-05	6.49e-08	7	1522	219	326882	327599	peg.284	+	mfl285	hypothetical_transmembrane_protein
327648	327649	+	A	p-gTSS	327636-327642	TAAAAT	8.6e-05	6.68e-07	6	172	25	327674	328730	peg.285	+	mfl286	Phosphatidate_cytidylyltransferase_(EC_2.7.7.41)
336336	336337	+	A	p-gTSS	336324-336330	TATAAT	8.6e-05	1.56e-06	6	599	86	336399	336894	peg.290	+	mfl291	FIG000325:_clustered_with_transcription_termination_protein_NusA
344820	344821	+	A	p-gTSS	344807-344813	TAAAAT	0.00014	9.45e-07	7	219	31	344833	345490	peg.298	+	mfl299	Chaperone_protein_DnaJ
348698	348699	+	G	p-gTSS	348686-348692	TATAAT	0.00022	1.83e-06	6	2918	419	348848	350216	peg.303	+	mfl304	CPG_DNA_methylase_(EC_2.1.1.37)
348814	348815	-	A	a-gTSS	348821-348827	TAAAAT	0.00022	9.44e-06	6	89	13	347938	348655	peg.302	+	mfl303	Ribosomal_RNA_small_subunit_methyltransferase_E_(EC_2.1.1.-)
348826	348827	+	A	p-gTSS	348814-348820	TATAAT	7.3e-05	4.67e-07	6	2842	408	348848	350216	peg.303	+	mfl304	CPG_DNA_methylase_(EC_2.1.1.37)
350230	350231	+	A	p-gTSS	350221-350227	TATAAT	0.00019	9.45e-07	3	982	141	350244	352752	peg.304	+	mfl305	RloF
354785	354786	-	G	p-gTSS	354792-354798	TACACT	0.0017	NA	6	102	15	353410	354769	peg.306	-	mfl307	LLAKR2I_restriction_enzyme
354806	354807	-	A	p-gTSS	354813-354819	TATAAT	0.00016	4.63e-06	6	9431	1355	353410	354769	peg.306	-	mfl307	LLAKR2I_restriction_enzyme
354810	354811	+	G	p-gTSS	354796-354802	TATAAT	6.1e-05	1.32e-06	8	2354	338	354846	356061	peg.307	+	mfl308	DNA-cytosine_methyltransferase_(EC_2.1.1.37)
354830	354831	+	G	p-gTSS	354817-354823	TAAAAT	0.00063	NA	7	11002	1580	354846	356061	peg.307	+	mfl308	DNA-cytosine_methyltransferase_(EC_2.1.1.37)
365676	365677	+	C	p-gTSS	365667-365673	GAAAAT	0.0017	1.84e-05	3	86	12	365693	368411	peg.313	+	mfl314	DNA/RNA_helicase
368414	368415	+	A	p-gTSS	368403-368409	TAAAAT	0.00016	1.32e-06	5	216	31	368443	369466	peg.314	+	mfl315	Putative_hydrolase_from_alpha/beta_family
369541	369542	+	A	p-gTSS	369529-369535	TATAAT	0.00033	9.45e-07	6	246	35	369560	370232	peg.315	+	mfl316	Predicted_transcriptional_regulators
370283	370284	+	G	p-gTSS	370271-370277	TATAAT	0.002	6.13e-05	6	81	12	370297	372556	peg.316	+	mfl317	Alpha-xylosidase_(EC_3.2.1.-)
375733	375734	-	A	p-gTSS	375740-375746	GATAAT	0.0011	1.42e-05	6	423	61	375167	375722	peg.318	-	mfl319	hypothetical_protein
375798	375799	+	T	p-gTSS	375788-375794	TATAAT	6.1e-05	2.67e-07	4	160	23	375816	376365	peg.319	+	mfl320	hypothetical_protein
377278	377279	+	A	p-gTSS	377266-377272	TAAAAT	0.00016	1.12e-06	6	613	88	377295	379527	peg.321	+	mfl322	RecD-like_DNA_helicase_YrrC
384444	384445	-	A	p-gTSS	384452-384458	TATAAT	0.00029	3.43e-06	7	289	42	383483	384404	peg.325	-	mfl326	hypothetical_protein
389894	389895	-	A	p-gTSS	389901-389907	GATAAT	0.0012	1.61e-05	6	5534	795	389470	389875	peg.331	-	mfl332	Transcription_termination_protein_NusB
391651	391652	-	A	p-gTSS	391658-391664	TATAAT	0.00029	2.52e-06	6	878	126	390799	391624	peg.333	-	mfl334	Riboflavin_kinase_(EC_2.7.1.26)_/_FMN_adenylyltransferase_(EC_2.7.7.2)
393139	393140	-	A	p-gTSS	393147-393153	TAAAAT	0.00089	8.22e-06	7	243	35	392803	393112	peg.335	-	mfl336	hypothetical_protein
393191	393192	+	G	p-gTSS	393179-393185	TATAAT	0.00016	2.15e-06	6	21121	3034	393213	393984	peg.336	+	mfl337	Acyl-phosphate:glycerol-3-phosphate_O-acyltransferase_PlsY
395922	395923	-	A	p-gTSS	395929-395935	AAAAAT	0.0059	6.13e-05	6	3915	562	394743	395877	peg.338	-	mfl339	hypothetical_protein
396591	396592	+	A	p-gTSS	396579-396585	TATAAT	0.00014	6.68e-07	6	31103	4468	396679	396916	peg.340	+	mfl341	hypothetical_protein
397025	397026	+	A	p-gTSS	397014-397020	TATAAT	0.0014	1.84e-05	5	611	88	397159	398701	peg.341	+	mfl342	GMP_synthase_[glutamine-hydrolyzing],_amidotransferase_subunit_(EC_6.3.5.2)_/_GMP_synthase_[glutamine-hydrolyzing],_ATP_pyrophosphatase_subunit_(EC_6.3.5.2)
399907	399908	+	A	p-gTSS	399895-399901	TAAAAT	0.0015	1.61e-05	6	1096	157	399927	400548	peg.343	+	mfl344	hypothetical_protein
404629	404630	-	G	p-gTSS	404636-404642	TATAAT	0.0027	6.13e-05	6	243	35	401277	404604	peg.346	-	mfl347	Chitinase_(EC_3.2.1.14)
407342	407343	-	A	p-gTSS	407349-407355	TAAAAT	0.0029	3.86e-05	6	1514	217	407074	407329	peg.349	-	mfl350	hypothetical_protein
409367	409368	-	A	p-gTSS	409374-409380	TAAAAT	7.3e-05	4.67e-07	6	314	45	408439	409351	peg.351	-	mfl352	hypothetical_protein
412712	412713	-	T	p-gTSS	412717-412723	TATAAT	0.00056	3.99e-06	4	822	118	410185	412699	peg.353	-	mfl354	Probable_type_IV_pilus_assembly_FimV-related_transmembrane_protein
415426	415427	-	A	p-gTSS	415433-415439	TAAAAT	0.00038	4.63e-06	6	738	106	412784	415406	peg.354	-	mfl355	Valyl-tRNA_synthetase_(EC_6.1.1.9)
420871	420872	-	A	p-gTSS	420879-420885	TATAAT	1.2e-06	4.19e-08	7	175	25	420174	420846	peg.359	-	mfl360	FIG00836176:_hypothetical_protein
422297	422298	-	A	p-gTSS	422304-422310	TATAAT	8.6e-05	6.68e-07	6	1844	265	421669	422278	peg.361	-	mfl362	Short_chain_dehydrogenase
422593	422594	-	A	p-gTSS	422600-422606	TAAAAT	1.1e-05	9.89e-08	6	110594	15886	422404	422569	peg.362	-	mfl362.1	SSU_ribosomal_protein_S21p
423828	423829	-	A	p-gTSS	423834-423840	TAAAAT	0.00019	1.56e-06	5	1098	158	423566	423815	peg.364	-	mfl364	hypothetical_protein
426914	426915	-	A	p-gTSS	426921-426927	TATAAT	0.00029	1.56e-06	6	3383	486	425651	426899	peg.366	-	mfl366	Histidyl-tRNA_synthetase_(EC_6.1.1.21)
429403	429404	-	A	p-gTSS	429410-429416	TAAAAT	0.00071	7.14e-06	6	466	67	428425	429385	peg.368	-	mfl368	DNA_polymerase_III_delta_subunit_(EC_2.7.7.7)
429491	429492	+	G	p-gTSS	429478-429484	TATAAT	2e-06	5.22e-08	7	12938	1858	429522	429768	peg.369	+	mfl368.1	SSU_ribosomal_protein_S20p
432726	432727	-	A	p-gTSS	432733-432739	TATAAT	0.0018	1.84e-05	6	11315	1625	432356	432707	peg.372	-	mfl371	Ribosome-binding_factor_A
435652	435653	-	A	p-gTSS	435660-435666	TAAAAT	0.0011	4.34e-05	7	233	33	435024	435621	peg.376	-	mfl375	Nucleoside_5-triphosphatase_RdgB_(dHAPTP,_dITP,_XTP-specific)_(EC_3.6.1.15)
435658	435659	+	A	p-gTSS	435645-435651	TAATAT	0.002	3.86e-05	7	341	49	435683	436445	peg.377	+	mfl376	hypothetical_protein
437584	437585	-	A	p-gTSS	437592-437598	TACAAT	0.00038	3.99e-06	7	1530	220	436449	437559	peg.378	-	mfl377	Conserved_hypothetical_prolipoprotein
438803	438804	-	A	p-gTSS	438810-438816	TATAAT	0.00043	9.44e-06	6	105	15	437651	438782	peg.379	-	mfl378	Malate_permease
439969	439970	-	A	p-gTSS	439977-439983	CAAAAT	0.0001	1.83e-06	7	168	24	438877	439951	peg.380	-	mfl379	Aminopeptidase_YpdF_(MP-,_MA-,_MS-,_AP-,_NP-_specific)
440307	440308	+	A	p-gTSS	440295-440301	TAAAAT	5.1e-05	3.23e-07	6	23402	3362	440340	441396	peg.382	+	mfl381	Hypothetical_prolipoprotein
441940	441941	-	G	p-gTSS	441948-441954	TAAAAT	1.6e-05	1.49e-07	7	30698	4410	441831	441904	rna.17	-	NA	tRNA-Thr-AGT
443979	443980	-	T	p-gTSS	443984-443990	TAAAAT	6.7e-06	4.19e-08	4	119	17	443625	443961	peg.385	-	mfl384	Holo-[acyl-carrier_protein]_synthase_(EC_2.7.8.7)
450484	450485	-	A	p-gTSS	450491-450497	TAAAAT	0.00038	3.99e-06	6	655	94	447504	450231	peg.390	-	mfl389	Isoleucyl-tRNA_synthetase_(EC_6.1.1.5)
451501	451502	-	A	p-gTSS	451508-451514	TAAAAT	3.5e-05	1.81e-07	6	3247	466	450509	451484	peg.391	-	mfl390	FIG00836012:_hypothetical_protein
455901	455902	-	A	p-gTSS	455908-455914	TAATAT	0.0027	4.34e-05	6	20817	2990	455431	455887	peg.396	-	mfl395	Cell_division_protein_MraZ
465050	465051	-	A	p-gTSS	465057-465063	TAAAAT	2e-06	7.96e-09	6	115	17	460795	465022	peg.402	-	mfl401	Alternative_splicing_could_exist._2_probable_transmembrane_helices_predicted_by_TMHMM2.0_at_aa_297-319_and_339-361
470049	470050	-	G	p-gTSS	470056-470062	TATTAT	0.0008	1.08e-05	6	8942	1284	468452	469926	rna.20	-	NA	Small_Subunit_Ribosomal_RNA;_ssuRNA;_SSU_rRNA
472143	472144	-	A	p-gTSS	472151-472157	TAAAAT	0.00019	1.56e-06	7	658	95	470876	472109	peg.404	-	mfl403	ATPase,_AAA_family
474545	474546	-	A	p-gTSS	474552-474558	TAATAT	0.0015	1.42e-05	6	1694	243	472160	474524	peg.405	-	mfl404	ATP-dependent_protease_La_(EC_3.4.21.53)_Type_I
476860	476861	-	G	p-gTSS	476868-476874	TATAAT	0.00033	6.19e-06	7	1076	155	476264	476822	peg.408	-	mfl407	Translation_elongation_factor_P
481204	481205	-	G	p-gTSS	481211-481217	TATAAT	0.00012	5.59e-07	6	5571	800	480559	481177	peg.413	-	mfl411	Hypothetical_transmembrane_protein
482394	482395	-	A	p-gTSS	482401-482407	TAAAAT	0.00025	2.94e-06	6	973	140	481234	482359	peg.414	-	mfl412	tRNA-specific_2-thiouridylase_MnmA
484139	484140	-	G	p-gTSS	484146-484152	TAAAAT	0.0012	NA	6	866	124	482429	483788	peg.415	-	mfl413	Xanthine/uracil/thiamine/ascorbate_permease_family_protein
488781	488782	-	A	p-gTSS	488788-488794	TAAAAT	1.6e-05	4.19e-08	6	1355	195	487743	488772	peg.419	-	mfl417	Heat-inducible_transcription_repressor_HrcA
491002	491003	-	C	p-gTSS	491008-491014	TAATAT	0.00056	9.44e-06	5	236	34	488826	490962	peg.420	-	mfl418	ClpB_protein
491961	491962	-	A	p-gTSS	491968-491974	TATAAT	0.0022	2.68e-05	6	31986	4595	491074	491941	peg.421	-	mfl419	Thymidylate_synthase_(EC_2.1.1.45)
497272	497273	-	A	p-gTSS	497279-497285	TATTAT	0.00063	1.24e-05	6	540	78	495400	497245	peg.425	-	mfl423	Lipid_A_export_ATP-binding/permease_protein_MsbA
498157	498158	-	G	p-gTSS	498164-498170	TATATT	0.0018	2.37e-05	6	563	81	497366	498116	peg.426	-	mfl424	hypothetical_protein
502817	502818	-	A	p-gTSS	502824-502830	TAATAT	0.00038	2.15e-06	6	6937	996	501264	502704	peg.429	-	mfl427	hypothetical_protein
511977	511978	-	A	p-gTSS	511985-511991	TATAAT	5.1e-05	1.32e-06	7	1095	157	511457	511925	peg.435	-	mfl433	unknown_transmembrane_protein
512044	512045	+	A	p-gTSS	512031-512037	TATAAT	0.00056	3.99e-06	7	1650	237	512059	512758	peg.436	+	mfl434	hypothetical_protein
516154	516155	-	A	p-gTSS	516160-516166	TAAAAT	1.5e-06	1.67e-08	5	817	117	515232	515976	peg.440	-	mfl438	hypothetical_protein
517219	517220	-	G	p-gTSS	517226-517232	TATCAT	0.00089	6.19e-06	6	4337	623	516828	517128	peg.443	-	mfl441	LSU_ribosomal_protein_L21p
522967	522968	-	A	p-gTSS	522974-522980	TAAAAT	0.0015	1.24e-05	6	4369	628	518512	522931	peg.447	-	mfl444	Chitinase_(EC_3.2.1.14)
524586	524587	-	G	a-gTSS	524594-524600	TATAAT	0.00063	4.63e-06	7	418	60	524145	524274	peg.450	+	NA	hypothetical_protein
528713	528714	+	A	a-gTSS	528700-528706	TATAAT	0.00038	4.63e-06	7	88	13	529926	530652	peg.453	-	mfl448	hypothetical_protein
530675	530676	-	A	p-gTSS	530682-530688	TAAAAT	0.0012	1.61e-05	6	3671	527	529926	530652	peg.453	-	mfl448	hypothetical_protein
533111	533112	-	A	p-gTSS	533119-533125	TATAAT	5.1e-05	7.95e-07	7	936	134	532381	533089	peg.457	-	mfl450	ABC_transporter,_ATP-binding_protein
533807	533808	-	A	p-gTSS	533813-533819	TTTAAT	0.0034	NA	5	312	45	533192	533795	peg.458	-	mfl451	hypothetical_protein
533831	533832	-	C	p-gTSS	533836-533842	TAAGAT	0.017	NA	4	203	29	533192	533795	peg.458	-	mfl451	hypothetical_protein
533845	533846	-	A	p-gTSS	533852-533858	TATAAT	0.00038	3.43e-06	6	78912	11335	533192	533795	peg.458	-	mfl451	hypothetical_protein
535654	535655	-	G	p-gTSS	535661-535667	TAAAAT	0.0014	1.42e-05	6	77	11	534790	535627	peg.460	-	mfl453	hypothetical_protein
548666	548667	-	A	p-gTSS	548673-548679	GACAAT	0.0047	NA	6	147	21	545732	548600	peg.469	-	mfl462	Na+_ABC_transporter,_ATP-binding_component
549418	549419	-	A	p-gTSS	549425-549431	TATTAT	0.0008	8.22e-06	6	2284	328	548822	549392	peg.470	-	mfl463	Hypoxanthine-guanine_phosphoribosyltransferase_(EC_2.4.2.8)
550846	550847	+	C	p-gTSS	550834-550840	TAAAAT	0.00099	2.37e-05	6	133	19	550861	551266	peg.473	+	mfl466	Cytidine_deaminase_(EC_3.5.4.5)
551858	551859	-	A	p-gTSS	551866-551872	TAAAAT	0.0011	1.61e-05	7	458	66	551262	551835	peg.474	-	mfl467	unknown_transmembrane_protein
553296	553297	-	A	p-gTSS	553303-553309	CATAAT	0.0096	NA	6	380	55	551919	553281	peg.475	-	mfl468	Enolase_(EC_4.2.1.11)
553316	553317	-	G	p-gTSS	553323-553329	TATAAT	NA	8.22e-06	6	66490	9551	551919	553281	peg.475	-	mfl468	Enolase_(EC_4.2.1.11)
553388	553389	+	G	p-gTSS	553376-553382	TATCAT	0.00089	1.08e-05	6	6294	904	553411	555250	peg.476	+	mfl469	GTP-binding_protein_TypA/BipA
556247	556248	-	A	p-gTSS	556254-556260	TATCAT	0.00089	1.42e-05	6	1385	199	555707	556232	peg.478	-	mfl471	Putative_Nudix_hydrolase_YfcD_(EC_3.6.-.-)
558928	558929	-	G	p-gTSS	558936-558942	GATAAT	0.0084	NA	7	258	37	557110	558913	peg.480	-	mfl473	Translation_elongation_factor_LepA
562577	562578	-	A	p-gTSS	562585-562591	TATAAT	0.00025	3.43e-06	7	1351	194	561935	562562	peg.484	-	mfl477	hypothetical_protein
562754	562755	-	G	p-gTSS	562761-562767	TATAAT	1.3e-05	1.49e-07	6	13816	1985	562657	562744	rna.21	-	NA	tRNA-Pseudo-GCT
564649	564650	-	A	p-gTSS	564656-564662	TATAAT	5.4e-06	1.31e-08	6	886	127	563274	564627	peg.486	-	mfl479	Signal_recognition_particle,_subunit_Ffh_SRP54_(TC_3.A.5.1.1)
568923	568924	-	A	p-gTSS	568929-568935	TAAAAT	2.4e-05	1.21e-07	5	28238	4056	568099	568882	peg.490	-	mfl483	Transcriptional_regulator,_RpiR_family
571272	571273	-	A	p-gTSS	571278-571284	TAAAAT	0.0014	1.42e-05	5	230	33	570775	571255	peg.494	-	mfl487	hypothetical_protein
572265	572266	-	A	p-gTSS	572272-572278	TAAAAT	0.00056	2.94e-06	6	1622	233	571306	572251	peg.495	-	mfl488	FIG146085:_3'-to-5'_oligoribonuclease_A,_Bacillus_type
574064	574065	-	G	p-gTSS	574071-574077	TATAAT	0.0044	NA	6	9036	1298	572365	574042	peg.496	-	mfl489	Hypothetical_transmembrane_protein
576553	576554	-	A	p-gTSS	576561-576567	TAAAAT	2.9e-05	3.89e-07	7	893	128	574123	576529	peg.497	-	mfl490	Leucyl-tRNA_synthetase_(EC_6.1.1.4)
576705	576706	-	G	p-gTSS	576712-576718	TACAAT	NA	4.63e-06	6	1548	222	576627	576701	rna.22	-	NA	tRNA-Ile-GAT
578562	578563	-	G	p-gTSS	578569-578575	TAAAAT	6.1e-05	4.67e-07	6	2069	297	576774	578544	peg.498	-	mfl491	hypothetical_protein
578577	578578	+	A	a-gTSS	578565-578571	TATAAT	0.0096	NA	6	98	14	578641	579037	peg.499	-	mfl492	SSU_ribosomal_protein_S9p_(S16e)
579541	579542	-	G	p-gTSS	579548-579554	TATAAT	0.00016	1.56e-06	6	24449	3512	579036	579489	peg.500	-	mfl493	LSU_ribosomal_protein_L13p_(L13Ae)
580585	580586	-	A	p-gTSS	580592-580598	TATAAT	0.0001	1.56e-06	6	421	60	580148	580568	peg.502	-	mfl495	TsaE_protein,_required_for_threonylcarbamoyladenosine_t(6)A37_formation_in_tRNA
583421	583422	-	G	p-gTSS	583428-583434	TATAAT	0.00033	4.63e-06	6	4577	657	580622	583283	peg.503	-	mfl496	Mg(2+)_transport_ATPase,_P-type_(EC_3.6.3.2)
586475	586476	-	A	p-gTSS	586482-586488	TAAAAT	0.00056	7.14e-06	6	221	32	584837	586457	peg.505	-	mfl499	Trehalose-6-phosphate_hydrolase_(EC_3.2.1.93)
588094	588095	-	G	p-gTSS	588101-588107	TATAAT	0.00038	3.99e-06	6	1285	185	586502	588062	peg.506	-	mfl500	PTS_system,_trehalose-specific_IIB_component_(EC_2.7.1.69)_/_PTS_system,_trehalose-specific_IIC_component_(EC_2.7.1.69)
589096	589097	-	A	p-gTSS	589103-589109	TATAAT	2.9e-05	1.81e-07	6	5019	721	588124	589072	peg.507	-	mfl501	Sucrose_operon_repressor_ScrR,_LacI_family
592372	592373	-	G	p-gTSS	592380-592386	TATAAT	2.6e-06	4.19e-08	7	8460	1215	591599	592346	peg.510	-	mfl504	Triosephosphate_isomerase_(EC_5.3.1.1)
595723	595724	-	A	p-gTSS	595731-595737	TAAAAT	0.00022	1.32e-06	7	2108	303	595008	595701	peg.512	-	mfl506	hypothetical_protein
596661	596662	-	G	p-gTSS	596668-596674	TATAAT	5.1e-05	6.68e-07	6	16688	2397	596551	596625	rna.31	-	NA	tRNA-Arg-ACG
596849	596850	-	G	p-gTSS	596856-596862	TATACT	NA	1.61e-05	6	1013	146	596767	596839	rna.32	-	NA	tRNA-Cys-GCA
598933	598934	-	A	p-gTSS	598940-598946	TATAAT	0.00033	1.83e-06	6	169	24	597950	598898	peg.514	-	mfl508	unknown_transmembrane_protein
604473	604474	-	A	p-gTSS	604480-604486	TAAAAT	1.6e-05	1.49e-07	6	4096	588	603166	604219	peg.517	-	mfl511	Putrescine_transport_ATP-binding_protein_PotA_(TC_3.A.1.11.1)
605431	605432	-	A	p-gTSS	605438-605444	TATAAT	0.00022	2.94e-06	6	10956	1574	604571	605411	peg.518	-	mfl513	Hydrolase_(HAD_superfamily)
610327	610328	-	A	p-gTSS	610335-610341	TATAAT	0.00063	6.19e-06	7	382	55	609610	610309	peg.522	-	mfl517	GntR-family_transcriptional_regulator
611027	611028	-	A	p-gTSS	611034-611040	TATAAT	4.3e-05	3.89e-07	6	9537	1370	610539	611010	peg.523	-	mfl518	hypothetical_protein
612849	612850	-	G	p-gTSS	612857-612863	TATAAT	0.00029	3.99e-06	7	3249	467	611096	612818	peg.524	-	mfl519	Phosphoenolpyruvate-protein_phosphotransferase_of_PTS_system_(EC_2.7.3.9)
616368	616369	-	G	p-gTSS	616376-616382	TATATT	NA	7.14e-06	7	28857	4145	616282	616356	rna.33	-	NA	tRNA-Arg-TCT
616380	616381	-	A	p-gTSS	616388-616394	TAATAT	0.011	NA	7	76	11	616282	616356	rna.33	-	NA	tRNA-Arg-TCT
618533	618534	-	A	p-gTSS	618540-618546	TATAAT	7.3e-05	1.83e-06	6	106	15	616475	618476	peg.530	-	mfl525	DEAD-box_ATP-dependent_RNA_helicase_CshA_(EC_3.6.4.13)
621652	621653	-	A	p-gTSS	621659-621665	TATAAT	0.0051	4.34e-05	6	369	53	620060	621593	peg.532	-	mfl527	PTS_system,_trehalose-specific_IIB_component_(EC_2.7.1.69)_/_PTS_system,_trehalose-specific_IIC_component_(EC_2.7.1.69)
625606	625607	-	A	p-gTSS	625613-625619	TAATAT	0.0047	7.66e-05	6	16497	2370	624395	625418	peg.535	-	mfl530	Ribonucleotide_reductase_of_class_Ib_(aerobic),_beta_subunit_(EC_1.17.4.1)
632520	632521	-	A	p-gTSS	632525-632531	TAAAAT	1.2e-06	2.1e-09	4	770	111	630502	632482	peg.539	-	mfl534	Lipid_A_export_ATP-binding/permease_protein_MsbA
635318	635319	-	A	p-gTSS	635325-635331	TATAAT	0.0008	4.63e-06	6	1930	277	634349	635297	peg.543	-	mfl538	50S_ribosomal_subunit_maturation_GTPase_RbgA_(B._subtilis_YlqF)
637358	637359	-	A	p-gTSS	637365-637371	TAAAAT	8.6e-05	1.56e-06	6	1943	279	637063	637333	peg.547	-	mfl542	SSU_ribosomal_protein_S16p
638304	638305	-	A	p-gTSS	638311-638317	TATAAT	0.00012	2.15e-06	6	2257	324	637420	638290	peg.548	-	mfl543	Conserved_hypothetical_transmembrane_protein
638383	638384	+	A	p-gTSS	638371-638377	TAAAAT	0.00014	6.68e-07	6	4562	655	638401	638965	peg.549	+	mfl544	Inorganic_pyrophosphatase_(EC_3.6.1.1)
639825	639826	-	A	p-gTSS	639832-639838	TATAAT	8.6e-05	1.32e-06	6	461	66	639021	639816	peg.550	-	mfl545	Hypothetical_transmembrane_protein
643454	643455	-	A	p-gTSS	643462-643468	TAAAAT	0.0011	9.44e-06	7	1853	266	642604	643438	peg.555	-	mfl550	Segregation_and_condensation_protein_A
649414	649415	-	G	p-gTSS	649421-649427	TATAAT	2e-07	1.18e-09	6	1479	212	648679	649396	peg.562	-	mfl556	Uridine_monophosphate_kinase_(EC_2.7.4.22)
653001	653002	-	A	p-gTSS	653008-653014	TATAAT	6.7e-06	1.49e-07	6	1908	274	652064	652865	peg.566	-	mfl561	SSU_ribosomal_protein_S2p_(SAe)
657056	657057	-	G	p-gTSS	657063-657069	TTTAAT	0.0029	5.47e-05	6	618	89	656044	657037	peg.569	-	mfl564	Conserved_hypothetical_transmembrane_protein,_CAAX_amino_terminal_protease_family
657409	657410	-	G	p-gTSS	657416-657422	TATAAT	0.00071	6.19e-06	6	93351	13409	657112	657382	peg.570	-	mfl565	Phosphotransferase_system,_phosphocarrier_protein_HPr
661447	661448	-	A	p-gTSS	661454-661460	TAAAAT	0.0001	6.68e-07	6	604	87	660463	661423	peg.573	-	mfl568	glycosyltransferase
661553	661554	+	A	p-gTSS	661540-661546	TATAAT	2.4e-05	2.2e-07	7	248	36	661595	662198	peg.574	+	mfl569	Peptide_deformylase_(EC_3.5.1.88)
662217	662218	+	A	p-gTSS	662205-662211	TATTAT	8.6e-05	3.89e-07	6	160	23	662346	664113	peg.575	+	mfl570	Ribonuclease_J1_(endonuclease_and_5'_exonuclease)
668954	668955	-	A	p-gTSS	668961-668967	TAAAAT	0.0017	1.24e-05	6	8080	1161	667569	668787	peg.578	-	mfl573	Phosphonate_ABC_transporter_phosphate-binding_periplasmic_component_(TC_3.A.1.9.1)
669057	669058	+	A	p-gTSS	669045-669051	TATAAT	0.00014	2.15e-06	6	3331	478	669081	670032	peg.579	+	mfl574	FIG00835546:_hypothetical_protein
670616	670617	-	A	p-gTSS	670623-670629	TAAAAT	3.5e-05	1.81e-07	6	2571	369	670095	670602	peg.580	-	mfl575	hypothetical_protein
670664	670665	+	A	p-gTSS	670652-670658	TATAAT	8.6e-05	1.32e-06	6	1746	251	670869	671556	peg.581	+	mfl576	Substrate-specific_component_RibU_of_riboflavin_ECF_transporter
670679	670680	+	C	p-gTSS	670665-670671	TAACAT	0.015	NA	8	124	18	670869	671556	peg.581	+	mfl576	Substrate-specific_component_RibU_of_riboflavin_ECF_transporter
672832	672833	-	G	p-gTSS	672840-672846	TAAAAT	8.6e-05	NA	7	1314500	188822	671595	672810	peg.582	-	mfl577	Phosphoglycerate_kinase_(EC_2.7.2.3)
672833	672834	-	T	p-gTSS	672840-672846	TAAAAT	NA	3.89e-07	6	928	133	671595	672810	peg.582	-	mfl577	Phosphoglycerate_kinase_(EC_2.7.2.3)
673965	673966	-	G	p-gTSS	673973-673979	TAAAAT	2.4e-05	1.49e-07	7	105199	15111	672922	673936	peg.583	-	mfl578	NAD-dependent_glyceraldehyde-3-phosphate_dehydrogenase_(EC_1.2.1.12)
676173	676174	-	G	p-gTSS	676181-676187	TATATT	0.0015	4.88e-05	7	5942	854	674971	676156	peg.585	-	mfl580	Helicase_loader_DnaB
685875	685876	-	A	p-gTSS	685883-685889	TATAAT	0.00038	4.63e-06	7	1079	155	684065	685856	peg.590	-	mfl585	Conserved_hypothetical_transmembrane_protein
685949	685950	+	G	p-gTSS	685937-685943	TATAAT	0.00089	1.08e-05	6	2654	381	686107	686734	peg.591	+	mfl586	SSU_ribosomal_protein_S4p_(S9e)
689903	689904	-	A	p-gTSS	689910-689916	TATAAT	1.6e-05	6.49e-08	6	215	31	689296	689878	peg.594	-	mfl589	Phenylalanyl-tRNA_synthetase_domain_protein_(Bsu_YtpR)
689926	689927	+	A	p-gTSS	689914-689920	TATAAT	0.0001	1.12e-06	6	5321	764	689955	690786	peg.595	+	mfl590	DegV_family_protein
691899	691900	-	G	p-gTSS	691906-691912	TATAAT	NA	4.63e-06	6	4355	626	691818	691891	rna.35	-	NA	tRNA-SeC-TCA
692649	692650	-	A	p-gTSS	692656-692662	TATAAT	0.00025	2.52e-06	6	19337	2778	692414	692639	peg.597	-	mfl593	Acyl_carrier_protein
695180	695181	-	G	p-gTSS	695188-695194	TATAAT	NA	2.09e-05	7	25787	3704	694197	695151	peg.600	-	mfl596	L-lactate_dehydrogenase_(EC_1.1.1.27)
704175	704176	-	A	p-gTSS	704182-704188	TATAAT	0.00071	3.43e-06	6	926	133	702942	704100	peg.603	-	mfl599	FIG00834111:_hypothetical_protein
704286	704287	+	C	p-gTSS	704274-704280	TACAAT	0.0017	3.03e-05	6	196	28	704314	705424	peg.604	+	mfl600	Beta-lactamase_class_C_and_other_penicillin_binding_proteins
706578	706579	-	A	p-gTSS	706585-706591	TATTAT	0.00049	2.94e-06	6	471	68	705896	706397	peg.606	-	mfl602	LSU_ribosomal_protein_L10p_(P0)
709214	709215	-	A	p-gTSS	709221-709227	TATCTT	0.0051	NA	6	1621	233	706622	709076	peg.607	-	mfl604	hypothetical_protein
711663	711664	-	A	p-gTSS	711670-711676	TATAAT	3.5e-05	1.81e-07	6	163	23	710630	711641	peg.609	-	mfl606	N-formylglutamate_deformylase_(EC_3.5.1.68)
713420	713421	-	G	p-gTSS	713428-713434	TATAAT	6.1e-05	2.67e-07	7	17356	2493	712899	713328	peg.612	-	mfl609	LSU_ribosomal_protein_L11p_(L12e)
713600	713601	-	G	p-gTSS	713607-713613	GAAAAT	0.00029	1.56e-06	6	390	56	712899	713328	peg.612	-	mfl609	LSU_ribosomal_protein_L11p_(L12e)
713791	713792	+	A	p-gTSS	713779-713785	TAAAAT	0.00043	9.44e-06	6	3265	469	713822	714908	peg.613	+	mfl610	hypothetical_protein
715844	715845	-	G	p-gTSS	715851-715857	TAAAAT	0.00063	1.61e-05	6	272	39	714912	715827	peg.614	-	mfl611	hypothetical_protein
716209	716210	-	A	p-gTSS	716216-716222	TATAAT	9e-07	1.31e-08	6	1597	229	715900	716185	peg.615	-	mfl612	hypothetical_protein
718958	718959	-	A	p-gTSS	718966-718972	TATAAT	2.4e-05	2.67e-07	7	2032	292	716264	718943	peg.616	-	mfl613	Alanyl-tRNA_synthetase_(EC_6.1.1.7)
719029	719030	+	A	p-gTSS	719017-719023	TAAAAT	5.1e-05	3.89e-07	6	795	114	719062	719914	peg.617	+	mfl614	Hydrolase_(HAD_superfamily)
721418	721419	-	A	p-gTSS	721425-721431	GAAAAT	0.00089	9.44e-06	6	3612	519	719950	721402	peg.618	-	mfl615	6-phospho-beta-glucosidase_(EC_3.2.1.86)
723853	723854	-	A	p-gTSS	723860-723866	TAAAAT	0.0017	1.42e-05	6	4871	700	722437	723838	peg.620	-	mfl617	Beta-glucosidase_(EC_3.2.1.21);_6-phospho-beta-glucosidase_(EC_3.2.1.86)
724675	724676	-	A	p-gTSS	724682-724688	TAAAAT	5.1e-05	6.68e-07	6	2533	364	723918	724662	peg.621	-	mfl618	hypothetical_protein
727367	727368	-	G	p-gTSS	727374-727380	GAAAAT	0.00056	4.63e-06	6	160	23	724727	727352	peg.622	-	mfl619	PTS_system,_sucrose-specific_IIA_component_(EC_2.7.1.69)_/_PTS_system,_sucrose-specific_IIB_component_(EC_2.7.1.69)_/_PTS_system,_sucrose-specific_IIC_component_(EC_2.7.1.69)_/_domain_of_unknown_function
727869	727870	-	A	p-gTSS	727876-727882	TATCAT	0.00089	1.42e-05	6	786	113	727495	727855	peg.623	-	mfl620	hypothetical_protein
729200	729201	-	A	p-gTSS	729207-729213	TAAAAT	0.00022	1.83e-06	6	614	88	727921	729106	peg.624	-	mfl621	Translation_elongation_factor_Tu
732357	732358	-	A	p-gTSS	732364-732370	TATAAT	2.4e-05	9.89e-08	6	3498	502	731901	732315	peg.627	-	mfl624	SSU_ribosomal_protein_S12p_(S23e)
735278	735279	-	A	p-gTSS	735283-735289	TATAAT	4.3e-05	1.49e-07	4	87	12	734530	735256	peg.630	-	mfl627	hypothetical_protein
736284	736285	-	G	p-gTSS	736291-736297	TATAAT	1.1e-05	2.2e-07	6	12688	1823	735342	736257	peg.631	-	mfl628	PhnO_protein
744446	744447	-	A	p-gTSS	744452-744458	TAAAAT	0.00016	1.83e-06	5	1120	161	742536	744414	peg.639	-	mfl637	FIG00836353:_hypothetical_protein
744847	744848	-	G	p-gTSS	744854-744860	TATAAT	2.4e-05	1.81e-07	6	46902	6737	744519	744798	peg.640	-	mfl638	LSU_ribosomal_protein_L31p_@_LSU_ribosomal_protein_L31p,_zinc-dependent
746251	746252	+	A	p-gTSS	746239-746245	TATAAT	1.2e-06	8.02e-08	6	763	110	746277	747093	peg.643	+	mfl641	transcriptional_regulator
750627	750628	-	G	p-gTSS	750634-750640	TATAAT	1.5e-06	1.02e-08	6	36632	5262	749712	750603	peg.646	-	mfl644	Fructose-bisphosphate_aldolase_class_II_(EC_4.1.2.13)
752249	752250	-	A	p-gTSS	752257-752263	TAATAT	0.00012	1.83e-06	7	2416	347	751527	752232	peg.648	-	mfl646	ABC_transporter,_ATP-binding_protein
752319	752320	+	A	p-gTSS	752307-752313	TAGAAT	0.0024	2.09e-05	6	368	53	752336	752849	peg.649	+	mfl647	Acetyltransferase_(EC_2.3.1.-)
757678	757679	-	A	p-gTSS	757685-757691	TAAAAT	0.00038	1.83e-06	6	366	53	756204	757653	peg.653	-	mfl651	Glutamyl-tRNA_synthetase_(EC_6.1.1.17)_@_Glutamyl-tRNA(Gln)_synthetase_(EC_6.1.1.24)
760837	760838	-	A	p-gTSS	760844-760850	TATAAT	7.3e-05	5.59e-07	6	6403	920	759488	760817	peg.655	-	mfl653	Pyridine_nucleotide-disulfide_oxidoreductase;_NADH_dehydrogenase_(EC_1.6.99.3)
760888	760889	+	A	p-gTSS	760876-760882	TATTAT	0.002	3.42e-05	6	180	26	760994	762911	peg.656	+	mfl654	DNA_topoisomerase_I_(EC_5.99.1.2)
760977	760978	+	A	p-gTSS	760965-760971	TTAAAT	0.009	NA	6	4995	718	760994	762911	peg.656	+	mfl654	DNA_topoisomerase_I_(EC_5.99.1.2)
763641	763642	-	A	p-gTSS	763649-763655	TATAAT	0.00033	2.94e-06	7	824	118	762944	763628	peg.657	-	mfl655	hypothetical_protein
765036	765037	-	A	p-gTSS	765043-765049	TATAAT	0.0012	1.24e-05	6	595	85	764437	765022	peg.659	-	mfl657	hypothetical_protein
766602	766603	-	A	p-gTSS	766610-766616	TATAAT	4.3e-05	4.67e-07	7	815	117	765063	766458	peg.660	-	mfl658	Uracil_permease
769347	769348	-	A	p-gTSS	769354-769360	TATAAT	7.3e-05	2.67e-07	6	114	16	768614	769319	peg.664	-	mfl662	rRNA_small_subunit_7-methylguanosine_(m7G)_methyltransferase_GidB
771680	771681	-	A	p-gTSS	771688-771694	TATATT	0.0034	NA	7	225	32	770003	771650	peg.666	-	mfl664	Amino_acid_permease
772492	772493	-	A	p-gTSS	772499-772505	TAAAAT	8.5e-06	3.35e-08	6	906	130	771766	772474	peg.667	-	mfl665	Purine_nucleoside_phosphorylase_(EC_2.4.2.1)
778285	778286	-	C	p-gTSS	778290-778296	TATAAT	3.5e-05	3.89e-07	4	1931	277	776772	778146	peg.671	-	mfl669	ABC_transporter_xylose-binding_lipoprotein
779704	779705	-	A	p-gTSS	779708-779714	TATAAT	0.00071	1.08e-05	3	1376	198	778356	779682	peg.672	-	mfl670	Low-complexity_acidic_protein,_XCC2875_type
781654	781655	-	G	p-gTSS	781661-781667	TAAAAT	0.00022	1.56e-06	6	1701	244	779746	781627	peg.673	-	mfl671	tRNA_uridine_5-carboxymethylaminomethyl_modification_enzyme_GidA
783742	783743	-	A	p-gTSS	783749-783755	TATTAT	8.6e-05	2.2e-07	6	13535	1944	781760	783404	peg.674	-	mfl672	Cell_division_protein_FtsH_(EC_3.4.24.-)
789574	789575	-	A	p-gTSS	789579-789585	TAAAAT	0.00012	1.83e-06	4	650	93	787649	789545	peg.680	-	mfl678	DNA_polymerase_III_subunits_gamma_and_tau_(EC_2.7.7.7)
790244	790245	-	G	p-gTSS	790251-790257	TATAAT	0.00056	5.36e-06	6	9974	1433	789718	790147	peg.681	-	mfl679	tRNA-specific_adenosine-34_deaminase_(EC_3.5.4.-)
791105	791106	-	A	p-gTSS	791112-791118	TATAAT	0.00043	2.15e-06	6	1025	147	790280	791081	peg.682	-	mfl680	Hydrolase_(HAD_superfamily)
792956	792957	-	G	p-gTSS	792963-792969	TATAAT	0.00022	7.14e-06	6	6387	917	792789	792924	peg.685	-	mfl682.1	LSU_ribosomal_protein_L34p
*793208	793209	+	A	p-gTSS	793195-793201	TTTAAT	0.0045	6.83e-05	7	2851	409	0	1332	peg.1	+	mfl001	Chromosomal_replication_initiator_protein_DnaA
*TSS identified by changing the chromosome start position and reanalyzing 5'-RACE reads. Not included in the analyses shown in Fig. 3 and Appendix Figs. S5-S7.

## Sheet: iTSS
TSS start	TSS end	TSS strand	TSS base	TSS type	-10 box coordinates	-10 box sequence	MEME p-value	MAST p-value	spacing between TSS and -10 box	TSS raw signal height	TSS RSPM	overlapping gene start	overlapping gene end	overlapping gene name (RAST)	overlapping gene strand	overlapping gene name (RefSeq)	overlapping gene product
3388	3389	-	A	p-iTSS	3395-3401	TAAAAT	0.0069	NA	6	447	64	2707	3682	peg.3	-	mfl003	Rod_shape-determining_protein_MreB
11036	11037	-	G	a-iTSS	11043-11049	TATTAT	0.0069	NA	6	98	14	9836	12362	peg.8	+	mfl008	PTS_system,_sucrose-specific_IIA_component_(EC_2.7.1.69)_/_PTS_system,_sucrose-specific_IIB_component_(EC_2.7.1.69)_/_PTS_system,_sucrose-specific_IIC_component_(EC_2.7.1.69)_/_domain_of_unknown_function
18050	18051	+	A	p-iTSS	18038-18044	TATTAT	0.0018	1.84e-05	6	377	54	17727	18645	peg.13	+	mfl013	N-acetylmannosamine_kinase_(EC_2.7.1.60)
32966	32967	+	A	p-iTSS	32954-32960	TATAAT	0.0017	1.24e-05	6	102	15	32115	34194	peg.23	+	mfl023	hypothetical_protein
33628	33629	-	A	a-iTSS	33636-33642	CATAAT	0.0051	9.52e-05	7	150	22	32115	34194	peg.23	+	mfl023	hypothetical_protein
37144	37145	+	A	p-iTSS	37132-37138	TATGAT	0.0079	NA	6	86	12	36575	37565	peg.25	+	mfl025	N-Acetyl-D-glucosamine_ABC_transport_system,_permease_protein
38615	38616	-	G	a-iTSS	38623-38629	AATAAT	0.011	NA	7	255	37	37573	38899	peg.26	+	mfl026	Maltose/maltodextrin_ABC_transporter,_permease_protein_MalG
43053	43054	+	A	a-iTSS	43041-43047	TAATAT	0.0073	5.47e-05	6	270	39	42978	43698	peg.31	-	mfl031	Glucosamine-6-phosphate_deaminase_(EC_3.5.99.6)
47211	47212	+	A	p-iTSS	47199-47205	TAAAAT	0.0014	1.84e-05	6	83	12	44648	47225	peg.33	+	mfl033	PTS_system,_sucrose-specific_IIA_component_(EC_2.7.1.69)_/_PTS_system,_sucrose-specific_IIB_component_(EC_2.7.1.69)_/_PTS_system,_sucrose-specific_IIC_component_(EC_2.7.1.69)_/_domain_of_unknown_function
82588	82589	+	A	p-iTSS	82576-82582	TATACT	0.0069	8.55e-05	6	173	25	81164	82763	peg.63	+	mfl063	Prolipoprotein_diacylglyceryl_transferase_and_tran
84935	84936	+	G	p-iTSS	84923-84929	TAGAAT	0.0073	NA	6	85	12	83710	85105	peg.65	+	mfl065	Prolipoprotein_diacylglyceryl_transferase_(EC_2.4.99.-)
88316	88317	+	G	p-iTSS	88304-88310	AATAAT	0.01	NA	6	92	13	86738	90299	peg.69	+	mfl069	hypothetical_protein
94989	94990	+	T	p-iTSS	94979-94985	TTTAAT	0.0084	NA	4	159	23	94550	95225	peg.73	+	mfl073	hypothetical_protein
121655	121656	-	A	a-iTSS	121662-121668	TAAAAT	0.0008	7.14e-06	6	107	15	120495	123477	peg.98	+	mfl098	Oligopeptide_ABC_transporter,_periplasmic_oligopeptide-binding_protein_OppA_(TC_3.A.1.5.1)
126186	126187	-	A	a-iTSS	126193-126199	TATAAT	0.0018	4.34e-05	6	235	34	124564	127426	peg.100	+	mfl100	Cell_division_protein_FtsK
127770	127771	-	A	a-iTSS	127777-127783	GATAAT	0.0014	1.61e-05	6	83	12	127477	129244	peg.101	+	mfl101	Excinuclease_ABC_subunit_C
142321	142322	+	A	p-iTSS	142309-142315	TAAAAT	0.0008	1.08e-05	6	136	20	141290	142880	peg.117	+	mfl118	ABC_transporter,_ATP-binding/permease_protein
144988	144989	+	T	p-iTSS	144974-144980	TATGAT	0.011	NA	8	291	42	144339	146025	peg.119	+	mfl120	D-Ribose_1,5-phosphomutase_(EC_5.4.2.7)
151215	151216	-	G	a-iTSS	151223-151229	TAACAT	0.0051	NA	7	405	58	150498	151224	peg.128	+	mfl129	SSU_ribosomal_protein_S3p_(S3e)
156192	156193	+	C	p-iTSS	156182-156188	TAAAAT	7.3e-05	6.68e-07	4	2452	352	155818	156256	peg.140	+	mfl141	LSU_ribosomal_protein_L15p_(L27Ae)
159232	159233	+	A	p-iTSS	159220-159226	TATACT	0.0024	3.03e-05	6	5190	746	158855	159614	peg.144	+	mfl145	Methionine_aminopeptidase_(EC_3.4.11.18)
183383	183384	+	A	p-iTSS	183371-183377	TATAAT	0.0014	8.22e-06	6	207	30	181533	183534	peg.159	+	mfl160	DNA_ligase_(EC_6.5.1.2)
189819	189820	+	G	p-iTSS	189807-189813	TATAAT	0.0014	1.84e-05	6	688	99	188277	189954	peg.165	+	mfl166	Potassium_uptake_protein_TrkH
190424	190425	+	G	p-iTSS	190412-190418	TACAAT	0.011	NA	6	83	12	189962	190823	peg.166	+	mfl167	Methylenetetrahydrofolate_dehydrogenase_(NADP+)_(EC_1.5.1.5)_/_Methenyltetrahydrofolate_cyclohydrolase_(EC_3.5.4.9)
196862	196863	-	A	a-iTSS	196870-196876	TACAAT	0.014	NA	7	222	32	196765	198358	peg.167	+	mfl168	ABC_transporter,_ATP-binding_protein
200238	200239	+	G	p-iTSS	200226-200232	TATTAT	0.015	NA	6	677	97	199470	200433	peg.169	+	mfl170	GMP_reductase_(EC_1.7.1.7)
212095	212096	+	A	p-iTSS	212083-212089	TAAAAT	0.0027	1.84e-05	6	99	14	210161	212309	peg.180	+	mfl181	PTS_system,_fructose-specific_IIA_component_(EC_2.7.1.69)_/_PTS_system,_fructose-specific_IIB_component_(EC_2.7.1.69)_/_PTS_system,_fructose-specific_IIC_component_(EC_2.7.1.69)
215518	215519	+	A	p-iTSS	215506-215512	TATAAT	0.0022	1.61e-05	6	5551	797	214736	215678	peg.183	+	mfl184	hypothetical_protein
216586	216587	-	A	p-iTSS	216593-216599	TATACT	0.0027	3.03e-05	6	823	118	215878	216934	peg.185	-	mfl186	Formate_efflux_transporter_(TC_2.A.44_family)
217151	217152	+	T	p-iTSS	217133-217139	TAAACT	0.012	NA	12	78	11	217110	217584	peg.186	+	mfl187	PTS_system,_glucose-specific_IIA_component_(EC_2.7.1.69)
227691	227692	+	A	p-iTSS	227679-227685	TATAAT	0.00012	9.45e-07	6	9316	1338	226737	227742	peg.199	+	mfl200	Glycerol-3-phosphate_dehydrogenase_[NAD(P)+]_(EC_1.1.1.94)
234223	234224	+	A	p-iTSS	234210-234216	TATAAT	0.0084	NA	7	495	71	234223	236338	peg.208	+	mfl209	3'-to-5'_exoribonuclease_RNase_R
236802	236803	+	A	p-iTSS	236790-236796	GAAAAT	0.009	9.52e-05	6	201	29	236357	236807	peg.209	+	mfl210	tmRNA-binding_protein_SmpB
238517	238518	-	A	a-iTSS	238525-238531	CATAAT	0.0059	NA	7	136	20	237896	240026	peg.213	+	mfl214	PTS_system,_N-acetylglucosamine-specific_IIA_component_(EC_2.7.1.69)_/_PTS_system,_N-acetylglucosamine-specific_IIB_component_(EC_2.7.1.69)_/_PTS_system,_N-acetylglucosamine-specific_IIC_component_(EC_2.7.1.69)
240371	240372	-	A	p-iTSS	240379-240385	TAAAAT	0.0051	9.52e-05	7	274	39	240068	241073	peg.214	-	mfl215	Adenosine_deaminase_(EC_3.5.4.4)
240449	240450	+	A	a-iTSS	240437-240443	TAAAAT	0.0029	4.88e-05	6	269	39	240068	241073	peg.214	-	mfl215	Adenosine_deaminase_(EC_3.5.4.4)
246074	246075	+	A	p-iTSS	246062-246068	TAAAAT	0.0015	5.36e-06	6	648	93	245005	246349	peg.218	+	mfl219	hypothetical_protein
252518	252519	+	G	p-iTSS	252505-252511	TATAAT	0.0059	NA	7	188	27	252326	252638	peg.227	+	mfl228	FIG00834450:_hypothetical_protein
253139	253140	+	A	p-iTSS	253127-253133	TAAAAT	0.00025	6.68e-07	6	113	16	252666	254313	peg.228	+	mfl229	Dihydroxyacetone_kinase_family_protein
263449	263450	+	A	p-iTSS	263437-263443	TATAAT	0.0037	5.47e-05	6	221	32	262657	263518	peg.234	+	mfl235	Phosphate_transport_ATP-binding_protein_PstB_(TC_3.A.1.7.1)
284095	284096	-	A	a-iTSS	284102-284108	TATTAT	0.0014	2.68e-05	6	143	21	282862	284143	peg.253	+	mfl254	Glucose-6-phosphate_isomerase_(EC_5.3.1.9)
297998	297999	-	A	a-iTSS	298005-298011	TAAAAT	0.0017	3.42e-05	6	528	76	296633	301808	peg.261	+	mfl262	FIG00791385:_hypothetical_protein
301442	301443	+	A	p-iTSS	301429-301435	TATAAT	0.0024	5.47e-05	7	159	23	296633	301808	peg.261	+	mfl262	FIG00791385:_hypothetical_protein
301516	301517	+	G	p-iTSS	301504-301510	TATGAT	0.0029	5.47e-05	6	288	41	296633	301808	peg.261	+	mfl262	FIG00791385:_hypothetical_protein
314813	314814	-	A	a-iTSS	314820-314826	TAGAAT	0.00033	3.99e-06	6	216	31	314144	315689	peg.273	+	mfl274	Conserved_expressed_protein
324877	324878	+	A	p-iTSS	324864-324870	TAAAAT	0.00019	2.52e-06	7	757	109	324877	325738	peg.281	+	mfl282	tRNA_pseudouridine_synthase_B_(EC_4.2.1.70)
330745	330746	-	A	a-iTSS	330753-330759	TAGAAT	0.0079	NA	7	213	31	330026	334508	peg.287	+	mfl288	DNA_polymerase_III_polC-type_(EC_2.7.7.7)
341945	341946	-	G	a-iTSS	341953-341959	TATAAT	0.0069	NA	7	1012	145	340776	342228	peg.295	+	mfl296	417aa_long_hypothetical_protein
342634	342635	-	A	a-iTSS	342641-342647	CATAAT	0.0079	NA	6	174	25	342269	342785	peg.296	+	mfl297	hypothetical_protein
350530	350531	-	A	a-iTSS	350538-350544	TATAAT	0.0064	NA	7	80	11	350244	352752	peg.304	+	mfl305	RloF
354663	354664	-	A	p-iTSS	354671-354677	TAAACT	0.0037	4.88e-05	7	1603	230	353410	354769	peg.306	-	mfl307	LLAKR2I_restriction_enzyme
354688	354689	+	A	a-iTSS	354675-354681	TATAAT	0.00038	1.61e-05	7	110	16	353410	354769	peg.306	-	mfl307	LLAKR2I_restriction_enzyme
354762	354763	-	A	p-iTSS	354769-354775	TATAAT	0.0059	NA	6	397	57	353410	354769	peg.306	-	mfl307	LLAKR2I_restriction_enzyme
370645	370646	+	A	p-iTSS	370633-370639	GAAAAT	0.0011	1.08e-05	6	108	16	370297	372556	peg.316	+	mfl317	Alpha-xylosidase_(EC_3.2.1.-)
372480	372481	+	A	p-iTSS	372467-372473	TAAAAT	0.012	NA	7	83	12	370297	372556	peg.316	+	mfl317	Alpha-xylosidase_(EC_3.2.1.-)
373810	373811	-	A	a-iTSS	373817-373823	TAGAAT	0.0069	NA	6	155	22	372566	375131	peg.317	+	mfl318	PTS_system,_sucrose-specific_IIA_component_(EC_2.7.1.69)_/_PTS_system,_sucrose-specific_IIB_component_(EC_2.7.1.69)_/_PTS_system,_sucrose-specific_IIC_component_(EC_2.7.1.69)_/_domain_of_unknown_function
379279	379280	+	A	p-iTSS	379267-379273	TAAAAT	0.0047	NA	6	331	48	377295	379527	peg.321	+	mfl322	RecD-like_DNA_helicase_YrrC
391734	391735	+	G	p-iTSS	391720-391726	TATAAT	0.00025	5.36e-06	8	3824	549	391734	392763	peg.334	+	mfl335	hypothetical_protein
400582	400583	+	G	p-iTSS	400570-400576	TAAAAT	0.0027	1.84e-05	6	548	79	400582	400723	peg.344	+	mfl345	hypothetical_protein
405135	405136	-	G	p-iTSS	405142-405148	TAAAAT	0.00025	9.45e-07	6	1289	185	405123	407091	peg.348	-	mfl349	Transketolase_(EC_2.2.1.1)
428524	428525	-	A	p-iTSS	428531-428537	TAAAAT	0.00012	6.68e-07	6	376	54	428425	429385	peg.368	-	mfl368	DNA_polymerase_III_delta_subunit_(EC_2.7.7.7)
443195	443196	-	A	p-iTSS	443202-443208	TAAAAT	2.4e-05	1.21e-07	6	1240	178	443147	443633	peg.384	-	mfl383	Dihydrofolate_reductase_(EC_1.5.1.3)
446014	446015	-	A	p-iTSS	446022-446028	TAAAAT	0.0055	NA	7	1030	148	445942	446878	peg.388	-	mfl387	Ribosomal_large_subunit_pseudouridine_synthase_D_(EC_4.2.1.70)
447505	447506	-	A	p-iTSS	447512-447518	TAGAAT	0.0018	1.42e-05	6	91	13	447504	450231	peg.390	-	mfl389	Isoleucyl-tRNA_synthetase_(EC_6.1.1.5)
453190	453191	-	A	p-iTSS	453198-453204	TATACT	0.00089	5.36e-06	7	2721	391	453176	454484	peg.394	-	mfl393	hypothetical_protein
456316	456317	-	G	p-iTSS	456323-456329	TATAAT	1.5e-07	8.76e-10	6	54778	7869	456211	456706	peg.398	-	mfl397	hypothetical_protein
459399	459400	-	A	p-iTSS	459406-459412	TAATAT	0.011	NA	6	119	17	459099	460152	peg.400	-	mfl399	Phenylalanyl-tRNA_synthetase_alpha_chain_(EC_6.1.1.20)
480479	480480	-	A	a-iTSS	480486-480492	TAAAAT	6.1e-05	7.95e-07	6	110	16	480402	480534	peg.412	+	NA	hypothetical_protein
540944	540945	-	A	p-iTSS	540951-540957	TATTAT	0.004	3.42e-05	6	135	19	539921	541943	peg.466	-	mfl459	hypothetical_protein
550787	550788	-	A	p-iTSS	550795-550801	TATAAT	0.0059	NA	7	381	55	549888	550788	peg.472	-	mfl465	FIG00791463:_hypothetical_protein
569935	569936	+	A	a-iTSS	569923-569929	TTTAAT	0.0044	NA	6	192	28	569914	570319	peg.492	-	mfl485	hypothetical_protein
570318	570319	-	A	p-iTSS	570325-570331	TATAAT	0.00022	2.52e-06	6	129	19	569914	570319	peg.492	-	mfl485	hypothetical_protein
576700	576701	-	C	p-iTSS	576712-576718	TACAAT	0.00038	NA	11	23241	3338	576627	576701	rna.22	-	NA	tRNA-Ile-GAT
584933	584934	-	A	p-iTSS	584941-584947	TAAAAT	0.00056	7.14e-06	7	1300	187	584837	586457	peg.505	-	mfl499	Trehalose-6-phosphate_hydrolase_(EC_3.2.1.93)
606437	606438	-	G	p-iTSS	606444-606450	TATAAT	0.0012	9.44e-06	6	277	40	606416	607868	peg.520	-	mfl515	Sucrose-6-phosphate_hydrolase_(EC_3.2.1.26)
612104	612105	-	A	p-iTSS	612111-612117	TACAAT	0.0037	2.68e-05	6	87	12	611096	612818	peg.524	-	mfl519	Phosphoenolpyruvate-protein_phosphotransferase_of_PTS_system_(EC_2.7.3.9)
640862	640863	-	T	p-iTSS	640874-640880	TATCAG	0.0084	NA	11	110	16	640593	641214	peg.552	-	mfl547	Deoxyadenosine_kinase_(EC_2.7.1.76)_/_Deoxyguanosine_kinase_(EC_2.7.1.113)
655155	655156	-	A	p-iTSS	655161-655167	TAAAAT	0.00022	3.89e-07	5	163	23	655136	656045	peg.568	-	mfl563	Ribosomal_large_subunit_pseudouridine_synthase_C_(EC_4.2.1.70)
675288	675289	-	A	p-iTSS	675295-675301	TATAAT	0.0037	8.55e-05	6	149	21	674971	676156	peg.585	-	mfl580	Helicase_loader_DnaB
691890	691891	-	A	p-iTSS	691904-691910	TAATAT	0.012	NA	13	10530	1513	691818	691891	rna.35	-	NA	tRNA-SeC-TCA
699025	699026	-	A	p-iTSS	699032-699038	TAAAAT	0.009	NA	6	101	15	695299	699064	peg.601	-	mfl597	DNA-directed_RNA_polymerase_beta'_subunit_(EC_2.7.7.6)
710867	710868	-	G	p-iTSS	710875-710881	TATTAT	0.0096	NA	7	119	17	710630	711641	peg.609	-	mfl606	N-formylglutamate_deformylase_(EC_3.5.1.68)
722697	722698	+	G	a-iTSS	722685-722691	TATAAT	0.0012	3.03e-05	6	93	13	722437	723838	peg.620	-	mfl617	Beta-glucosidase_(EC_3.2.1.21);_6-phospho-beta-glucosidase_(EC_3.2.1.86)
733241	733242	-	A	p-iTSS	733248-733254	TAAAAT	0.0069	NA	6	397	57	732971	734531	peg.629	-	mfl626	Cardiolipin_synthetase_(EC_2.7.8.-)
739073	739074	-	G	p-iTSS	739080-739086	TAAAAT	0.00022	1.32e-06	6	845	121	739018	739879	peg.635	-	mfl633	Protein-N(5)-glutamine_methyltransferase_PrmC,_methylates_polypeptide_chain_release_factors_RF1_and_RF2
743040	743041	-	G	p-iTSS	743047-743053	TACAAT	0.0051	6.13e-05	6	135	19	742536	744414	peg.639	-	mfl637	FIG00836353:_hypothetical_protein
745451	745452	-	G	p-iTSS	745459-745465	TATAAT	0.00038	1.56e-06	7	76	11	744909	745548	peg.641	-	mfl639	Deoxyribose-phosphate_aldolase_(EC_4.1.2.4)
746023	746024	-	A	p-iTSS	746030-746036	TAAAAT	0.00071	6.19e-06	6	261	37	745534	746218	peg.642	-	mfl640	Ribulose-phosphate_3-epimerase_(EC_5.1.3.1)
749357	749358	+	G	a-iTSS	749345-749351	TAAAAT	0.0055	NA	6	138	20	748032	749541	peg.645	-	mfl643	Transport_protein_SgaT,_putative
755364	755365	-	A	p-iTSS	755372-755378	TATACT	0.0084	NA	7	626	90	754986	756195	peg.652	-	mfl650	dNTP_triphosphohydrolase,_putative
755612	755613	-	G	p-iTSS	755620-755626	TAGAAT	0.0084	9.52e-05	7	118	17	754986	756195	peg.652	-	mfl650	dNTP_triphosphohydrolase,_putative
770154	770155	-	A	p-iTSS	770161-770167	TATGAT	0.0017	2.09e-05	6	473	68	770003	771650	peg.666	-	mfl664	Amino_acid_permease
772814	772815	-	A	p-iTSS	772821-772827	TATAAT	0.0008	3.99e-06	6	212	30	772502	773402	peg.668	-	mfl666	Ribose_ABC_transport_system,_permease_protein_RbsC_(TC_3.A.1.2.1)
790146	790147	-	A	p-iTSS	790153-790159	TATAAT	8.6e-05	1.12e-06	6	105	15	789718	790147	peg.681	-	mfl679	tRNA-specific_adenosine-34_deaminase_(EC_3.5.4.-)
790955	790956	-	A	p-iTSS	790962-790968	TAAAAT	0.0008	5.36e-06	6	1414	203	790280	791081	peg.682	-	mfl680	Hydrolase_(HAD_superfamily)
