# Supplementary material for: Integrative characterization of the near‐minimal bacterium Mesoplasma florum
Source: Mol Syst Biol. 2020 Dec 17;16(12):e9844. doi: 10.15252/msb.20209844 (PMC7745072; doi:10.15252/msb.20209844)
Supplement: Supplementary file 6 — Dataset EV2 [file MSB-16-e9844-s005.xlsx]

## Sheet: Content
Dataset EV2 - List of Rho-independent terminators predicted in this study.
Sheet 1 - predicted terminators

## Sheet: Terms
term start	term stop	stem-loop start	stem-loop stop	strand	upstream gene	stem-loop free energy	term score	term sequence
1307	1364	1329	1349	+	peg.1	-6.2	2.5	AAAAAACGAAAUAAUAGGAAAA<left>UAGAUGU</left>AAAUUC<right>GCAUCUA</right>UUUUUUUUGUGUGGA
2656	2720	2689	2705	+	peg.2	-7	3.9	AGUAGUUUUACCAACUUAUGCAUAAUAAAAAAA<left>UCAGGA</left>AAUU<right>UCCUGA</right>UUUUAUUUUUUUGUA
2674	2734	2689	2705	-	peg.3	-7	3.3	UUAAAGUUUAAUAAUACAAAAAAAUAAAA<left>UCAGGA</left>AAUU<right>UCCUGA</right>UUUUUUUAUUAUGCA
5070	5130	5098	5115	+	peg.5	-7	3.1	CAAAACUAGAUAAUAUUUUGUAAUUAAA<left>AGUGGC</left>UUCUU<right>GCUACU</right>UUUUUAAUUUUUAUU
9688	9744	9717	9729	+	peg.7	-4.9	3	AAACCAAGAAUUCGAAGAAGAUUAAAAAA<left>GAGG</left>GCAA<right>CCUC</right>UUUUUUUUAUAAAGU
13814	13877	13841	13862	+	peg.9	-10.7	3.5	AUUUAUUAAAACAAAAGAAAUUUAAAA<left>UAGUGCUCU</left>UUA<right>AGGGCACUA</right>UUUUAUUUUAUAAUU
14614	14671	14634	14655	+	peg.10	-4.4	2.9	UUAAAAUUAAUAGUUUAAAC<left>UACUUUCUA</left>UUUU<right>UAGAAGUA</right>UUUUUUUUAUUUCUUU
18620	18691	18653	18676	+	peg.13	-5.1	1.3	GUUGGCAAUUUUAAAACAAAAUUAAUAAAAAAA<left>CAAAGUUU</left>AAAAUUA<right>AGACUUUG</right>UUUUUUAUUUACCUA
18637	18695	18652	18677	-	peg.14	-4.4	1.6	UGUUUAGGUAAAUAAAAA<left>ACAAAGUCUUA</left>AUUU<right>UAAACUUUGU</right>UUUUUUAUUAAUUUU
20073	20124	20088	20102	-	peg.15	-3.3	1.5	GUAAUAUUGCUUAAUUCAAUUA<left>GAUUC</left>UUCG<right>GAAUC</right>UUUUUUAUUGUUAAA
21716	21782	21731	21748	-	peg.16	-5.7	3	GUUUUUAAAAGAAAAGAAAAUUAAUAUAUUUCAA<left>GGGUACU</left>AAA<right>AGUACUC</right>UUUUUUUUAUAUAAU
23427	23482	23442	23457	-	peg.17	-3.4	2.6	UGAUAACAAAGAAUACAUCGAUUAA<left>AACACU</left>UAG<right>AGUGUU</right>UUUUUAUUUUGUUUU
25713	25796	25744	25781	+	peg.18	-6.5	1.7	UCAAAAUCUUAAAAACUUAAUAUAAAAAUAA<left>CAAUAGAUUGGC</left>CUUUUAUUUU<right>GCCAAAAAUCUUUUG</right>UUUUUUUAUUUAAAU
27650	27711	27679	27695	+	peg.19	-6.7	4.7	UCCAAAAACUAUUGAAUGAUCAUAAAAAU<left>GAACC</left>UAUAAU<right>GGUUC</right>UUUUUUUUGUUUUUAU
30019	30096	30050	30081	+	peg.20	-9.7	1.8	ACUAUAGGUCUUUAUAAACACUUUAAUUAAA<left>GUUUCUUUCAA</left>CAUCAAAAC<right>UUGAAAGAAAC</right>UUUUUAUUUAGUUGA
31044	31110	31072	31095	+	peg.21	-8.1	2.3	AGACCAAUCUUGAGACUAUAAGUGUAAA<left>GGUUUUUUG</left>GUUAU<right>CAAAAAACC</right>UUUUUUAUUAUCUAA
31801	31864	31835	31849	+	peg.22	-3.6	0.4	AAUAACAUUUACACUAAGCGAAUAAAACAAAAAA<left>UAGAC</left>AUUG<right>GUCUA</right>UUUUCUUUGUGACUC
40021	40085	40046	40070	+	peg.27	-8.5	2.5	UAAUUACUAAAUAAAUAAUUAAAAA<left>GUUUUGUUCA</left>UGUU<right>UGAAUAAAAC</right>UUUUUAAUUUGUUUU
42918	42987	42955	42972	+	peg.30	-6.3	1.7	CCCACAGUUAAAACCAAGAGAUUAAUAUGUUAAAAAA<left>CAAACC</left>UUAAU<right>GGUUUG</right>UUUUCUUUAUGCAUU
42940	42989	42955	42972	-	peg.31	-5.7	0.8	CCAAUGCAUAAAGAAAA<left>CAAACC</left>AUUAA<right>GGUUUG</right>UUUUUUAACAUAUUA
44512	44592	44548	44577	+	peg.32	-6.9	4.6	CAAAUAAAUUGUCGUUAAAGUAAUUAUUAAAUAAAG<left>ACAAGUACUUUAC</left>AAAAA<right>GUAGGGCUUGU</right>UUUUUUUUUUUUUUU
48655	48717	48688	48702	+	peg.34	-3.3	1.2	UUAUAAAAACAAAAGAAUUAUAAAAAUAAAAAA<left>CUUUC</left>UUAG<right>GAAAG</right>UUUUUUGUCUUAAUA
48673	48738	48688	48702	-	peg.35	-2.2	2	ACACCGUUGAAAAAUAAAAUAUAUUAAGACAAAAAA<left>CUUUC</left>CUAA<right>GAAAG</right>UUUUUUAUUUUUAUA
51077	51131	51101	51116	+	peg.36	-5.7	2.5	AUUAUCUUCAAAAGAGUUAAUUAA<left>UGGCUU</left>UAU<right>AAGCCA</right>UUUUUUUAAUAUUAA
61027	61091	61061	61076	+	peg.44	-3.3	2.4	AGAUACAAUCAAUUUAACUAAAUAGAAUUAAAAA<left>UAACC</left>AUUAA<right>GGUUA</right>UUUUUUUAUCUUUUA
61901	61960	61931	61945	+	peg.45	-8.1	2.1	AGCAACUAAAAAAGCAACAAAAUAAAAAAA<left>UCGGG</left>GAAA<right>CCCGA</right>UUUUAAUUUAAAAUU
61916	61972	61931	61945	-	peg.46	-6.6	5	CUGCUGCUAAGAAAUUUUAAAUUAAAA<left>UCGGG</left>UUUC<right>CCCGA</right>UUUUUUUAUUUUGUU
64254	64308	64277	64293	+	peg.48	-6.2	2.1	AUUUUUCCCAAAAAGAUAAAAAA<left>CUUAGC</left>AAAC<right>GCUAAG</right>UUUUUUAUUAGUCAC
64821	64876	64847	64861	+	peg.49	-3.3	1.3	CGAAGACUGUAUAAUAAAAAAAUAAA<left>AGCUU</left>UAAG<right>GAGCU</right>UUUAUUUUUUAUAAU
64832	64889	64847	64861	-	peg.50	-2.2	1.3	AUUGAUUUAUCAGAUUAUAAAAAAUAAA<left>AGCU</left>CCUUAA<right>AGCU</right>UUUAUUUUUUUAUUA
66345	66414	66382	66399	+	peg.52	-5.2	1.5	AAAAGCUGCUAAAAACUUUUAAUUUAAUAUAAAAAAA<left>GGAAAC</left>CCAAA<right>GUUUCC</right>UUUUUUUAAUCUAAG
66367	66428	66382	66399	-	peg.53	-6.1	2.6	GAUUUUGAAGAUAUCUUAGAUUAAAAAAA<left>GGAAACU</left>UUG<right>GGUUUCC</right>UUUUUUUAUAUUAAA
67975	68052	67991	68013	-	peg.54	-3.7	0.4	UUAUAAAAAGGUAUAACACUAAAAAUAAUAAAAAUUUUA<left>GAUAAAG</left>AUUGAUGA<right>CUUUAUU</right>AUUAUUUUUAUUUUGA
68916	68980	68934	68968	-	peg.55	-3.2	0.4	UUCAAAAGAAAA<left>AUAAUUAAUAUACU</left>AUUUUAAA<right>GGUUUUGGUUAU</right>AAGUUUUUUAGUUCUUUC
73440	73488	73453	73473	+	peg.57	-10.3	1.6	GGUUAGAACUAAA<left>CACUAGAG</left>CAAA<right>CUCUAGUG</right>UUUUAGUCAUUAUUU
80114	80159	80127	80144	+	peg.61	-3.7	1.6	UAUAGAUAAAAAA<left>GCAAAU</left>AAGUA<right>GUUUGC</right>UUUUUUAUAUUUGCU
86351	86395	86362	86380	+	peg.67	-8.1	0.7	ACUGUUAAAAA<left>CCCACU</left>CUAAAU<right>AGUGGG</right>UUUUAUAGUAUUCAA
91642	91689	91662	91674	+	peg.70	-3.7	3.1	AUUUGAAAUGUUGAAAUAAA<left>GUGG</left>AAUU<right>CCAC</right>UUUUUUCUUUUAUUA
93076	93140	93105	93125	+	peg.71	-6.6	1	UAUUUGAAGUUCUAAAAUAAUAAAAUUAA<left>UCAUAAGU</left>AUUC<right>ACUUAUGA</right>UUUUUUUAAAUAGAA
95340	95420	95372	95405	+	peg.73	-10.6	1.7	CUUUGUCAAAAAUAACUCAAGUAAUACAAAAA<left>UAACCUCAAAAUGC</left>CUAAAAA<right>GCAUCGAGGUUA</right>UUUUUUAUUUAGAAA
99233	99323	99249	99312	-	peg.78	-9.3	0.9	AUAUAAGUUUG<left>GGGUUUUACGAAUAAUACUUUUUCA</left>UUAUUAACAGU<right>UGAAAAGAAAAUUAUUGAGUUAUGCUC</right>AUUUUUUUGUUGCGUA
99665	99713	99681	99698	+	peg.77	-4.7	3.2	AAACAUAAUGAAUUUA<left>UACAACU</left>AAA<right>AGUUGUA</right>UUUUUUUAUUUUUCA
102110	102169	102132	102154	+	peg.79	-6.6	1.9	UAUUUAAAUUAAGUAUAAAAAA<left>GCACAG</left>UUUAUUACUC<right>CUGUGC</right>UUUUUAUAUUUAUUA
102612	102686	102633	102670	+	peg.80	-7.9	0.4	GAUAAUUCCUACUGUUCCACA<left>AAGAGCACUGAUCA</left>AUUCAAC<right>UGCUAUCAGUAUUCUU</right>GUUUCUAUUUUUAUAU
104488	104552	104521	104537	+	peg.83	-6.2	2.9	UUACCAUACGUAAUUGACUAAUUAAAACAGAAA<left>CCAUCA</left>AUCA<right>UGAUGG</right>UUUUUUAUUUUAACA
106411	106471	106442	106456	+	peg.85	-3.6	2.6	UGGAAAAUUCAUGGAUAAAGGGUAAUUGAAA<left>UGGGA</left>GAAA<right>UUCCA</right>UUUUUUUUGUUAUAA
107912	107981	107952	107966	+	peg.86	-4.6	3	AUUUAACAUUUGAAAAAGCUUAAUUAAAAGAAUCUUAAAA<left>GUGUC</left>AUUU<right>GACGC</right>UUUUUUUGUUUAAUA
111038	111084	111055	111069	+	peg.89	-6.8	1	AAUAUUCAUAGUUAUUA<left>GGAGG</left>UUAA<right>CCUCC</right>UUUUUAAUUAGACAA
112225	112289	112262	112274	+	peg.91	-3.2	2.5	CGUUGAACCAGUUAAAGAAUAUUAAUAAUUAAUAAAA<left>UGAC</left>GUGA<right>GUCA</right>UUUUUUAUUAUUAUU
114112	114178	114127	114146	-	peg.93	-7.9	3.7	UUUAUGAUAAUAAUGUAUACAGUAUAGAAAAA<left>GGAUCAA</left>UUAAU<right>UUGAUCC</right>UUUUUUAUUAUUGUU
114114	114161	114127	114146	+	peg.92	-7	1.2	CAAUAAUAAAAAA<left>GGAUCAA</left>AUUAA<right>UUGAUCC</right>UUUUUCUAUACUGUA
123452	123512	123480	123497	+	peg.98	-6.4	3.2	UAUUGCAACUCCUAGAAAUAAAUAAGAA<left>AGAAUGC</left>UUA<right>GCAUUCU</right>UUUUUUACUUUUUAU
127401	127457	127428	127442	+	peg.100	-3.8	1.5	AAGAGAAGUAUUAGUUAAAAAAUAAAA<left>CCCU</left>CAGUUU<right>AGGG</right>UUUUAUUUUUCUAAG
129749	129807	129776	129792	+	peg.102	-7.3	1.7	AUUGAAAUCAAAGAAGUUAAUUAAUAA<left>UUACCC</left>UUUU<right>GGGUAA</right>UUUUAUUUUAAGGAG
130796	130865	130832	130850	+	rna.1	-10.2	4.4	GAUUCCCGUUCGGCGCCCCAUUAAGUAAAAAACAAA<left>GCAGGUA</left>GUAA<right>UACCUGC</right>UUUUUAUUUUAAUUC
130817	130878	130832	130850	-	peg.104	-9.3	3.5	UGGUGGUCUAUAUGAAUUAAAAUAAAAA<left>GCAGGUA</left>UUAC<right>UACCUGC</right>UUUGUUUUUUACUUA
133561	133612	133582	133597	+	peg.107	-5.4	3	AGAAAUUUUCUUUUUUAAAAA<left>CUCCAA</left>UAA<right>UUGGAG</right>UUUUUUUACUUUUAC
140580	140653	140611	140638	+	peg.115	-5.9	2.8	ACCAACACCAGAUAAAUUAGAUUAAUUAAAA<left>ACUUUAUCUCUU</left>UUU<right>AAGAAAUAAAGU</right>UUUUUUUGUAUUUUU
142865	142949	142895	142934	+	peg.117	-18.7	4.2	AUUAUCAAAUUAUAAUUAAGUUAUUAAAAA<left>UGAGUUUUUUCAUAGGU</left>UUGC<right>GCCUAUUGAAAGAACUCA</right>UUUUUUUUAUCUAAU
142880	142967	142895	142934	-	peg.118	-13.6	0.1	CAAAAUAUUAUAAAGAUUAUUAGAUAAAAAAAA<left>UGAGUUCUUUCAAUAGG</left>CGCAAA<right>CCUAUGAAAAAACUCA</right>UUUUUAAUAACUUAA
146671	146719	146683	146704	+	peg.120	-5.1	2.8	UGAAGAAAACAA<left>CGCGAGUU</left>ACUAA<right>AACUAGCG</right>UUUUUUUAUUUUGCU
157706	157750	157719	157735	+	peg.141	-4.4	2.4	CAUAUUUGAUAAA<left>AGACUA</left>UCAG<right>UAGUCU</right>UUUUUCUUUUGGUUU
162228	162288	162255	162273	+	peg.150	-5.3	3.1	AUUGAAUUAGUUUAGUAAUAAAAAAAU<left>UAAGGU</left>UAAUAU<right>GCCUUA</right>UUUUUUUUAUCUAUU
166386	166446	166415	166431	+	peg.154	-6.7	3.2	GAGUUCAUCACAACCGCACCCUCUAAAAA<left>AGACAC</left>AAUU<right>GUGUCU</right>UUUUUUUCAUUAAUU
173327	173384	173350	173369	+	peg.156	-7.1	3.6	UUCAUUUAACAGAAUAUAAAAAA<left>UGCGAGUU</left>AUU<right>AAUUCGCA</right>UUUUUAUUUUUUAUA
173335	173386	173350	173369	-	peg.157	-4.2	1.6	UUUAUAAAAAAUAAAAA<left>UGCGA</left>AUUAAUAAC<right>UCGCA</right>UUUUUUAUAUUCUGU
181400	181467	181436	181452	+	peg.158	-3.4	2.5	UUAAAAACAUUAACUUAAUUAAUAAAAAAUUUUAAA<left>ACAGA</left>CUUUGU<right>UCUGU</right>UUUUUUUGUUGUUUA
186687	186749	186718	186734	+	peg.162	-6.6	2.6	AUUAGUUGAAAAUAAAAUAAAGUAAAAAAAA<left>UGAAGC</left>GAGC<right>GCUUCA</right>UUUUUCUUUUAAAAU
186703	186761	186718	186734	-	peg.163	-6.6	4	CGUUAGAAAAUAAUUUUAAAAGAAAAA<left>UGAAGC</left>GCUC<right>GCUUCA</right>UUUUUUUUACUUUAU
187238	187302	187254	187273	-	peg.164	-6.7	2	AAUAAAAAGGCUUUAAAAAAUAAAUAGAU<left>GUAGUUA</left>UUAAU<right>UAACUAC</right>UUUUUUUAUUAAAAUU
190798	190854	190826	190839	+	peg.166	-3.6	0.8	AAAACAUAUUAAUAAAUCAAAAUAAAAA<left>CGCU</left>UAAUU<right>GGCG</right>UUUUUUUAUACAAAA
191299	191346	191318	191331	+	rna.5	-5.6	3.1	CAUUAUCAACAUUUAAAUG<left>GCACC</left>AUU<right>GGUGC</right>UUUUAUUUUUGAUUA
191568	191630	191594	191615	+	rna.7	-4.3	1.6	UUAUCCCGCACCAUAAGAAAACAAAA<left>CUAGUA</left>UACAAAAAU<right>UGCUAG</right>UUUUUUUAUUUGCAA
196655	196706	196675	196691	+	rna.10	-7	3.3	AACGCUGCCAGUUUAAAAAA<left>GAACCU</left>GAAA<right>AGGUUC</right>UUUUUUAUAUUUAAU
199353	199441	199362	199424	+	peg.168	-11.8	0.8	AUUUUUUAU<left>CCCGUUUUUUAAAUAGUGGGUAAAUCAUA</left>UAUAU<right>UAGAAAUACUUAUUUUGUAAAAAAUAGG</right>UAUUUUUAUUUAUAAUA
202662	202722	202692	202707	+	peg.172	-5.1	3.2	AGCAACUGAUUUACACGUAAGAUAAAACUA<left>ACCAAC</left>UAU<right>GUUGGU</right>UUUUUUAUUAUUUAU
205245	205316	205286	205300	+	peg.174	-6.7	5.4	UAUUCGUGAAAUUACAGUAGCUUAAUUAAAAUAAUAAAAAA<left>CUACC</left>GCAA<right>GGUAG</right>AUUUUUUUUUAUUUAU
205271	205329	205286	205300	-	peg.175	-4.8	3.2	AGAAAAUCUCUUAAUAAAUAAAAAAAAAU<left>CUACC</left>UUGC<right>GGUAG</right>UUUUUUAUUAUUUUA
208342	208401	208374	208386	+	peg.177	-3.2	1.3	AAAAUUAGAUAACUUUGUAAAAUAAUUCAAAA<left>AGAC</left>GCAA<right>GUCU</right>UUUUUUAUUUGGAAA
212286	212353	212322	212338	+	peg.180	-3.9	1.9	GUAAACUAGUUAUUGCCAAUUAAUAUUAAAUAAAAA<left>CCUUA</left>UUUAUU<right>UAAGG</right>UUUUUUUGUUUCCAA
215843	215896	215865	215881	+	peg.184	-4.8	2.4	AAAUUUAAGAGGACAAAAAAAA<left>UAAUCG</left>GCAA<right>CGAUUA</right>UUUUUUUACUUUCAU
215850	215905	215865	215881	-	peg.185	-3.3	1.9	AAUAAAAAAAUGAAAGUAAAAAAA<left>UAAUCG</left>UUGC<right>CGAUUA</right>UUUUUUUUGUCCUCU
217683	217747	217701	217732	+	peg.186	-12.2	1.1	AAUAUAAAAAUAUUAUAA<left>UGUGUGCUAUC</left>UAAUUUUUU<right>GACGGCACACA</right>UUUUAUUUAUCCAAA
219235	219291	219262	219276	+	peg.190	-5.7	4.2	UUGAAUGGCACCUGAAUAAUAUAAUUA<left>GAUGC</left>UUAG<right>GCAUC</right>UUUUUUUAUAUUUUU
219289	219339	219304	219320	-	peg.191	-1.7	1.5	UAUUAAUUGAUAUAGAAAA<left>UAAACU</left>UCAC<right>GGUUUA</right>UUUUUUUUUAUAUAA
223945	223999	223965	223984	+	peg.195	-5.1	2.9	UCUGUAAAAUGAUUAAAGAA<left>UAGAAGG</left>AUUGC<right>CCUUUUA</right>UUUUUUUGUUGUUUA
228010	228068	228037	228053	+	peg.200	-6	4.5	ACAAUUAAAAGAAAAAUUAAACUAAAA<left>GUAAGC</left>AUAU<right>GCUUAC</right>UUUUUUUUAUUUUUA
228232	228295	228247	228285	-	peg.202	-5.4	1.4	AUCAAUUGAU<left>AUGUUCAUAAACUUAGA</left>UAAU<right>UUUAAGGGUGUAAUCAU</right>UUUUUUAUUUUCAUC
228695	228745	228714	228729	+	peg.201	-3.7	3.3	AUAAGCAUUAUCUAAAAAU<left>CAUUC</left>AUAAG<right>GAAUG</right>GUUUUUUUAUUUUUGU
233112	233166	233137	233151	+	peg.206	-4.2	2.5	AGAGAAAUCUUAGUAUUUAAUUAAA<left>AGGUU</left>GAUA<right>AACCU</right>UUUUUUGUUUGUCUA
237520	237596	237548	237581	+	peg.211	-12.9	3.6	CAAAAAUAGAGGUUUUAAUACAUAACAU<left>GGUUUUAUUUGG</left>AAUAAUUUC<right>CCAAAUAAAACC</right>UUUUUAUCUUUUUUU
240021	240079	240044	240064	+	peg.213	-9.8	3.4	AAUAGUAAUAUUUAAAAAUAAAA<left>UGCUUAUC</left>GUAA<right>GAUAAGCA</right>UUUUUUAUUUGAAGU
240029	240095	240044	240064	-	peg.214	-8.9	2.7	GAAAAAAUAGAAAACUACUUCAAAUAAAAAA<left>UGCUUAUC</left>UUAC<right>GAUAAGCA</right>UUUUAUUUUUAAAUA
242343	242409	242369	242393	+	peg.215	-11.6	3.2	AAGAGAACUUAACAUAAUAAAAUAAA<left>AACCUAGUUA</left>UUUC<right>UAACUAGGUU</right>GUUUUUUCUUAAUAAU
244927	244986	244955	244971	+	peg.217	-6.9	3.2	AUUAAUUAUUAAAAAAACUUUUUAGAAA<left>CUUGGA</left>GAAA<right>UCCAAG</right>UUUUUUUAUUAAUAA
250478	250529	250498	250514	+	peg.223	-4.3	1.3	GCAUUGCAACAAAAUAAAAA<left>AGGAA</left>UUAAAU<right>UUCCU</right>UUUUUUCUUGCAAUU
250483	250530	250498	250514	-	peg.224	-3.4	1.7	AAAUUGCAAGAAAAAA<left>AGGAA</left>AUUUAA<right>UUCCU</right>UUUUUAUUUUGUUGC
251004	251058	251019	251034	-	rna.11	-5.9	3.6	AGGCACCAAUCUCAAAAAAAAUUU<left>AGGACU</left>AUG<right>AGUCCU</right>UUUUUUGUUCUUUAU
251908	251975	251940	251960	+	peg.225	-10.4	3.4	UAAAGAAAAUAGAAAAAACUUUUAGAAAAAAA<left>CACAUGC</left>GUUUAA<right>GCAUGUG</right>UUUUAUUUUAUUAAG
251925	251987	251940	251960	-	peg.226	-9.5	2.7	ACGUAGUUGUUGCUUAAUAAAAUAAAA<left>CACAUGC</left>UUAAAC<right>GCAUGUG</right>UUUUUUUCUAAAAGU
254304	254351	254323	254336	+	peg.228	-4.3	0.7	GUAGAAUAAUUUAUUAAAA<left>CACCA</left>AUU<right>UGGUG</right>UUUUAAUUUUAUAAA
256044	256111	256079	256096	+	peg.230	-6	2.2	UAAACUUAAAAAAUCAGCAAAAUAAAGAGCCAAAA<left>GUGAGA</left>AUUUA<right>UCUCAC</right>UUUUUAUUUCUUAAA
259181	259243	259215	259227	+	peg.231	-4.8	4.2	AUUAAUAAAUAAAAACAAAGAAUAAUUUAAAAAU<left>GCAC</left>AUUU<right>GUGC</right>UUUUUUAUUUUUUUUG
264188	264248	264217	264233	+	peg.235	-3.5	2.2	AUUUAAAAACAUUAAUGUAAUAAAUUAAA<left>UUCUG</left>UAUAUU<right>CAGAA</right>UUUUUUUAUUUAUGA
266449	266505	266475	266490	+	peg.238	-3.3	1.3	AAACAUCAAAAGAAUAAGUAUUUAAA<left>AGCAAA</left>UUA<right>UUUGCU</right>UUUUUUGUUUCAGAU
267669	267733	267701	267718	+	peg.239	-4.5	2	UAAAGUUAAGACAAUUAAAAAAUAAAAACAAA<left>UCACUUU</left>UUA<right>AAAGUGA</right>UUUUUUUGUUAUAAA
269651	269702	269672	269687	+	peg.240	-5.2	3.9	UUUGAUAAUAAACUAUUUAAA<left>CCGUCU</left>UUA<right>AGAUGG</right>UUUUUUUCUUGUUUU
272706	272755	272722	272740	+	peg.243	-6.1	1.4	CAUAAAAAGUAAUGUA<left>AUGUAAC</left>UUAG<right>GUUACAU</right>UUUUUUAUGUCAAAU
272765	272825	272780	272799	-	peg.244	-6.9	2.8	GUUUUUAAUGAAAUAACAAAAUAAAA<left>GAUGGCUU</left>UAA<right>AAGUCAUC</right>UUUUUUAUUACUUUA
280618	280668	280639	280653	+	peg.249	-4	3.7	ACUAUUGUAGGUUAAUUGAAA<left>UAGGU</left>UUUU<right>ACCUA</right>UUUUUUUUAUUUUCU
282138	282192	282159	282177	+	peg.251	-2.6	1.2	AAAUAAUAAGAUAUUUAAAAA<left>CCGUGAU</left>AUUC<right>AUUUCGG</right>UUUUUUUACUUUAUA
282743	282816	282769	282801	+	peg.252	-8.3	2.8	UUAAUUGAAAAUAUAAAUAAUUAAAA<left>UAUAGAUUUUAAG</left>GUACUG<right>CUCUAAAUCUAUA</right>UUUUUUAUUUUUCAU
284152	284218	284180	284203	+	peg.253	-7.3	5.3	AAAAAAUCCAUGAUUAUUUUAAAAAAAU<left>AGAACUUUU</left>UCCAU<right>AAAAGUUCU</right>UUUUUUUUUUUUUUU
285913	285957	285929	285942	+	peg.255	-4.4	3	AUUUCAAUAUCUAAAA<left>UCAGC</left>AUU<right>GCUGA</right>UUUUUUUAUUUCAAU
288770	288837	288802	288822	+	peg.258	-5.4	3	CAGAGGUAUAAUAAUUAAAAAAUAAUAAACUA<left>UAAGGGUU</left>UUAG<right>AACUCUUA</right>UUUUUUAUUUUUUAG
296522	296599	296549	296584	+	peg.260	-10.9	2	UGGAAACUCAUGAAUAAAAAAUAAAAA<left>CUUAUCACUUUGGA</left>AAUUA<right>UCCAAAAAUUGAUAAG</right>UUUUUUUAUCAUAUA
302343	302409	302369	302394	+	peg.262	-13.1	2.9	CAACAACUUGUAAUUAUUUAACAAAA<left>UCACCUUACU</left>AAUAC<right>AGUGAGGUGA</right>UUUUUUUGAAGUUAG
306468	306525	306492	306509	+	peg.266	-8.5	2.9	CAUUUAUAAUUGAAAUAGUUUUAU<left>GUCAGC</left>CAAAU<right>GCUGAC</right>UUUUGUUAUUUUAUAU
314030	314096	314065	314081	+	peg.272	-4.8	2.5	ACGACGUGAAGAAUUAUUUGAUUAAUAUUUAAAAA<left>AGUAGA</left>AUAU<right>UCUGCU</right>UUUUAUUUUUAUAUU
315665	315721	315683	315706	+	peg.273	-7.6	2	GUUAGUAUACAAAAUGAG<left>GUAUAAUCU</left>UUUAU<right>AGAUUAUAC</right>UUUUUAUUUUAAGUA
320278	320334	320298	320319	+	peg.275	-7.1	2.6	UUGUUAAAUAUUAAGAUUAA<left>CACCUAU</left>AAUUAAA<right>AUAGGUG</right>UUUUUUUAUUUAAAA
320915	320962	320928	320947	+	peg.276	-6.2	2.4	AUAUAAGAGUGUA<left>UAGACUUA</left>UUU<right>UAAGUCUA</right>UUUUUUGUUAUAAUU
323263	323310	323280	323295	+	peg.277	-3.7	2.7	CUGUAAAGAGUAUUAAA<left>UAGGUU</left>UUA<right>AACCUA</right>UUUUUUAUUUUUCUA
324798	324851	324820	324836	+	peg.280	-2.2	2.3	ACUACAUAAAAAAAUAUUUAAA<left>UAAGAU</left>CACG<right>AUCUUA</right>UUUUUUAUUUUUUUG
326800	326850	326821	326835	+	rna.12	-5.7	4.6	UGCUCCAUUUAAAAAGUAGAA<left>CAACC</left>GAAA<right>GGUUG</right>UUUUUUUAUUUUUUG
336295	336385	336350	336370	+	peg.289	-10.7	2.4	AAUGACUUAAUAAAUAAUUUUUUCUUUGCUAUAAUAUAAUUAACAAUACGAAACA<left>GCAAGACU</left>UAGU<right>GGUCUUGC</right>UUUCUUAUUGAUUUG
348705	348780	348749	348765	+	peg.302	-5.5	3	GCACCGCCUUUCCUUAAUUAUCAAUUAUAUUUUAGCCAGACACA<left>UCACC</left>CUAACC<right>GGUGA</right>UUUUUUUAUGUUUAA
353375	353443	353397	353428	+	peg.305	-10.2	0.8	CAUUGUUAACAGAGUAAAAAAA<left>CAUAGAUGUCUU</left>UUUAAAU<right>AAGGCCUCUAUG</right>UUUUUUGAUUAAAAA
353382	353437	353397	353428	-	peg.306	-5.3	1.2	AUCAAAAAA<left>CAUAGAGGCCUU</left>AUUUAAA<right>AAGACAUCUAUG</right>UUUUUUUACUCUGUU
361504	361566	361528	361551	+	peg.310	-6.1	2.8	AUAAUUUCGUUAUUAUUGUAAAAA<left>CCACUUU</left>AAAAAAAUA<right>AAAGUGG</right>UUUUUUUGUUUGCUU
365582	365663	365613	365648	+	peg.312	-14	1.8	AAAAUAUUAAUUUUUUAAUUCUAAUUUUAAG<left>UGUAGUACUUAUGG</left>CAUGAUUU<right>CCUAAGUACUACA</right>UUUUUGUUUAAAAGU
369441	369499	369470	369484	+	peg.314	-5.5	2.9	AAUAAUGAGAAAAAAUAAAAAGUAAAUAA<left>ACACC</left>AAAU<right>GGUGU</right>UUUUUAUUUUAACUU
375106	375179	375143	375164	+	peg.317	-6.5	1.4	AAACUCAAGUAAAGUUAAUGCAUAAUAGAAAUAAAAA<left>CUAGAAG</left>AUAUUAA<right>CUUCUAG</right>UUUUUAUUUAUCAAA
375128	375194	375143	375164	-	peg.318	-7	2.4	CAGGUAAAAAUUAAAUUUGAUAAAUAAAAA<left>CUAGAAG</left>UUAAUAU<right>CUUCUAG</right>UUUUUAUUUCUAUUA
377194	377256	377219	377241	+	peg.320	-5.2	1.4	AAAUUUAAGUAAAUUUUAUAAACAA<left>AGAACUU</left>AUUUAAAC<right>AAGUUCU</right>UUUUUUGUUUGAGAU
380116	380191	380131	380159	-	peg.323	-11.9	4.3	CAGCAAUGAGUAUUAAAAAUUAAUUUAAAAAA<left>GACAUUAAUCUU</left>UAAA<right>AGGAUUAGUGUC</right>UUUUUCUUUUUUCUU
380130	380174	380131	380159	+	peg.322	-6.2	0.5	A<left>GACACUAAUC</left>CUUUUAAA<right>GAUUAAUGUC</right>UUUUUUAAAUUAAUU
386097	386152	386115	386139	-	peg.327	-3.3	1.1	GUUUUGAAAAUAU<left>AAUUAUUUA</left>AAACUA<right>UAAAUAAUU</right>UAAUUUUUAUUUUAUUGG
392744	392814	392779	392799	+	peg.334	-7.5	4.2	AGAUUUAUUCGAAAUUUAAAAUUGAUAUUAAAAAA<left>CCUUAUG</left>UUAAUU<right>CAUAAGG</right>UUUUUUAUUUUUUAU
392764	392830	392779	392799	-	peg.335	-7	1.2	GAAAAACUAAUUGAAGAUAAAAAAUAAAAAA<left>CCUUAUG</left>AAUUAA<right>CAUAAGG</right>UUUUUUAAUAUCAAU
393959	394013	393977	393998	+	peg.336	-8.2	2	UCCUAAAAAAGAAAAAAA<left>CGUGUAGAC</left>AUAA<right>GUCACACG</right>UUUUUUAAAUUAUUA
393962	394037	393977	393998	-	peg.337	-8.8	4.7	UCAGUAACAUUUAAUUACACUUUAUAAUAAUUUAAAAAA<left>CGUGUGAC</left>UUAU<right>GUCUACACG</right>UUUUUUUCUUUUUUA
396910	396972	396940	396957	+	peg.340	-6.4	2.9	GCUUAAUUAAUAAUUAAACGAACUAAAAAA<left>GAGAACU</left>UAC<right>AGUUCUC</right>UUUUUUUCUUUGCAA
399810	399879	399842	399864	+	peg.342	-7.9	2.5	GCUGAAGCUCCAAAUUAUAAAUAAGAAAAUAA<left>CUCACUUU</left>UAAAAC<right>AAAGUGAG</right>UUUUUAUUAUUAUGU
401175	401248	401218	401233	+	peg.345	-3.2	1.9	AAAAGAAGAAGGAAUAAGAAAAUAACUGUUUAUAUUAAAAAAA<left>CUCAUU</left>UUA<right>AAUGAG</right>UUUUAUUUUUUAAUU
401203	401282	401218	401233	-	peg.346	-3.2	0.7	UAUAAAGUACAAAAUCUAAGAGCAAGUAAUUAAUAAUUAAAAAAUAAAA<left>CUCAUU</left>UAA<right>AAUGAG</right>UUUUUUUAAUAUAAA
404772	404838	404787	404816	-	peg.347	-11.3	3.3	AAUUAAAAAAUAUAAUUAAAAA<left>UAUGUUUUGGU</left>CUUUCGA<right>GCCAAAGCAUA</right>UUUUUUAUUUUAAAU
410134	410196	410167	410181	+	peg.352	-2.4	2.4	AUUGAAGUUAUUAAUAAAAUAUAAAAUAAAAAA<left>CACUU</left>UUAA<right>AAGUG</right>UUUUUUAUUUUAUUU
410151	410212	410166	410182	-	peg.353	-3.9	2.3	AUUGAAUUAGUAAUUGAAAUAAAAUAAAAA<left>ACACUU</left>UUAA<right>AAGUGU</right>UUUUUAUUUUAUAUU
412749	412811	412764	412780	-	peg.354	-4.8	2.8	AUUCAAGAUAAACUAAAUAAAAUGUAAAAAA<left>ACGGU</left>AAAAAC<right>ACCGU</right>UUUUUUGUUAUUUCU
415482	415540	415497	415516	-	peg.355	-5.6	0.9	GAACAAAACAAAAAACGUAAAAAA<left>UAAUGAG</left>UUUGU<right>CUCAUUA</right>UUUUUUACGUUUAAA
421612	421677	421640	421662	+	peg.360	-6.3	1.3	GUUUCACAAUAAACCUAAAAUAAAAAAA<left>CUAUUAG</left>GAAUUAAA<right>CUAAUAG</right>UUUUUUAUUAAUAAA
421624	421696	421639	421663	-	peg.361	-6.3	2.2	AACGGUGAAGAAAUAAAAGUUUAUUAAUAAAAA<left>ACUAUUAG</left>UUUAAUUC<right>CUAAUAGU</right>UUUUUUAUUUUAGGU
422346	422391	422361	422378	-	peg.362	-7.3	3.5	UAGUUUGCUAAAA<left>AGAUGC</left>UUUUU<right>GCAUCU</right>UUUUUUUAUUAAAUU
422637	422715	422652	422680	-	peg.363	-5.2	2.6	GACAAAAAACUUUGAUGAUUUUUAUAGAAAAUAAA<left>AUUUAACC</left>AAAACAAAAAAA<right>GGUUAAAU</right>UUUUUUAUUUUUAUU
423879	423942	423894	423913	-	peg.365	-5.5	1.8	GAAUUAAGUAUUAAAACAAUAAAAUAAGA<left>CUAAACA</left>UUCAU<right>UGUUUAG</right>UUUUUUAUUCUGUGC
426960	427026	426975	426991	-	peg.367	-4.7	3.8	GAUGAAGACGAACAAGAACAAAACUAAUAUCAAAA<left>UGAUAG</left>GUUU<right>CUAUCA</right>UUUUUUUUAUUUUGU
429763	429828	429791	429813	+	peg.369	-11.8	4.9	CGUAAUUCUCAACUAAAAAGAAAUAAUG<left>UAAGGCAAC</left>AAUU<right>GUUGCCUUA</right>UUUUUUUAUUAUCUU
429774	429837	429791	429813	-	peg.370	-12.2	3.1	AAAAGCUAUAAGAUAAUAAAAAAA<left>UAAGGCAAC</left>AAUU<right>GUUGCCUUA</right>CAUUAUUUCUUUUUAGU
432315	432380	432330	432346	-	peg.372	-5.4	4.3	AUUUUAAAUAAAGUUAACAAAUAAUUAAAAUUAA<left>AUCUAC</left>UUAU<right>GUAGAU</right>UUUUUUAUUUUUUUU
436420	436481	436447	436466	+	peg.377	-3.7	1.9	AGAAAAAUUUGAAAAUAUAAAAUAAAA<left>UCUUAG</left>CUUUUAA<right>CUAAGA</right>UUUUUUUGUUUACUA
436432	436476	436447	436466	-	peg.378	-5.8	2.4	AACAAAAAAA<left>UCUUAGUU</left>AAA<right>AGCUAAGA</right>UUUUAUUUUAUAUUU
437601	437665	437616	437641	-	peg.379	-7.3	5	GUUUAUUCUCAUAGAUCGCCAAAA<left>ACACUUUUUU</left>UAGAC<right>AAAAAAGUGU</right>UUUUUUUUUUUUUUU
438841	438887	438856	438871	-	peg.380	-5.3	3.4	UAAAUUUUAAUUUAAA<left>UGAACC</left>AAU<right>GGUUCA</right>UUUUUUUAUAUUUAU
439986	440041	440002	440021	-	peg.381	-4	2.9	CACGAAUUACAUAAACAAAA<left>AAAAUAGU</left>UUA<right>ACUAUUUU</right>AUUUUUUUUUAUUUAA
441371	441428	441397	441413	+	peg.382	-3.8	2.7	UUCAUAUAAUUUAAAUAAAUACUAAA<left>AUAGG</left>UUUUAU<right>CCUAU</right>UUUUUAUUUUGUUUU
441435	441488	441450	441466	-	rna.13	-4.1	2	GGGGACCAUUUAAAAAAUACAA<left>UCAACU</left>UUCG<right>GGUUGA</right>UUUUUUAUUUACUAU
442002	442048	442017	442033	-	peg.383	-3.2	2.1	AAAGAUAUAUUUAAA<left>GUUGUU</left>GACU<right>AACAAC</right>UUUUUUUAUUUUAAA
443998	444068	444013	444036	-	peg.386	-8.8	0.5	UAAUGUAAAAAUAUCAAUAGAUUAACAAAAAA<left>CCUCACA</left>AGAUUAGAC<right>UGUGAGG</right>UUUUCUUAUAGGCUA
450242	450295	450257	450279	-	peg.391	-12.5	4.1	AUGGUACCGCGGUUAG<left>UCGCUCCUU</left>AUAU<right>AAGGGGCGA</right>UUUUUAUUUUUAAAG
451533	451586	451548	451563	-	peg.392	-3.2	2.4	AUUUACAAAAUAUUAAUUAGAAA<left>AUAAGC</left>ACU<right>GCUUAU</right>UUUUUUUAUUUCAUU
455958	456017	455974	455992	-	peg.397	-10.3	5.3	GAUUAAUUUCUCUUAAUAAUAAAAC<left>GAUGAGG</left>UUAG<right>CCUCAUC</right>UUUUUUUGUGUUUUUU
465068	465119	465083	465099	-	rna.18	-7	3.8	AACGCUGCCAGUUUAUGAAA<left>GAAUCC</left>GUAA<right>GGAUUC</right>UUUUUUUUAGUUAUA
470107	470154	470122	470152	-	peg.403	-5	3.2	AA<left>UUUUUAAAUUCUU</left>UUUU<right>AAGAGUUUUUAAA</right>UUUUUUUUAUUUUUU
472114	472185	472129	472149	-	peg.405	-6.8	1.1	UGCAAUAGUUUUUAAAACAAAAUAAGAGUAAAAUAA<left>UAACUAGU</left>AAAA<right>ACUAGUUA</right>UUUUUUAUUAAGGAG
474589	474650	474604	474617	-	peg.406	-3.2	2.3	AUUCAAAUAACGGAUAAUUAUAAAAUAAAACAA<left>ACCU</left>GAUAA<right>AGGU</right>UUUUUUAUUUUUAGC
480506	480582	480521	480547	-	peg.413	-7.2	0.3	UUAGAAGUAGAGAAAAAAACUAAUAUUAUCAAUAA<left>CUUGCAAUUAU</left>GUUU<right>AUAAAUGCAAG</right>UUAUUUUUUAAUAAC
480584	480644	480604	480629	+	peg.412	-9.6	4.5	GGAACAAAUUUUUCUUUAUU<left>UUCAGUUGUUC</left>UUU<right>GGAUAACUGGA</right>UUUUUUUUGUUUUCU
482366	482431	482381	482397	-	peg.415	-4.6	2.2	AAUUUGAAAUAAAUUAAAAUAUGUUAAAAUUAAA<left>UUACUC</left>AUUU<right>GAGUAA</right>UUUUUUUGUUUAAGG
484169	484235	484184	484207	-	peg.416	-6	2.4	UUUGAGCCUAAAAAUAUUAUUGAUUAAA<left>ACUAACUU</left>AAAAUAA<right>AAGUUAGU</right>UUUUUUUAUUUGAAU
485344	485414	485359	485373	-	peg.417	-2.9	1.1	AAUUCAGAUUCAGAAGAAAACAAAUAAACCAAAUUUAAAAA<left>CUAAC</left>AAUU<right>GUUAG</right>UUUUAUUUUUUAAAA
491055	491101	491070	491086	-	peg.421	-2.9	1.8	AAAAUAACAGGAGAA<left>GUUGC</left>AGUUUA<right>GUAAC</right>UUUUUCUUUAUUUUA
493514	493584	493529	493547	-	peg.424	-5.6	3.9	UAUGAAGCAGGAAAAAUUGAACAUUAAUAUAUAAAAA<left>UCAUUUC</left>AAUU<right>GAGAUGA</right>UUUUUUUAUUUUUUC
497329	497386	497344	497356	-	peg.426	-3.1	2.7	AAGUAAUAAUAAAACUUUAAUCAAAAGAAA<left>AUGC</left>GCAA<right>GCAU</right>UUUUUAUUUAUUUUU
501215	501270	501238	501255	+	peg.428	-5	1.8	CGAAAAGAGCUUAAUAUAAAAAA<left>UUCACA</left>UUAUU<right>UGUGAA</right>UUUUUUAUAUUAUAA
501223	501291	501238	501255	-	peg.429	-4.1	0.9	GGAGAAAUGAAAGCAGAAUAUUUAUAAUAUAAAAAA<left>UUCACA</left>AAUAA<right>UGUGAA</right>UUUUUUAUAUUAAGC
502886	502939	502901	502915	-	peg.430	-4	2.9	AUAACAAUUGAAGAGGAACAAAAA<left>UAAGC</left>UUAG<right>GCUUA</right>UUUUUUUCUAUUUUA
507593	507643	507608	507618	-	peg.432	-2.9	3	UUUGUGAAAAAAGAGAAAUUUAAAA<left>CCC</left>UUAC<right>GGG</right>UUUUUUGUUUUGUUA
510637	510710	510652	510689	-	peg.434	-13.9	2.5	GAAUUAUUAAUGACAACAGAA<left>UACUAAACUAGUUU</left>UUAGAAAAC<right>AAACUAGUUUAGUA</right>UUUUAUUUUACUUUA
513470	513520	513488	513505	+	peg.437	-7.6	3.4	AUUAUAUUUAGUUAUUUA<left>CGUCAG</left>UUUUU<right>CUGACG</right>UUUUUAUUUUAAUUA
513596	513680	513612	513635	-	peg.438	-4.7	1.2	UGUAGUUUAACAAAAUAAAAAAUAUUAAUAAGUAAAAAACAAAGA<left>UUUAACC</left>AAUUUUAAA<right>GGUUAAA</right>CUUUGUUUUUUUAAGU
516170	516227	516185	516205	-	peg.441	-8.2	4.7	AAUAAUUAUUCAUAAAAAUCAA<left>UUAGUCGA</left>UUAC<right>UCGACUAA</right>UUUUUUUUGUUUAUU
518451	518501	518466	518481	-	peg.447	-2.1	1.3	UUUAUUAAUAAUAAGUAAAA<left>GAACU</left>CAAGU<right>AGUUC</right>UUUUUUAUUUAUUCA
524465	524549	524480	524498	-	peg.451	-11.4	2.5	UUGCAUCAUAAACUGGGAAAAAAUAAAUCUACACUUUAAAUAAUUAAUUAA<left>CGCUAGC</left>UCAU<right>GCUGGCG</right>UUUUUCAAUUUAAAA
530691	530746	530707	530722	-	peg.454	-2.1	0.5	UUUUUUGUUUUGUAUUCAUAUUAU<left>UAGUGA</left>UUU<right>UCAUUA</right>CUUUUGUUUUUUAAAC
531502	531553	531517	531535	-	peg.456	-6	2.6	UACAAAAUCGUAAAGCAA<left>CUUACUA</left>GAAA<right>UAGUAAG</right>UUUUUUAUAUUUUAA
533129	533186	533144	533158	-	peg.458	-5.7	3.5	AAAAUACUUAAAUUAAAUAUUUUUUAAA<left>AGACC</left>AUAU<right>GGUCU</right>UUUUUAUUUUAUAUU
533898	533964	533913	533934	-	peg.459	-3	1.1	ACUUAGCCAAAAAGAGUAAAAAGAUCAAAA<left>UUUUGAGAA</left>UUUU<right>UUCCAAAA</right>UUUUGCUUUUUUUUU
534723	534774	534738	534754	-	peg.460	-3.2	1.3	ACUUUAAUAAUAAGUUCAAA<left>AGACU</left>CACUAU<right>AGUCU</right>UUUGUUUUUUUAUGA
535674	535731	535689	535704	-	peg.461	-3.5	2.8	GUAUUAUAGAAUUAUAUAUUUAACAAA<left>AUGGUU</left>UAA<right>AACCAU</right>UUUUUUAUUUAUUUU
536552	536626	536567	536590	-	peg.462	-9	2.3	UUAAUUUGUACUUUAUACUGAAAAAAUAUAUUUAAG<left>GAACUUUAC</left>UUACU<right>GUAAGGUUC</right>UUUUUUAUUUAAAAA
537978	538031	537993	538016	-	peg.464	-11.2	1.5	AAAAAUAACUUUGAA<left>CCCUUCUUU</left>AAAUA<right>AAAGAAGGG</right>UUUUGUAUUUAGAAA
548754	548819	548769	548789	-	peg.470	-8.2	4.2	AUUUAUUAAACUAUAUAUAAAUAAUAUUAA<left>AGAAAGCA</left>UAAA<right>UGCUUUCU</right>UUUUUUUGCUUUUUU
549414	549478	549429	549460	-	peg.471	-8.3	0.6	UUAAGAAAUAAUUGUUAA<left>UACCUAUUGAUU</left>AAGA<right>AAUCAAUAAUAGGUA</right>UUAUUUUUAUAUUAC
551237	551289	551252	551271	-	peg.474	-3.3	1.9	GAUAAUAUAUUAAAAAAA<left>UGGAA</left>UUAAUAUUU<right>UUCCA</right>UUUUUUCUUUAUCUU
551241	551286	551252	551271	+	peg.473	-2.4	0.8	UAAAGAAAAAA<left>UGGAA</left>AAAUAUUAA<right>UUCCA</right>UUUUUUUAAUAUAUU
551868	551922	551883	551900	-	peg.475	-6.7	2.9	UAAUUUUAAAUAAUUAUUCAAA<left>CUAAGC</left>UUUAU<right>GCUUAG</right>UUUUUUUAUAUUAAA
555225	555295	555258	555280	+	peg.476	-9.1	3.9	CGAUAAUAAAAAAGUUUUUGAUUAAAAUAAAAA<left>UGAACUCA</left>AUAUUC<right>UGAGUUCA</right>UUUUUUUUACUCUUU
555243	555301	555258	555280	-	peg.477	-9.1	2.8	CUUGAGAAAGAGUAAAAAAAA<left>UGAACUCA</left>GAAUAU<right>UGAGUUCA</right>UUUUUAUUUUAAUCA
556253	556313	556268	556284	-	peg.479	-6.7	3.2	UUUAAAAUCAUGAAUGAAGAAGAUUAAAA<left>UAACCC</left>AAUA<right>GGGUUA</right>UUUUUUGUUAUCAUU
562606	562679	562621	562640	-	rna.21	-8.5	1.9	AGUUCGAGUCUCUUUUAACCCGCCAGUAAAAACAACAAA<left>GCUGCCU</left>UUAAU<right>AGGUGGC</right>UUUUUUAUAUCAAAA
564672	564720	564687	564699	-	peg.487	-4.4	2.3	AUAUAUAAAUAUAUUCAAAAA<left>UGCC</left>UUGC<right>GGCA</right>UUUUUAUUUUGAAUA
570328	570374	570343	570361	-	peg.493	-5.5	3	UUGUAAUAAAAAC<left>ACCAUAU</left>CUUA<right>AUGUGGU</right>UUUUUUAUUUGUUAU
572303	572373	572318	572338	-	peg.496	-9	3.4	CUAAAUAAUUAGCUCUUUAAUAUUAAUAAAAAUUA<left>GUAAUUCC</left>GUAA<right>GGAAUUGC</right>UUUUUUUAUUGUAAA
574072	574147	574087	574103	-	peg.497	-3.5	2.3	AUUGUUAACAUAGUUAUUAAAUAAGGGUGCAAAAAAACAAAAAA<left>UCAGU</left>AUUGAC<right>ACUGA</right>UUUUUUUUGUUAUAA
576574	576641	576589	576611	-	rna.22	-7.3	4	UCCAAUUAUUCCGACCAUUAGAUAUCACAA<left>GUAAUAAUC</left>AUUU<right>GAUUAUUAC</right>UUUUUUUAUUUUUUA
578579	578637	578594	578612	-	peg.499	-6.8	2.4	AUAUUUUCAGCAAUAUAUAUUUAAA<left>AGAUGGC</left>AAAU<right>GCUGUCU</right>UUUUUUAUUAUGAAU
580591	580649	580606	580621	-	peg.503	-3.9	1.7	AUCAAAAAAUUUAAAGAAUGAUUAUAAA<left>UACCU</left>UUAAU<right>AGGUA</right>UUUUUUUAUAUAAUC
583472	583549	583487	583513	-	peg.504	-5	1.7	ACUGAGCUGUAGAAAAUAUUAAAUAAUAAGAAGAAA<left>CAUCAAACU</left>AAAACUAA<right>GGCUUGAUG</right>UUUUUUUUGAUGUCU
588102	588151	588118	588135	-	peg.507	-0.8	0.1	AUGGAAAAUUUCUUCA<left>AAAUUAU</left>UUA<right>AUAGUUU</right>AUUUUUUUAUAUAUAA
589114	589175	589129	589147	-	peg.508	-8	3	AUUAUCAAAAAAUAAUUUAUAAAAUUUA<left>GAGUGC</left>CAUUAA<right>GCACUC</right>UUUUUGUUUGUUAAA
592401	592458	592416	592440	-	peg.511	-9.8	3.3	AAAAUAAAAAUAUUUUUU<left>GAUAACAAC</left>UUAAAU<right>GUUGUUAUC</right>UUUUUUAUUUCAUUG
595743	595809	595758	595772	-	rna.23	-6.1	4.7	GUUCAAUUCCGUCCACAACCACCACUAUAAAAAUUUA<left>AGCAC</left>UUAU<right>GUGCU</right>UUUUUUAUUUUUUUA
596717	596785	596732	596752	-	rna.32	-10.4	3.2	CGAAUCCGAUUGCCGCCUCCAAUAAAAUACCAA<left>CCAUUCAG</left>GGAU<right>CUGAAUGG</right>UUUUUUUUACAAAAU
596903	596968	596918	596936	-	peg.513	-7.1	2.3	AAAAGAAUAGAUAAAAUGAAUAAAUAAACUAA<left>UCAGAC</left>AGUAAA<right>GUCUGA</right>UUUUUUUAAAAUUAU
598905	598979	598920	598949	-	peg.515	-10.3	1.1	ACGUGCAGGUAAAAAUUAAUAUUUAAAUUA<left>GUAUAUAAUCUUU</left>UUA<right>AAAGGUUAUAUAC</right>UUUUUAUUUGAAAGG
604523	604588	604538	604557	-	peg.518	-8	2.2	AAAAUAUUUUUAAAUAAUCUAUUAUUUUUAA<left>UGAAGCU</left>UUUUU<right>AGCUUCA</right>UUUUUUAAUACUUUA
605457	605516	605472	605489	-	peg.519	-4.8	2.6	UUUCCUAGAACAUUUGAAUUAAAAAAA<left>CUAAGA</left>UUUAU<right>UCUUAG</right>UUUUCUUUUUUAUUA
610517	610566	610532	610548	-	peg.523	-5.7	3.5	UCAAAUGAUCUAAUCGAA<left>GAAGCU</left>UAAG<right>AGCUUC</right>UUUUUUUUUAUAUCA
611051	611112	611066	611086	-	peg.524	-4.7	1.5	CUUAGCAACUAAAUAAUAUUUGAGAA<left>UAACGA</left>GAUUAAGA<right>UCGUUA</right>UUUUUAUUUUUAAAA
612919	612977	612934	612950	-	peg.525	-6.3	3.8	GACUCAGUUGUUUUCAAAGAAAUUUAA<left>UGAUGG</left>UUUA<right>CCAUCA</right>UUUUUUAUUUUUAAU
616230	616286	616245	616265	-	rna.33	-8.1	0.7	GGCACCACUCGAAAACAUCAA<left>UCAUGCU</left>AUAAAA<right>GGCAUGA</right>UUUUUUAAUAGAAAG
616426	616502	616441	616458	-	peg.530	-2.3	1.5	UCAAGAAAACCAAAAAAUAAAUGAUAAUAAUUUAAAUAAAACAA<left>CUACU</left>UAUUUAC<right>AGUAG</right>UUUUUUUAUUUAAUA
621726	621788	621741	621758	-	peg.533	-6.7	3.1	GCGACGCAUGUGUAAUUUAAUAAAAAACUA<left>AGUGGUU</left>AUU<right>AGCCACU</right>UUUUUUGUUUGCAUU
625451	625525	625466	625499	-	peg.536	-9.7	2.4	UGAAAAACCACUCUUUAAUUAUUAAA<left>GUUUCUUUUUAUGUC</left>CAAAA<right>GACAAGAAGAAAC</right>UUUUUUAUUUAGUUG
632538	632595	632553	632566	-	peg.540	-2.5	1.8	GCAACAGAUAUUCUAAAUCAAAUUUAAAA<left>ACACU</left>UUU<right>GGUGU</right>UUUUUAUUUUGUAUU
633708	633756	633723	633740	-	peg.542	-1.4	2.4	AAAGAUAUUCUAGAAA<left>AUAAC</left>UUUUAAU<right>GUUAU</right>UUUUUUUAUUUUUUU
635328	635386	635343	635364	-	peg.544	-8.1	3.6	UUGUCAAUUAUUAAACAAUAUA<left>ACUCUCAU</left>AAUAA<right>AUGAGGGU</right>UUUUUUAUUUGUUAU
637369	637447	637384	637413	-	peg.548	-10.2	2.8	AGACCAAUAAACCACAGAUAUAAAUAAAAAAUGA<left>GGGAAGUUAAGUA</left>GUUU<right>UACUUGACACCC</right>UUUUUAUUUUUAGUA
638987	639040	639002	639017	-	peg.550	-5.2	2	ACCAUUUGUUUAUAUGUAAGAUA<left>GAGGUU</left>AAA<right>AACCUC</right>UUUUUUUGUAUAAAA
639830	639901	639845	639861	-	peg.551	-5	2.4	UAUAUCACAAUGCAACUAUUUAAUUAAUAAAAUCUUUUUA<left>UAACAC</left>UUAG<right>GUGUUA</right>UUUUUUUUAUAAUCA
646152	646207	646167	646194	-	peg.560	-5.6	0.7	CCAGCCAUAAUUG<left>UUGUAUUGCUA</left>UUAUU<right>UGGUAGUUCAA</right>UUUUAUUUGCUAUUU
646623	646682	646634	646667	+	peg.559	-5	0.9	AUAACUUGAUU<left>GAAGUUG</left>UCUAAUGUUAACAAUAACU<right>CAACUUC</right>UUUUUUGUUUGAUAA
649433	649499	649448	649468	-	peg.563	-6.5	2.5	UUUAUUAAAAAAUAACCUAAAAUAAAUAGCA<left>AGUAUUC</left>UAUUAU<right>GAAUACU</right>UUUUUUAUUGUCUAU
650546	650610	650561	650577	-	peg.564	-6.6	0.4	CAUAAUAAAACAAUUAGAAAUAAAUAGUUUAAA<left>GCAUUC</left>UUAG<right>GAGUGC</right>UUUUAUUCUACAAGA
653008	653078	653023	653041	-	peg.567	-5.8	1.9	GUGAAAACUAAAAAAUAACAUUAAUUCUUAAAACUAA<left>GCCC</left>UUUAAAAAUU<right>GGGC</right>UUUUUUUGCUAUAAU
657066	657127	657081	657096	-	peg.570	-3.5	2	UUAAUUGAAGGUUAAAACAAAAUUAAUGAAA<left>AUUGCU</left>UAU<right>AGCAAU</right>UUUUUUAUAUGUUUU
664088	664145	664110	664130	+	peg.575	-6.3	1.9	UCCAGUUAUAUUAAACAAAAAA<left>UAAGAGUU</left>UUUA<right>AACUCUUA</right>UUUUUUUAAUAAUUA
664095	664162	664110	664130	-	peg.576	-6.3	2.5	UUAAAAAUCACAAACAUUAAUUAUUAAAAAAA<left>UAAGAGUU</left>UAAA<right>AACUCUUA</right>UUUUUUGUUUAAUAU
670007	670066	670037	670051	+	peg.579	-3.5	2.6	UAGAGUUCAGGAACAAAAAGCAUAAAAAAA<left>CGGA</left>UUUAAC<right>UCCG</right>UUUUUUUUAUUAUGA
670021	670090	670036	670052	-	peg.580	-5.9	2.9	UUGUUUUAGAAUUCGAUUAAUAUUUCAUAAUAAAAAAA<left>ACGGA</left>GUUAAA<right>UCCGU</right>UUUUUUAUGCUUUUU
671531	671591	671562	671576	+	peg.581	-5.8	2.6	UUUAAUUAAACAAUCUAGAGUAUAAGAAAAA<left>CAGAC</left>UCAU<right>GUCUG</right>UUUUUUAUAUAUUAA
671547	671621	671562	671576	-	peg.582	-5.2	1.9	GAAUUGCUGCAAUCCAAAACAAAUAAUUAAUUAAUAUAUAAAAAA<left>CAGAC</left>AUGA<right>GUCUG</right>UUUUUCUUAUACUCU
672870	672923	672885	672899	-	peg.583	-6.2	4.5	AUUCCUAGAAUUAAUAAAUUUAAA<left>UACCC</left>UUCG<right>GGGUA</right>UUUUUUUUGUUAUUA
673988	674055	674003	674028	-	peg.584	-5.7	1.3	AUGGGAAAACAAUCUAAAAGAACAUAA<left>UUUUUCAAAGA</left>UUU<right>UUUUUGAAAAA</right>UUUGUUCUUUUUUAU
676253	676303	676269	676284	-	peg.586	-4.4	2.9	UGGAAAACACAAAAUAAAU<left>CUAUGU</left>UUA<right>ACAUAG</right>GUUUUUUUUAAUGUUU
686724	686785	686751	686770	+	peg.591	-10.9	5.1	AAUUAAAUAAUUAAUUAAACUUAAAAA<left>CGUCAGC</left>UUUUU<right>GCUGGCG</right>UUUUUUUAUUUUACA
686736	686795	686751	686770	-	peg.592	-5.8	0.7	UAUAUAAAUAUGUAAAAUAAAAAAA<left>CGCCAGC</left>AAAAA<right>GCUGACG</right>UUUUUAAGUUUAAUU
691621	691699	691650	691684	+	peg.596	-13.1	3.3	UUUUAUUAUUACAAAAAAAAUAUAAAAAA<left>UGAAUUGGUGAAAGUU</left>UUU<right>AACUUCAUCAAUUCA</right>UUUUAUUUUUUAAUU
691635	691717	691650	691684	-	rna.34	-9	2.9	AGUCUUGUUACCUCUGCCAAUUAAAAAAUAAAA<left>UGAAUUGAUGAAGUU</left>AAA<right>AACUUUCACCAAUUCA</right>UUUUUUAUAUUUUUU
694150	694208	694165	694184	-	peg.600	-5.6	2.3	CUAUUGCUUAAUUAAAAUUAAUAA<left>UAAGAUG</left>UUAAU<right>CAUCUUA</right>UUUUUUUUGCGCUUU
695252	695307	695267	695286	-	peg.601	-7.8	2.8	AAUAUUAAUAUUUAUUUAAAA<left>GCGUCAU</left>GUUAA<right>AUGAUGC</right>UUUUUUAUAUUUAAC
705399	705461	705429	705446	+	peg.604	-6.9	3.4	UUUAAAAGAUAAAAAAUUAAUAUAAAAAAA<left>UCUUGCU</left>CUA<right>AGCAAGA</right>UUUUAUUUUGUUUUG
705414	705478	705429	705446	-	peg.605	-6.9	3.4	AUACAAAUAGUAUUCCACAAAACAAAAUAAAA<left>UCUUGCU</left>UAG<right>AGCAAGA</right>UUUUUUUAUAUUAAU
706419	706476	706434	706463	-	peg.607	-16.2	2.5	UAUUUUUACGUUU<left>CCCUCGGUCUU</left>UGCAUU<right>AAGAACCGAGGG</right>UUUUGUUUUACAAAA
709229	709282	709244	709258	-	peg.608	-0.9	1	AAAUUUAAUAAUAUAAAAAUCAAA<left>UAACU</left>UUUA<right>AGUUA</right>UUUUUUUUAUUAAGU
711674	711754	711689	711723	-	peg.610	-9.6	2.7	CACAUUGAUAUGAUCAUUAAAAAAUAAUUAA<left>UAAUUUCCAAAA</left>UAAAAAAAUU<right>UUUUGGGAAUUA</right>UUUUUUUUAUAUGUA
712184	712237	712199	712211	-	peg.611	-4.1	2.6	AUUAAAGUAGAAAUUAAUUAAUAAAA<left>CGGC</left>GUUA<right>GCUG</right>UUUUUUUAUUAUAAA
715851	715905	715866	715885	-	peg.615	-7.4	2.8	AAUAAUUUUAUUUAUUUAAG<left>AGAUUUGC</left>UUA<right>GCAAAUCU</right>UUUUUUUGUUAAAAU
719889	719956	719920	719941	+	peg.617	-7	1.6	CACACUUAAUAAACUUUUAAAAUAGAAAAAA<left>CAUCAGU</left>CCAAUAA<right>GCUGAUG</right>UUUUUUCUAUUAAAA
719905	719974	719920	719941	-	peg.618	-7.3	2.7	UUUAUGAAAACAAAAGAAUUUUAAUAGAAAAAA<left>CAUCAGCU</left>UAUU<right>GGACUGAUG</right>UUUUUUCUAUUUUAA
723898	723945	723913	723930	-	peg.621	-3.7	1.4	AACGAGUUAAAAAAA<left>CUUUCU</left>AAAUA<right>GGAAAG</right>UUUUUUUUAAUGCCU
724683	724741	724698	724715	-	peg.622	-4.1	1	UUAAAACGAUUUAAUAAAAUAUAAGA<left>GUAAAC</left>UCAAU<right>GUUUAC</right>UUUUUUAUUGUAAAA
727473	727522	727488	727509	-	peg.623	-11.2	3.7	UUAGAAAAUAAAA<left>CACCAGUU</left>GAAUA<right>AACUGGUG</right>UUUUUUAUUGAUUAG
727876	727938	727891	727907	-	peg.624	-3.9	2.2	UUAUUUCAGUUCAAUAAUACCAAAACAAAAA<left>AUUGCU</left>UAAC<right>GGCAAU</right>UUUUUUUGUUAUCAU
732350	732440	732366	732414	-	peg.628	-14.7	0.3	UGGAAAUAAUAAAUUUAAUAUAAAAA<left>UAUACACUUGUUGAUAUAAGU</left>UUGA<right>ACUUUUAAUCAAUUAAGUGUAUA</right>AUUUAUUUAUGUGAGU
735293	735369	735308	735333	-	peg.631	-6.8	2.7	UUCCCACUUCUUUCAAGACAAAAAUAAAACAAAUAA<left>CACAUUGGC</left>AUGUUA<right>GCUGAUUGUG</right>UUUUUUUAUUUUAAA
736335	736383	736350	736365	-	peg.632	-3.1	0.2	UGUAAUAAAACAAAUAAA<left>CCUUUA</left>AUA<right>UAAAGG</right>UUUUUUGGAUGCUUU
744484	744546	744499	744515	-	peg.640	-8.3	2.9	AAAUCAAAAAACAAAGAAAAUAAAUAAUUUA<left>GACCAC</left>AAUA<right>GUGGUC</right>UUUUAUUUAGUUAAU
744877	744934	744893	744903	-	peg.641	-4	3.3	UUCAAUAUCAGAAGUAUUAAACUAAAAAAAU<left>CGC</left>GAAA<right>GCG</right>GUUUUUUAUUUGUGCU
746930	747005	746945	746973	-	peg.644	-10.4	0.7	AAGUUUGAAAUAAAAAGUUGGCCACUAGAAGA<left>UGAAAUAUUAGG</left>AAAU<right>CUUAAUAUUUCA</right>UUUUUAUGAUAUGAG
747068	747111	747070	747096	+	peg.643	-13	3.7	AA<left>UGGUUAAGGGU</left>UGAA<right>ACUCUUAACCA</right>UUUUUUUUAAUAAAU
749662	749709	749678	749688	-	peg.646	-4	4	UUAAUCAAAUAAUUAAAAAAU<left>CGC</left>GAAA<right>GCG</right>GUUUUUUUUUAAAUUU
752831	752880	752853	752865	+	peg.649	-3.4	3.6	AGAUUUUGAAUAAAAUAAAAAA<left>UCUC</left>GCGA<right>GAGA</right>UUUUUUUUAUUAUUU
752838	752901	752853	752865	-	peg.650	-2.5	2.4	GUUGAAGCUAUAGUUAAUAAUAAAUAAUAAAAAAAA<left>UCUC</left>UCGC<right>GAGA</right>UUUUUUAUUUUAUUC
754492	754572	754507	754532	-	peg.651	-5.3	3.1	AAUGACGAUGAAGAAGAUAGUAUGUAAUAAUUAAAGAAAA<left>GUUGCGAC</left>UUUUAU<right>GUUUUAGCAAC</right>UUUUUUUAUUUUUUA
762886	762952	762915	762937	+	peg.656	-5.5	2.3	UGCUAAGCCAAAAGAAACAAAAUAAAAAA<left>ACAAGG</left>UUUUAAAAAU<right>CCUUGU</right>UUUUUUAUUAUAUUU
762900	762966	762915	762937	-	peg.657	-5	2.9	UUUAAAAUCUUUAAAAAUAUAAUAAAAAA<left>ACAAGG</left>AUUUUUAAAA<right>CCUUGU</right>UUUUUUAUUUUGUUU
764393	764445	764414	764430	+	peg.658	-6.1	3	UGUUAUCAUACUAUAAAAAAA<left>GAUGUG</left>UACU<right>CACAUC</right>UUUUUUAUUAUCUUA
764399	764464	764414	764430	-	peg.659	-5.6	2.3	AUAUUUAUACCUAAGAAAUUAAGAUAAUAAAAAA<left>GAUGUG</left>AGUA<right>CACAUC</right>UUUUUUUAUAGUAUG
766473	766563	766488	766511	-	peg.661	-9.8	2.8	ACAUUUUUUAAAAAAUCCACCAAUAAUCGAAAACAAGUUUUUAACAACCAAA<left>UAAUCGUCU</left>UUUAU<right>AGACGAUUA</right>UUUUUUUUGUAAAAA
769380	769444	769395	769409	-	peg.665	-5.5	1.7	UUAAAAGCAAGAAAAAAUUUAUUUUAGUAAACAAA<left>GGAAC</left>UUAU<right>GUUCC</right>UUUUUAUUUAGCAAU
771715	771780	771730	771748	-	peg.667	-7	1	UUGAAUCUAACUAAAAAAUAAUACUUUUUAAA<left>GGCACAU</left>UUAU<right>AUGUGUC</right>UUUUUACUUGGACUU
778318	778383	778333	778347	-	peg.672	-5.9	3.4	AAAGUCAAAAAAGAAAUUAAAAAAUAAUUAAUAAAA<left>ACGCC</left>GACA<right>GGUGU</right>UUUUUUAUUUGUGCU
781702	781751	781717	781731	-	peg.674	-4.6	1.8	GGUUUUUAUAAAAAUUAAAA<left>UACCU</left>GUUA<right>AGGUA</right>UUUUUUACUUUAAGU
789680	789735	789696	789707	-	peg.681	-5.8	4	UUCAAAAGAAAAGAUAGGAUAAAGUAAU<left>GCCC</left>AUA<right>GGGC</right>UUUUUUUAUUUUAAAA
790154	790219	790169	790211	-	peg.682	-6.5	1.7	AGUCAGGA<left>CCGGAAGGUAGCAGCU</left>AUAAG<right>GGAAUGUGUCUUGUAUCACGG</right>UUUUUUUGUUUAUAA
791143	791207	791158	791174	-	peg.683	-5.3	2	AGAAGAUUAAAAAAACUAAGUAAAUAAUUUAAA<left>UAACAG</left>GAAA<right>CUGUUA</right>UUUUUUUAUUAAAAA
