# Supplementary material for: Integrative characterization of the near‐minimal bacterium Mesoplasma florum
Source: Mol Syst Biol. 2020 Dec 17;16(12):e9844. doi: 10.15252/msb.20209844 (PMC7745072; doi:10.15252/msb.20209844)
Supplement: Supplementary file 7 — Dataset EV3 [file MSB-16-e9844-s006.xlsx]

## Sheet: Content
Dataset EV3 - Reconstructed M. florum gene-associated transcription units.
Sheet 1 - Transcription units

## Sheet: Transcription units
TU start	TU end	TU name	TU strand	TU length	5'-UTR length	3'-UTR length	number of genes in TU	genes name (RAST)	genes position in TU	genes start	genes end	genes length	genes average FPKM	TSS coordinates	TSS type	-10 box coordinates	TSS RSPM	term coordinates	term stem-loop coordinates	term stem-loop free energy	term score	manual curation notes
793208	1364	TU_001	+	1380	16	32	1	peg.1	1	0	1332	1332	193	793208-793209	gTSS	793195-793201	409	1307-1364	1329-1349	-6.2	2.5	gTSS identified by changing the chromosome start position and reanalyzing the 5'-RACE reads. TU_001 overlaps the chromosome start position, which was traditionnaly set at the dnaA (peg.1) start codon.
1541	2720	TU_002	+	1179	18	39	1	peg.2	1	1559	2681	1122	643	1541-1542	gTSS	1528-1534	528	2656-2720	2689-2705	-7	3.9
2674	3701	TU_003	-	1027	19	33	1	peg.3	1	2707	3682	975	2046	3700-3701	gTSS	3707-3713	270	2674-2734	2689-2705	-7	3.3
2674	3706	TU_004	-	1032	24	33	1	peg.3	1	2707	3682	975	2046	3705-3706	gTSS	3712-3718	285	2674-2734	2689-2705	-7	3.3
3728	5130	TU_005	+	1402	22	47	2	peg.4;peg.5	1;2	3750;4279	4278;5083	528;804	8;216	3728-3729	gTSS	3716-3722	42	5070-5130	5098-5115	-7	3.1
5266	9744	TU_006	+	4478	35	31	2	peg.6;peg.7	1;2	5301;7235	7209;9713	1908;2478	2103;2394	5266-5267	gTSS	5253-5259	1088	9688-9744	9717-9729	-4.9	3
9820	13877	TU_007	+	4057	16	38	2	peg.8;peg.9	1;2	9836;12375	12362;13839	2526;1464	476;258	9820-9821	gTSS	9808-9814	189	13814-13877	13841-13862	-10.7	3.5
13882	14671	TU_008	+	789	15	39	1	peg.10	1	13897	14632	735	926	13882-13883	gTSS	13870-13876	902	14614-14671	14634-14655	-4.4	2.9
14711	18691	TU_009	+	3980	142	46	3	peg.11;peg.12;peg.13	1;2;3	14853;16263;17727	16248;17718;18645	1395;1455;918	617;452;225	14711-14712	gTSS	14699-14705	83	18620-18691	18653-18676	-5.1	1.3
18637	20056	TU_010	-	1419	17	43	1	peg.14	1	18680	20039	1359	278	20055-20056	gTSS	20063-20069	116	18637-18695	18652-18677	-4.4	1.6
20073	21710	TU_011	-	1637	34	37	1	peg.15	1	20110	21676	1566	220	21709-21710	gTSS	21716-21722	77	20073-20124	20088-20102	-3.3	1.5
21716	23394	TU_012	-	1678	22	42	1	peg.16	1	21758	23372	1614	49	23393-23394	gTSS	23401-23407	20	21716-21782	21731-21748	-5.7	3
23427	24755	TU_013	-	1328	29	30	1	peg.17	1	23457	24726	1269	1229	24754-24755	gTSS	24765-24771	150	23427-23482	23442-23457	-3.4	2.6
23427	24759	TU_014	-	1332	33	30	1	peg.17	1	23457	24726	1269	1229	24758-24759	gTSS	24765-24771	26	23427-23482	23442-23457	-3.4	2.6
24855	25796	TU_015	+	941	19	58	1	peg.18	1	24874	25738	864	180	24855-24856	gTSS	24843-24849	59	25713-25796	25744-25781	-6.5	1.7
25810	27711	TU_016	+	1901	50	36	1	peg.19	1	25860	27675	1815	2564	25810-25811	gTSS	25798-25804	1427	27650-27711	27679-27695	-6.7	4.7
27736	30096	TU_017	+	2360	30	209	1	peg.20	1	27766	29887	2121	754	27736-27737	gTSS	27724-27730	971	30019-30096	30050-30081	-9.7	1.8	Terminators downstream peg.20, peg.21, and peg.22 annotated as riboswitches. Riboswitches can adopt an ON or OFF termination state depending on the intracellular metabolites. All possible TUs were thus reconstructed according to the two possible riboswitch states and the localization of upstream TSSs.
27736	31110	TU_018	+	3374	30	145	2	peg.20;peg.21	1;2	27766;30125	29887;30965	2121;840	754;3249	27736-27737	gTSS	27724-27730	971	31044-31110	31072-31095	-8.1	2.3
27736	31864	TU_019	+	4128	30	38	3	peg.20;peg.21;peg.22	1;2;3	27766;30125;31148	29887;30965;31826	2121;840;678	754;3249;681	27736-27737	gTSS	27724-27730	971	31801-31864	31835-31849	-3.6	0.4
29946	31110	TU_020	+	1164	179	145	1	peg.21	1	30125	30965	840	3249	29946-29947	gTSS	29934-29940	123	31044-31110	31072-31095	-8.1	2.3
29946	31864	TU_021	+	1918	179	38	2	peg.21;peg.22	1;2	30125;31148	30965;31826	840;678	3249;681	29946-29947	gTSS	29934-29940	123	31801-31864	31835-31849	-3.6	0.4
30986	31864	TU_022	+	878	162	38	1	peg.22	1	31148	31826	678	681	30986-30987	gTSS	30974-30980	1704	31801-31864	31835-31849	-3.6	0.4
31959	40085	TU_023	+	8126	156	50	5	peg.23;peg.24;peg.25;peg.26;peg.27	1;2;3;4;5	32115;34225;36575;37573;38898	34194;36583;37565;38899;40035	2079;2358;990;1326;1137	3519;2873;5505;1274;4918	31959-31960	gTSS	31947-31953	1288	40021-40085	40046-40070	-8.5	2.5
37144	40085	TU_024	+	2941	429	50	2	peg.26;peg.27	1;2	37573;38898	38899;40035	1326;1137	1274;4918	37144-37145	p-iTSS	37132-37138	12	40021-40085	40046-40070	-8.5	2.5
40125	42987	TU_025	+	2862	19	44	3	peg.28;peg.29;peg.30	1;2;3	40144;40464;41443	40462;41442;42943	318;978;1500	1119;724;1466	40125-40126	gTSS	40115-40121	1266	42918-42987	42955-42972	-6.3	1.7
42940	43716	TU_026	-	776	18	38	1	peg.31	1	42978	43698	720	579	43715-43716	gTSS-no-motif	ND	270	42940-42989	42955-42972	-5.7	0.8	Absence of motif-associated gTSS but non-null expression of gene (peg.31). However, presence of a gTSS without MEME or MAST motif located in intergenic region, with signal intensity above filter (>=10.92 RSPM), 5'-UTR length <=500 bp, and A or G +1 base. -10 box coordinates set at ND.
43727	44592	TU_027	+	865	82	57	1	peg.32	1	43809	44535	726	57	43727-43728	gTSS	43715-43721	117	44512-44592	44548-44577	-6.9	4.6
47211	48717	TU_028	+	1506	15	39	1	peg.34	1	47226	48678	1452	16	47211-47212	p-iTSS	47199-47205	12	48655-48717	48688-48702	-3.3	1.2
48673	49483	TU_029	-	810	118	38	1	peg.35	1	48711	49365	654	67	49482-49483	gTSS	49489-49495	467	48673-48738	48688-48702	-2.2	2
49542	51131	TU_030	+	1589	29	30	1	peg.36	1	49571	51101	1530	367	49542-49543	gTSS	49529-49535	272	51077-51131	51101-51116	-5.7	2.5
51179	61091	TU_031	+	9912	118	39	8	peg.37;peg.38;peg.39;peg.40;peg.41;peg.42;peg.43;peg.44	1;2;3;4;5;6;7;8	51297;52657;53675;54787;55797;57081;58891;59861	52656;53662;54788;55777;57066;58890;59860;61052	1359;1005;1113;990;1269;1809;969;1191	4714;1745;3206;4506;1828;4457;3094;2221	51179-51180	gTSS	51167-51173	98	61027-61091	61061-61076	-3.3	2.4
61107	61960	TU_032	+	853	18	34	1	peg.45	1	61125	61926	801	205	61107-61108	gTSS	61094-61100	207	61901-61960	61931-61945	-8.1	2.1
61916	62573	TU_033	-	657	21	36	1	peg.46	1	61952	62552	600	2858	62572-62573	gTSS	62579-62585	881	61916-61972	61931-61945	-6.6	5
62610	64308	TU_034	+	1698	28	35	2	peg.47;peg.48	1;2	62638;63481	63439;64273	801;792	179;3447	62610-62611	gTSS	62597-62603	92	64254-64308	64277-64293	-6.2	2.1
63457	64308	TU_035	+	851	24	35	1	peg.48	1	63481	64273	792	3447	63457-63458	gTSS	63445-63451	2200	64254-64308	64277-64293	-6.2	2.1
64512	64876	TU_036	+	364	13	30	1	peg.49	1	64525	64846	321	96	64512-64513	gTSS	64502-64508	43	64821-64876	64847-64861	-3.3	1.3
65733	66414	TU_037	+	681	34	47	1	peg.52	1	65767	66367	600	230	65733-65734	gTSS	65716-65722	63	66345-66414	66382-66399	-5.2	1.5
66367	67963	TU_038	-	1596	20	37	1	peg.53	1	66404	67943	1539	647	67962-67963	gTSS	67969-67975	359	66367-66428	66382-66399	-6.1	2.6
68916	69934	TU_039	-	1018	16	48	1	peg.55	1	68964	69918	954	476	69933-69934	gTSS	69940-69946	3426	68916-68980	68934-68968	-3.2	0.4
68916	69962	TU_040	-	1046	44	48	1	peg.55	1	68964	69918	954	476	69961-69962	gTSS	69969-69975	32	68916-68980	68934-68968	-3.2	0.4
68916	70555	TU_041	-	1639	18	48	2	peg.55;peg.56	2;1	68964;69976	69918;70537	954;561	476;19	70554-70555	gTSS	70562-70568	20	68916-68980	68934-68968	-3.2	0.4
70576	73488	TU_042	+	2912	38	42	1	peg.57	1	70614	73446	2832	1107	70576-70577	gTSS	70564-70570	324	73440-73488	73453-73473	-10.3	1.6
80201	86395	TU_043	+	6194	23	19	6	peg.62;peg.63;peg.64;peg.65;peg.66;peg.67	1;2;3;4;5;6	80224;81164;82746;83710;85126;86139	81157;82763;83682;85105;86080;86376	933;1599;936;1395;954;237	990;60;265;438;162;1141	80201-80202	gTSS	80189-80195	1253	86351-86395	86362-86380	-8.1	0.7
82588	86395	TU_044	+	3807	158	19	4	peg.64;peg.65;peg.66;peg.67	1;2;3;4	82746;83710;85126;86139	83682;85105;86080;86376	936;1395;954;237	265;438;162;1141	82588-82589	p-iTSS	82576-82582	25	86351-86395	86362-86380	-8.1	0.7
84935	86395	TU_045	+	1460	191	19	2	peg.66;peg.67	1;2	85126;86139	86080;86376	954;237	162;1141	84935-84936	p-iTSS	84923-84929	12	86351-86395	86362-86380	-8.1	0.7
86118	86395	TU_046	+	277	21	19	1	peg.67	1	86139	86376	237	1141	86118-86119	gTSS	86106-86112	1202	86351-86395	86362-86380	-8.1	0.7
86421	91689	TU_047	+	5268	26	28	3	peg.68;peg.69;peg.70	1;2;3	86447;86738;90314	86714;90299;91661	267;3561;1347	101;1240;639	86421-86422	gTSS	86408-86414	365	91642-91689	91662-91674	-3.7	3.1
91729	93140	TU_048	+	1411	23	44	1	peg.71	1	91752	93096	1344	5415	91729-91730	gTSS	91717-91723	9433	93076-93140	93105-93125	-6.6	1
94530	95420	TU_049	+	890	20	195	1	peg.73	1	94550	95225	675	9837	94530-94531	gTSS	94517-94523	198	95340-95420	95372-95405	-10.6	1.7
95278	99713	TU_050	+	4435	151	23	4	peg.74;peg.75;peg.76;peg.77	1;2;3;4	95429;96736;98069;99129	96719;98035;99113;99690	1290;1299;1044;561	3646;684;1054;384	95278-95279	gTSS	95266-95272	548	99665-99713	99681-99698	-4.7	3.2	gTSS with MEME and MAST motif, located in intergenic region upstream peg.74, but separated by a predicted terminator. gTSS was atttributed to peg.74-peg.77 because of the non-null expression of genes, absence of other gTSS, and 5'-UTR length <=500 bp. Possible new riboswitch?
98049	99713	TU_051	+	1664	20	23	2	peg.76;peg.77	1;2	98069;99129	99113;99690	1044;561	1054;384	98049-98050	gTSS	98040-98046	85	99665-99713	99681-99698	-4.7	3.2
99233	100447	TU_052	-	1214	0	470	1	peg.78	1	99703	100447	744	251	100446-100447	p-iTSS-no-motif	ND	201	99233-99323	99249-99312	-9.3	0.9	Non-null expression of peg.78 but absence of any motif-associated gTSS located in upstream intergenic region. However, presence of a p-iTSS without MEME or MAST motif, with signal intensity above filter (>=10.92 RSPM), and A or G +1 base. -10 box coordinates set at ND. Conserved ORF found by BLAST located 181 bp downstream of start codon, starting exactly at the p-iTSS coordinates (5'-UTR=0). Sho…
102792	104552	TU_053	+	1760	69	43	3	peg.81;peg.82;peg.83	1;2;3	102861;103796;104278	103734;104252;104509	873;456;231	4940;7861;679	102792-102793	gTSS	102780-102786	907	104488-104552	104521-104537	-6.2	2.9
103749	104552	TU_054	+	803	47	43	2	peg.82;peg.83	1;2	103796;104278	104252;104509	456;231	7861;679	103749-103750	gTSS	103737-103743	85	104488-104552	104521-104537	-6.2	2.9
104617	106471	TU_055	+	1854	27	35	2	peg.84;peg.85	1;2	104644;105089	105088;106436	444;1347	2998;2523	104617-104618	gTSS	104605-104611	592	106411-106471	106442-106456	-3.6	2.6
106478	107981	TU_056	+	1503	23	46	1	peg.86	1	106501	107935	1434	2281	106478-106479	gTSS	106466-106472	416	107912-107981	107952-107966	-4.6	3
108016	111084	TU_057	+	3068	27	55	3	peg.87;peg.88;peg.89	1;2;3	108043;108973;110300	108958;110299;111029	915;1326;729	434;1230;238	108016-108017	gTSS	108004-108010	203	111038-111084	111055-111069	-6.8	1
111047	112289	TU_058	+	1242	223	39	2	peg.90;peg.91	1;2	111270;111620	111609;112250	339;630	908;4791	111047-111048	gTSS	111035-111041	4201	112225-112289	112262-112274	-3.2	2.5	gTSS with MEME and MAST motif, located in intergenic region upstream peg.90, but overlapping a predicted terminator. gTSS was atttributed to peg.90-peg.91 because of the non-null expression of genes, absence of other gTSS, and 5'-UTR length <=500 bp. Possible new riboswitch?
112306	114161	TU_059	+	1855	78	22	1	peg.92	1	112384	114139	1755	832	112306-112307	gTSS	112296-112302	18	114114-114161	114127-114146	-7	1.2
114112	114686	TU_060	-	574	28	39	1	peg.93	1	114151	114658	507	96	114685-114686	gTSS	114692-114698	274	114112-114178	114127-114146	-7.9	3.7
114705	123512	TU_061	+	8807	31	35	5	peg.94;peg.95;peg.96;peg.97;peg.98	1;2;3;4;5	114736;116086;117069;118639;120495	116071;117058;118638;120493;123477	1335;972;1569;1854;2982	3317;3741;1944;4172;5728	114705-114706	gTSS	114696-114702	154	123452-123512	123480-123497	-6.4	3.2
124546	127457	TU_062	+	2911	18	31	1	peg.100	1	124564	127426	2862	1043	124546-124547	gTSS	124534-124540	1154	127401-127457	127428-127442	-3.8	1.5
129280	129807	TU_063	+	527	22	34	1	peg.102	1	129302	129773	471	462	129280-129281	gTSS	129268-129274	1470	129749-129807	129776-129792	-7.3	1.7
130727	130865	TU_064	+	138	13	52	1	rna.1	1	130740	130813	73	7	130727-130728	gTSS	130715-130721	2419	130796-130865	130832-130850	-10.2	4.4
130817	131170	TU_065	-	353	17	36	1	peg.104	1	130853	131153	300	524	131169-131170	gTSS	131176-131182	636	130817-130878	130832-130850	-9.3	3.5
131204	133612	TU_066	+	2408	22	54	3	peg.105;peg.106;peg.107	1;2;3	131226;131650;132934	131667;132889;133558	441;1239;624	253;1696;1717	131204-131205	gTSS	131194-131200	314	133561-133612	133582-133597	-5.4	3
132906	133612	TU_067	+	706	28	54	1	peg.107	1	132934	133558	624	1717	132906-132907	gTSS	132894-132900	64	133561-133612	133582-133597	-5.4	3
133654	140653	TU_068	+	6999	443	48	8	peg.108;peg.109;peg.110;peg.111;peg.112;peg.113;peg.114;peg.115	1;2;3;4;5;6;7;8	134097;134978;135321;135859;136423;138000;138855;140305	134961;135293;135855;136411;138001;138846;140295;140605	864;315;534;552;1578;846;1440;300	5354;2613;10339;2349;3786;2135;4958;1103	133654-133655	gTSS	133642-133648	12220	140580-140653	140611-140638	-5.9	2.8
140669	142949	TU_069	+	2280	16	69	2	peg.116;peg.117	1;2	140685;141290	141090;142880	405;1590	618;330	140669-140670	gTSS	140658-140664	80	142865-142949	142895-142934	-18.7	4.2
142880	144292	TU_070	-	1412	47	60	1	peg.118	1	142940	144245	1305	312	144291-144292	gTSS	144298-144304	62	142880-142967	142895-142934	-13.6	0.1
144312	146719	TU_071	+	2407	27	23	2	peg.119;peg.120	1;2	144339;146033	146025;146696	1686;663	400;523	144312-144313	gTSS	144300-144306	95	146671-146719	146683-146704	-5.1	2.8
146833	157750	TU_072	+	10917	53	32	21	peg.121;peg.122;peg.123;peg.124;peg.125;peg.126;peg.127;peg.128;peg.129;peg.130;peg.131;peg.132;peg.133;peg.134;peg.135;peg.136;peg.137;peg.138;peg.139;peg.140;peg.141	1;2;3;4;5;6;7;8;9;10;11;12;13;14;15;16;17;18;19;20;21	146886;147289;148018;148644;148995;149859;150141;150498;151223;151636;152055;152326;152708;153055;153617;153834;154243;154811;155179;155818;156257	147225;148006;148645;148929;149841;150123;150480;151224;151637;152056;152313;152695;153038;153598;153803;154224;154786;155159;155800;156256;157718	339;717;627;285;846;264;339;726;414;420;258;369;330;543;186;390;543;348;621;438;1461	2544;4462;3385;2146;3080;2254;3332;3647;2741;5286;3471;3393;5366;4279;6983;6783;4089;2844;6042;2812;2903	146833-146834	gTSS	146821-146827	2941	157706-157750	157719-157735	-4.4	2.4
156192	157750	TU_073	+	1558	65	32	1	peg.141	1	156257	157718	1461	2903	156192-156193	p-iTSS	156182-156188	352	157706-157750	157719-157735	-4.4	2.4
157777	162288	TU_074	+	4511	18	45	9	peg.142;peg.143;peg.144;peg.145;peg.146;peg.147;peg.148;peg.149;peg.150	1;2;3;4;5;6;7;8;9	157795;158216;158855;159626;159932;160103;160491;160909;161883	158203;158855;159614;159863;160046;160469;160884;161863;162243	408;639;759;237;114;366;393;954;360	56;478;3199;467;250;2402;2609;2254;2303	157777-157778	gTSS	157765-157771	307	162228-162288	162255-162273	-5.3	3.1
159232	162288	TU_075	+	3056	394	45	6	peg.145;peg.146;peg.147;peg.148;peg.149;peg.150	1;2;3;4;5;6	159626;159932;160103;160491;160909;161883	159863;160046;160469;160884;161863;162243	237;114;366;393;954;360	467;250;2402;2609;2254;2303	159232-159233	p-iTSS	159220-159226	746	162228-162288	162255-162273	-5.3	3.1
162315	166446	TU_076	+	4131	29	178	4	peg.151;peg.152;peg.153;peg.154	1;2;3;4	162344;163555;164504;165512	163565;164503;165503;166268	1221;948;999;756	1084;325;568;198	162315-162316	gTSS	162303-162309	67	166386-166446	166415-166431	-6.7	3.2
166460	173384	TU_077	+	6924	35	38	2	peg.155;peg.156	1;2	166495;170805	170785;173346	4290;2541	1404;2007	166460-166461	gTSS	166449-166455	102	173327-173384	173350-173369	-7.1	3.6
173335	175874	TU_078	-	2539	3	37	1	peg.157	1	173372	175871	2499	1024	175873-175874	gTSS	175880-175886	578	173335-173386	173350-173369	-4.2	1.6
175941	181467	TU_079	+	5526	137	49	1	peg.158	1	176078	181418	5340	446	175941-175942	gTSS	175928-175934	381	181400-181467	181436-181452	-3.4	2.5
181517	186749	TU_080	+	5232	16	37	4	peg.159;peg.160;peg.161;peg.162	1;2;3;4	181533;183535;183822;185272	183534;183823;185271;186712	2001;288;1449;1440	303;55;428;618	181517-181518	gTSS	181505-181511	343	186687-186749	186718-186734	-6.6	2.6
183383	186749	TU_081	+	3366	152	37	3	peg.160;peg.161;peg.162	1;2;3	183535;183822;185272	183823;185271;186712	288;1449;1440	55;428;618	183383-183384	p-iTSS	183371-183377	30	186687-186749	186718-186734	-6.6	2.6
186703	187212	TU_082	-	509	14	45	1	peg.163	1	186748	187198	450	2357	187211-187212	gTSS	187219-187225	1069	186703-186761	186718-186734	-6.6	4
187238	188214	TU_083	-	976	24	37	1	peg.164	1	187275	188190	915	1755	188213-188214	gTSS	188220-188226	178	187238-187302	187254-187273	-6.7	2
187238	188236	TU_084	-	998	46	37	1	peg.164	1	187275	188190	915	1755	188235-188236	gTSS	188242-188248	11	187238-187302	187254-187273	-6.7	2
188245	190854	TU_085	+	2609	32	31	2	peg.165;peg.166	1;2	188277;189962	189954;190823	1677;861	202;261	188245-188246	gTSS	188233-188239	12	190798-190854	190826-190839	-3.6	0.8
188259	190854	TU_086	+	2595	18	31	2	peg.165;peg.166	1;2	188277;189962	189954;190823	1677;861	202;261	188259-188260	gTSS	188246-188252	208	190798-190854	190826-190839	-3.6	0.8
189819	190854	TU_087	+	1035	143	31	1	peg.166	1	189962	190823	861	261	189819-189820	p-iTSS	189807-189813	99	190798-190854	190826-190839	-3.6	0.8
190921	191346	TU_088	+	425	50	48	4	rna.2;rna.3;rna.4;rna.5	1;2;3;4	190971;191055;191140;191225	191044;191128;191213;191298	73;73;73;73	154;72;44;22	190921-190922	gTSS	190908-190914	2183	191299-191346	191318-191331	-5.6	3.1
191404	191630	TU_089	+	226	13	52	2	rna.6;rna.7	1;2	191417;191497	191490;191578	73;81	5;541	191404-191405	gTSS	191391-191397	1269	191568-191630	191594-191615	-4.3	1.6
191718	196706	TU_090	+	4988	130	38	3	rna.8;rna.9;rna.10	1;2;3	191848;193581;196560	193322;196495;196668	1474;2914;108	17;0;54	191718-191719	gTSS	191705-191711	456	196655-196706	196675-196691	-7	3.3
196744	199441	TU_091	+	2697	21	171	2	peg.167;peg.168	1;2	196765;198430	198358;199270	1593;840	593;975	196744-196745	gTSS	196731-196737	258	199353-199441	199362-199424	-11.8	0.8
198411	199441	TU_092	+	1030	19	171	1	peg.168	1	198430	199270	840	975	198411-198412	gTSS	198400-198406	1199	199353-199441	199362-199424	-11.8	0.8
199446	202722	TU_093	+	3276	24	35	4	peg.169;peg.170;peg.171;peg.172	1;2;3;4	199470;200441;200993;201850	200433;200921;201833;202687	963;480;840;837	821;555;982;1179	199446-199447	gTSS	199434-199440	478	202662-202722	202692-202707	-5.1	3.2
200238	202722	TU_094	+	2484	203	35	3	peg.170;peg.171;peg.172	1;2;3	200441;200993;201850	200921;201833;202687	480;840;837	555;982;1179	200238-200239	p-iTSS	200226-200232	97	202662-202722	202692-202707	-5.1	3.2
200968	202722	TU_095	+	1754	25	35	2	peg.171;peg.172	1;2	200993;201850	201833;202687	840;837	982;1179	200968-200969	gTSS	200956-200962	127943	202662-202722	202692-202707	-5.1	3.2
202781	205316	TU_096	+	2535	30	46	2	peg.173;peg.174	1;2	202811;203833	203783;205270	972;1437	4746;5348	202781-202782	gTSS	202769-202775	18150	205245-205316	205286-205300	-6.7	5.4
203808	205316	TU_097	+	1508	25	46	1	peg.174	1	203833	205270	1437	5348	203808-203809	gTSS	203795-203801	1043	205245-205316	205286-205300	-6.7	5.4
205271	205793	TU_098	-	522	25	44	1	peg.175	1	205315	205768	453	1997	205792-205793	gTSS	205799-205805	211	205271-205329	205286-205300	-4.8	3.2
205847	208401	TU_099	+	2554	239	34	2	peg.176;peg.177	1;2	206086;208058	208021;208367	1935;309	1272;1164	205847-205848	gTSS	205834-205840	1044	208342-208401	208374-208386	-3.2	1.3
208040	208401	TU_100	+	361	18	34	1	peg.177	1	208058	208367	309	1164	208040-208041	gTSS	208028-208034	397	208342-208401	208374-208386	-3.2	1.3
208493	212353	TU_101	+	3860	14	44	3	peg.178;peg.179;peg.180	1;2;3	208507;209216;210161	209200;210152;212309	693;936;2148	1413;800;1383	208493-208494	gTSS	208481-208487	813	212286-212353	212322-212338	-3.9	1.9
212392	215896	TU_102	+	3504	46	28	4	peg.181;peg.182;peg.183;peg.184	1;2;3;4	212438;213720;214736;215682	213734;214737;215678;215868	1296;1017;942;186	727;146;913;299	212392-212393	gTSS	212379-212385	41	215843-215896	215865-215881	-4.8	2.4
215518	215896	TU_103	+	378	164	28	1	peg.184	1	215682	215868	186	299	215518-215519	p-iTSS	215506-215512	797	215843-215896	215865-215881	-4.8	2.4
215850	216968	TU_104	-	1118	34	28	1	peg.185	1	215878	216934	1056	1863	216967-216968	gTSS	216974-216980	87	215850-215905	215865-215881	-3.3	1.9
217077	217747	TU_105	+	670	33	163	1	peg.186	1	217110	217584	474	1704	217077-217078	gTSS	217065-217071	1249	217683-217747	217701-217732	-12.2	1.1
217625	219291	TU_106	+	1666	132	37	4	peg.187;peg.188;peg.189;peg.190	1;2;3;4	217757;218331;218549;218921	218300;218526;218912;219254	543;195;363;333	1963;1509;764;925	217625-217626	gTSS	217613-217619	484	219235-219291	219262-219276	-5.7	4.2	gTSS with MEME and MAST motif, located in intergenic region upstream peg.187, but separated by a predicted terminator. gTSS was atttributed to peg.187-peg.190 because of the non-null expression of genes, absence of other gTSS, and 5'-UTR length <=500 bp. Possible new riboswitch?
219289	220349	TU_107	-	1060	21	28	1	peg.191	1	219317	220328	1011	369	220348-220349	gTSS	220356-220362	225	219289-219339	219304-219320	-1.7	1.5
219289	220389	TU_108	-	1100	61	28	1	peg.191	1	219317	220328	1011	369	220388-220389	gTSS	220395-220401	90	219289-219339	219304-219320	-1.7	1.5
220400	223999	TU_109	+	3599	20	31	4	peg.192;peg.193;peg.194;peg.195	1;2;3;4	220420;221257;221816;222699	221200;221827;222710;223968	780;570;894;1269	249;244;32;167	220400-220401	gTSS	220388-220394	457	223945-223999	223965-223984	-5.1	2.9
221244	223999	TU_110	+	2755	13	31	3	peg.193;peg.194;peg.195	1;2;3	221257;221816;222699	221827;222710;223968	570;894;1269	244;32;167	221244-221245	gTSS	221230-221236	297	223945-223999	223965-223984	-5.1	2.9
224033	228068	TU_111	+	4035	16	33	5	peg.196;peg.197;peg.198;peg.199;peg.200	1;2;3;4;5	224049;224762;225424;226737;227762	224751;225422;226732;227742;228035	702;660;1308;1005;273	45;207;453;453;681	224033-224034	gTSS	224021-224027	470	228010-228068	228037-228053	-6	4.5
227691	228068	TU_112	+	377	71	33	1	peg.200	1	227762	228035	273	681	227691-227692	p-iTSS	227679-227685	1338	228010-228068	228037-228053	-6	4.5
228084	228745	TU_113	+	661	25	96	1	peg.201	1	228109	228649	540	80	228084-228085	gTSS	228071-228077	91	228695-228745	228714-228729	-3.7	3.3
229192	233166	TU_114	+	3974	20	30	4	peg.203;peg.204;peg.205;peg.206	1;2;3;4	229212;229984;230494;231624	229569;230452;231535;233136	357;468;1041;1512	129;668;274;600	229192-229193	gTSS	229181-229187	111	233112-233166	233137-233151	-4.2	2.5
229609	233166	TU_115	+	3557	375	30	3	peg.204;peg.205;peg.206	1;2;3	229984;230494;231624	230452;231535;233136	468;1041;1512	668;274;600	229609-229610	gTSS	229596-229602	3501	233112-233166	233137-233151	-4.2	2.5
231590	233166	TU_116	+	1576	34	30	1	peg.206	1	231624	233136	1512	600	231590-231591	gTSS	231578-231584	56	233112-233166	233137-233151	-4.2	2.5
233185	237596	TU_117	+	4411	23	51	5	peg.207;peg.208;peg.209;peg.210;peg.211	1;2;3;4;5	233208;234223;236357;236816;237056	234171;236338;236807;237047;237545	963;2115;450;231;489	334;389;181;155;377	233185-233186	gTSS	233173-233179	269	237520-237596	237548-237581	-12.9	3.6
234223	237596	TU_118	+	3373	0	51	4	peg.208;peg.209;peg.210;peg.211	1;2;3;4	234223;236357;236816;237056	236338;236807;237047;237545	2115;450;231;489	389;181;155;377	234223-234224	p-iTSS	234210-234216	71	237520-237596	237548-237581	-12.9	3.6
236802	237596	TU_119	+	794	14	51	2	peg.210;peg.211	1;2	236816;237056	237047;237545	231;489	155;377	236802-236803	p-iTSS	236790-236796	29	237520-237596	237548-237581	-12.9	3.6
237613	240079	TU_120	+	2466	10	53	2	peg.212;peg.213	1;2	237623;237896	237857;240026	234;2130	514;1894	237613-237614	gTSS	237600-237606	8766	240021-240079	240044-240064	-9.8	3.4
240029	241096	TU_121	-	1067	23	39	1	peg.214	1	240068	241073	1005	730	241095-241096	gTSS	241102-241108	205	240029-240095	240044-240064	-8.9	2.7
242840	244986	TU_122	+	2146	25	34	2	peg.216;peg.217	1;2	242865;244280	244272;244952	1407;672	162;349	242840-242841	gTSS	242828-242834	107	244927-244986	244955-244971	-6.9	3.2
246074	250529	TU_123	+	4455	301	34	5	peg.219;peg.220;peg.221;peg.222;peg.223	1;2;3;4;5	246375;247141;248311;249207;249871	247140;248302;249208;249879;250495	765;1161;897;672;624	240;351;214;335;182	246074-246075	p-iTSS	246062-246068	93	250478-250529	250498-250514	-4.3	1.3
246351	250529	TU_124	+	4178	24	34	5	peg.219;peg.220;peg.221;peg.222;peg.223	1;2;3;4;5	246375;247141;248311;249207;249871	247140;248302;249208;249879;250495	765;1161;897;672;624	240;351;214;335;182	246351-246352	gTSS	246339-246345	640	250478-250529	250498-250514	-4.3	1.3
250483	250963	TU_125	-	480	22	20	1	peg.224	1	250503	250941	438	358	250962-250963	gTSS	250967-250973	69	250483-250530	250498-250514	-3.4	1.7
251004	251137	TU_126	-	133	2	49	1	rna.11	1	251053	251135	82	1	251136-251137	gTSS	251143-251149	1878	251004-251058	251019-251034	-5.9	3.6
251174	251975	TU_127	+	801	15	42	1	peg.225	1	251189	251933	744	208	251174-251175	gTSS	251162-251168	39	251908-251975	251940-251960	-10.4	3.4
251925	252210	TU_128	-	285	39	45	1	peg.226	1	251970	252171	201	1885	252209-252210	gTSS	252216-252222	5439	251925-251987	251940-251960	-9.5	2.7
252306	254351	TU_129	+	2045	20	38	2	peg.227;peg.228	1;2	252326;252666	252638;254313	312;1647	675;807	252306-252307	gTSS	252294-252300	1240	254304-254351	254323-254336	-4.3	0.7
252518	254351	TU_130	+	1833	148	38	1	peg.228	1	252666	254313	1647	807	252518-252519	p-iTSS	252505-252511	27	254304-254351	254323-254336	-4.3	0.7
254357	256111	TU_131	+	1754	19	42	2	peg.229;peg.230	1;2	254376;255373	255372;256069	996;696	605;2353	254357-254358	gTSS	254347-254353	154	256044-256111	256079-256096	-6	2.2
256183	259243	TU_132	+	3060	35	37	1	peg.231	1	256218	259206	2988	1130	256183-256184	gTSS	256171-256177	82	259181-259243	259215-259227	-4.8	4.2
259324	264248	TU_133	+	4924	25	40	4	peg.232;peg.233;peg.234;peg.235	1;2;3;4	259349;260517;262657;263521	260489;262665;263518;264208	1140;2148;861;687	127;617;380;743	259324-259325	gTSS	259312-259318	400	264188-264248	264217-264233	-3.5	2.2
263449	264248	TU_134	+	799	72	40	1	peg.235	1	263521	264208	687	743	263449-263450	p-iTSS	263437-263443	32	264188-264248	264217-264233	-3.5	2.2
264269	266505	TU_135	+	2236	18	31	3	peg.236;peg.237;peg.238	1;2;3	264287;265383;265709	265391;265710;266474	1104;327;765	339;120;553	264269-264270	gTSS	264256-264262	115	266449-266505	266475-266490	-3.3	1.3
266534	267733	TU_136	+	1199	26	39	1	peg.239	1	266560	267694	1134	723	266534-266535	gTSS	266521-266527	971	267669-267733	267701-267718	-4.5	2
267742	269702	TU_137	+	1960	18	43	1	peg.240	1	267760	269659	1899	2548	267742-267743	gTSS	267729-267735	2304	269651-269702	269672-269687	-5.2	3.9
269719	272755	TU_138	+	3036	19	37	3	peg.241;peg.242;peg.243	1;2;3	269738;271059;271737	271067;271710;272718	1329;651;981	107;254;350	269719-269720	gTSS	269706-269712	35	272706-272755	272722-272740	-6.1	1.4
271725	272755	TU_139	+	1030	12	37	1	peg.243	1	271737	272718	981	350	271725-271726	gTSS	271712-271718	74	272706-272755	272722-272740	-6.1	1.4
272765	278174	TU_140	-	5409	62	36	3	peg.244;peg.245;peg.246	3;2;1	272801;273208;275256	273209;275257;278112	408;2049;2856	1406;1982;2057	278173-278174	gTSS	278180-278186	581	272765-272825	272780-272799	-6.9	2.8
278242	280668	TU_141	+	2426	21	35	3	peg.247;peg.248;peg.249	1;2;3	278263;279499;279985	279490;279928;280633	1227;429;648	134;0;288	278242-278243	gTSS	278230-278236	152	280618-280668	280639-280653	-4	3.7
279950	280668	TU_142	+	718	35	35	1	peg.249	1	279985	280633	648	288	279950-279951	gTSS	279938-279944	44	280618-280668	280639-280653	-4	3.7
280707	282192	TU_143	+	1485	20	48	2	peg.250;peg.251	1;2	280727;281157	281084;282144	357;987	81;462	280707-280708	gTSS	280694-280700	58	282138-282192	282159-282177	-2.6	1.2
281130	282192	TU_144	+	1062	27	48	1	peg.251	1	281157	282144	987	462	281130-281131	gTSS	281118-281124	20	282138-282192	282159-282177	-2.6	1.2
282217	282816	TU_145	+	599	16	82	1	peg.252	1	282233	282734	501	50	282217-282218	gTSS	282205-282211	14	282743-282816	282769-282801	-8.3	2.8
282834	284218	TU_146	+	1384	28	75	1	peg.253	1	282862	284143	1281	1962	282834-282835	gTSS	282821-282827	211	284152-284218	284180-284203	-7.3	5.3
284236	285957	TU_147	+	1721	21	30	2	peg.254;peg.255	1;2	284257;284961	284962;285927	705;966	2236;1327	284236-284237	gTSS	284223-284229	212	285913-285957	285929-285942	-4.4	3
286003	288837	TU_148	+	2834	32	42	3	peg.256;peg.257;peg.258	1;2;3	286035;286540;287376	286539;287296;288795	504;756;1419	727;373;1536	286003-286004	gTSS	285990-285996	61	288770-288837	288802-288822	-5.4	3
287351	288837	TU_149	+	1486	25	42	1	peg.258	1	287376	288795	1419	1536	287351-287352	gTSS	287339-287345	74	288770-288837	288802-288822	-5.4	3
288891	296599	TU_150	+	7708	43	60	2	peg.259;peg.260	1;2	288934;291457	291430;296539	2496;5082	609;1267	288891-288892	gTSS	288880-288886	17	296522-296599	296549-296584	-10.9	2
296611	302409	TU_151	+	5798	22	45	2	peg.261;peg.262	1;2	296633;301818	301808;302364	5175;546	506;285	296611-296612	gTSS	296600-296606	11	302343-302409	302369-302394	-13.1	2.9
301442	302409	TU_152	+	967	376	45	1	peg.262	1	301818	302364	546	285	301442-301443	p-iTSS	301429-301435	23	302343-302409	302369-302394	-13.1	2.9
301516	302409	TU_153	+	893	302	45	1	peg.262	1	301818	302364	546	285	301516-301517	p-iTSS	301504-301510	41	302343-302409	302369-302394	-13.1	2.9
304226	306525	TU_154	+	2299	22	66	3	peg.264;peg.265;peg.266	1;2;3	304248;304750;305655	304758;305656;306459	510;906;804	25;174;94	304226-304227	gTSS	304214-304220	634	306468-306525	306492-306509	-8.5	2.9
306475	314096	TU_155	+	7621	75	41	6	peg.267;peg.268;peg.269;peg.270;peg.271;peg.272	1;2;3;4;5;6	306550;307934;309822;311239;311906;312672	307906;309806;311238;311929;312683;314055	1356;1872;1416;690;777;1383	914;607;452;83;111;1155	306475-306476	gTSS	306462-306468	45	314030-314096	314065-314081	-4.8	2.5	gTSS with MEME and MAST motif, located in intergenic region upstream peg.267, but overlapping a predicted terminator. gTSS was atttributed to peg.267-peg.272 because of the non-null expression of genes, absence of other gTSS, and 5'-UTR length <=500 bp. Possible new riboswitch?
314115	315721	TU_156	+	1606	29	32	1	peg.273	1	314144	315689	1545	900	314115-314116	gTSS	314102-314108	551	315665-315721	315683-315706	-7.6	2
315697	320334	TU_157	+	4637	54	42	2	peg.274;peg.275	1;2	315751;319779	319762;320292	4011;513	809;839	315697-315698	gTSS	315684-315690	404	320278-320334	320298-320319	-7.1	2.6	gTSS with MEME and MAST motif partially overlapping a predicted terminator.
320314	320962	TU_158	+	648	35	49	1	peg.276	1	320349	320913	564	65	320314-320315	gTSS	320302-320308	16	320915-320962	320928-320947	-6.2	2.4	gTSS with MEME and MAST motif partially overlapping a predicted terminator.
320964	323310	TU_159	+	2346	21	27	1	peg.277	1	320985	323283	2298	241	320964-320965	gTSS	320955-320961	87	323263-323310	323280-323295	-3.7	2.7
323966	324851	TU_160	+	885	16	28	2	peg.279;peg.280	1;2	323982;324262	324261;324823	279;561	575;462	323966-323967	gTSS	323953-323959	220	324798-324851	324820-324836	-2.2	2.3
324877	326850	TU_161	+	1973	0	46	4	peg.281;peg.282;peg.283;rna.12	1;2;3;4	324877;325737;326398;326733	325738;326280;326665;326804	861;543;267;71	155;30;4352;147	324877-324878	p-iTSS	324864-324870	109	326800-326850	326821-326835	-5.7	4.6
326309	326850	TU_162	+	541	89	46	2	peg.283;rna.12	1;2	326398;326733	326665;326804	267;71	4352;147	326309-326310	gTSS	326297-326303	3037	326800-326850	326821-326835	-5.7	4.6
326864	336385	TU_163	+	9521	18	73	6	peg.284;peg.285;peg.286;peg.287;peg.288;peg.289	1;2;3;4;5;6	326882;327674;328744;330026;334530;335193	327599;328730;330013;334508;335160;336312	717;1056;1269;4482;630;1119	340;189;603;808;399;239	326864-326865	gTSS	326851-326857	219	336295-336385	336350-336370	-10.7	2.4
327648	336385	TU_164	+	8737	26	73	5	peg.285;peg.286;peg.287;peg.288;peg.289	1;2;3;4;5	327674;328744;330026;334530;335193	328730;330013;334508;335160;336312	1056;1269;4482;630;1119	189;603;808;399;239	327648-327649	gTSS	327636-327642	25	336295-336385	336350-336370	-10.7	2.4
336336	348780	TU_165	+	12444	63	125	13	peg.290;peg.291;peg.292;peg.293;peg.294;peg.295;peg.296;peg.297;peg.298;peg.299;peg.300;peg.301;peg.302	1;2;3;4;5;6;7;8;9;10;11;12;13	336399;336903;338347;338555;338873;340776;342269;342912;344833;345489;346422;347226;347938	336894;338319;338569;338855;340763;342228;342785;344802;345490;346398;347208;347946;348655	495;1416;222;300;1890;1452;516;1890;657;909;786;720;717	409;1400;236;538;617;2072;2186;995;236;61;84;121;201	336336-336337	gTSS	336324-336330	86	348705-348780	348749-348765	-5.5	3	gTSS with MEME and MAST motif, located in intergenic region upstream peg.290, but overlapping a predicted terminator. gTSS was atttributed to peg.290-peg.302 because of the non-null expression of genes, absence of other gTSS, and 5'-UTR length <=500 bp. Possible new riboswitch?
344820	348780	TU_166	+	3960	13	125	5	peg.298;peg.299;peg.300;peg.301;peg.302	1;2;3;4;5	344833;345489;346422;347226;347938	345490;346398;347208;347946;348655	657;909;786;720;717	236;61;84;121;201	344820-344821	gTSS	344807-344813	31	348705-348780	348749-348765	-5.5	3
348826	353443	TU_167	+	4617	22	51	3	peg.303;peg.304;peg.305	1;2;3	348848;350244;352765	350216;352752;353392	1368;2508;627	1090;562;1173	348826-348827	gTSS	348814-348820	408	353375-353443	353397-353428	-10.2	0.8
350230	353443	TU_168	+	3213	14	51	2	peg.304;peg.305	1;2	350244;352765	352752;353392	2508;627	562;1173	350230-350231	gTSS	350221-350227	141	353375-353443	353397-353428	-10.2	0.8
353382	354786	TU_169	-	1404	17	28	1	peg.306	1	353410	354769	1359	273	354785-354786	gTSS	354792-354798	15	353382-353437	353397-353428	-5.3	1.2
353382	354807	TU_170	-	1425	38	28	1	peg.306	1	353410	354769	1359	273	354806-354807	gTSS	354813-354819	1355	353382-353437	353397-353428	-5.3	1.2
354688	361566	TU_171	+	6878	158	41	4	peg.307;peg.308;peg.309;peg.310	1;2;3;4	354846;356071;358030;360766	356061;358015;360757;361525	1215;1944;2727;759	1045;639;790;160	354688-354689	a-iTSS	354675-354681	16	361504-361566	361528-361551	-6.1	2.8
354810	361566	TU_172	+	6756	36	41	4	peg.307;peg.308;peg.309;peg.310	1;2;3;4	354846;356071;358030;360766	356061;358015;360757;361525	1215;1944;2727;759	1045;639;790;160	354810-354811	gTSS	354796-354802	338	361504-361566	361528-361551	-6.1	2.8
354830	361566	TU_173	+	6736	16	41	4	peg.307;peg.308;peg.309;peg.310	1;2;3;4	354846;356071;358030;360766	356061;358015;360757;361525	1215;1944;2727;759	1045;639;790;160	354830-354831	gTSS	354817-354823	1580	361504-361566	361528-361551	-6.1	2.8
365676	369499	TU_174	+	3823	17	33	2	peg.313;peg.314	1;2	365693;368443	368411;369466	2718;1023	55;380	365676-365677	gTSS	365667-365673	12	369441-369499	369470-369484	-5.5	2.9
368414	369499	TU_175	+	1085	29	33	1	peg.314	1	368443	369466	1023	380	368414-368415	gTSS	368403-368409	31	369441-369499	369470-369484	-5.5	2.9
369541	375179	TU_176	+	5638	19	48	3	peg.315;peg.316;peg.317	1;2;3	369560;370297;372566	370232;372556;375131	672;2259;2565	146;167;75	369541-369542	gTSS	369529-369535	35	375106-375179	375143-375164	-6.5	1.4
370283	375179	TU_177	+	4896	14	48	2	peg.316;peg.317	1;2	370297;372566	372556;375131	2259;2565	167;75	370283-370284	gTSS	370271-370277	12	375106-375179	375143-375164	-6.5	1.4
372480	375179	TU_178	+	2699	86	48	1	peg.317	1	372566	375131	2565	75	372480-372481	p-iTSS	372467-372473	12	375106-375179	375143-375164	-6.5	1.4
375128	375734	TU_179	-	606	12	39	1	peg.318	1	375167	375722	555	0	375733-375734	gTSS	375740-375746	61	375128-375194	375143-375164	-7	2.4
375798	377256	TU_180	+	1458	18	54	2	peg.319;peg.320	1;2	375816;376368	376365;377202	549;834	436;260	375798-375799	gTSS	375788-375794	23	377194-377256	377219-377241	-5.2	1.4
377278	380174	TU_181	+	2896	17	19	2	peg.321;peg.322	1;2	377295;379519	379527;380155	2232;636	94;204	377278-377279	gTSS	377266-377272	88	380130-380174	380131-380159	-6.2	0.5
379279	380174	TU_182	+	895	240	19	1	peg.322	1	379519	380155	636	204	379279-379280	p-iTSS	379267-379273	48	380130-380174	380131-380159	-6.2	0.5
380116	384445	TU_183	-	4329	41	52	3	peg.323;peg.324;peg.325	3;2;1	380168;382174;383483	382187;383482;384404	2019;1308;921	699;297;78	384444-384445	gTSS	384452-384458	42	380116-380191	380131-380159	-11.9	4.3
386097	389895	TU_184	-	3798	20	32	5	peg.327;peg.328;peg.329;peg.330;peg.331	5;4;3;2;1	386129;387257;388060;388256;389470	387242;388061;388267;389471;389875	1113;804;207;1215;405	87;207;36;508;981	389894-389895	gTSS	389901-389907	795	386097-386152	386115-386139	-3.3	1.1
386097	391652	TU_185	-	5555	28	32	7	peg.327;peg.328;peg.329;peg.330;peg.331;peg.332;peg.333	7;6;5;4;3;2;1	386129;387257;388060;388256;389470;389914;390799	387242;388061;388267;389471;389875;390796;391624	1113;804;207;1215;405;882;825	87;207;36;508;981;161;335	391651-391652	gTSS	391658-391664	126	386097-386152	386115-386139	-3.3	1.1
391734	392814	TU_186	+	1080	0	51	1	peg.334	1	391734	392763	1029	5968	391734-391735	p-iTSS	391720-391726	549	392744-392814	392779-392799	-7.5	4.2
392764	393140	TU_187	-	376	28	39	1	peg.335	1	392803	393112	309	156	393139-393140	gTSS	393147-393153	35	392764-392830	392779-392799	-7	1.2
393191	394013	TU_188	+	822	22	29	1	peg.336	1	393213	393984	771	1187	393191-393192	gTSS	393179-393185	3034	393959-394013	393977-393998	-8.2	2
393962	395923	TU_189	-	1961	46	48	2	peg.337;peg.338	2;1	394010;394743	394742;395877	732;1134	5263;2206	395922-395923	gTSS	395929-395935	562	393962-394037	393977-393998	-8.8	4.7
396591	396972	TU_190	+	381	88	56	1	peg.340	1	396679	396916	237	6886	396591-396592	gTSS	396579-396585	4468	396910-396972	396940-396957	-6.4	2.9
397025	399879	TU_191	+	2854	134	45	2	peg.341;peg.342	1;2	397159;398703	398701;399834	1542;1131	84;171	397025-397026	gTSS	397014-397020	88	399810-399879	399842-399864	-7.9	2.5
399907	401248	TU_192	+	1341	20	48	3	peg.343;peg.344;peg.345	1;2;3	399927;400582;400945	400548;400723;401200	621;141;255	142;131;87	399907-399908	gTSS	399895-399901	157	401175-401248	401218-401233	-3.2	1.9
400582	401248	TU_193	+	666	0	48	2	peg.344;peg.345	1;2	400582;400945	400723;401200	141;255	131;87	400582-400583	p-iTSS	400570-400576	79	401175-401248	401218-401233	-3.2	1.9
401203	404630	TU_194	-	3427	26	74	1	peg.346	1	401277	404604	3327	51	404629-404630	gTSS	404636-404642	35	401203-401282	401218-401233	-3.2	0.7
404772	405136	TU_195	-	364	48	64	1	peg.347	1	404836	405088	252	318	405135-405136	p-iTSS	405142-405148	185	404772-404838	404787-404816	-11.3	3.3
404772	407343	TU_196	-	2571	14	64	3	peg.347;peg.348;peg.349	3;2;1	404836;405123;407074	405088;407091;407329	252;1968;255	318;1000;149	407342-407343	gTSS	407349-407355	217	404772-404838	404787-404816	-11.3	3.3
404772	409368	TU_197	-	4596	17	64	5	peg.347;peg.348;peg.349;peg.350;peg.351	5;4;3;2;1	404836;405123;407074;407357;408439	405088;407091;407329;408455;409351	252;1968;255;1098;912	318;1000;149;279;32	409367-409368	gTSS	409374-409380	45	404772-404838	404787-404816	-11.3	3.3
410151	412713	TU_198	-	2562	14	34	1	peg.353	1	410185	412699	2514	629	412712-412713	gTSS	412717-412723	118	410151-410212	410166-410182	-3.9	2.3
412749	415427	TU_199	-	2678	21	35	1	peg.354	1	412784	415406	2622	574	415426-415427	gTSS	415433-415439	106	412749-412811	412764-412780	-4.8	2.8
415482	420872	TU_200	-	5390	26	31	5	peg.355;peg.356;peg.357;peg.358;peg.359	5;4;3;2;1	415513;418421;419026;419564;420174	418429;419018;419563;420173;420846	2916;597;537;609;672	386;664;24;125;135	420871-420872	gTSS	420879-420885	25	415482-415540	415497-415516	-5.6	0.9
421624	422298	TU_201	-	674	20	45	1	peg.361	1	421669	422278	609	447	422297-422298	gTSS	422304-422310	265	421624-421696	421639-421663	-6.3	2.2
422346	422594	TU_202	-	248	25	58	1	peg.362	1	422404	422569	165	4363	422593-422594	gTSS	422600-422606	15886	422346-422391	422361-422378	-7.3	3.5
422637	423829	TU_203	-	1192	14	51	2	peg.363;peg.364	2;1	422688;423566	423567;423815	879;249	38;416	423828-423829	gTSS	423834-423840	158	422637-422715	422652-422680	-5.2	2.6
423879	426915	TU_204	-	3036	16	36	2	peg.365;peg.366	2;1	423915;425651	425649;426899	1734;1248	763;247	426914-426915	gTSS	426921-426927	486	423879-423942	423894-423913	-5.5	1.8
426960	428525	TU_205	-	1565	92	39	1	peg.367	1	426999	428433	1434	1466	428524-428525	p-iTSS	428531-428537	54	426960-427026	426975-426991	-4.7	3.8
426960	429404	TU_206	-	2444	19	39	2	peg.367;peg.368	2;1	426999;428425	428433;429385	1434;960	1466;66	429403-429404	gTSS	429410-429416	67	426960-427026	426975-426991	-4.7	3.8
429491	429828	TU_207	+	337	31	60	1	peg.369	1	429522	429768	246	964	429491-429492	gTSS	429478-429484	1858	429763-429828	429791-429813	-11.8	4.9
432315	432727	TU_208	-	412	20	41	1	peg.372	1	432356	432707	351	1014	432726-432727	gTSS	432733-432739	1625	432315-432380	432330-432346	-5.4	4.3
432315	435653	TU_209	-	3338	32	41	5	peg.372;peg.373;peg.374;peg.375;peg.376	5;4;3;2;1	432356;432734;433384;434483;435024	432707;433385;434494;435023;435621	351;651;1110;540;597	1014;86;142;244;124	435652-435653	gTSS	435660-435666	33	432315-432380	432330-432346	-5.4	4.3
435658	436481	TU_210	+	823	25	36	1	peg.377	1	435683	436445	762	118	435658-435659	gTSS	435645-435651	49	436420-436481	436447-436466	-3.7	1.9
436432	437585	TU_211	-	1153	26	17	1	peg.378	1	436449	437559	1110	50	437584-437585	gTSS	437592-437598	220	436432-436476	436447-436466	-5.8	2.4
437601	438804	TU_212	-	1203	22	50	1	peg.379	1	437651	438782	1131	157	438803-438804	gTSS	438810-438816	15	437601-437665	437616-437641	-7.3	5
438841	439970	TU_213	-	1129	19	36	1	peg.380	1	438877	439951	1074	1848	439969-439970	gTSS	439977-439983	24	438841-438887	438856-438871	-5.3	3.4
439986	440200	TU_214	-	214	42	28	1	peg.381	1	440014	440158	144	257	440199-440200	gTSS-no-motif	ND	9294	439986-440041	440002-440021	-4	2.9	Absence of motif-associated gTSS but non-null expression of gene (peg.381). However, presence of a gTSS without MEME or MAST motif located in intergenic region, with signal intensity above filter (>=10.92 RSPM), 5'-UTR length <=500 bp, and A or G +1 base. -10 box coordinates set at ND.
440307	441428	TU_215	+	1121	33	32	1	peg.382	1	440340	441396	1056	935	440307-440308	gTSS	440295-440301	3362	441371-441428	441397-441413	-3.8	2.7
441435	441941	TU_216	-	506	37	48	5	rna.13;rna.14;rna.15;rna.16;rna.17	5;4;3;2;1	441483;441579;441660;441740;441831	441569;441652;441732;441821;441904	86;73;72;81;73	7;5;334;666;10	441940-441941	gTSS	441948-441954	4410	441435-441488	441450-441466	-4.1	2
442002	443196	TU_217	-	1194	50	19	1	peg.383	1	442021	443146	1125	2238	443195-443196	p-iTSS	443202-443208	178	442002-442048	442017-442033	-3.2	2.1
442002	443980	TU_218	-	1978	19	19	3	peg.383;peg.384;peg.385	3;2;1	442021;443147;443625	443146;443633;443961	1125;486;336	2238;172;175	443979-443980	gTSS	443984-443990	17	442002-442048	442017-442033	-3.2	2.1
443998	446015	TU_219	-	2017	53	45	2	peg.386;peg.387	2;1	444043;444516	444517;445962	474;1446	598;2502	446014-446015	p-iTSS	446022-446028	148	443998-444068	444013-444036	-8.8	0.5
443998	447506	TU_220	-	3508	21	45	4	peg.386;peg.387;peg.388;peg.389	4;3;2;1	444043;444516;445942;446861	444517;445962;446878;447485	474;1446;936;624	598;2502;1115;1504	447505-447506	p-iTSS	447512-447518	13	443998-444068	444013-444036	-8.8	0.5
443998	450485	TU_221	-	6487	254	45	5	peg.386;peg.387;peg.388;peg.389;peg.390	5;4;3;2;1	444043;444516;445942;446861;447504	444517;445962;446878;447485;450231	474;1446;936;624;2727	598;2502;1115;1504;906	450484-450485	gTSS	450491-450497	94	443998-444068	444013-444036	-8.8	0.5	Terminator downstream peg.391 annotated as a riboswitch. Riboswitches can adopt an ON or OFF termination state depending on the intracellular metabolites. All possible TUs were thus reconstructed according to the two possible riboswitch states and the localization of upstream TSSs.
443998	451502	TU_222	-	7504	18	45	6	peg.386;peg.387;peg.388;peg.389;peg.390;peg.391	6;5;4;3;2;1	444043;444516;445942;446861;447504;450509	444517;445962;446878;447485;450231;451484	474;1446;936;624;2727;975	598;2502;1115;1504;906;195	451501-451502	gTSS	451508-451514	466	443998-444068	444013-444036	-8.8	0.5
450242	451502	TU_223	-	1260	18	267	1	peg.391	1	450509	451484	975	195	451501-451502	gTSS	451508-451514	466	450242-450295	450257-450279	-12.5	4.1
451533	453191	TU_224	-	1658	29	26	2	peg.392;peg.393	2;1	451559;451971	451958;453162	399;1191	782;2308	453190-453191	p-iTSS	453198-453204	391	451533-451586	451548-451563	-3.2	2.4
451533	455902	TU_225	-	4369	15	26	5	peg.392;peg.393;peg.394;peg.395;peg.396	5;4;3;2;1	451559;451971;453176;454505;455431	451958;453162;454484;455432;455887	399;1191;1308;927;456	782;2308;666;580;553	455901-455902	gTSS	455908-455914	2990	451533-451586	451548-451563	-3.2	2.4
455958	456317	TU_226	-	359	126	53	1	peg.397	1	456011	456191	180	1398	456316-456317	p-iTSS	456323-456329	7869	455958-456017	455974-455992	-10.3	5.3
455958	459400	TU_227	-	3442	308	53	3	peg.397;peg.398;peg.399	3;2;1	456011;456211;456710	456191;456706;459092	180;495;2382	1398;920;1741	459399-459400	p-iTSS	459406-459412	17	455958-456017	455974-455992	-10.3	5.3
455958	465051	TU_228	-	9093	29	53	6	peg.397;peg.398;peg.399;peg.400;peg.401;peg.402	6;5;4;3;2;1	456011;456211;456710;459099;460167;460795	456191;456706;459092;460152;460788;465022	180;495;2382;1053;621;4227	1398;920;1741;648;56;507	465050-465051	gTSS	465057-465063	17	455958-456017	455974-455992	-10.3	5.3
465068	470050	TU_229	-	4982	124	38	3	rna.18;rna.19;rna.20	3;2;1	465106;465279;468452	465214;468193;469926	108;2914;1474	29;2;3	470049-470050	gTSS	470056-470062	1284	465068-465119	465083-465099	-7	3.8
470107	472144	TU_230	-	2037	35	66	2	peg.403;peg.404	2;1	470173;470876	470854;472109	681;1233	425;402	472143-472144	gTSS	472151-472157	95	470107-470154	470122-470152	-5	3.2	gTSS with MEME and MAST motif partially overlapping a predicted terminator.
472114	474546	TU_231	-	2432	22	46	1	peg.405	1	472160	474524	2364	928	474545-474546	gTSS	474552-474558	243	472114-472185	472129-472149	-6.8	1.1
474589	476861	TU_232	-	2272	39	44	3	peg.406;peg.407;peg.408	3;2;1	474633;475933;476264	475914;476233;476822	1281;300;558	1951;796;2105	476860-476861	gTSS	476868-476874	155	474589-474650	474604-474617	-3.2	2.3
474589	480480	TU_233	-	5891	28	44	6	peg.406;peg.407;peg.408;peg.409;peg.410;peg.411	6;5;4;3;2;1	474633;475933;476264;476883;477394;478322	475914;476233;476822;477321;478336;480452	1281;300;558;438;942;2130	1951;796;2105;101;307;278	480479-480480	a-iTSS	480486-480492	16	474589-474650	474604-474617	-3.2	2.3
480506	481205	TU_234	-	699	28	53	1	peg.413	1	480559	481177	618	1214	481204-481205	gTSS	481211-481217	800	480506-480582	480521-480547	-7.2	0.3
480506	482395	TU_235	-	1889	36	53	2	peg.413;peg.414	2;1	480559;481234	481177;482359	618;1125	1214;137	482394-482395	gTSS	482401-482407	140	480506-480582	480521-480547	-7.2	0.3	gTSS with MEME and MAST motif partially overlapping a predicted terminator.
482366	484140	TU_236	-	1774	352	63	1	peg.415	1	482429	483788	1359	0	484139-484140	gTSS	484146-484152	124	482366-482431	482381-482397	-4.6	2.2
485344	488782	TU_237	-	3438	10	43	3	peg.417;peg.418;peg.419	3;2;1	485387;487187;487743	487166;487751;488772	1779;564;1029	1371;286;721	488781-488782	gTSS	488788-488794	195	485344-485414	485359-485373	-2.9	1.1
485344	491003	TU_238	-	5659	41	43	4	peg.417;peg.418;peg.419;peg.420	4;3;2;1	485387;487187;487743;488826	487166;487751;488772;490962	1779;564;1029;2136	1371;286;721;472	491002-491003	gTSS	491008-491014	34	485344-485414	485359-485373	-2.9	1.1
491055	491962	TU_239	-	907	21	19	1	peg.421	1	491074	491941	867	1342	491961-491962	gTSS	491968-491974	4595	491055-491101	491070-491086	-2.9	1.8
493514	497273	TU_240	-	3759	28	43	2	peg.424;peg.425	2;1	493557;495400	495390;497245	1833;1845	1014;257	497272-497273	gTSS	497279-497285	78	493514-493584	493529-493547	-5.6	3.9
497329	498158	TU_241	-	829	42	37	1	peg.426	1	497366	498116	750	103	498157-498158	gTSS	498164-498170	81	497329-497386	497344-497356	-3.1	2.7
501223	502818	TU_242	-	1595	114	41	1	peg.429	1	501264	502704	1440	502	502817-502818	gTSS	502824-502830	996	501223-501291	501238-501255	-4.1	0.9
510637	511978	TU_243	-	1341	53	46	2	peg.434;peg.435	2;1	510683;511457	511436;511925	753;468	5;83	511977-511978	gTSS	511985-511991	157	510637-510710	510652-510689	-13.9	2.5
512044	513520	TU_244	+	1476	15	58	2	peg.436;peg.437	1;2	512059;512775	512758;513462	699;687	343;558	512044-512045	gTSS	512031-512037	237	513470-513520	513488-513505	-7.6	3.4
513596	516155	TU_245	-	2559	179	74	3	peg.438;peg.439;peg.440	3;2;1	513670;513869;515232	513859;515222;515976	189;1353;744	0;943;318	516154-516155	gTSS	516160-516166	117	513596-513680	513612-513635	-4.7	1.2
516170	517220	TU_246	-	1050	92	52	3	peg.441;peg.442;peg.443	3;2;1	516222;516511;516828	516510;516826;517128	288;315;300	1449;621;2022	517219-517220	gTSS	517226-517232	623	516170-516227	516185-516205	-8.2	4.7
518451	522968	TU_247	-	4517	37	61	1	peg.447	1	518512	522931	4419	1248	522967-522968	gTSS	522974-522980	628	518451-518501	518466-518481	-2.1	1.3
524465	530676	TU_248	-	6211	24	391	3	peg.451;peg.452;peg.453	3;2;1	524856;527598;529926	527580;528456;530652	2724;858;726	131;0;3	530675-530676	gTSS	530682-530688	527	524465-524549	524480-524498	-11.4	2.5
531502	533112	TU_249	-	1610	23	25	2	peg.456;peg.457	2;1	531527;532381	532379;533089	852;708	1886;213	533111-533112	gTSS	533119-533125	134	531502-531553	531517-531535	-6	2.6
533129	533808	TU_250	-	679	13	63	1	peg.458	1	533192	533795	603	13915	533807-533808	gTSS	533813-533819	45	533129-533186	533144-533158	-5.7	3.5
533129	533832	TU_251	-	703	37	63	1	peg.458	1	533192	533795	603	13915	533831-533832	gTSS	533836-533842	29	533129-533186	533144-533158	-5.7	3.5
533129	533846	TU_252	-	717	51	63	1	peg.458	1	533192	533795	603	13915	533845-533846	gTSS	533852-533858	11335	533129-533186	533144-533158	-5.7	3.5
533898	534711	TU_253	-	813	0	60	1	peg.459	1	533958	534711	753	267	534710-534711	p-iTSS-no-motif	ND	98	533898-533964	533913-533934	-3	1.1	Absence of motif-associated gTSS but non-null expression of gene (peg.459). However, presence of a gTSS without MEME or MAST motif located exactly on start codon (5'-UTR=0), with signal intensity above filter (>=10.92 RSPM), and with A or G +1 base. -10 coordinates set at ND.
534723	535655	TU_254	-	932	28	67	1	peg.460	1	534790	535627	837	113	535654-535655	gTSS	535661-535667	11	534723-534774	534738-534754	-3.2	1.3
537978	548667	TU_255	-	10689	67	69	6	peg.464;peg.465;peg.466;peg.467;peg.468;peg.469	6;5;4;3;2;1	538047;538303;539921;541995;543845;545732	538284;539896;541943;543810;545717;548600	237;1593;2022;1815;1872;2868	20;538;1153;949;229;918	548666-548667	gTSS	548673-548679	21	537978-538031	537993-538016	-11.2	1.5
548754	549419	TU_256	-	665	27	68	1	peg.470	1	548822	549392	570	205	549418-549419	gTSS	549425-549431	328	548754-548819	548769-548789	-8.2	4.2	gTSS with MEME and MAST motif partially overlapping a predicted terminator.
549414	550788	TU_257	-	1374	0	53	2	peg.471;peg.472	2;1	549467;549888	549896;550788	429;900	74;78	550787-550788	p-iTSS	550795-550801	55	549414-549478	549429-549460	-8.3	0.6
550846	551286	TU_258	+	440	15	20	1	peg.473	1	550861	551266	405	0	550846-550847	gTSS	550834-550840	19	551241-551286	551252-551271	-2.4	0.8
551237	551859	TU_259	-	622	24	25	1	peg.474	1	551262	551835	573	13	551858-551859	gTSS	551866-551872	66	551237-551289	551252-551271	-3.3	1.9
551868	553297	TU_260	-	1429	16	51	1	peg.475	1	551919	553281	1362	6586	553296-553297	gTSS	553303-553309	55	551868-551922	551883-551900	-6.7	2.9
551868	553317	TU_261	-	1449	36	51	1	peg.475	1	551919	553281	1362	6586	553316-553317	gTSS	553323-553329	9551	551868-551922	551883-551900	-6.7	2.9
553388	555295	TU_262	+	1907	23	45	1	peg.476	1	553411	555250	1839	2002	553388-553389	gTSS	553376-553382	904	555225-555295	555258-555280	-9.1	3.9
555243	556248	TU_263	-	1005	16	43	2	peg.477;peg.478	2;1	555286;555707	555706;556232	420;525	75;23	556247-556248	gTSS	556254-556260	199	555243-555301	555258-555280	-9.1	2.8
556253	558929	TU_264	-	2676	16	33	2	peg.479;peg.480	2;1	556286;557110	557096;558913	810;1803	607;385	558928-558929	gTSS	558936-558942	37	556253-556313	556268-556284	-6.7	3.2
556253	562578	TU_265	-	6325	16	33	6	peg.479;peg.480;peg.481;peg.482;peg.483;peg.484	6;5;4;3;2;1	556286;557110;558930;559863;560509;561935	557096;558913;559860;560484;561931;562562	810;1803;930;621;1422;627	607;385;345;196;1055;218	562577-562578	gTSS	562585-562591	194	556253-556313	556268-556284	-6.7	3.2
562606	562755	TU_266	-	149	11	51	1	rna.21	1	562657	562744	87	38	562754-562755	gTSS	562761-562767	1985	562606-562679	562621-562640	-8.5	1.9
562606	564650	TU_267	-	2044	23	51	3	rna.21;peg.485;peg.486	3;2;1	562657;562794;563274	562744;563262;564627	87;468;1353	38;45;406	564649-564650	gTSS	564656-564662	127	562606-562679	562621-562640	-8.5	1.9
564672	568924	TU_268	-	4252	42	47	4	peg.487;peg.488;peg.489;peg.490	4;3;2;1	564719;566088;566941;568099	566084;566937;568087;568882	1365;849;1146;783	834;301;538;640	568923-568924	gTSS	568929-568935	4056	564672-564720	564687-564699	-4.4	2.3
564672	570319	TU_269	-	5647	0	47	6	peg.487;peg.488;peg.489;peg.490;peg.491;peg.492	6;5;4;3;2;1	564719;566088;566941;568099;568948;569914	566084;566937;568087;568882;569902;570319	1365;849;1146;783;954;405	834;301;538;640;292;0	570318-570319	p-iTSS	570325-570331	19	564672-564720	564687-564699	-4.4	2.3
570328	571273	TU_270	-	945	18	56	2	peg.493;peg.494	2;1	570384;570775	570774;571255	390;480	78;613	571272-571273	gTSS	571278-571284	33	570328-570374	570343-570361	-5.5	3
570328	572266	TU_271	-	1938	15	56	3	peg.493;peg.494;peg.495	3;2;1	570384;570775;571306	570774;571255;572251	390;480;945	78;613;831	572265-572266	gTSS	572272-572278	233	570328-570374	570343-570361	-5.5	3
572303	574065	TU_272	-	1762	23	62	1	peg.496	1	572365	574042	1677	4071	574064-574065	gTSS	574071-574077	1298	572303-572373	572318-572338	-9	3.4
574072	576554	TU_273	-	2482	25	51	1	peg.497	1	574123	576529	2406	819	576553-576554	gTSS	576561-576567	128	574072-574147	574087-574103	-3.5	2.3
576574	576701	TU_274	-	127	0	53	1	rna.22	1	576627	576701	74	25	576700-576701	p-iTSS	576712-576718	3338	576574-576641	576589-576611	-7.3	4
576574	576706	TU_275	-	132	5	53	1	rna.22	1	576627	576701	74	25	576705-576706	gTSS	576712-576718	222	576574-576641	576589-576611	-7.3	4
576574	578563	TU_276	-	1989	19	53	2	rna.22;peg.498	2;1	576627;576774	576701;578544	74;1770	25;636	578562-578563	gTSS	578569-578575	297	576574-576641	576589-576611	-7.3	4
578579	579542	TU_277	-	963	53	62	2	peg.499;peg.500	2;1	578641;579036	579037;579489	396;453	4096;3931	579541-579542	gTSS	579548-579554	3512	578579-578637	578594-578612	-6.8	2.4
578579	580586	TU_278	-	2007	18	62	4	peg.499;peg.500;peg.501;peg.502	4;3;2;1	578641;579036;579580;580148	579037;579489;580147;580568	396;453;567;420	4096;3931;54;0	580585-580586	gTSS	580592-580598	60	578579-578637	578594-578612	-6.8	2.4
580591	583422	TU_279	-	2831	139	31	1	peg.503	1	580622	583283	2661	553	583421-583422	gTSS	583428-583434	657	580591-580649	580606-580621	-3.9	1.7
583472	584934	TU_280	-	1462	472	51	1	peg.504	1	583523	584462	939	4292	584933-584934	p-iTSS	584941-584947	187	583472-583549	583487-583513	-5	1.7
583472	586476	TU_281	-	3004	19	51	2	peg.504;peg.505	2;1	583523;584837	584462;586457	939;1620	4292;3258	586475-586476	gTSS	586482-586488	32	583472-583549	583487-583513	-5	1.7
583472	588095	TU_282	-	4623	33	51	3	peg.504;peg.505;peg.506	3;2;1	583523;584837;586502	584462;586457;588062	939;1620;1560	4292;3258;5911	588094-588095	gTSS	588101-588107	185	583472-583549	583487-583513	-5	1.7
588102	589097	TU_283	-	995	25	22	1	peg.507	1	588124	589072	948	86	589096-589097	gTSS	589103-589109	721	588102-588151	588118-588135	-0.8	0.1
589114	592373	TU_284	-	3259	27	46	3	peg.508;peg.509;peg.510	3;2;1	589160;590774;591599	590759;591596;592346	1599;822;747	4302;1578;2045	592372-592373	gTSS	592380-592386	1215	589114-589175	589129-589147	-8	3
592401	595724	TU_285	-	3323	23	50	2	peg.511;peg.512	2;1	592451;595008	594968;595701	2517;693	8227;239	595723-595724	gTSS	595731-595737	303	592401-592458	592416-592440	-9.8	3.3
595743	596662	TU_286	-	919	37	45	9	rna.23;rna.24;rna.25;rna.26;rna.27;rna.28;rna.29;rna.30;rna.31	9;8;7;6;5;4;3;2;1	595788;595866;595950;596036;596167;596252;596338;596427;596551	595861;595940;596023;596126;596241;596326;596411;596501;596625	73;74;73;90;74;74;73;74;74	7;109;2097;969;14;66;97;55;297	596661-596662	gTSS	596668-596674	2397	595743-595809	595758-595772	-6.1	4.7
596717	596850	TU_287	-	133	11	50	1	rna.32	1	596767	596839	72	27	596849-596850	gTSS	596856-596862	146	596717-596785	596732-596752	-10.4	3.2
596903	598934	TU_288	-	2031	36	38	2	peg.513;peg.514	2;1	596941;597950	597961;598898	1020;948	330;148	598933-598934	gTSS	598940-598946	24	596903-596968	596918-596936	-7.1	2.3	gTSS with MEME and MAST motif partially overlapping a predicted terminator.
598905	604474	TU_289	-	5569	255	55	3	peg.515;peg.516;peg.517	3;2;1	598960;602166;603166	602203;603162;604219	3243;996;1053	122;141;406	604473-604474	gTSS	604480-604486	588	598905-598979	598920-598949	-10.3	1.1
604523	605432	TU_290	-	909	21	48	1	peg.518	1	604571	605411	840	1071	605431-605432	gTSS	605438-605444	1574	604523-604588	604538-604557	-8	2.2
605457	606438	TU_291	-	981	23	37	1	peg.519	1	605494	606415	921	964	606437-606438	p-iTSS	606444-606450	40	605457-605516	605472-605489	-4.8	2.6
605457	610328	TU_292	-	4871	19	37	4	peg.519;peg.520;peg.521;peg.522	4;3;2;1	605494;606416;607872;609610	606415;607868;609591;610309	921;1452;1719;699	964;4038;897;1132	610327-610328	gTSS	610335-610341	55	605457-605516	605472-605489	-4.8	2.6
610517	611028	TU_293	-	511	18	22	1	peg.523	1	610539	611010	471	5748	611027-611028	gTSS	611034-611040	1370	610517-610566	610532-610548	-5.7	3.5
611051	612850	TU_294	-	1799	32	45	1	peg.524	1	611096	612818	1722	3684	612849-612850	gTSS	612857-612863	467	611051-611112	611066-611086	-4.7	1.5
616230	616369	TU_295	-	139	13	52	1	rna.33	1	616282	616356	74	428	616368-616369	gTSS	616376-616382	4145	616230-616286	616245-616265	-8.1	0.7
616230	616381	TU_296	-	151	25	52	1	rna.33	1	616282	616356	74	428	616380-616381	gTSS	616388-616394	11	616230-616286	616245-616265	-8.1	0.7
616426	618534	TU_297	-	2108	58	49	1	peg.530	1	616475	618476	2001	2497	618533-618534	gTSS	618540-618546	15	616426-616502	616441-616458	-2.3	1.5
616426	621653	TU_298	-	5227	60	49	3	peg.530;peg.531;peg.532	3;2;1	616475;618619;620060	618476;620059;621593	2001;1440;1533	2497;6373;1894	621652-621653	gTSS	621659-621665	53	616426-616502	616441-616458	-2.3	1.5
621726	625607	TU_299	-	3881	189	42	3	peg.533;peg.534;peg.535	3;2;1	621768;623936;624395	623934;624392;625418	2166;456;1023	7592;3482;8018	625606-625607	gTSS	625613-625619	2370	621726-621788	621741-621758	-6.7	3.1	Terminator downstream peg.536 annotated as a riboswitch. Riboswitches can adopt an ON or OFF termination state depending on the intracellular metabolites. All possible TUs were thus reconstructed according to the two possible riboswitch states and the localization of upstream TSSs.
621726	632521	TU_300	-	10795	39	42	7	peg.533;peg.534;peg.535;peg.536;peg.537;peg.538;peg.539	7;6;5;4;3;2;1	621768;623936;624395;625670;627268;628608;630502	623934;624392;625418;627254;628609;630516;632482	2166;456;1023;1584;1341;1908;1980	7592;3482;8018;1744;2170;1782;2101	632520-632521	gTSS	632525-632531	111	621726-621788	621741-621758	-6.7	3.1
625451	632521	TU_301	-	7070	39	219	4	peg.536;peg.537;peg.538;peg.539	4;3;2;1	625670;627268;628608;630502	627254;628609;630516;632482	1584;1341;1908;1980	1744;2170;1782;2101	632520-632521	gTSS	632525-632531	111	625451-625525	625466-625499	-9.7	2.4
633708	635319	TU_302	-	1611	22	21	2	peg.542;peg.543	2;1	633729;634349	634356;635297	627;948	223;429	635318-635319	gTSS	635325-635331	277	633708-633756	633723-633740	-1.4	2.4
635328	637359	TU_303	-	2031	26	58	4	peg.544;peg.545;peg.546;peg.547	4;3;2;1	635386;635774;636505;637063	635773;636506;637006;637333	387;732;501;270	4485;1850;380;2045	637358-637359	gTSS	637365-637371	279	635328-635386	635343-635364	-8.1	3.6
637369	638305	TU_304	-	936	15	51	1	peg.548	1	637420	638290	870	109	638304-638305	gTSS	638311-638317	324	637369-637447	637384-637413	-10.2	2.8
638383	639021	TU_305	+	638	18	ND	1	peg.549	1	638401	638965	564	3181	638383-638384	gTSS	638371-638377	655	ND	ND	ND	ND	No terminator predicted between peg.549 and peg.559, but the two genes are separated by multiple antisens genes (peg.550-peg.558). The end of TU_305 was therefore set at the stop codon of peg.550. 3'-UTR length and terminator parameters set at ND.
638987	639826	TU_306	-	839	10	34	1	peg.550	1	639021	639816	795	307	639825-639826	gTSS	639832-639838	66	638987-639040	639002-639017	-5.2	2
639830	640863	TU_307	-	1033	271	48	1	peg.551	1	639878	640592	714	781	640862-640863	p-iTSS	640874-640880	16	639830-639901	639845-639861	-5	2.4
639830	643455	TU_308	-	3625	17	48	5	peg.551;peg.552;peg.553;peg.554;peg.555	5;4;3;2;1	639878;640593;641227;641982;642604	640592;641214;641983;642612;643438	714;621;756;630;834	781;3526;912;1129;1417	643454-643455	gTSS	643462-643468	266	639830-639901	639845-639861	-5	2.4
646152	649415	TU_309	-	3263	19	257	3	peg.560;peg.561;peg.562	3;2;1	646409;648122;648679	648071;648668;649396	1662;546;717	1334;1352;3377	649414-649415	gTSS	649421-649427	212	646152-646207	646167-646194	-5.6	0.7
650546	653002	TU_310	-	2456	137	37	3	peg.564;peg.565;peg.566	3;2;1	650583;651146;652064	651144;652040;652865	561;894;801	1621;2387;4533	653001-653002	gTSS	653008-653014	274	650546-650610	650561-650577	-6.6	0.4
653008	655156	TU_311	-	2148	35	52	1	peg.567	1	653060	655121	2061	490	655155-655156	p-iTSS	655161-655167	23	653008-653078	653023-653041	-5.8	1.9
653008	657057	TU_312	-	4049	20	52	3	peg.567;peg.568;peg.569	3;2;1	653060;655136;656044	655121;656045;657037	2061;909;993	490;231;301	657056-657057	gTSS	657063-657069	89	653008-653078	653023-653041	-5.8	1.9
657066	657410	TU_313	-	344	28	46	1	peg.570	1	657112	657382	270	1979	657409-657410	gTSS	657416-657422	13409	657066-657127	657081-657096	-3.5	2
657066	661448	TU_314	-	4382	25	46	4	peg.570;peg.571;peg.572;peg.573	4;3;2;1	657112;657456;659620;660463	657382;659628;660457;661423	270;2172;837;960	1979;631;111;316	661447-661448	gTSS	661454-661460	87	657066-657127	657081-657096	-3.5	2
661553	664145	TU_315	+	2592	42	32	2	peg.574;peg.575	1;2	661595;662346	662198;664113	603;1767	101;2570	661553-661554	gTSS	661540-661546	36	664088-664145	664110-664130	-6.3	1.9
662217	664145	TU_316	+	1928	129	32	1	peg.575	1	662346	664113	1767	2570	662217-662218	gTSS	662205-662211	23	664088-664145	664110-664130	-6.3	1.9
664095	668955	TU_317	-	4860	168	40	3	peg.576;peg.577;peg.578	3;2;1	664135;666750;667569	666751;667500;668787	2616;750;1218	93;52;644	668954-668955	gTSS	668961-668967	1161	664095-664162	664110-664130	-6.3	2.5
669057	670066	TU_318	+	1009	24	34	1	peg.579	1	669081	670032	951	2081	669057-669058	gTSS	669045-669051	478	670007-670066	670037-670051	-3.5	2.6
670021	670617	TU_319	-	596	15	74	1	peg.580	1	670095	670602	507	793	670616-670617	gTSS	670623-670629	369	670021-670090	670036-670052	-5.9	2.9
670664	671591	TU_320	+	927	205	35	1	peg.581	1	670869	671556	687	29	670664-670665	gTSS	670652-670658	251	671531-671591	671562-671576	-5.8	2.6
670679	671591	TU_321	+	912	190	35	1	peg.581	1	670869	671556	687	29	670679-670680	gTSS	670665-670671	18	671531-671591	671562-671576	-5.8	2.6
671547	672833	TU_322	-	1286	23	48	1	peg.582	1	671595	672810	1215	6935	672832-672833	gTSS	672840-672846	188822	671547-671621	671562-671576	-5.2	1.9
671547	672834	TU_323	-	1287	24	48	1	peg.582	1	671595	672810	1215	6935	672833-672834	gTSS	672840-672846	133	671547-671621	671562-671576	-5.2	1.9
672870	673966	TU_324	-	1096	30	52	1	peg.583	1	672922	673936	1014	7685	673965-673966	gTSS	673973-673979	15111	672870-672923	672885-672899	-6.2	4.5
673988	675289	TU_325	-	1301	325	40	1	peg.584	1	674028	674964	936	2575	675288-675289	p-iTSS	675295-675301	21	673988-674055	674003-674028	-5.7	1.3
673988	676174	TU_326	-	2186	18	40	2	peg.584;peg.585	2;1	674028;674971	674964;676156	936;1185	2575;3242	676173-676174	gTSS	676181-676187	854	673988-674055	674003-674028	-5.7	1.3
676253	685876	TU_327	-	9623	20	65	5	peg.586;peg.587;peg.588;peg.589;peg.590	5;4;3;2;1	676318;677163;679867;682845;684065	677146;679851;682846;683991;685856	828;2688;2979;1146;1791	622;465;397;869;690	685875-685876	gTSS	685883-685889	155	676253-676303	676269-676284	-4.4	2.9
685949	686785	TU_328	+	836	158	51	1	peg.591	1	686107	686734	627	12047	685949-685950	gTSS	685937-685943	381	686724-686785	686751-686770	-10.9	5.1
686736	689904	TU_329	-	3168	26	248	3	peg.592;peg.593;peg.594	3;2;1	686984;688236;689296	688226;689292;689878	1242;1056;582	542;749;609	689903-689904	gTSS	689910-689916	31	686736-686795	686751-686770	-5.8	0.7
689926	691699	TU_330	+	1773	29	53	2	peg.595;peg.596	1;2	689955;690794	690786;691646	831;852	2242;4893	689926-689927	gTSS	689914-689920	764	691621-691699	691650-691684	-13.1	3.3
691635	691891	TU_331	-	256	0	66	2	rna.34;rna.35	2;1	691701;691818	691774;691891	73;73	1;355	691890-691891	p-iTSS	691904-691910	1513	691635-691717	691650-691684	-9	2.9
691635	691900	TU_332	-	265	9	66	2	rna.34;rna.35	2;1	691701;691818	691774;691891	73;73	1;355	691899-691900	gTSS	691906-691912	626	691635-691717	691650-691684	-9	2.9
691635	692650	TU_333	-	1015	11	66	3	rna.34;rna.35;peg.597	3;2;1	691701;691818;692414	691774;691891;692639	73;73;225	1;355;3306	692649-692650	gTSS	692656-692662	2778	691635-691717	691650-691684	-9	2.9
694150	695181	TU_334	-	1031	30	47	1	peg.600	1	694197	695151	954	7885	695180-695181	gTSS	695188-695194	3704	694150-694208	694165-694184	-5.6	2.3
695252	704176	TU_335	-	8924	76	47	3	peg.601;peg.602;peg.603	3;2;1	695299;699073;702942	699064;702928;704100	3765;3855;1158	3868;2874;465	704175-704176	gTSS	704182-704188	133	695252-695307	695267-695286	-7.8	2.8
704286	705461	TU_336	+	1175	28	37	1	peg.604	1	704314	705424	1110	387	704286-704287	gTSS	704274-704280	28	705399-705461	705429-705446	-6.9	3.4
705414	706579	TU_337	-	1165	182	54	2	peg.605;peg.606	2;1	705468;705896	705837;706397	369;501	2378;2321	706578-706579	gTSS	706585-706591	68	705414-705478	705429-705446	-6.9	3.4	Terminator downstream peg.607 annotated as a riboswitch. Riboswitches can adopt an ON or OFF termination state depending on the intracellular metabolites. All possible TUs were thus reconstructed according to the two possible riboswitch states and the localization of upstream TSSs.
705414	709215	TU_338	-	3801	139	54	3	peg.605;peg.606;peg.607	3;2;1	705468;705896;706622	705837;706397;709076	369;501;2454	2378;2321;686	709214-709215	gTSS	709221-709227	233	705414-705478	705429-705446	-6.9	3.4
706419	709215	TU_339	-	2796	139	203	1	peg.607	1	706622	709076	2454	686	709214-709215	gTSS	709221-709227	233	706419-706476	706434-706463	-16.2	2.5
709229	710868	TU_340	-	1639	224	26	1	peg.608	1	709255	710644	1389	6739	710867-710868	p-iTSS	710875-710881	17	709229-709282	709244-709258	-0.9	1
709229	711664	TU_341	-	2435	23	26	2	peg.608;peg.609	2;1	709255;710630	710644;711641	1389;1011	6739;1073	711663-711664	gTSS	711670-711676	23	709229-709282	709244-709258	-0.9	1
712184	713421	TU_342	-	1237	93	32	2	peg.611;peg.612	2;1	712216;712899	712900;713328	684;429	5570;1206	713420-713421	gTSS	713428-713434	2493	712184-712237	712199-712211	-4.1	2.6
712184	713601	TU_343	-	1417	273	32	2	peg.611;peg.612	2;1	712216;712899	712900;713328	684;429	5570;1206	713600-713601	gTSS	713607-713613	56	712184-712237	712199-712211	-4.1	2.6
713791	714912	TU_344	+	1121	31	ND	1	peg.613	1	713822	714908	1086	1853	713791-713792	gTSS	713779-713785	469	ND	ND	ND	ND	No terminator predicted between peg.613 and peg.617, but the two genes are separated by multiple antisens genes (peg.614-peg.616) and peg.617 has its own TSS. The end of TU_344 was therefore set at the stop codon of peg.614. 3'-UTR length and terminator parameters set at ND.
714912	715845	TU_345	-	933	18	ND	1	peg.614	1	714912	715827	915	155	715844-715845	gTSS	715851-715857	39	ND	ND	ND	ND	No terminator predicted between peg.612 and peg.614, but the two genes are separated by an antisens gene (peg.613), and peg.612 has its own TSS. The end of TU_345 was therefore set at the stop codon of peg.613. 3'-UTR length and terminator parameters set at ND.
715851	716210	TU_346	-	359	25	49	1	peg.615	1	715900	716185	285	160	716209-716210	gTSS	716216-716222	229	715851-715905	715866-715885	-7.4	2.8
715851	718959	TU_347	-	3108	16	49	2	peg.615;peg.616	2;1	715900;716264	716185;718943	285;2679	160;1110	718958-718959	gTSS	718966-718972	292	715851-715905	715866-715885	-7.4	2.8
719029	719956	TU_348	+	927	33	42	1	peg.617	1	719062	719914	852	316	719029-719030	gTSS	719017-719023	114	719889-719956	719920-719941	-7	1.6
719905	721419	TU_349	-	1514	17	45	1	peg.618	1	719950	721402	1452	931	721418-721419	gTSS	721425-721431	519	719905-719974	719920-719941	-7.3	2.7
719905	723854	TU_350	-	3949	16	45	3	peg.618;peg.619;peg.620	3;2;1	719950;721512;722437	721402;722445;723838	1452;933;1401	931;412;1269	723853-723854	gTSS	723860-723866	700	719905-719974	719920-719941	-7.3	2.7
723898	724676	TU_351	-	778	14	20	1	peg.621	1	723918	724662	744	787	724675-724676	gTSS	724682-724688	364	723898-723945	723913-723930	-3.7	1.4
724683	727368	TU_352	-	2685	16	44	1	peg.622	1	724727	727352	2625	608	727367-727368	gTSS	727374-727380	23	724683-724741	724698-724715	-4.1	1
727473	727870	TU_353	-	397	15	22	1	peg.623	1	727495	727855	360	115	727869-727870	gTSS	727876-727882	113	727473-727522	727488-727509	-11.2	3.7
727876	729201	TU_354	-	1325	95	45	1	peg.624	1	727921	729106	1185	10074	729200-729201	gTSS	729207-729213	88	727876-727938	727891-727907	-3.9	2.2
727876	732358	TU_355	-	4482	43	45	4	peg.624;peg.625;peg.626;peg.627	4;3;2;1	727921;729246;731353;731901	729106;731316;731821;732315	1185;2070;468;414	10074;7108;5184;5426	732357-732358	gTSS	732364-732370	502	727876-727938	727891-727907	-3.9	2.2	gTSS with MEME and MAST motif partially overlapping a predicted terminator.
732350	733242	TU_356	-	892	279	67	1	peg.628	1	732417	732963	546	0	733241-733242	p-iTSS	733248-733254	57	732350-732440	732366-732414	-14.7	0.3
732350	735279	TU_357	-	2929	23	67	3	peg.628;peg.629;peg.630	3;2;1	732417;732971;734530	732963;734531;735256	546;1560;726	0;103;219	735278-735279	gTSS	735283-735289	12	732350-732440	732366-732414	-14.7	0.3
735293	736285	TU_358	-	992	28	49	1	peg.631	1	735342	736257	915	1065	736284-736285	gTSS	736291-736297	1823	735293-735369	735308-735333	-6.8	2.7
736335	739074	TU_359	-	2739	64	23	3	peg.632;peg.633;peg.634	3;2;1	736358;737005;737501	737018;737512;739010	660;507;1509	140;325;1105	739073-739074	p-iTSS	739080-739086	121	736335-736383	736350-736365	-3.1	0.2
736335	744447	TU_360	-	8112	33	23	8	peg.632;peg.633;peg.634;peg.635;peg.636;peg.637;peg.638;peg.639	8;7;6;5;4;3;2;1	736358;737005;737501;739018;739871;740965;741579;742536	737018;737512;739010;739879;740963;741577;742524;744414	660;507;1509;861;1092;612;945;1878	140;325;1105;213;802;458;557;1558	744446-744447	gTSS	744452-744458	161	736335-736383	736350-736365	-3.1	0.2
744484	744848	TU_361	-	364	50	35	1	peg.640	1	744519	744798	279	16251	744847-744848	gTSS	744854-744860	6737	744484-744546	744499-744515	-8.3	2.9
744877	746024	TU_362	-	1147	476	32	1	peg.641	1	744909	745548	639	39	746023-746024	p-iTSS	746030-746036	37	744877-744934	744893-744903	-4	3.3
746251	747111	TU_363	+	860	26	18	1	peg.643	1	746277	747093	816	167	746251-746252	gTSS	746239-746245	110	747068-747111	747070-747096	-13	3.7
749662	750628	TU_364	-	966	25	50	1	peg.646	1	749712	750603	891	5375	750627-750628	gTSS	750634-750640	5262	749662-749709	749678-749688	-4	4
749662	752250	TU_365	-	2588	18	50	3	peg.646;peg.647;peg.648	3;2;1	749712;750673;751527	750603;751528;752232	891;855;705	5375;739;977	752249-752250	gTSS	752257-752263	347	749662-749709	749678-749688	-4	4
752319	752880	TU_366	+	561	17	31	1	peg.649	1	752336	752849	513	66	752319-752320	gTSS	752307-752313	53	752831-752880	752853-752865	-3.4	3.6
754492	755365	TU_367	-	873	403	53	1	peg.651	1	754545	754962	417	1549	755364-755365	p-iTSS	755372-755378	90	754492-754572	754507-754532	-5.3	3.1
754492	757679	TU_368	-	3187	26	53	3	peg.651;peg.652;peg.653	3;2;1	754545;754986;756204	754962;756195;757653	417;1209;1449	1549;602;969	757678-757679	gTSS	757685-757691	53	754492-754572	754507-754532	-5.3	3.1
754492	760838	TU_369	-	6346	21	53	5	peg.651;peg.652;peg.653;peg.654;peg.655	5;4;3;2;1	754545;754986;756204;757700;759488	754962;756195;757653;759458;760817	417;1209;1449;1758;1329	1549;602;969;456;379	760837-760838	gTSS	760844-760850	920	754492-754572	754507-754532	-5.3	3.1
760888	762952	TU_370	+	2064	106	41	1	peg.656	1	760994	762911	1917	2718	760888-760889	gTSS	760876-760882	26	762886-762952	762915-762937	-5.5	2.3
760977	762952	TU_371	+	1975	17	41	1	peg.656	1	760994	762911	1917	2718	760977-760978	gTSS	760965-760971	718	762886-762952	762915-762937	-5.5	2.3
762900	763642	TU_372	-	742	14	44	1	peg.657	1	762944	763628	684	269	763641-763642	gTSS	763649-763655	118	762900-762966	762915-762937	-5	2.9
764399	765037	TU_373	-	638	15	38	1	peg.659	1	764437	765022	585	1208	765036-765037	gTSS	765043-765049	85	764399-764464	764414-764430	-5.6	2.3
764399	766603	TU_374	-	2204	145	38	2	peg.659;peg.660	2;1	764437;765063	765022;766458	585;1395	1208;2010	766602-766603	gTSS	766610-766616	117	764399-764464	764414-764430	-5.6	2.3	gTSS with MEME and MAST motif, located in intergenic region downstream peg.661, but separated by a predicted terminator. gTSS was atttributed to peg.659-peg.660 because of the non-null expression of genes, absence of other gTSS, and 5'-UTR length <=500 bp. Possible new riboswitch?
766473	769348	TU_375	-	2875	29	163	4	peg.661;peg.662;peg.663;peg.664	4;3;2;1	766636;767321;768417;768614	767329;768416;768615;769319	693;1095;198;705	83;577;1;22	769347-769348	gTSS	769354-769360	16	766473-766563	766488-766511	-9.8	2.8
769380	770155	TU_376	-	775	120	37	1	peg.665	1	769417	770035	618	247	770154-770155	p-iTSS	770161-770167	68	769380-769444	769395-769409	-5.5	1.7
769380	771681	TU_377	-	2301	31	37	2	peg.665;peg.666	2;1	769417;770003	770035;771650	618;1647	247;866	771680-771681	gTSS	771688-771694	32	769380-769444	769395-769409	-5.5	1.7
771715	772493	TU_378	-	778	19	51	1	peg.667	1	771766	772474	708	960	772492-772493	gTSS	772499-772505	130	771715-771780	771730-771748	-7	1
771715	772815	TU_379	-	1100	341	51	1	peg.667	1	771766	772474	708	960	772814-772815	p-iTSS	772821-772827	30	771715-771780	771730-771748	-7	1
771715	778286	TU_380	-	6571	140	51	5	peg.667;peg.668;peg.669;peg.670;peg.671	5;4;3;2;1	771766;772502;773385;775227;776772	772474;773402;775224;776763;778146	708;900;1839;1536;1374	960;574;365;356;119	778285-778286	gTSS	778290-778296	277	771715-771780	771730-771748	-7	1
778318	779705	TU_381	-	1387	23	38	1	peg.672	1	778356	779682	1326	1268	779704-779705	gTSS	779708-779714	198	778318-778383	778333-778347	-5.9	3.4
778318	781655	TU_382	-	3337	28	38	2	peg.672;peg.673	2;1	778356;779746	779682;781627	1326;1881	1268;799	781654-781655	gTSS	781661-781667	244	778318-778383	778333-778347	-5.9	3.4
781702	783743	TU_383	-	2041	339	58	1	peg.674	1	781760	783404	1644	3111	783742-783743	gTSS	783749-783755	1944	781702-781751	781717-781731	-4.6	1.8
781702	789575	TU_384	-	7873	30	58	7	peg.674;peg.675;peg.676;peg.677;peg.678;peg.679;peg.680	7;6;5;4;3;2;1	781760;783775;784975;785697;786419;787056;787649	783404;784972;785698;786441;787055;787647;789545	1644;1197;723;744;636;591;1896	3111;418;358;234;639;241;573	789574-789575	gTSS	789579-789585	93	781702-781751	781717-781731	-4.6	1.8
789680	790147	TU_385	-	467	0	38	1	peg.681	1	789718	790147	429	353	790146-790147	p-iTSS	790153-790159	15	789680-789735	789696-789707	-5.8	4
790154	791106	TU_386	-	952	25	126	1	peg.682	1	790280	791081	801	257	791105-791106	gTSS	791112-791118	147	790154-790219	790169-790211	-6.5	1.7
791143	792957	TU_387	-	1814	33	37	3	peg.683;peg.684;peg.685	3;2;1	791180;792444;792789	792428;792777;792924	1248;333;135	4883;249;516	792956-792957	gTSS	792963-792969	917	791143-791207	791158-791174	-5.3	2
