# Supplementary material for: Integrative characterization of the near‐minimal bacterium Mesoplasma florum
Source: Mol Syst Biol. 2020 Dec 17;16(12):e9844. doi: 10.15252/msb.20209844 (PMC7745072; doi:10.15252/msb.20209844)
Supplement: Supplementary file 8 — Dataset EV4 [file MSB-16-e9844-s007.xlsx]

## Sheet: Content
Dataset EV4 - List of non-coding TUs and orphan TSSs.
Sheet 1 -Non-coding TUs (TSSs immediately located before terminators)
Sheet 2 - Orphan TSSs

## Sheet: Non-coding TUs (before term)
TU start	TU end	TU name	TU strand	TU length	next downstream feature	5'-UTR length	3'-UTR length	number of genes in TU	overlapping gene name (RAST)	overlapping gene strand	overlapping gene start	overlapping gene end	overlapping gene length	overlapping gene average FPKM	TSS coordinates	TSS type	-10 box coordinates	TSS RSPM	TSS distance from overlapping gene start codon	TSS distance relative to interrupted gene length (%)	term coordinates	term stem-loop free energy	term score
2689	3389	TU_NC_001	-	700	terminator	NA	NA	0	peg.3	-	2707	3682	975	2046	3388-3389	p-iTSS	3395-3401	64	293	30.0513	2689-2705	-7	3.3
18050	18676	TU_NC_002	+	626	terminator	NA	NA	0	peg.13	+	17727	18645	918	225	18050-18051	p-iTSS	18038-18044	54	323	35.1852	18653-18676	-5.1	1.3
94989	95405	TU_NC_003	+	416	terminator	NA	NA	0	peg.73	+	94550	95225	675	9837	94989-94990	p-iTSS	94979-94985	23	439	65.037	95372-95405	-10.6	1.7
142321	142934	TU_NC_004	+	613	terminator	NA	NA	0	peg.117	+	141290	142880	1590	330	142321-142322	p-iTSS	142309-142315	20	1031	64.8428	142895-142934	-18.7	4.2
166287	166431	TU_NC_005	+	144	terminator	NA	NA	0	NA	NA	NA	NA	NA	NA	166287-166288	p-gTSS	166275-166281	905	NA	NA	166415-166431	-6.7	3.2
190424	190839	TU_NC_006	+	415	terminator	NA	NA	0	peg.166	+	189962	190823	861	261	190424-190425	p-iTSS	190412-190418	12	462	53.6585	190826-190839	-3.6	0.8
212095	212338	TU_NC_007	+	243	terminator	NA	NA	0	peg.180	+	210161	212309	2148	1383	212095-212096	p-iTSS	212083-212089	14	1934	90.0372	212322-212338	-3.9	1.9
215865	216587	TU_NC_008	-	722	terminator	NA	NA	0	peg.185	-	215878	216934	1056	1863	216586-216587	p-iTSS	216593-216599	118	347	32.8598	215865-215881	-3.3	1.9
217151	217732	TU_NC_009	+	581	terminator	NA	NA	0	peg.186	+	217110	217584	474	1704	217151-217152	p-iTSS	217133-217139	11	41	8.64979	217701-217732	-12.2	1.1
240044	240372	TU_NC_010	-	328	terminator	NA	NA	0	peg.214	-	240068	241073	1005	730	240371-240372	p-iTSS	240379-240385	39	701	69.7512	240044-240064	-8.9	2.7
253139	254336	TU_NC_011	+	1197	terminator	NA	NA	0	peg.228	+	252666	254313	1647	807	253139-253140	p-iTSS	253127-253133	16	473	28.7189	254323-254336	-4.3	0.7
348698	348765	TU_NC_012	+	67	terminator	NA	NA	0	NA	NA	NA	NA	NA	NA	348698-348699	p-gTSS	348686-348692	419	NA	NA	348749-348765	-5.5	3
353397	354664	TU_NC_013	-	1267	terminator	NA	NA	0	peg.306	-	353410	354769	1359	273	354663-354664	p-iTSS	354671-354677	230	105	7.72627	353397-353428	-5.3	1.2
353397	354763	TU_NC_014	-	1366	terminator	NA	NA	0	peg.306	-	353410	354769	1359	273	354762-354763	p-iTSS	354769-354775	57	6	0.441501	353397-353428	-5.3	1.2
524480	524587	TU_NC_015	-	107	terminator	NA	NA	0	NA	NA	NA	NA	NA	NA	524586-524587	a-gTSS	524594-524600	60	NA	NA	524480-524498	-11.4	2.5
611066	612105	TU_NC_016	-	1039	terminator	NA	NA	0	peg.524	-	611096	612818	1722	3684	612104-612105	p-iTSS	612111-612117	12	713	41.4053	611066-611086	-4.7	1.5
695267	699026	TU_NC_017	-	3759	terminator	NA	NA	0	peg.601	-	695299	699064	3765	3868	699025-699026	p-iTSS	699032-699038	15	38	1.0093	695267-695286	-7.8	2.8
744893	745452	TU_NC_018	-	559	terminator	NA	NA	0	peg.641	-	744909	745548	639	39	745451-745452	p-iTSS	745459-745465	11	96	15.0235	744893-744903	-4	3.3
790169	790956	TU_NC_019	-	787	terminator	NA	NA	0	peg.682	-	790280	791081	801	257	790955-790956	p-iTSS	790962-790968	203	125	15.6055	790169-790211	-6.5	1.7
790169	790245	TU_NC_020	-	76	terminator	NA	NA	0	NA	NA	NA	NA	NA	NA	790244-790245	p-gTSS	790251-790257	1433	NA	NA	790169-790211	-6.5	1.7

## Sheet: Orphan TSSs (5'-UTR>500bp)
TSS start	TSS end	TSS strand	TSS base	TSS type	-10 box coordinates	-10 box sequence	MEME p-value	MAST p-value	spacing between TSS and -10 box	TSS raw signal height	TSS RSPM	closest downstream gene start	closest downstream gene end	closest downstream gene name (RAST)	closest downstream gene strand	closest downstream gene name (RefSeq)	closest downstream gene product
11036	11037	-	G	a-iTSS	11043-11049	TATTAT	0.0069	NA	6	98	14	9836	12362	peg.8	+	mfl008	PTS_system,_sucrose-specific_IIA_component_(EC_2.7.1.69)_/_PTS_system,_sucrose-specific_IIB_component_(EC_2.7.1.69)_/_PTS_system,_sucrose-specific_IIC_component_(EC_2.7.1.69)_/_domain_of_unknown_function
31876	31877	-	A	a-gTSS	31884-31890	TATTAT	0.00056	3.99e-06	7	1023	147	31148	31826	peg.22	+	mfl022	hypothetical_protein
32966	32967	+	A	p-iTSS	32954-32960	TATAAT	0.0017	1.24e-05	6	102	15	32115	34194	peg.23	+	mfl023	hypothetical_protein
33628	33629	-	A	a-iTSS	33636-33642	CATAAT	0.0051	9.52e-05	7	150	22	32115	34194	peg.23	+	mfl023	hypothetical_protein
38615	38616	-	G	a-iTSS	38623-38629	AATAAT	0.011	NA	7	255	37	37573	38899	peg.26	+	mfl026	Maltose/maltodextrin_ABC_transporter,_permease_protein_MalG
43053	43054	+	A	a-iTSS	43041-43047	TAATAT	0.0073	5.47e-05	6	270	39	42978	43698	peg.31	-	mfl031	Glucosamine-6-phosphate_deaminase_(EC_3.5.99.6)
64437	64438	-	A	a-gTSS	64444-64450	TACTAT	0.00022	2.15e-06	6	736138	105743	63481	64273	peg.48	+	mfl048	Putative_deoxyribonuclease_YcfH
88316	88317	+	G	p-iTSS	88304-88310	AATAAT	0.01	NA	6	92	13	86738	90299	peg.69	+	mfl069	hypothetical_protein
121655	121656	-	A	a-iTSS	121662-121668	TAAAAT	0.0008	7.14e-06	6	107	15	120495	123477	peg.98	+	mfl098	Oligopeptide_ABC_transporter,_periplasmic_oligopeptide-binding_protein_OppA_(TC_3.A.1.5.1)
126186	126187	-	A	a-iTSS	126193-126199	TATAAT	0.0018	4.34e-05	6	235	34	124564	127426	peg.100	+	mfl100	Cell_division_protein_FtsK
127770	127771	-	A	a-iTSS	127777-127783	GATAAT	0.0014	1.61e-05	6	83	12	127477	129244	peg.101	+	mfl101	Excinuclease_ABC_subunit_C
144988	144989	+	T	p-iTSS	144974-144980	TATGAT	0.011	NA	8	291	42	144339	146025	peg.119	+	mfl120	D-Ribose_1,5-phosphomutase_(EC_5.4.2.7)
151215	151216	-	G	a-iTSS	151223-151229	TAACAT	0.0051	NA	7	405	58	150498	151224	peg.128	+	mfl129	SSU_ribosomal_protein_S3p_(S3e)
196862	196863	-	A	a-iTSS	196870-196876	TACAAT	0.014	NA	7	222	32	196765	198358	peg.167	+	mfl168	ABC_transporter,_ATP-binding_protein
238517	238518	-	A	a-iTSS	238525-238531	CATAAT	0.0059	NA	7	136	20	237896	240026	peg.213	+	mfl214	PTS_system,_N-acetylglucosamine-specific_IIA_component_(EC_2.7.1.69)_/_PTS_system,_N-acetylglucosamine-specific_IIB_component_(EC_2.7.1.69)_/_PTS_system,_N-acetylglucosamine-specific_IIC_component_(EC_2.7.1.69)
240449	240450	+	A	a-iTSS	240437-240443	TAAAAT	0.0029	4.88e-05	6	269	39	240068	241073	peg.214	-	mfl215	Adenosine_deaminase_(EC_3.5.4.4)
242817	242818	-	A	a-gTSS	242824-242830	TATAAT	2.6e-06	4.19e-08	6	5463	785	241249	242368	peg.215	+	mfl216	Beta-lactamase_class_C_and_other_penicillin_binding_proteins
279940	279941	-	A	a-gTSS	279947-279953	CATAAT	0.0012	3.03e-05	6	95	14	279499	279928	peg.248	+	mfl249	Putative_iron-sulfur_cluster_assembly_scaffold_protein_for_SUF_system,_SufE2
284095	284096	-	A	a-iTSS	284102-284108	TATTAT	0.0014	2.68e-05	6	143	21	282862	284143	peg.253	+	mfl254	Glucose-6-phosphate_isomerase_(EC_5.3.1.9)
297998	297999	-	A	a-iTSS	298005-298011	TAAAAT	0.0017	3.42e-05	6	528	76	296633	301808	peg.261	+	mfl262	FIG00791385:_hypothetical_protein
314813	314814	-	A	a-iTSS	314820-314826	TAGAAT	0.00033	3.99e-06	6	216	31	314144	315689	peg.273	+	mfl274	Conserved_expressed_protein
330745	330746	-	A	a-iTSS	330753-330759	TAGAAT	0.0079	NA	7	213	31	330026	334508	peg.287	+	mfl288	DNA_polymerase_III_polC-type_(EC_2.7.7.7)
341945	341946	-	G	a-iTSS	341953-341959	TATAAT	0.0069	NA	7	1012	145	340776	342228	peg.295	+	mfl296	417aa_long_hypothetical_protein
342634	342635	-	A	a-iTSS	342641-342647	CATAAT	0.0079	NA	6	174	25	342269	342785	peg.296	+	mfl297	hypothetical_protein
348814	348815	-	A	a-gTSS	348821-348827	TAAAAT	0.00022	9.44e-06	6	89	13	347938	348655	peg.302	+	mfl303	Ribosomal_RNA_small_subunit_methyltransferase_E_(EC_2.1.1.-)
350530	350531	-	A	a-iTSS	350538-350544	TATAAT	0.0064	NA	7	80	11	350244	352752	peg.304	+	mfl305	RloF
370645	370646	+	A	p-iTSS	370633-370639	GAAAAT	0.0011	1.08e-05	6	108	16	370297	372556	peg.316	+	mfl317	Alpha-xylosidase_(EC_3.2.1.-)
373810	373811	-	A	a-iTSS	373817-373823	TAGAAT	0.0069	NA	6	155	22	372566	375131	peg.317	+	mfl318	PTS_system,_sucrose-specific_IIA_component_(EC_2.7.1.69)_/_PTS_system,_sucrose-specific_IIB_component_(EC_2.7.1.69)_/_PTS_system,_sucrose-specific_IIC_component_(EC_2.7.1.69)_/_domain_of_unknown_function
528713	528714	+	A	a-gTSS	528700-528706	TATAAT	0.00038	4.63e-06	7	88	13	529926	530652	peg.453	-	mfl448	hypothetical_protein
540944	540945	-	A	p-iTSS	540951-540957	TATTAT	0.004	3.42e-05	6	135	19	539921	541943	peg.466	-	mfl459	hypothetical_protein
569935	569936	+	A	a-iTSS	569923-569929	TTTAAT	0.0044	NA	6	192	28	569914	570319	peg.492	-	mfl485	hypothetical_protein
578577	578578	+	A	a-gTSS	578565-578571	TATAAT	0.0096	NA	6	98	14	578641	579037	peg.499	-	mfl492	SSU_ribosomal_protein_S9p_(S16e)
722697	722698	+	G	a-iTSS	722685-722691	TATAAT	0.0012	3.03e-05	6	93	13	722437	723838	peg.620	-	mfl617	Beta-glucosidase_(EC_3.2.1.21);_6-phospho-beta-glucosidase_(EC_3.2.1.86)
743040	743041	-	G	p-iTSS	743047-743053	TACAAT	0.0051	6.13e-05	6	135	19	742536	744414	peg.639	-	mfl637	FIG00836353:_hypothetical_protein
749357	749358	+	G	a-iTSS	749345-749351	TAAAAT	0.0055	NA	6	138	20	748032	749541	peg.645	-	mfl643	Transport_protein_SgaT,_putative
755612	755613	-	G	p-iTSS	755620-755626	TAGAAT	0.0084	9.52e-05	7	118	17	754986	756195	peg.652	-	mfl650	dNTP_triphosphohydrolase,_putative
