# Supplementary material for: Integrative characterization of the near‐minimal bacterium Mesoplasma florum
Source: Mol Syst Biol. 2020 Dec 17;16(12):e9844. doi: 10.15252/msb.20209844 (PMC7745072; doi:10.15252/msb.20209844)
Supplement: Supplementary file 9 — Dataset EV5 [file MSB-16-e9844-s008.xlsx]

## Sheet: Content
Dataset EV5 - RNA-seq quantification results and intracellular abundance of RNA species.
Sheet 1 - mRNA
Sheet 2 - rRNA and tRNA

## Sheet: mRNA
start	end	strand	gene name (RAST)	gene name (RefSeq)	length	raw reads count								FPKM								MW of mRNA molecule (kDa)	fraction of total mRNA FPKM (%)	normalized MW according to FPKM fraction (kDa)	fraction of total mRNA mass (%)	mRNA mass (fg)	number of moles	number of mRNA molecules	gene product	conserved domains	DNA sequence
						replicate 1	replicate 2	replicate 3	replicate 4	replicate 5	replicate 6	mean raw count	SD	replicate 1	replicate 2	replicate 3	replicate 4	replicate 5	replicate 6	mean FPKM	SD
0	1332	+	peg.1	mfl001	1332	904	1446	1741	3885	7	2288	1711.83	1317.97	104.013	171.648	192.139	405.74	0.701591	282.517	192.793	140.446	428.216	0.0220994	0.0946333	0.02725	6.66262e-05	1.5559e-25	0.0936985	Chromosomal_replication_initiator_protein_DnaA	dnaA	ATGGAAACAAAAGCACTTTGAGAAAAATTAATTAATAAGTTAAAGAAGGAAAAATTAATAGATCAAGACATTATTGAAGAATATATTGTTACTTCAGAATTAATTAAAATTTCAAATACAGAGTTCGTAATCCTTGTTAGATCTAATCTTGGTGTAACTATTTTAAATGAATTTAAAGAAGTATTTGTGTACGAATTTAAATCAGTTTTAAACAGTTATGTGTCTGTTGATTTTTTAACTAAAGAAATTTTTGAGAAAAATACAAAAAAAGAGAATAAAAAAGAACCCATAAATACTGTTTTATCTGAAAATGCACTTACTTTTGAGAATTTTATAGTTGGGTCAAGTAATAAACAAGCTAATTTAGCTGCTAAAAATGTTGTTGCAAACCCTGGTATG…
1559	2681	+	peg.2	mfl002	1122	5114	10717	4267	1619	2616	3942	4712.5	3192.88	698.543	1510.27	559.051	200.731	311.269	577.852	642.952	463.072	360.16	0.0737002	0.265439	0.0764339	0.000186881	5.18883e-25	0.312479	DNA_polymerase_III_beta_subunit_(EC_2.7.7.7)	beta_clamp	ATGAGATTAAGTATAAATAAATCAGTTCTATTAAATGAATTAACAAAGGCAAGTAAATTAATTGAACTTAAAAATGTTAACCCAGCATTACAAGGGGTTTATATGGAAGTTAGTTTTGATAAACTTGTTATAGTTTCATCAAACACGTCTACATCTTTTAAAGCTGAATTAAATAATGAAAACTCAGATTTAATCATAGAACAACCAGGACGTATATTAGTTAAACCTAAATTTATTTTAGAATTACTTAGAAAGTTAGACAGTGAGTTTGTAACACTTTCTACATTTGCTGAAAATGAATTAGAAATAATAACAGAAAAATCAAATTTAAAAGTTTCTATATTAAATGTAGAAGAATTCCCATTAATTGGTTTTGTTGAAAATGGTTTAGAATTATCT…
2707	3682	-	peg.3	mfl003	975	18343	16668	18610	9079	11319	6164	13363.8	5246.15	2883.31	2703.04	2805.84	1295.37	1549.86	1039.8	2046.21	840.498	313.094	0.234552	0.734368	0.211464	0.000517029	1.65135e-24	0.994467	Rod_shape-determining_protein_MreB	NBD_sugar-kinase_HSP70_actin superfamily	ATGAGTGATAAAAAAATAGGAATAGTTTTTGGTGAAGAATTTACAAGAATAATTTCATCTGAGAAAGGCAAAATTTACGATGACTTTAGTTTAGTTTGTTGAAACGTTTTAACAACTGAAATTGTTTTATATGGTCGTGATGTTAAAAATACTATTGGTAGACTAGATGATCCTTTAAAAGTTGTTAATATTCTTGATAAGTACATTATTCAAGATTTAGAAATTTTTAAACAATATGTAACAATTCTTGTTGAAAGATTTAAAGACGAATTTGACGGAGCTAAAATTGTTATATCTTGTCCTAACTCAGATAATGACTTCATTCAAGAATTCTTCCAAAATTTATTTAGCGAGAATACAAACTTTGCTTCAATTTCTTTTTCTCCAAGAATAATACTT…
3750	4278	+	peg.4	mfl004	528	162	2	0	5	0	0	28.1667	65.594	47.0226	0.598921	0	1.31734	0	0	8.15647	19.0476	170.436	0.000934958	0.00159351	0.000458856	1.1219e-06	6.58253e-27	0.00396409	Ribonuclease_M5_(EC_3.1.26.8)	DUF4093 superfamily	ATGGCAAATGAAATAATTATTGTTGAAGGTAAATCAGATTCACAAAAATTAAAGAAAATTTATGGCGAAAATTTAATAACATTCGAAACAAATGGACTAGGAATTGATGATAAAAAATTAAATTCCATAAAAGAATTAAGTAAAAAAAATAAAATTATAATTTTTACAGATCCAGACGGACCAGGTAAAAAAATTAGAGAAACAATAATTGAATTTTTAGATGTTGATGTTTTTAATGCATTTGTTTCAAAGCAAGATATTGATAAAAATTCTAAAAAAATAGGTTTAGCTGAAGCAAGTGAAGAAGCTATTAAAAAAGCTTTAGATAATTTAATTACATATAATAAAAAAAATATTTCAATTTCTTGAGATGAATATGTTAAAAATGATTTTTACATA…
4279	5083	+	peg.5	mfl005	804	1057	2031	430	2737	852	3	1185	1021.65	201.486	399.418	78.6202	473.565	141.473	0.613702	215.863	184.938	258.659	0.0247438	0.0640023	0.0184297	4.50605e-05	1.74208e-25	0.10491	SSU_rRNA_(adenine(1518)-N(6)/adenine(1519)-N(6))-dimethyltransferase_(EC_2.1.1.182)	ksgA	ATGAAAGTTGAAGCAAAGAAAAAATTTGGTCAAAACTTTATTAGTGATCAAAATTTAATTAATAAGATAGTTTCAATATTAGGTAATGATAAAGATCAACTAATTATAGAAATTGGTCCAGGAACAGGAGCACTAACTAAATTACTTGCACAAAAATATAACAAAGTAGTAGCAATAGAAATTGATACTGACATGGAGCCTATTTTAAAAAAAGAAATAACAAATGACAATTTCGAATTATTTCTTTCAGATGTGTTATTAGTTGATTTTGAAAAATTAATAAAAGAAAAAAGACAACATGAAAATCAAAAAGTTTCAATAATTTCTAACATGCCTTACTATATAACAAGTGAAATACTTTTTAGAACATTAAATGTAAGTGATAAGTTAACAAAAGCT…
5301	7209	+	peg.6	mfl006	1908	34529	13862	28678	38390	26620	21175	27209	8895.55	2773.52	1148.74	2209.49	2798.98	1862.6	1825.31	2103.11	631.006	615.144	0.241074	1.48296	0.427022	0.00104407	1.69727e-24	1.02212	DNA_gyrase_subunit_B_(EC_5.99.1.3)	gyrB	ATGGCAGAACAAAATTATGGTGCTGAATCGATTAAAGTTCTTAAGGGTTTAGAAGCTGTTAGAAAACGTCCAGGTATGTATATTGGATCAACTTCTAAAGCAGGTCTACACCACTTAGTTTGAGAAATCATGGATAACTCAGTCGATGAAGCAATGGCAGGGTTTGCAAACAAAATTATTTTAACTATTACTAAAGAAGGGGAAATCATTGTTCAAGATAATGGACGTGGTATTCCTGTTGGTATTCAAGCTGACTCAGGGAAATCAGCTTTAGAACTAGTTTTTACTCAGTTACACGCTGGGGGAAAATTTGACTCAGATTCATATAAAATTTCAGGAGGATTACATGGGGTTGGTGCCTCAGTTGTTAATGCCTTATCATTATATGTTGATGTTCAA…
7235	9713	+	peg.7	mfl007	2478	36768	28574	42988	39725	61769	32557	40396.8	11647.7	2274.02	1823.24	2550.16	2230.09	3327.82	2160.9	2394.37	513.374	797.668	0.274461	2.18929	0.630413	0.00154136	1.93233e-24	1.16368	DNA_gyrase_subunit_A_(EC_5.99.1.3)	PRK05560	ATGAGTGAAAAAAACTTAGAACATAACCACGGTATTATCAAGGGTATTGATATTGCTGCTGAGGTTAGAAAAGACTTTTTAGAATATTCAATGTCTGTTATTGTTAGTCGTGCGCTTCCAGACTTGAAAGATGGTTTAAAACCTGTTCACCGTCGTATTATTTATGCGATGAATGACTTAGGTATTACTGCAGATAAACCACACAAAAAATCAGCACGTATTGTTGGGGAAGTTATTGGTAAGTACCACCCCCATGGTGATACAGCTGTTTATGATTCAATGGTAAGAATGGCTCAAGACTTTTCATACCGTTACCCATTAGTTGATGGACATGGTAACTTTGGTTCAATCGATGGTGATGGAGCTGCTGCTATGCGTTATACCGAAGCTAGATTAGCT…
9836	12362	+	peg.8	mfl008	2526	7946	5903	9881	9464	4388	10377	7993.17	2399.09	482.104	369.499	575.029	521.197	231.912	675.664	475.901	156.636	812.706	0.0545514	0.443342	0.127662	0.000312133	3.84067e-25	0.231291	PTS_system,_sucrose-specific_IIA_component_(EC_2.7.1.69)_/_PTS_system,_sucrose-specific_IIB_component_(EC_2.7.1.69)_/_PTS_system,_sucrose-specific_IIC_component_(EC_2.7.1.69)_/_domain_of_unknown_function	PTS_IIB_glc superfamily;PTS_EIIA_1;Spc7 superfamily	ATGGAAATAAAAATATATGCTCCTGTTGATTGTGAAGTTTTAACTATTGATAAATGTTCTGATAAAGCTTTTTCACAAAAACTATTAGGAGATGGGCTTCTTATTAAACCGAAAAAAGGTAACTTTACTTTGCCGTTTGATGAAGCTAAAACTATTATGGTATTTGATACAAAACACGCATATGGTTTTGACATTAGCGGTGTTGGTATTTTAATACATTGTGGGCTTGAAACAGTAAACTTAAATGGTGAACCATTTTCAACAAGTCTGCAACCAAACCAAACGGTTAAAAAGGGCGAAAAAATATTTGATGTTGATTTAAAAATTTTGAAAAACAAAAATATTTCTTCAGAAACTCCAATCGTATTTGATAAAAATGTAAAAATAAAAAATTTAAGG…
12375	13839	+	peg.9	mfl009	1464	536	2701	2988	1902	4604	2670	2566.83	1335.84	56.1112	291.714	300.028	180.73	419.841	299.96	258.064	124.568	471.33	0.0295813	0.139425	0.040148	9.81619e-05	2.08266e-25	0.125421	6-phospho-beta-glucosidase_(EC_3.2.1.86)	BglB	ATGAAAAAATTAAATTTCCCAAAATCATTTTTATGAGGTGGAGCAACATCTGCTGCTCAAATAGAGGGTGCATGAAATATAGATGGTAAGTCACTCACTTTGCCAGAAATACAGCCCTTTATAGAGCTAAAAGATAAAAGTGATTTATCAAAATTACATAATGAAAGAAATATAATTTTTAAAAATGCTTTAGAAGGTAAGTTCGAAGGTCATTATCCAAAAAGATTTGGAATAGATTTTTATCATAGATATAAGGAAGATATTGCTTTATTCAAAGAAGCTGGAATGAACATATTTAGAATGTCTATTTCTTGGGCAAGAATATTCCCAAATGCATTCGATGAAAAACCAAATTTAAATGGCCTTAAATTTTACAGAGATGTGTTTGAAGAATGTAAA…
13897	14632	+	peg.10	mfl010	735	6014	6124	394	5212	2449	6588	4463.5	2484.11	1254.01	1317.41	78.8008	986.456	444.828	1474.21	925.953	550.319	235.527	0.10614	0.249988	0.0719848	0.000176003	7.47273e-25	0.450018	hypothetical_protein	HTH_6 superfamily	ATGAAAGAAAAAATGGCTTTTAGATTTCTTGAAGAAATAGCTGAACAAGATTTCAATTTAACTAATAAATTAATAGCTGAAACTTTATTAGAAAATGCTATGAAAGGTCATTTTTTAGCTCAAAAAGACGTTTGTGATAAATGCTTTGTATCTGCAAGTACAATAACTAAATTCTCTAAAACTTTAGGTTATGAAGGTTTTCGTGAACTTATATTTTCATTAAAAAATGAATATGACGTAATTGCTCAAAAGAAAAAAACAATTGATAAAATTAATATATTTGAATCCATTGAATCATGAATAATTAATTCTAAAAATTTTATTGAAAATTTAGGAAAAAATATAATTAATTCTAAAAGAATTAATATTTATTATTCTTATTGTTTAAAAAGCAGTGCA…
14853	16248	+	peg.11	mfl011	1395	3441	1941	3847	10357	12902	3631	6019.83	4469.68	378.038	220.001	405.387	1032.81	1234.73	428.099	616.512	412.229	449.27	0.0706693	0.317496	0.0914239	0.000223531	4.97544e-25	0.299628	Beta-glucosidase_(EC_3.2.1.21);_6-phospho-beta-glucosidase_(EC_3.2.1.86)	BglB	ATGAATAAATTTCCAAAAGATTTTTTATGAGGTGCGTCAACAAGCGCTTATCAATTTGAAGGAGCTATTAAACAAGGTGGTAAAGTAAGTTCTATTATGGATAGATTTGACGAACAGCCGTCATATCCAAAAGGAATAACAGGTTTTAAAGAGGCTTCAGATCACTATAATCATTGAAAAGAAGATGTAAAACTTATGTCTGAAATGGGATTCAAATCATATAGATTTTCGATTTCATGACCAAGAATTATTAAAAATAAGGAAGGTGAAATTAATAAAGAAGGAATTAAATTTTATAATGATTTAATTGATGAACTTTTTAAACATAAAATTGAACCAATAGTGACAATGTTTCATTTTGATATACCAGATTTTATCCAAGAAATTGGTGGTGTATGT…
16263	17718	+	peg.12	mfl012	1455	5701	1090	5723	3000	5987	5145	4441	1970.92	600.501	118.451	578.206	286.826	549.334	581.587	452.484	201.387	468.868	0.0518672	0.243189	0.070027	0.000171216	3.65169e-25	0.21991	6-phospho-beta-glucosidase_(EC_3.2.1.86)	BglB	ATGACTAAAAAATTAGAATTTCCAAGCAATTTTTTATGAGGTGGTGCTACTGCAGCATCTCAAATAGAAGGTGCTTATAATGTAGATGGAAAATCTCTTTCTGCTATTGAAATGATACCGTTTATTGAATTAAAAGATAGAAAAGATTTATCACAAACAAGAAAGTTAACAACCCAAGATTTACTTGACTCTATTGAAAATAAAAAAGGTTTACATTACCCTAAAAGATTTGGAATAGACTTTTATCATAAATATAAAGAAGATATTGCTTTGTTTAAAGAAGCTGGAATGAAAGTGTTTAGAATGTCAGTTGCATGAACACGAATTTTTCCCAATGGAGATGAAACAGAACCTAATAGAAAAGGTCTAGAATTTTATAAAAACGTTTTTGAAGAATGC…
17727	18645	+	peg.13	mfl013	918	41	786	1612	777	2426	2688	1388.33	1036.12	6.84489	135.38	258.133	117.744	352.808	481.592	225.417	173.435	296.011	0.025839	0.0764863	0.0220245	5.38498e-05	1.81919e-25	0.109554	N-acetylmannosamine_kinase_(EC_2.7.1.60)	NagC	ATGAAATATTATACTTTTGATATAGGTGGAACATCTACAAAGTACCTAATTTTTGAAGATAAAAAAGTTATTAAATCTGGCGTAATTGAGTATAAAGAACAAATGAAAGAAAAAGGTTCAATTAGAGACAAAATAACTTTAACTAAAATATTTGATGAAATATCAGTTATGCTTGAAAATGAAAGTATGGATTTTTGTTTAGGGCTATCAATTCCAGGTATTGTAGATAGTAAAAACCAAAAAATTTTAAGTGATTCTGGAATATCTGAAACAAATATCGATATTCAAGATTACTTTAAAAAATTTAAGAATATTATTAAATTAAGTATTGAAAACGATGCTAAATCAGCAGCATATGGTGAATTTTATTTTGGACAAGATCAAAAACCTATAAATATG…
18680	20039	-	peg.14	mfl014	1359	1304	1401	2161	3586	3027	3793	2545.33	1083.49	147.056	163.002	233.753	367.072	297.361	459.046	277.882	121.173	437.552	0.0318529	0.139373	0.0401329	9.8125e-05	2.24259e-25	0.135052	GTPase_and_tRNA-U34_5-formylation_enzyme_TrmE	trmE	ATGAACAATTTAAATCAAACTATAGTAGCACCAACAACTAATATATCAACACAAGCTATTTCATTAATTAGAATTAGTGGTGATGACAGTTTTAACATTATTAATAAATTATTAAAAACAAAAATTAAAGAAGAAAAAAATGTTTGAGTTAGAAAAATGTTTGATGGTCAAGAGTTGGTTGATGAAGTTGTTATAACATCATTTGTTTCTCCTGCAAGCTTTACAGGTGAAAACGTTGTTGAAATTGCTTGTCATGGGGGTATTTTAAACACTCAGAGAATAATCAATTTAATTATCAAGAATGGCGCAAGAATGGCTAATAAAGGTGAATTTAGTCAAAGAGCATTTTTAAACAATAAAATAGATTTAATTCAAGCTGAGGGTATTAATGATTTAATC…
20110	21676	-	peg.15	mfl015	1566	1266	323	2460	4338	16	5183	2264.33	2129.67	123.899	32.6125	230.922	385.353	1.36401	544.355	219.751	212.046	501.806	0.0251895	0.126403	0.036398	8.89932e-05	1.77346e-25	0.1068	Arginine/ornithine_antiporter_ArcD	YfcC	ATGAAAAACGATTTTAAAATAAAAAATCCTTTCAAAAAAAATAAAGATGTTCCATCAACAAAAGAAAAAAAACAATTTAAAATGCTTTCCGCTTTTACAATTCTTTTGTTAATCATTGCATTTATTATTTTTATAAGCTGAATTCTAAAATGAAGTGGTGTTAGTGTTATCGATGACAAAAATGAATCACATGATATTGTTGCTTTAGGAATATTTGATTTATTTATTGCTCCTATTAATGGATTTGTCAGTGGCGCTGAGATTATTGTTTTCTTAGTTGCTTTAGGAGGATTTTTAAATATTGTTATTTGTTCTAAAGCATTAGAAGGATTTTCGCAAAATATAACATCTGCATTAAAAGGTAAAGAAATATGAGCGATTATACCTTTAATGGTCTTC…
21758	23372	-	peg.16	mfl016	1614	284	3	1582	1070	350	3	548.667	639.467	26.9675	0.293895	144.087	92.2233	28.9504	0.30571	48.8046	57.5159	517.589	0.00559436	0.0289558	0.00833792	2.03862e-05	3.93869e-26	0.0237193	Amino_acid_permease	AA_permease_2	ATGAATACTAAAAAAACTAAAACTAAAACGTTTGAATTTTTAACTCTTTTTGTAATGGTTATTGGAACTGTAATTGGTTCTGGTATTTATATGAAAAATAGTGAATTATTAAATCAAACAAACAACCCAATAATTGCATTAATTCTTTGATCCTTTGTTGGTGTTATTTGTATCATGTCAATGATTGTTTTTATTGAAATTTCATCATCAACAAAACATTTTGGTAATGGTACATTGGGGAACTGAGCTAAAATATTTATAAATAGAAAAACTGCTTCTTTTTTCTCTATTATGTATGGATGAGTTTATATACCCAGCACACAAAGTGTTTTTGTGGCTGGAGCTGTTAACTATTTATTATTAGCAATTGGTGCTCCAATTACACCTTATCAACAATTA…
23457	24726	-	peg.17	mfl017	1269	11525	8256	15550	12926	10609	4795	10610.2	3740.59	1391.89	1028.68	1801.32	1416.98	1116.1	621.469	1229.41	402.836	408.487	0.140924	0.575657	0.165762	0.000405289	9.9217e-25	0.597499	Seryl-tRNA_synthetase_(EC_6.1.1.11)	PRK05431	ATGTTAGACATAAATTTTATAGAGAGTAATTTAGTTAAAGTAAAAGAACAATTAAATAAAAGAAGCGGTGACTATTCATTAATTATTGATGAGGCTGTTGAATTAAATGTTCAAAGAAAATCAATTTTAAAGGAAGTAGAAAATCTTAAAGCCAATAAAAATAATTTATCTAAACAAGTTGGTGAATTAATGCGAAACAAGCAAAGTGATGAAGCTAACAAAATTAAAGAAGAAGTTACTTTAATAAATTCTAAAATAGAAAAATTAGATGATTCATTAAAATTGGTTCAAGAGCAATTAACAAGTAAATTGCAAAACATTCCAAATATTCCTAATGATAATATGCCAATTGGGAATGATGATAATGATAATGTCGAAGTTAGACAATGAGGTAATGAA…
24874	25738	+	peg.18	mfl018	864	5	975	564	4101	944	1	1098.33	1532.32	0.886914	178.429	95.9593	660.293	145.864	0.190361	180.27	246.302	278.283	0.020664	0.0575042	0.0165585	4.04856e-05	1.45484e-25	0.0876124	Chaperonin_(heat_shock_protein_33)	HSP33	ATGGATTTACAAGTAAGGGCGATAAGCCATAAACATAACGCAAAAATAGCAATAGTAGATATTAGTGAAAGTATGAGAGAGATTTGTGATTTACAAAAAACAAATCCATTCATTAGTATTGCATTATCAAAATTCACTTTAGGTAATACATTGATTTCTTTAGATAATAAAGAGCTTGCAAAAATTAATTCAAACTATGTTTCAAAAAATGGAGCAGTTAAAAAAATGATTGCTGAATTTCAAAACAATAAAGTTAGAGCATATGCACAAGTTAAAGATTTTGATATAGAAGAATATATTCCTAGATTAAGTAATAATCCTGTTTATGCCACCGTTGGTACTGAGGGACAATTATTAAATAGTAGAGATATGGGATTAAAAGAACCATATATTTCAACA…
25860	27675	+	peg.19	mfl019	1815	19012	20261	40901	38642	36554	33655	31504.2	9506.2	1605.38	1765.05	3312.68	2961.72	2688.74	3049.76	2563.89	710.984	587.078	0.293892	1.72538	0.496828	0.00121475	2.06914e-24	1.24606	ABC_transporter,_ATP-binding_protein	ABC_MJ0796_LolCDE_FtsE;Neuromodulin_N superfamily	ATGGCTAATAACAAAAAAAACACAAACACAAATACTTGATCAAAAGCCACAAATACAAAGGCTGTTAATGCTCAAAAAGCTAATCAAGTTAAAAATGAATCAGCACATAATAAAGAAATAGTTGATAAATATAAAGAAGCTATCAATTCAACAAATAAAAACTCTAAACAACCAACTAAAAAAGTTGTTGAACCAAAAACTTCAACAGTTGTAGCAAATTCAAATACAAAAAAACCTTTATCAAAAAGTGAAGAAAAATTAATTAATAAGATAAATGAAAAAGAATTAATAAAGCAAAAGATTGCTGAAGATAAAAAATTGAAAAAACAAAATAAAGCAGAAGCTAAAAGGATTTATCAAGAACAAATTAAACAAGAAAAAAACAGAATTTTATTGGAA…
27766	29887	+	peg.20	mfl020	2121	11623	8055	15505	7491	15133	7255	10843.7	3811.28	839.853	600.48	1074.62	491.315	952.521	562.586	753.562	236.129	682.931	0.086379	0.589909	0.169866	0.000415323	6.08148e-25	0.366235	hypothetical_protein	Periplasmic_Binding_Protein_Type_2 superfamily	ATGAAAAAACTATTATTAACACTATCATCTGTACTTATAGTTGGAGGAGCCGCTGGTTCTGTTATTTCATGTGGTGTAAAGCCAGAAAAAGAAGTTGTCTTTGCCTTAATTGGTGGGTCAACAATGAGTGATAATGACTTAGAAAAACTTAATGCATATAAAGAAATGGCTGATGAATTTAATAAAACACATTCCCAAGAAAATGGATTTGCTCCCATCAAGGTTGTCTGAAGAGATTCTAATTATCTTAATAATTCAGTTCTTTCTGGGGATAATTTACCTGACTTATATATATCTTATGTGGATGCTGCGTCAACATATCTTGAATCTACAGTTGCTGATCAAGTAAGAGATATGGAAGATTCTATGGGTGAAGAAGGTTTTACAAAGTTTACAAAT…
30125	30965	+	peg.21	mfl021	840	22909	16705	15642	14727	14165	24212	18060	4366.29	4179.77	3144.42	2737.38	2438.91	2251.27	4740.72	3248.74	1001.59	270.292	0.372396	1.00656	0.289841	0.000708662	2.62184e-24	1.57891	hypothetical_protein		ATGAAAAAATTAATAGCAATTTTAGGGGCAGTTGGATTAACTGCTACAGGTTCAGCAAGTTTATTAGTTTCTTGCTCAACACCAGTTGAAAAAGATTTTTCTTCTGAAATAGGCAAAATGGTAAAAGATTACATAAAAATTGATCAGGGAACTATATATGAAGATTCAAATGAAATTTATACAAAATTGAAATCGTTTAATAAAGAAATGGAATCTGAAATTTTAAAATTAAAAAATGTAGATGGAGTTTCAAAGTTTAATGAAAAAGAAGGAACATTTTCTGATCCTGATTCAAGCATTAAACCATCAAGCGCAGATGCGGTATGATTTCATTCAGTTTACACATCATCAAGTGTAAGCGAATTCTCAAATAATAATGATTTTAATAAGTGAACAATT…
31148	31826	+	peg.22	mfl022	678	3587	5144	2109	3406	3608	859	3118.83	1467.57	810.825	1199.62	457.266	698.836	710.44	208.38	680.895	334.794	218.645	0.0780494	0.170651	0.0491396	0.000120146	5.49504e-25	0.330919	hypothetical_protein		ATGAAAAAATTATTAGCAATTTTAGGAGCAGTTGGATTATCAGTAACAGGAGCTTCAATAGTAGTTTCTTGTGGTGGTAATGGTAATACTGATATTACAGATCCTGAAACAGGCTTAGTTGCATTATCAAAAATAAAAAATTTAACTTTAGATTTAGGGGAAATTGGAGAAAACAGTTCGCTGAATATATCTAAAGCTTTTTTTGAAAAAAATGAATCTGTATTAAAAAAAGCTGTTGGAGATACATTAACTGCAAATATGTTTTATGTTTCAAAAATAACTTCAACTTCAGCAACAATTACAGGTAAAAATACTAACCAGGAATTATTAAGTCCATCTGCAGATTTTGCAGTAACAGTTAGTTTTACATCAGAAAGCGATGGAAGAATAGACTTAGCA…
32115	34194	+	peg.23	mfl023	2079	46166	56312	49347	44973	40691	54586	48679.2	5957.5	3403.25	4282.73	3489.22	3009.25	2612.97	4318.36	3519.29	680.777	668.638	0.403409	2.69734	0.776709	0.00189905	2.84018e-24	1.7104	hypothetical_protein	Periplasmic_Binding_Protein_Type_2 superfamily	ATGAAAAAATTATTATTAACTTTATCTTCTGTAACACTTGTTGGTACAGCAGGTATGAGCGTTATCTCATGTGGGGTAAAACCAGAAAAATCTGTTATATTTATGCTTCCAGGTGAAGCTGTGGGAGTAGGATCAACAGATAAAATTGATGCTTATAATGATTTAGTTGATGAATTCAATGAATTACATAAAAATGATTCAGGATTTGCGCCAATTAAAGTAAAGTGATCAAAATCAGGAACAATCAATGATTCAATCTTAACAGGTGATAATTTACCTGATTTATATATAAGTTATGCAGATGCAGTTTCATTGTATGCAAATACAAAAGTATCTAATCAAGTGAGAGACATGGAAGCTTCATTAGGTGAAGCAGGATTTGCAAACTTAAAAAATGAC…
34225	36583	+	peg.24	mfl024	2358	49580	39308	53362	42688	56677	33362	45829.5	8902.93	3222.46	2635.79	3326.67	2518.39	3208.88	2327.02	2873.2	429.155	757.935	0.329349	2.49625	0.718803	0.00175747	2.31877e-24	1.39639	Putrescine_transport_ATP-binding_protein_PotA_(TC_3.A.1.11.1)	MalK;V_ATPase_I superfamily	ATGAGTATTAAACTAAAAAATATAACAATTGACTATGGAAATTTCTTGGCGGTAAATGACCTAAGTGTAAATATTAATAAAGGGGAACTAGTTTCTCTTTTAGGACCTTCTGGTTGTGGAAAAACAACCGCATTAAATGCTATCGCAGGATTAATAAATACAACATCAGGACAAATTCTTTTTGATGGTGTTGATGTTACACACAAAACACCTCAGCAAAGAAATATAGGACTAGTTTTTCAAAGTTACGCATTATATTCACATATGAGTGTTTTTAAGAATATTGCATATCCTTTATATCACTCAAAAGATTTTAAAAAAGAATTAGCAAGAGACAATTTTAAATATAAAAATAGATTAAAAGATCTAAAACAAACAAAATCATACGAATTAATAATT…
36575	37565	+	peg.25	mfl025	990	47544	35519	29861	36674	33372	35569	36423.2	5960.78	7360.14	5672.82	4433.95	5153.28	4500.26	5909.2	5504.94	1087.51	316.928	0.631019	1.99987	0.57587	0.001408	4.44266e-24	2.67543	N-Acetyl-D-glucosamine_ABC_transport_system,_permease_protein	UgpA	ATGCGTAAAAATAAGAAAGATGAAGGTTTTGTTTTAATTGATGATAGAGTTATAAATCCTAAAGGTAAAAAAGCAAAATCTAAAAATATGGAAAAAGGAAGATTTGACCTAATAAACCAATTAATTTGGGTTTTACCAGGTTTATTCTTTGTATGTATATTTTCATACTTTTCAATTTTTATTGTTTTTAAATATGGATTAAGTGCGAATGGTGCAAATGGTGTTTTTATATTAAGCATTAAAAATATAGGTAATTTATTTACTGAGCCTACGCATGAATTTCCAATAGCGTTAAGAAATACTTTAATTTATGTTTTAGTTTCAGTGCCAATTTCATTGCTGATTGCACTTTGAACTGCCAAAGCATTAAGTAACGTTTTAAGTAAAAGAGCTTTTGCT…
37573	38899	+	peg.26	mfl026	1326	9945	6044	10146	9304	18887	14265	11431.8	4495.04	1149.44	720.7	1124.79	976.083	1901.56	1769.38	1273.66	463.012	425.176	0.145997	0.620743	0.178745	0.000437031	1.02788e-24	0.619006	Maltose/maltodextrin_ABC_transporter,_permease_protein_MalG	UgpE	ATGGAAAAAATAAATAACGAGTGAAGTAAAAAAACTAAAACTGAAGATTGAATTCACAAAAATTCATTTAAAAAGATTTCTGTTAAAGATAAATCTTTTAATCAATCTGAATCTAATGTTGATTCCATTATTTATGTTGAAAAAACAACAAAAGTTGTTAGTTCTGAAAAAGATAAACATGAAATAGTTGTAAATAAATTAACAAGAAAAGAAAAATATGAAAATGATTTAAAATTTCAAGAAGAACAAATAACTTTAAGAGAATCTAAAATTGTTGTTGAAGCTAACTTTTTTAAGAGAATATGATTAAAGTTTTGTTTATCATTATTTTTATTTTGAAATAAAAAACATTTTAAAATTAAGCACGCATTTTATATAAGATCAGTAAATAAAAGAAAA…
38898	40035	+	peg.27	mfl027	1137	36830	36407	35548	28342	58492	31444	37843.8	10639.1	4964.4	5062.89	4595.96	3467.61	6867.94	4548.52	4917.89	1110.79	365.486	0.563726	2.06034	0.593281	0.00145057	3.96889e-24	2.39012	competence_protein_ComEC	metallo-hydrolase-like_MBL-fold superfamily	ATGAGAAAAAAAATAAACTTGCTATTTTTAAGCATGATACTTACTTTAATAGCTTTTTTGTCTATTTTAACAGTTTCTTGTGGAACTAAAATAAAAGAAATTACCGGCAATGTTTCATTTTATGTATTATCAATTGGAAGTGGAAATTTTACTTTTTTAGAAAAAGATGGTCATGCAGTTGTAATGGATTCTGGGGTTGGTATTGGTGAAAATAACAATGGAGATTCAATTGATTCAATATCATCAGAAACATTTGCTTTAAATAACGGAAGTTGAGTAACTGCAAATCCAAGGGATGGTAAAGCAATTACAGATTTTATGAAGAATACAGCTGGAGTTCAAGTTATTGATGCTATATTTATTTCGCACAAACATTCAGATCATTATAGTGCTTTAAAA…
40144	40462	+	peg.28	mfl028	318	21	237	1770	645	4249	7157	2346.5	2822.97	10.1209	117.841	818.216	282.158	1783.82	3701.66	1118.97	1423.71	102.483	0.128265	0.131449	0.0378512	9.25463e-05	9.03043e-25	0.543825	hypothetical_protein	DUF1904 superfamily	ATGCCAATCTTAAAATTCAACGGTACTACTGAAGAAAAAGTAAAAGAATATTCAAAAAAAATAAACGAGATAGCTGACTTAATTGTTTCAAAGCCTGAAGCAATTTTAATGATGGTTAACAACAACAATATTTTTGTAGCTAAAAACACAAATAAAAGAATTTATGTTGAAGTAGACTGACTTAAAAGATCTGAAGAATCAAGAGTTTTATTAGTTCAACACTTAACCAATTTTTTTGGTAACCAAGGGGTTAATGTATCTGTAAAATTTACTGAAATAAATAATGACTTATACGTTAATAACGAAAAAAGAGGATAA
40464	41442	+	peg.29	mfl029	978	916	985	5315	7331	3904	9906	4726.17	3553.93	143.543	159.247	798.889	1042.76	532.919	1665.91	723.878	580.827	316.528	0.0829765	0.262644	0.0756291	0.000184913	5.84193e-25	0.351809	tRNA_dihydrouridine_synthase_B_(EC_1.-.-.-)	Dus superfamily	ATGAAAATAGGAAATGTAGAAATAAAAGGTAAATTAGTTCAAGGGCCAATGGCTGGTGTATCTAATCCACCATTTAGATTAATATCAAAAGAAAAAGGTGCTGATTTAGTTTGTGCTGAAATGGTTTCTGTAGAAGGAATGACACATAACAACAAAAAAACATTTAGCATGTTAGCAGTTGAAAAAAAAGAACACCCAATGAGTATGCAAATTTTTGGGAATGATGTTGAATCATTTATTGTGGCGACAAAGTGAATTGATGAAAATGTTGATTGTGACATTATAGATTTAAACATTGGTTGTCCTGCACCAAAAGTAGCTGTTAGATCAGCGAGTGGATCAAGTTTATTAAAGACACCGGAATTAATATATGACATTGTAAAAGCAGTTGTTGAAAAT…
41443	42943	+	peg.30	mfl030	1500	5743	6617	17988	18061	29254	13389	15175.3	8716.1	586.777	697.499	1762.84	1674.99	2603.66	1468.08	1465.64	746.953	483.355	0.168003	0.812051	0.233833	0.000571721	1.18282e-24	0.71231	Lysyl-tRNA_synthetase_(class_II)_(EC_6.1.1.6)	lysS	ATGTCAGAAAGAAAATTTACTGAACAAGAATTAGTTCGTAGAGCTAAACTTGAAAAATTAATTGAAAACAAATCTAATCCTTATGAAGTTAGCAAGTATGTAAGAACACATTCTTTAAAAGAATTGATTGAATTATTTGGTGGATATGAAAAAGATGAGTTAGCAACTTTACAACAAACAGAAATTAGCATTGCAGGAAGAATTAAACTTTATCGTGAGGCTGGTAATAAAGCAGCATTCTTAAATATTGAAGATCAAGATTCAGATATTCAAGTTTATGTAAGACAAGACGAAATTGGTGATGCAGCATTTGCTAACTTCAGAGAACTAGATCTTGGAGATATTGTTGGGTTTAAAGGAATTATGATGAAAACAAACCATGGTGAACTTTCACTAAGA…
42978	43698	-	peg.31	mfl031	720	12	5198	1363	4573	4480	1485	2851.83	2157.19	2.55431	1141.5	278.282	883.546	830.684	339.224	579.299	436.513	231.571	0.0664037	0.153772	0.0442791	0.000108262	4.67513e-25	0.281543	Glucosamine-6-phosphate_deaminase_(EC_3.5.99.6)	SugarP_isomerase superfamily	ATGAAAATAATAAAAACAAAAGATTATGAAAGCATGACCGATAAAACAATTGAAGCTTTCATGGAAATACTTGAAAAAAATAAGCACAAAGAGCGAATTAATGTTTCTGTAACTGGTGGTAATAGTCCAAAACTATTTTACTCAAAAATAATAAGTATTTTAAATGAACTTGCATACTTAGATAAAATACACTTCTATAACTTTGATGAAGTGCCTTTTAGAAATGACCTTTCAACAGGTATTACCAGTAAAGATTTAGAAGAATTGCTTTTTAGCAAAGCAAAAATTAAACAAAAAAATATTCATAGACTAAATGTTCTAAATTATAAAGAATATATAGATCAATTATACAAAGATGGTGGTCTAGATGTCGTTCTTTTGGGAATTGGTATAGATGGT…
43809	44535	+	peg.32	mfl032	726	0	140	395	842	0	321	283	318.464	0	30.4905	79.9802	161.338	0	72.7212	57.4216	61.4187	233.295	0.00658211	0.0153557	0.00442173	1.08111e-05	4.6341e-26	0.0279072	hypothetical_protein	HTH_6 superfamily	ATGGAAAATTTTTACGAAAAACTAGAGTATCTATCAAAAGGTTATGTTGATTCTGCTTATAAAAATATGTCAGTAAGTTTATTGTCATCAATTAGGAATGGGAATTTTAAAAAATCAAAAGAGTTGGCCGAAGAATGTTTTGTAAGTGAATCAACTGTTACAAAGTTTAGTAAGTACTTGGGTTTTTCTGGATATAGAGAAATGATATTTTTTTTAAAAGAAGACCATAATTCTTTTTTTGTTAAAAAGACAACTAAAAAAAATAAGAATTTTTCTAGCTTAATAGAATGAATATCATTGCATGAAGACTTTATTGATAAATTATGCAAAGCAATTGAAGTAAAGAATGTACAAGTTAATATATTTGGCTCATATCAGTTACAGGAATCTATTAGTTTA…
44648	47225	+	peg.33	mfl033	2577	1000	24	16	1932	6	1242	703.333	813.387	59.4718	1.47255	0.912699	104.293	0.310833	79.2683	40.9548	46.1229	829.026	0.00469455	0.0389191	0.0112069	2.74008e-05	3.30518e-26	0.0199043	PTS_system,_sucrose-specific_IIA_component_(EC_2.7.1.69)_/_PTS_system,_sucrose-specific_IIB_component_(EC_2.7.1.69)_/_PTS_system,_sucrose-specific_IIC_component_(EC_2.7.1.69)_/_domain_of_unknown_function	PTS_IIB_glc superfamily;PTS_EIIA_1;aro_clust_Mycop superfamily	ATGGAAATTAAAATATATGCTCCCGTAAATTGTGAAGTTAAATCAATGCAAAAATGCAGTGACCCAACTTTTGCAGGAAAAATGCTAGGTGACGGAATCGTTATTGAACCCAAGAATAATGTTTTCACATCTCCATTTGAAAATGCAACATGCACAATGGTTTTCGAGACAAAACACGCGTACGGTTTTGAAGTTCAAGGTTGTGAGTTCTTAATTCACTGTGGAATAGACACTGTTAATTTAAATGGAAAACCATTCAAAACTAATTTACGACAAAATATGTCTGTAAAATTAGGTGATCAAATTTTTTCAGTTGATTTAAAATCAATTAGAGAAAATAACCTTTCAACAGAAACACCTATAATTTTTACAAGTACAGATAAAAAAATAAAAATTAAA…
47226	48678	+	peg.34	mfl034	1452	7	0	936	2	28	3	162.667	378.993	0.738851	0	94.7613	0.191613	2.57443	0.339819	16.4343	38.3836	467.602	0.00188383	0.00880883	0.00253653	6.20182e-06	1.3263e-26	0.00798718	6-phospho-beta-glucosidase_(EC_3.2.1.86)	BglB	ATGAAATTTGAAAAAAAAGATTTTTTATGAGGAGGTGCAACTTCAGCTTCTCAAGTTGAAGGAGCTTTTGATGCGGAAGGGAAATCATTAACAATTGCAGAAATGAGACCTTTCAATCCAAACCTAGATAGAAAAAGCGTAGATGAATTAAATAAATATACAAGATCTGATTATGAGAAATCAATTGATAATAAAGATAACCTTCATTATCCAAAAAGAATTGGCATTGATTTTTATCACAGATATAAAGAAGATATAGCTTTATTCAAAGAAGCAGGAATGAACATTTATAGAATGTCAATTGCTTGATCAAGAATATTTCCTAATGGTGATGAAGCACAACCAAATGCAGCAGGTATTAAATTTTATAAAGATGTATTTGAAGAATGCAAAAAAAAT…
48711	49365	-	peg.35	mfl035	654	6	243	880	1	0	575	284.167	368.675	1.40604	58.7493	197.8	0.212707	0	144.605	67.1288	85.383	209.03	0.00769482	0.0160845	0.00463158	1.13242e-05	5.41751e-26	0.032625	Substrate-specific_component_ThiT_of_thiamin_ECF_transporter	Thia_YuaJ	ATGAAAAGATATTTTTATTTGAGCATTAAAAAGATAACAACAAAAGATATTGCTGTTATGGGTTTGATGTTATCTTTGTATTTAGTATTAAATTTAATAGCGGGATATAGTATACCGCCATTTTTTATAACATTAAATTTACAATTTATACCATTATTTGTTTTAGCTTGTTATACAGATTGATTACGAACACTAATTGTTGTTTTCTTGGCAGGTATAATAGCATTCTTCATGCCTGCAAACTACGATTCAGCAATTCCTTTGGCATATTTATTTGATTATTTTATTCCGCTTCTTTTAGTTGCTTTATGCAGTGTTTTTATTCCAAGAGAGTACAAACAATATTTAGAAAAAGCAAATGTAAATTTAAAATTTTGAGACAGAGTTAAATTCAACGTT…
49571	51101	+	peg.36	mfl036	1530	3851	1623	4921	29	6900	5331	3775.83	2536.51	385.751	167.726	472.807	2.63674	602.071	573.073	367.344	237.378	491.87	0.0421078	0.207116	0.0596396	0.000145819	2.96458e-25	0.178531	Methionyl-tRNA_synthetase_(EC_6.1.1.10)	PRK12267 superfamily	ATGCCTAAGAAATTTTACGTAACAACACCAATCTATTACCCAAGTGGTAACTTACATATAGGACATGCATACACAACAACTTTAGCTGATATTCTTAAAAGATATAAAGACATGCAAGGTTATGAAACATTCTTCTTAACTGGTAGTGATGAACACGGTCAAAAAATAGAAGAAAAAGCAACAGAAGCTGGCTTAACACCAATTGATTATCTTGAAGATAAAGTTGAAAGTTTTAAAACACTTTGAAAAGCTTTAAAAATTGACTACACAAAATTTATAAGAACTACAGATTCATATCATGAAGAAACTGTTAAAAAAATATTTACTTTATTATTAGATAAAGGTTTTATTTACAAAGGCAATTATGAAGGATTATATTGTATTAGTTGTGAAGAATTT…
51297	52656	+	peg.37	mfl037	1359	45615	35030	38431	45270	58653	37285	43380.7	8639.4	5144.15	4075.63	4157.04	4633.95	5761.84	4512.4	4714.17	639.965	437.616	0.540374	2.36476	0.680941	0.0016649	3.80448e-24	2.29111	NADH_dehydrogenase_(EC_1.6.99.3)	NirB superfamily	ATGAAAGTTATTGTTTTAGGTACTAACCATGCAGGAACAACTGCAGTTAGAACATTAAAAAGACTTAACCCAGAAATCGAAGTTACTACTTATGATAGAAATGATGTTATTTCATTTTTAGGATGTGGAATCGCTTTATGAGTTAAAGGTGAAGTTAAAGATCCAAATGGATTATTTTACGCAACACCAGAAATTTTAGAATCAGAAGGAATCAATGTAAAAATGAAACATGAATGAGTTTCAATTGATGCTGATAAAAAAACTGTTTTAATTAAAAACTTAGAAACAGGTGAAACATTCGAAGACAATTACGATAAAGTTATTGTTGCAACAGGTACATGACCTTTATTACCACCAATCCCAGGATTAGACTTAAAAGGTGTACAAATTTGTAAAAAC…
52657	53662	+	peg.38	mfl038	1005	13031	7355	11592	14896	14259	10229	11893.7	2805.85	1987.18	1157.15	1695.56	2061.88	1894.15	1674.02	1744.99	326.912	323.275	0.200024	0.646627	0.186198	0.000455255	1.40826e-24	0.848075	Lipoate-protein_ligase_A	Lip_prot_lig_C superfamily	ATGATTAATCTATTTATTTCAAAATCAAACGATCCAGCATACAACTTAGCTGTTGAAGAGTATTTGACATATCATTACCAAACTAAAGACCCTATTTTGTATATTTGACAAAATAGCAACACAATTGTTGTTGGTAGAAATCAAAATACTTATGCTGAAATTAACATTGCTGAAGCGATGAAAGATGAAGTAAAAATTATAAGAAGAAACACGGGTGGAGGTACTGTTTTCCATGATATGGGAAATGTGTGTTATTCACTAATTGTTAACAATGATAAAAATTCACAATCTAACTTTGAAATTGCTTTACAACCAATTATTCAGTATTTAAGATCTGAAGGTTTAAATGCTAATTTCTCAGGAAGAAATGATATTGAAATTGACGGTTATAAAATATCA…
53675	54788	+	peg.39	mfl039	1113	18540	23242	20523	22186	35176	24911	24096.3	5855.66	2552.94	3301.81	2710.61	2772.96	4219.31	3681.19	3206.47	651.338	358.732	0.36755	1.31852	0.379672	0.000928298	2.58772e-24	1.55836	Pyruvate_dehydrogenase_E1_component_alpha_subunit_(EC_1.2.4.1)	PDH_E1_alph_x	ATGAAATATATAGGAAAATTTGATCCTCAAAAAGATGAAATTGTTCGTGTAATGGATAAAGATGGTAAAATCATTAATCCTAAATTAGCTCCATCAATTTCTGATGAAGAATTAATAAAAGCATACTCAATTATGAATCTTTCAAGAAGACAAGATGATTACCAAAACAAAATGCAAAGACAAGGAAGATTATTATCTTTCTTAAGTTCAACAGGACAAGAAGCTTGTGAAGTTGCATATACAATGGTTATTGATCCAAAGAACGATTTCTTCGTTTCTGGATATAGAAATAACGCAGCTTGATTGACAATGGGTCAAACAGTTAGAAACATTATGTTATATTGAGCAGGAAATGAAGCTGGAGCAAAAGCACCAGAAGGTGTTAATTCATTACCACCA…
54787	55777	+	peg.40	mfl040	990	29907	37934	27306	23202	30158	29908	29735.8	4817.51	4629.81	6058.53	4054.57	3260.25	4066.85	4968.72	4506.45	957.949	319.019	0.516565	1.64794	0.474529	0.00116022	3.63685e-24	2.19016	Pyruvate_dehydrogenase_E1_component_beta_subunit_(EC_1.2.4.1)	AcoB	ATGGCAGTTATTAATAATATTAAAGCAGTTACTGAAGCACTTGATGTTGCAATGGACCGTGATAAAAACGTTATTGTTTTTGGTGAGGACGTTGGTTTAGAAGGTGGAGTTTTTAGAGCTACTCAAGGATTACAACAAAAATATGGAATTGAAAGAAGTTTTAATGCCCCTATTTCAGAAGCAATGTTTGCTGGTGTTGGATTAGGAATGGCAATGAATGGTATGAAACCTGTTGTTGAATTACAATTCCAAGGTTTAGGATTACCAGCATTACAAAACGTTATTGCTAATATTTCACGTATGAGAAATAGAAGCCGTGGTAAATGAACAGCACCTATGGTTATTAGAATGCCAATGGGTGGAGGAATTAGAGCCTTAGAACATCACTCAGAAGCTTTA…
55797	57066	+	peg.41	mfl041	1269	13558	17388	15467	18306	16837	12294	15641.7	2330.5	1637.42	2166.52	1791.7	2006.75	1771.31	1593.4	1827.85	220.197	409.036	0.209522	0.857021	0.246782	0.000603382	1.47513e-24	0.888344	Dihydrolipoamide_acetyltransferase_component_of_pyruvate_dehydrogenase_complex_(EC_2.3.1.12)	PRK11856	ATGTTTAAAGTAAAATTTGCCGACATTGGAGAAGGGCTTACTGAAGGAAAAGTAGCAGAAGTTCTTGTTAAATTAGGGCAAGAAATAAAAGAAGGAGATGCTTTATTTTTTGTTGAGACAGATAAAGTTAACTCTGAAATTCCAGCACCAGTTGGTGGAAAGATTGCAAATATTTTAATTTCTCAAGGACAAGAAATTAAAGTTGGAGATGTTGTTATTGAAATTGATGATGGTTCTTCAGCGGCTGAAGTAACACCTGTAGCAGAAATTAAAACTAAGAATGAACCAATTGAAGAAAATGCTTCAGTTGTAGGGTCAACACCTGTATCAAATGATGTTATTGCTTCAAGAGCAACAACAAATGCAGCAGCAGAAATTTCAAATAGTGGTGTTAAAGCA…
57081	58890	+	peg.42	mfl042	1809	48981	55119	58886	60057	59316	43901	54376.7	6578.77	4149.68	4817.66	4785.15	4618.34	4377.47	3991.43	4456.62	340.974	583.17	0.510852	2.97914	0.857853	0.00209745	3.59663e-24	2.16594	Dihydrolipoamide_dehydrogenase_of_pyruvate_dehydrogenase_complex_(EC_1.8.1.4)	lipoamide_DH;E3_binding superfamily	ATGTTTAAAGTAAAATTTGCCGACATTGGAGAAGGGCTTACTGAAGGAAAAGTAGCAGAAGTTCTTGTTAAATTAGGGCAAGAAATAAAAGAAGGAGATGCTTTATTTTTTGTTGAGACAGATAAAGTTAACTCTGAAATTCCAGCACCAGTTGGTGGAAAGATTGCCAAAGTTTTAATTTCTGAAGGACAAGAAATTAAAGTTGGAGATGTTGTTATTGAAATTGATGATGGAAGTGCTACTGTTGAGGCAGCACCAGCTGCAGAGGAAGAAAATGCTTCAGTTGTTGGTTCAACTCCTGTATCAAATGATTTAATTCCAAGTAGAGGGCCAGCACCAACTCAAAATGTTGCTGCTCAACCAACTCCAGCACCAGTTGCAACAAAACATACAGATATT…
58891	59860	+	peg.43	mfl043	969	20114	13348	21493	23486	25773	17803	20336.2	4384.51	3181.27	2178.04	3260.58	3371.68	3550.84	3021.77	3094.03	482.778	311.936	0.354662	1.10632	0.318568	0.000778898	2.49698e-24	1.50372	Phosphate_acetyltransferase_(EC_2.3.1.8)	PTA_PTB superfamily	ATGTATTCAGTAGAACAAATCAAAAAAATTCTAGTAGACTCAGATCATAAAAAAACCATAGTTTTACCCGAAGGTGAAGAACCTAAAATTCAAGAAGTAGCTAATACTCTTGTTAAAGAAAATATTTCAAAAGTTATTATGTTATTTCAAAAATCAGAATCAATACCGTCATCATTAGATTCAAAAATTGAAGTTATTGCAATTGATAAATTGGATAAACAACCATTAATTGAAAAATTTATGGATTTAAGAAAAGACAAAACTAATTTAGAACAAGCAACTAAATTGATGGGACAGGCCAATTACATAGGTGCAATGTTGGTTAAAATGGAAAAAGCTGATTGTATGCTATGTGGAATAACATATACAACAGCTGATACTATAAGACCTGCATTACAA…
59861	61052	+	peg.44	mfl044	1191	14974	3466	28412	18192	23198	19622	17977.3	8467.44	1926.87	460.141	3506.81	2124.85	2600.33	2709.72	2221.45	1022.98	383.441	0.25464	0.976394	0.281156	0.000687426	1.79278e-24	1.07964	Acetate_kinase_(EC_2.7.2.1)	PRK00180	ATGATTTTAGTAGTTAATGCAGGAAGTAGTTCAATTAAATTTAGATTATTTAATGATTTAGATAAAAGCAATCCAATTGATATTCTTGATGGTTTAGCAGAAAGAATAACTGTTGATGGTGCAGTTTCATTTAAATATGAAGGTAAAAAATATGAATATAATGTTGAATTACCAAATCATGAAGTAGCAATTAAGTTTATTTTAGATAAATTAATTGAATTAAATATTATCAGCAATGTAGATGATATAAATGCTGTAGGATTCAGGGTTGTTCATGGTGGAACAATAAGTAAATCTTCAATTATAGATCAAAAAGTCTTTGACACAATTAAAGATGCAGTTAAATTAGCACCATTGCATAATCCAGGGGCTATAACAGCCATTGAGGCCATTGAAAAA…
61125	61926	+	peg.45	mfl045	801	169	63	368	1824	861	3195	1080	1220.32	32.3355	12.436	67.5363	316.776	143.503	656.041	204.771	247.186	258.432	0.0234725	0.0606604	0.0174673	4.27077e-05	1.65257e-25	0.09952	Pyrroline-5-carboxylate_reductase_(EC_1.5.1.2)	P5CR_dimer superfamily	ATGAAAAGAGTATTATTTATAGGTTTAGGTCATATGGGTTCTTCACTTGTTAAGGGAGTTTTAAAAAATTCAAATAATAAAATAGAAGTTTTTGGATACGATGTAATAAAAGAAGTTCAAGATAAAGCAATAAAAAATATTCAAGGGCTAAGACCTTTAAAAGATATTTCAGAAATAGAACTTAAAAAAATAGATTATATTGTCATAGGGACAAGACCTATTGATGTTGAACCTTTATGTAAAAATATGGATCAATTAAACATTGATGGAAAAACTATTATTTGTATGGCGAATGCAGTTACAATAGAAGATGTTCAGAATAATTTTGTAAAAAATAAGAAAGTTTCAGTAATTAGAATGATGCCAAACATGAATGCTTCTATACAAAAATCTGTGACA…
61952	62552	-	peg.46	mfl046	600	10333	11354	7263	9774	20389	10706	11636.5	4513.26	2639.37	2992.07	1779.45	2266.11	4536.65	2934.73	2858.06	938.415	192.801	0.327613	0.631641	0.181883	0.000444704	2.30655e-24	1.38904	FMN-dependent_NADH-azoreductase	PRK01355	ATGAGTAAATTATTAGTTATAAATGGTTCTGTTATTCCAAGTGATAAATCAAATTCACACGAAATGGCAAGAATATTTTTAGAGGAATACAAAAAAGTTAATCCAAATGACGAGATTATTGAATTAGATTTAAATAAACTTGTTGTCGGAACAAATGTTTTAACAACTGAAACTTTTTCAACTTATTGAGGTGAAGAAGAAGGAATGAAATATATTAATCAATTAAAAGATGTTGATAAATTATTAGTTATCGCTCCAATGTATAACTTCCATGTTTCTGGAATGTTAAAAAACTATATTGACCATGTTGCTTTAGCTAACCAAACTTTTTCTTATAAATACGCAACAAAGGGTGCAAGCATTGGTTTATTAGATAAACTTAAAGTTCAAATACTTGCT…
62638	63439	+	peg.47	mfl047	801	4	1430	103	744	1	3124	901	1224.55	0.765337	282.278	18.9028	129.211	0.16667	641.462	178.798	251.554	257.935	0.0204952	0.0528642	0.0152224	3.72188e-05	1.44295e-25	0.0868967	Putative_deoxyribonuclease_YcfH	TatD_DNase	ATGTTAAAAGAAAATAAGATTTTTGATGCACACATACATTTTAATGATGATTATAAATATACAAATGAAATGATAGAACCTATGATTAATGAAGCTATTAAAAATGATGTTGAAGGTTTTTTATGCGCAAGCTTTGATATTAATTCAAGTAAAAAAGCTGTTGAACTTTCTAAAAAATATAAAGGAATTGTTTTTGCAGGTATTGCTATTCATCCAAACGATGTTTCAAAAAATAATTTTTCAGTTATGGAAGAATTAGATGAATTAGCAAAAGAAGCAGAGGTTATAGCAATTGGTGAAACAGGTCTTGATTATTTTTATACTAAGGAAGACGCAGAGTTGCAAAAAACATTTTTTAAAAAACATATTGAGTTAGCAAAAAAACATAATAAAGCATTG…
63481	64273	+	peg.48	mfl048	792	20727	10884	22788	23737	14565	17536	18372.8	5001.85	4010.85	2172.89	4229.64	4169.28	2455.14	3641.65	3446.57	905.227	255.413	0.395073	1.00907	0.290564	0.00071043	2.78149e-24	1.67505	Putative_deoxyribonuclease_YcfH	TatD_DNAse	ATGGCAGGAGTATATGATACACATTGTCACTTAAATGACAATATTTATATTGAAAATGAAATCTCAAGCAGCGAAATGGCGGCTGAGGCTAAAAAAAGCGGAGTAGACATAATTAATAATGTTGGGTATGATATAAAATCATCAAAAGTTGCTTTAGTTCAAGCACAAAAAAATAAACATGTTTGAGCATTAGTTGGAATACATCCAACACACGCACAATTTTTTACAGATGAAGCATATAATACTTTAGAGATTTTAGCTAACGCAGATAAAGTGGTTGGAATTGGTGAGACCGGTTTAGATTATTCAAGAGGCATTGAATATAAAAACCAACAAATTAGTGGATTTACAAAACAAGTTAAACTTGCTAAGAAAATGGATTTACCATTAATGTTACAC…
64525	64846	+	peg.49	mfl049	321	2	0	1	99	1256	16	229	504.57	0.954884	0	0.457949	42.9033	522.366	8.19799	95.8134	209.616	103.621	0.0109829	0.0113806	0.00327708	8.01245e-06	7.73244e-26	0.0465658	hypothetical_protein		ATGAAAAACGAAGAATTTGAAGTTATTAATAAACTAGGTGGAAAACAAGTTAACATTTATTTAAATGATGAGACTTTAATATTAGAAAAACTTTTTGAACAAAAATATAATCAAAAACCAAATAGATCAAAAATATATAAAGATTTTTTAAAAAAACAATTAGGTGATGATTTGTTAAGTGAAATAAATGATTTTGATAAAAACATTTGCAGTTGTTGTGAAGGTGATTTTTCATTTACAAAAAAACAAATGTATTTATGTAATAATAAAGAAAATAAAACAGCGTGCATAATTTGCGAAGACTGTATAATAAAAAAATAA
64862	65354	-	peg.50	mfl050	492	4	0	1	525	1	0	88.5	213.846	1.24601	0	0.298784	148.441	0.271347	0	25.0429	60.4544	158.268	0.00287061	0.00454325	0.00130824	3.19866e-06	2.02104e-26	0.012171	Peptide_methionine_sulfoxide_reductase_MsrA_(EC_1.8.4.11)	PRK14054	ATGGAAAATAAAACTATATATTTAGCTGGGGGTTGTTTCTGAGGAGTTCAAGCTTTTTTTGATTATCAAAAAGGAATAATTAAAACAACTGTTGGTTATGCACAAGGCGATATAGATAACCCTACTTATGAAGAAGTTTGTACTGGAAAAACAAATCATACAGAAACTTTAAAAATTGAATTTAATGAAAAAGAAATATCTCTTAAAGAAATATTAGATTTATATTTTTCAATAATAAATCCATTTTTACTAAACCAACAGGGGAATGATAGGGGTACACAATATAGAACTGGTATATATTCAATAAATGAATTTGATTTTACTTTTGTAAAAAAATATTTGGAAAACTTTCAAAAACAAACAACTCAAAAAGTTGTTGTTGAAAATGAAATATTAAAA…
65343	65649	-	peg.51	mfl051	306	0	0	0	0	0	1	0.166667	0.408248	0	0	0	0	0	0.537491	0.0895818	0.21943	98.6825	1.02686e-05	1.01333e-05	2.91791e-06	7.13428e-09	7.22953e-29	4.35373e-05	Transcriptional_regulator,_HxlR_family	HxlR	ATGGAAAAATTTTGCCCATTAGAATACACATTAAATTTTATTAAATCAAAGTGAGTTATATTAATCATACGAGAACTTTCATTTGGAACTTGTCGCTTTAATGAATTGGAAAAAAGAATAGCAGGCATTAGTCAAAAGGTATTAACATCAAACTTGAGGTTTTTAGAAGAAAATAAACTTGTAGAAAGAACAGTTTACCCTGTTGTTCCACCAAAGGTTGAATACAGTTTAACAGATTTAGGTAAAAGCTTAAAACCAATACTAGATCAAATGAGTGATTGAGGAGTCAAAAATTATGGAAAATAA
65767	66367	+	peg.52	mfl052	600	0	4	1217	1297	3487	7	1002	1363.71	0	1.0541	298.168	300.711	775.874	1.91884	229.621	304.946	192.943	0.0263209	0.0507843	0.0146235	3.57545e-05	1.85311e-25	0.111597	FMN-dependent_NADH-azoreductase	FMN_red superfamily	ATGAAAAAAGTATTAGTAATTAATTCAAGTGTTTCTCAATTAAACAATTCAGATTCATTAGCAATGTCAAACATGTTTATTGAAGAATATAAAAAAATGAATCCAAATGATGAAATCATTAATCTAGATTTAAATGAGACTAAAATGTCACAAAAAACATTAACAAGAAATAATATCGCTGAATATTTCAATCAAGAAGATTCATTTGATTTTATAGAACAATTAAAATCAGTTGACAAAATAGTTTTAAATTTTTCAATGGTTAACTGAGGTATACCAGCTATATTAAAAAACTATATAGATCATATAACAATTGCAAACCTTACTTTTACATATAAGGGCTCAACAGATGGTAATGCAATAGGGTTACTTTCAAATATACAGGATGTTCAAATTTTA…
66404	67943	-	peg.53	mfl053	1539	1760	6080	12379	7002	6828	6335	6730.67	3384.5	175.267	624.653	1182.41	632.913	592.305	677.018	647.428	320.558	495.393	0.0742132	0.367647	0.105865	0.00025884	5.22495e-25	0.314654	COG0488:_ATPase_components_of_ABC_transporters_with_duplicated_ATPase_domains	Uup	ATGAGTTTAATATTATTAGAAAACATATCACATCAAAATGGTGGAAAAAAATTATATGAAGAATCAAGCATGCGAATCAACAAAGGTGAGCACGTTGCTCTTTTAGGTCCAAACGGGGCTGGTAAAACAACTTTACTAAATATTATTTCTCAAAAAATTGTTCCAGATCACGGTTTGGTAGAATGACATCCAAAAGCAAAAATTGGATATCTTGATCAACACCAAGAAGTTGACATGAATATTACTGGAGAAGAATATTTAAAAGATGCATTTAAATATCTTTTTGACATGGAAGCGCAAATTCATAAAATTTATGAAGACATGGCTACCGAATACAAAGAAGAAGAACTTGTTAAAGCTCTTGCTTTACAAGATGAATTAAATATTAAAGGGTTTGAC…
68212	68800	-	peg.54	mfl054	588	1576	1555	355	0	6263	64	1635.5	2375.2	410.775	418.145	88.7509	0	1421.99	17.9017	392.927	538.048	188.153	0.0450403	0.0847444	0.0244024	5.96639e-05	3.17104e-25	0.190965	Conserved_hypothetical_prolipoprotein		ATGACTCAATCATTTATTTTTATATTTCTATTTATCGTCGTTATTTTAGAAGTTACTTTCATTTCATTAAATAAAAGCATGAAGTGAAAAATTATACTTATTTTATACTATGTTGGTTGATTAGTTTTTTGACTTTCATTTAATATTATTGAGATTGTTTCTGCGCCTAATAGAAACGATGAATTTGGTCCAGGTGTAAATGGCTGATTTCTTGATAGTCAAAAAATAAGACAATATATTTTAATTGCAATTTTTATTATAGAAACATTAGGTTTCGTTGCAACTTTTTATTATCTTAGATTTAAATTTTCTAATAGAGCAGGCCTTTTAAAAAATGGTTACAGAGTTGACTCAATTAAAACTTTAACTATTTATATATTATCAAGTTTAGTTGTATGA…
68964	69918	-	peg.55	mfl055	954	3635	136	2422	3172	2705	6008	3013	1902.81	583.958	22.5405	373.205	462.536	378.538	1035.8	476.095	331.933	307.531	0.0545737	0.167831	0.0483275	0.000118161	3.84224e-25	0.231385	Probable_5'-3'_exonuclease_Bsu_YpcP	53EXOc	ATGAATACATTAAATGAAAAACGCACGATATTAATTATCGACGGGTATCATTTGCTACATAAGGGTTACTACGGAACTCTTAAGAGAAAGAAATTAGCAACTAACAGAGAAGGTGTTCCGATCAATGCGATTTACACTTTTGTTGCAAAAATTAATCAATTAGTAAAGAAAAATAACTACTACAGCATCATTGTTACTTTAGACATGGATGAAGGTTGTTGACGTCGAGAATTGTATCCAGAATATAAAGCAAAAAGAAAAGAAACTCCTGAAGATTTAGTTCCACAAAAACAAATCATTAGAGAATTTTTAACTGCGGCTAATATTCCATGATATGAAATGCCTAGATACGAAGCTGATGATATTATCGGAACAATTAACAGAATAGCTCTCAAATTA…
69976	70537	-	peg.56	mfl056	561	3	9	1	67	1	327	68	129.434	0.819566	2.53661	0.262035	16.6139	0.237973	95.8688	19.3898	37.9955	180.224	0.00222261	0.00400567	0.00115345	2.82017e-06	1.56482e-26	0.00942356	FIG000605:_protein_co-occurring_with_transport_systems_(COG1739)	UPF0029	TTGAAAACAATAAAGACTAAAATGGTTTACTCTGAAACTACAGAAATTAAGAAATCAAAATTTATTTGTACCGCTTTTCAGGTTAATTCCAAAGAAGAATTAGAGCAGTTTTTAAAAGACTTTTCTTTAAAAGATGCCAGACATAATTGTTATGCTTACAAAATTGGCACTAAAAATGTTTTTGGTGGTTACAGTGATGATGGAGAACCAAAAGGCACTGCAGGAAAACCCATTTTTAACGTAATAGAAAAAAATAATTTAACTAACATTTGTGTATTGGTTACAAGATACTTCGGTGGAATAAAACTTGGTGCTGGTCCTTTGACCAGAGCATATACTTCAAGCGCAGCTAATATTATAAAAATTGTTGAGCTTGAAGAAATTAAAGAAATAAATAGT…
70614	73446	+	peg.57	mfl057	2832	21117	21946	23919	27969	10497	20006	20909	5818.03	1142.78	1225.28	1241.57	1373.87	494.837	1161.88	1106.7	310.597	912.776	0.126859	1.15794	0.333432	0.00081524	8.93144e-25	0.537864	Protein_export_cytoplasm_protein_SecA_ATPase_RNA_helicase_(TC_3.A.5.1.1)	secA	ATGGCATCAGATAAAAGTTTACTTCGCATGTATGGAAAATATGCAAACGAAATTCTTTCATTAGAACCTGAAATGAAAAAACTTGCAAATGAAGATTTTGCAATCAAAACTCAGGAATTAAGAGATAGGATAGCAAATGGAGAGCATGTAGATGATTTAGTTGTTGAAGCTTATGCTTTAGCTAGAGAAGCTGCAAACCGTGTCTTAGGATTAAATGCATATAAAGTTCAATTAGTAGGGGCAATAATTTTACACTTTGGTGATATTGCTGAAATGAGAACCGGAGAAGGTAAGACACTTACAGGGTTATTCCCAGCGTATTTAAATAGCTTAACTGGTAAAGGTGTTCACATCGTTACTGTTAATGAATACTTATCAAGACGTGACTCTGAAATAAAT…
73506	75510	+	peg.58	mfl058	2004	488	3503	7678	5405	728	2059	3310.17	2817.84	37.3205	276.386	563.212	375.196	48.498	168.986	244.933	203.331	645.758	0.0280761	0.181304	0.0522071	0.000127646	1.97669e-25	0.119039	Excinuclease_ABC_subunit_B	PRK05298	ATGAAATATATTAGTGATAAAAAATTTGAATTAAATAGTTTTTTTAAACCTGGGGGAGATCAACCCAAAGCAATTGAAAAATTATTAAAAGGTTTAAAAGAAAATAAAAAACACCAAGTTCTTTTAGGTGCTACTGGAACTGGTAAAACATTCACAATGGCAAATATAATTAAAGAAATTAATAAACCAACTTTAGTTCTTGCACATAACAAAACTTTAGCTATGCAATTGTATTATGAGTTGATGGAATTCTTTCCTAATAATAGAGTTGAGTATTTTGTTTCAAATTTCGACTTCTTTCAACCTGAAGCATATAAGCCTGCGACTGATTTATATATTAATAAAGATGCCAGAATTAATATGGAACTTGATATGTTGAGAATGAGCGCTATGAATGCA…
75509	78359	+	peg.59	mfl059	2850	10308	8914	7334	7007	21330	7669	10427	5478.11	554.313	494.54	378.284	342.017	999.163	442.574	535.149	239.917	917.943	0.0613429	0.563093	0.162144	0.000396443	4.31882e-25	0.260085	Excinuclease_ABC_subunit_A	uvrA	ATGGAAAATAAAATAGTAATAAAAGGTGCAAGAGAAAACAATTTAAAAAACGTTGACTTAGAAATACCAAAAAATAAGCTAGTTGTTTTTACTGGATTAAGTGGTAGTGGTAAATCATCATTAGCTTTTGCAACAATTTATGCTGAAGGTAGAAGAAGATATATTGAATCTCTTTCAGCATATGCAAGACAATTCTTAGGTGGAAATGAAAAACCTGATGTTGATTCAATCGAAGGTTTAAGCCCCGCAATTTCAATTGACCAAAAGACTACATCTCATAACCCGAGATCAACTGTTGGAACTGTGACTGAAATTTATGATTACTTAAGATTGCTTTATGCAAGAGTTGGGACACCATATTGTATTAACGGTCATGGGCAAATACATGCTGCAACAATT…
78342	79449	+	peg.60	mfl060	1107	6348	4060	11698	5440	12125	3927	7266.33	3710.98	878.85	579.899	1553.41	683.615	1462.26	583.453	956.914	441.266	356.359	0.109689	0.390887	0.112557	0.000275202	7.7226e-25	0.465066	Dihydrofolate_synthase_(EC_6.3.2.12)_@_Folylpolyglutamate_synthase_(EC_6.3.2.17)	FolC superfamily	ATGATTTCAGTAGATAAGTTTTTAATACCTATTCAACAAAGATTTCAAAATGAATACAATTTAGATAAAGTTTTAAAACAATTAAATAATATTGAAAAGAAGATACCAACTATTAATGTGGTTGGGACAAATGGAAAAGGAAGCACTTCTTTTTTCTTGTCTCATGGGCTAAAAACAAAATATAAAAAAGTTGGATTATTTATTTCTCCAGCTTTCTTATATCACAATGAGAGAATTCAAATTAATAACGAACCAATAAGTGATGAAGATCTAAAAAAATATATTTCAAAAGTTGAAAAATTTATTAAAGATTACAATCTAACATTTTTTGAAATATGAACTTTAATAGCAATCATGTATTTTTATGATAACAAAGTTGATATTGCTGTAATTGAAGCA…
79464	80139	+	peg.61	mfl061	675	830	3740	1399	3	4565	5327	2644	2186.57	188.452	876.076	304.674	0.61827	902.874	1297.99	595.114	504.152	215.861	0.0682166	0.147253	0.0424019	0.000103673	4.80276e-25	0.289229	Substrate-specific_component_FolT_of_folate_ECF_transporter	ECF_S_folT_fam	ATGTTATTTTGAATTACTAATATAATTGCTATGTTACTTATTATTGCTATGTTTTTTATTGGTATTTTTATTGATAAAATACATGCAAAAAAATTCACTGTCAAAAATATAACATTATTAGGTTTAATAGTTGCATTGAGTATTATATTAACTAACGTTATAGGGTATTCGATGGTTTTTGGATTTAGAATTATGATTGGTAATTTCATGATTTTCTTTGCTGGAATGGTCTTCGGTCCATTAGGTGGAATTATGGCTGGTTTTTGCTCTGACTTAGTTGGATCAATGATTAATATAACTGGTACATTTCATTTTGGATTTATGCTTTCAAAAATATTTATTGGTTTTTGTGGATCGTTGGTGTTTATTTTTAAGAAGAATAATTTCTGATTTATTAAA…
80224	81157	+	peg.62	mfl062	933	3068	9772	7934	2380	10161	4082	6232.83	3473.81	503.964	1656.06	1250.06	354.859	1453.94	719.588	989.745	536.519	300.674	0.113452	0.341122	0.0982271	0.000240165	7.98755e-25	0.481022	HPr_kinase/phosphorylase_(EC_2.7.1.-)_(EC_2.7.4.-)	hpr-ser	ATGAGTAAATTAACAATAAAAGAATTAGTAAATAAGTTTGATTTTGAGATCATTTCAGGAGCTGAACATATTGATAGTGAAATAACAGTTTATGGACTTAACCGTGCTGGATTAGAGTTAACAGGTTATTTCAATGAAAAAGAAGATAAGAAACATAAACGTGCAATTTTAATGTCTTCAAAAGAAAATAATTATATGTCTCAATTTTCTGATGAAGAAGCATATGAAAAATATAAAAACCTAATTAAAATGGGTTCTCCAGTAATAATAGTTACTCAAAAATTTACAGATGAAAGATTGAGTAAAATAGCAAAGGAATTTAACTTTCCGTTATTAAAAATTAATTACCCATCAACAAGTGAATTAACACAAAAAATATTAGATATTTATGATTTATAT…
81164	82763	+	peg.63	mfl063	1599	1565	5	2115	147	19	8	643.167	944.725	150	0.494419	194.439	12.7888	1.58634	0.822875	60.0219	88.1564	514.206	0.00688018	0.0353783	0.0101873	2.49079e-05	4.84396e-26	0.029171	Prolipoprotein_diacylglyceryl_transferase_and_tran	LGT superfamily;DUF1410;	ATGTGACAACAATACCAAGATTTTTATAGATGAATAAATATATCTAATAAAACACCTGAAGACATGCGTCTTCTTTTTGGTCTTGTCCCAGCATATCCGGTATTCATGTTTTTAGGAATTTGTTTAGTCATATTAGTAACTGTAATACAAATGAATAAAAGAAAAATACCCTTAAGAGAATTAGAAATTGGTATCGTCATAGTTGTACCAATCGGTATAATTGGTGGAACTTTTTTCGGGAAAATATTTTTAAATAATTATCAGAGTTGATCAAATTTTTATAAGGTATTTTTCTTTTGACAACCAGGTATGTCATTTTTTGGCGCATTAGCGCTTGGATCTGCAGCAGGTTTTGGTTGATTTTATAAAAGAAGTAAAACAACTCAAATTTCAATGTGA…
82746	83682	+	peg.64	mfl064	936	6	4438	2257	1937	10	1126	1629	1666.62	0.982428	749.696	354.468	287.882	1.42631	197.859	265.386	278.26	302.06	0.0304205	0.0918883	0.0264595	6.46935e-05	2.14175e-25	0.128979	Thioredoxin_reductase_(EC_1.8.1.9)	Pyr_redox_2 superfamilyLGT superfamily	ATGAAAAAACATATTAATGAAAATTTAAAAGATATTTTAATCATTGGTGGTGGACCTGCAGGTTTGACTGCTGGGGTTTACGCAGCAAGAGCTGGAATGAAAACAATCATTTTAGAAAAAGAAGCACCAGGTGGGAAAATGGTTAAAACTGACACAATTGAAAACTACCCAGGCTTTGATAGTATAAAAGGACCAGACCTTGCATTAAAAATGTACATGCAAGTAATGAATCTTGGAGCTGAATTTGTATATGATGAAGTTATTAAAATTGAAAAAATGGACAATTATTTTATTGTAACTACTTTAAACGGGCAAATAATTGAAGCTTTAAGTGTTATTGTTGCAACAGGTACGTTAGAAAATAAATTAGGTATACCAGGTGAAGATAATCTTTATGGA…
83710	85105	+	peg.65	mfl065	1395	6018	4083	2552	5912	57	5421	4007.17	2340.85	661.155	462.785	268.923	589.55	5.45495	639.142	437.835	256.718	447.984	0.050188	0.224834	0.0647417	0.000158294	3.53347e-25	0.21279	Prolipoprotein_diacylglyceryl_transferase_(EC_2.4.99.-)	LGT superfamily	ATGAATATAAAAGATTTTAAGATAAATAAAATTTCGTTTGATTTTAAACGTGACAAATTAAAGTGAATTTCAATAGGATTATGAGCATCACTTTTTATTGTTGTAATAGTTCTTTTTTCAGTTTTTTGAGCAACAAAAAACGTTAATTGAACGCAAGGTGACAGTTTTTCTGAACCTGTGCATTGAGGAGGAGTAGAAGCAACATATGGTGGTATAGGAATATACCCAATGGCTATGACTCTTGGTATGATTGTTGCTATATTATTCACATTGTATAAATTTTGAAAAAAAGGTTTAAATGTGACTGAGCTTTCAATTGGTATTGCAATTTGTATACCCATTTCACTTATGGGTGCTAGTTTTTTTGGTAAATTAAATGCTGATTCACCCGGAGTTAAT…
85126	86080	+	peg.66	mfl066	954	1001	919	192	1020	1559	1535	1037.67	500.004	160.809	152.314	29.5852	148.735	218.167	264.638	162.375	79.3641	306.59	0.0186126	0.0570645	0.0164319	4.0176e-05	1.31042e-25	0.078915	FIG001886:_Cytoplasmic_hypothetical_protein	HTH_WhiA superfamily	ATGTCTTTTGCATTAACAGTTAAAGAAGAAGTTATTTCACACACCTTTGATGATAATTTAGGACAGGCTTTTTTAGCAGGCTTTATTAAATATAATGGAGACTTCATTTGGGGGTCAGGAACTGAAAAATTAAAACTAACATCAATTAGCAATAAAATAGCAAGAAGTATTTTTGGTCTTTGCAAAAAAATGTTTGATGGTCATATTGAAATTTCTGTTTCTCAAACTCAAACACTTAAACAAAATAAAACTTATCAAATAACTTTGATAGGTAAGATATCAGAGTTTTTAAGAGAATTAAATATTTGAAATGAAAATAATACTAAGATAGTTGAATTTAAACCATTAAAGCAAGAAAAAAATAAAGATGAATTAATTAAATTAAAACGTGCTTATATG…
86139	86376	+	peg.67	mfl067	237	2163	65	5384	599	3004	27	1873.67	2097.14	1398.73	43.3649	3339.48	351.592	1692.16	18.7373	1140.68	1287.71	76.6467	0.130753	0.100218	0.0288581	7.05581e-05	9.20562e-25	0.554376	hypothetical_protein	HTH_XRE	ATGAAAAAATATGAAAATGAAAATGAGTTGCTTTTATTAGTAGCTTCAAATTTAAAAAGAATTAGACAAAATAAAAAATTAAGCCAAGAAGAACTTGGTTTCAGATGTGGTATTTCAAAAAATTATGTTTCAGACTTTGAAAGAGGAAAAAGGAATATAACAATAAAAGTCTTTCAAAAAATTGTTGAAGGTCTTGGAGTACAACCAGAAGAACTGTTAAAAACCCACTCTAAATAG
86447	86714	+	peg.68	mfl068	267	18	18	114	4	862	146	193.667	332.56	10.3321	10.6595	62.7647	2.08406	431.009	89.9361	101.131	165.322	85.6763	0.0115924	0.00993194	0.00285993	6.99254e-06	8.16158e-26	0.0491502	preprotein_translocase,_SecG_subunit,_putative		ATGAGTTCAGCAACAGCACAAATTGTAATTTTAGTTATTGAAATAATTGCAATGATAGCGTCTATTATTATGATTTTAATTGGTATATTTCAAAACAAAAACTCACAAAGTGGTTTAAGTGCATTAAATGGTGGGAATGATGAATTATTTTCAAATTCAAAAGAACGTGGTTTAGATAAAACATTATCTACATGAATGATGTCATTAGGTATTATATTCTTTATAGTTGCATTAGCAGCTTGCATATTAACAAATATTTATCTTTAA
86738	90299	+	peg.69	mfl069	3561	26630	42789	29502	27676	29401	21466	29577.3	7108.87	1146.11	1899.91	1217.87	1081.16	1102.25	991.452	1239.79	331.895	1141.49	0.142115	1.62222	0.467123	0.00114212	1.00055e-24	0.602547	hypothetical_protein	FtsX	ATGAAGCTTCGATTAATTCTTAAACAATCATGAAAAGATTATAAGAACAAAAGTATTCTTTACTTTGTTTTCATAATCTTTTTAACAATTATTTTAGGAGTTATAATTGGTATCTTGTCATTTACAACTTTTGCTGAATTGAATATGAAAGAAGCCCACCTATCTAGATATGGTGGTCAAATATATGTAAAAAATAATCTTATTAGCAAAAACTATCTTGAAAATAATAATCATTTAACAAATAGAAGTATAGTTGACGCAGAAGGAAAACTGAATGAGTATATTTATAAAAATCTTGAAGTAACCACTAAAAAAACTCTTGGAGAAGAATATGAAGAAATCATAAACAGTTATATTGATATTCTTGGACAATATTTTCAAGGTAATATTAAAACTTTC…
90314	91661	+	peg.70	mfl070	1347	5389	6840	5526	6154	9295	2105	5884.83	2335.63	613.149	802.902	603.066	635.551	921.239	257.026	638.822	225.565	434.064	0.0732267	0.317851	0.0915261	0.000223781	5.1555e-25	0.310471	Cytosol_aminopeptidase_PepA_(EC_3.4.11.1)	Peptidase_M17	ATGATTCAAATAAATGAAACTAAAAATACAATTAAAATAGTTGGAGTTAAAGATAACTCAAAAAATACTTTTATAAAAAATAAAGTTGGAGTACCAACTTTAATATCTGAAGATAAAACAATTTATATTGTTTTCAAAAAAGACGAAGAAACTTTTACAGAACAAATTAAAAAAGGAATAGAAGCAACAATATCAAATTTTGATTTTGATGTAGATATTGACATTGATTCTTTTGAAAATGTTTGTGATGGAATTAGTAAAGAAGAAATTATTAAAACAGTTTATGAAACAATATCTTTTTCAACACATAAAGGTTTATCAATTGAAAAAGTAGAAAAAGAAACAAAATATAATTTAATTTTTACTGGTAAACATCAGGAATTAATAAATCAATTAACT…
91752	93096	+	peg.71	mfl071	1344	41283	44798	48142	42458	76011	43327	49336.5	13280.4	4707.58	5270.27	5265.59	4394.61	7550.36	5302.15	5415.09	1109.72	433.054	0.62072	2.68805	0.774034	0.00189251	4.37015e-24	2.63177	Cytosol_aminopeptidase_PepA_(EC_3.4.11.1)	Peptidase_M17 superfamily	ATGATTACATTAAACAAAAAAAATCATGATATTAAATTAGTTGCTGTTGCTGACAACAAAGCTAATGAATTTATCAAAGACAGTGCGGGAGCAGTTACATTTATTTCAGAAGATAAAACAATTTATTTAGTTATTAAACAAAAAGGATGTAGAGTTAAACAAATTAAAGCGGGATTAAAATCAGCTTTATCAACTTACACAAAAAATTTAAATATTGACTTAGACTCAATTATTAATCAATTAGGAGAAGAAAATAAAGATTTAGTTTTTAACACAGTTTATGAAACAATTTCATTCTTATCACATGATGTAGTTTCATTCAAAAAAGAATCAAAACCAAGCAAAATTGAATTCAATATTGAAACTAAAAATGACTTTTCTGAATTAGAAGCTGCTGCA…
93150	94500	+	peg.72	mfl072	1350	14096	11018	10552	4425	21014	6766	11311.8	5841.92	1600.25	1290.45	1149.01	455.974	2078.09	824.31	1233.02	571.001	434.668	0.141338	0.61435	0.176904	0.000432531	9.95082e-25	0.599252	Cytosol_aminopeptidase_PepA_(EC_3.4.11.1)	Peptidase_M17	ATGATAACAATAAATACAAATAAATTAGAATATAAATTAATTGCTGTGCCCAACAATGAAACAAATATTAATATTCTTGATAAACCAAGTTGTGTAACCTTTATTAGTGAAAGTAAAACCTTCTATCTTGTTATTAAAAAAGATTCAATGTCATATTTAAGACAATTAAAATTAGGTTTAGCAAGTTTTATTCAAATGTGTAAAGGTGATACTAATATTGATTTTAATAGTTTTGTTAAAGTTATACCAAACGTAAATAAAGAAATAATATTTAATGTAATTTGTGATGTTATTTTGTTTGAAACACACAAATTTATAACATATAAAAAAGATGTAAAGACAAATGACTATTTGTTTAATATAGATCAGTCTGAAGATTTTTCTGACCTATTAGATGAG…
94550	95225	+	peg.73	mfl073	675	57077	42106	41527	36614	43387	45261	44328.7	6878.69	12959.3	9863.11	9043.75	7545.78	8581.16	11028.4	9836.93	1930.04	216.786	1.12758	2.44444	0.703885	0.001721	7.93871e-24	4.7808	hypothetical_protein		ATGAAAATTAATACATGAACATTTTATGACGCTAAAGATTTAGTTGATGTACAAATGAATCCATTACTAAGTGGAGATATCGTATTCTTAGTTTTAAGACCTGATATTAATCAACCTAATAGATTACTAGGTTTTGGTTTACCAAAAGATAAATCTGGAACTGTTATTGTTGATCTACAAAATAAAGAGTTATCGCATGATGATATTTATGCAATTTTTAAGGGAAACTTAGGAATTACTCAATCTACAAATTTGAAAGAAATCGAAATAAGTGGAACTAACCTATCATCTGCAATCAGATTAGAAAATATTCAAAAAATTATAGAAGTTTACAATGTTTTCTTTAAAACAGAATCTGTTCAATTTGACACAAATGATTATTCAACTGAAGAAGATTTG…
95429	96719	+	peg.74	mfl074	1290	24080	42147	34103	21979	49981	18977	31877.8	12356	2860.83	5165.96	3886.2	2370.17	5172.56	2419.53	3645.87	1299.76	416.157	0.417918	1.7392	0.500807	0.00122447	2.94233e-24	1.77191	Adenylosuccinate_synthetase_(EC_6.3.4.4)	PRK01117	ATGAGAGAGATAAATTCATTAGTAGTAGTTGGTAGTCAATGAGGAGATGAAGGTAAAGGTAAAATGACAGATTACTTTGCTCAAAAAGCAGACGTAGTTGTTAGATTTGCTGGTGGTGATAATGCTGGTCATGTTATAAACTTTAATGGCCAAAAACATAAAGTAACGATTATTCCTTCAGGTATTTTTAATAGCGAAGTAACAAGTGTAATTGGTAATGGTTGTGCTGTAAACTTAATAAACTTAGTAAAAGAACTTGAAACAATTAAAAACAGTGGAGTTAAGTTAGGTAAACTTTTAATTTCTGATAGAGCTCAATTAATATTGCCATATCACATATTAATAGATGGTGCTCAAGAAGAATCAAGAGGAGCAAGAAAAATTGGTACAACAAAAAGA…
96736	98035	+	peg.75	mfl075	1299	9567	3860	7396	6969	4508	3608	5984.67	2372.22	1128.74	469.842	836.969	746.314	463.303	456.825	683.665	272.489	418.101	0.0783669	0.327653	0.0943487	0.000230683	5.51739e-25	0.332265	Adenylosuccinate_lyase_(EC_4.3.2.2)	Adenylsuccinate_lyase_1;ADSL_C	ATGATAAAAAGATATTCTGTAAATAAGATAGAAAAGATTTGAGACGAAAACAATAAATTAAATGTTTGACTTGATGTAGAGAAAAAAGTAACTTTTGCATGAATGAAATTAAATGTTATTTCAAAAGAAGAATATTTGCTAATTGATAAAAATGCAAAAATAAACATTGGTAGAATGCTAGAAATAGAAAATGAAACACGTCATGATGTTGTTGCGTTTACTAGAGCTATTTCTGAAACACTAGGTAATGAAAAAAAATGAATTCATCTTGGTCTGACTTCAACTGATGTTGTTGATACAGCACAAAACAAATTAATACAAGAATCTAATGAAGTTGTTTTAGAGTCATTAATAAACTTAAAAAATACATTAAAAGAGAAAGCATTAATCTATAAAAAA…
98069	99113	+	peg.76	mfl076	1044	4737	4145	7481	11034	12509	5564	7578.33	3469.32	695.39	627.766	1053.37	1470.26	1599.6	876.555	1053.82	403.167	336.458	0.120797	0.406432	0.117033	0.000286147	8.50469e-25	0.512164	Ribose-phosphate_pyrophosphokinase_(EC_2.7.6.1)	PRK01259	ATGCTTTCAAAAAAAGAAAATGTACATATATTTGGTTTAACTCAAGGGGTTGAACTAGCACAAGAAATTTGTGATATTTTAGGGGTAAAAAGAAAAGAAGTTAAAACTTTAAAATTTGCTGATGGTGAAATATTAATAGAATCTTTAGACTCAGTTAGAGGTAAAGAAATCTTTGTAATACAATCAACATCAACACCAGTAAATGAAAGTATAATGGAATTATTAATTGCTATTGATGCTTTCAAAAGAGGAAGCGCTGAAAAAATTAATGTAGTTATTCCTTACTATGGTTATGCAAGACAAGATAGAAAAGCCAAAGGAAGACAACCAATTACATCAAAATTAGTTGCTGACTTATTAACTAAAGCAGGTGCTGACAGAGTTATGTCAATTGATATT…
99129	99690	+	peg.77	mfl077	561	105	4820	13	844	31	2378	1365.17	1919.88	28.6848	1358.49	3.40645	209.286	7.37716	697.174	384.071	546.111	180.451	0.0440251	0.0794436	0.022876	5.59319e-05	3.09957e-25	0.186661	Peptidyl-tRNA_hydrolase_(EC_3.1.1.29)	PTH	ATGAAATTAATAGTAGGATTAGGAAATTATGGTTCTCAATATGAAGCTACAAGACATAATGCTGGTTGAATAGCATTAGATCAGCTTATTGAAAAATATGGTTTTACGCAACAAAAAAATGAGCATAACTCAATAATTTTCTTTTCAACTGTTAATAATGAAAAAGTATTATTCGTAAAACCCCAAACTTATATGAACAATTCAGGAATTGCAATTCAAGCAATCATGCATTACTATAAAATTGAAATTAAAGATTTAGTTATTTTGCATGATGAAAAAGATTTTCCTGTTGGGAAAAATCAATTTAAAATGAATGGTTCTGCAGCAGGCCATAATGGAATAAAATCAGTAATTCAATATTTGGGAACTCAAAATTTTAATAGATACAGAATTGGAATT…
99703	100627	-	peg.78	mfl078	924	19	1329	359	477	3107	3925	1536	1614.08	3.15143	227.419	57.1142	71.8136	448.91	698.651	251.177	272.486	296.445	0.0287918	0.0853517	0.0245773	6.00915e-05	2.02707e-25	0.122073	Methyltransferase	Methyltransf_25;SmtA	ATGAAGTATTATAACTATCAATCTAAGTATAATAATTCGACAATTAAATTAAAATGGATTTATTCTTTTTTAAATTATAATCTTTTTTTGGGAAACCTGTGTCATATATTTTTATTTCAAATTAAGGAATGGTTGAAAAGGCAATATAAATTTTTATTTTTCCAATATATAATAAGAAGTATGAAAAGTAACAAAGAAAATTATTATGGAAATCTTTCTTCCTTAGTTTACAACCAATCAAAACCTCCCGGTACTTCAATTGATGGAGACATAGAATTTTATACTAATGAATTAATTAAGAGAGATGGATTAGTTCTTGAAGCTGGAGTTGGAAATGGAAGAATGGCAATACCGCTCTTAAGAAAGGGTATTTCTATTTTTGGATTAGATAACTCTAAA…
100697	102107	+	peg.79	mfl079	1410	260	4	1855	2212	2812	3011	1692.33	1279.93	28.2605	0.448554	193.396	218.236	266.248	351.224	176.302	136.806	450.792	0.0202091	0.0911011	0.0262329	6.41394e-05	1.42281e-25	0.0856838	Conserved_hypothetical_prolipoprotein		ATGAATCATAATTTTAAATTAAAAGAAAAGAAGATTTGAATTAAATCATATTGATGAGCACTGATTATACTAGTTGGTTCCTTATTAATAACAACGTTTTTTGATTACCAAATAACAGATTTTTTTACACAAGGTATGAATAATTATTTTTTAAGACAAATTGTTAATTTTGTAAGTTCGGGTGGTAACTTTATCATAACTATCCCAATAGGAATAATAGCAGCGACGATTTTAGAAACATTGTATTTTAAATATAAGATAAAAAATAATTTTATTAAGCTTGTACCATATACTTTATTGATTCTTGGCTTAATATTTTTTGGTTCACTTTATTGTATTCAAAAAGCTTCTTACACATTTTCAGATGATATTAAGAATAATACTTTGAATTCTATTTGA…
102229	102403	+	peg.80	-	174	50	91	520	111	117	2	148.5	187.02	44.0399	82.6925	439.315	88.743	89.7691	1.89049	124.408	158.018	55.9011	0.0142606	0.00797185	0.00229552	5.61255e-06	1.00401e-25	0.0604632	hypothetical_protein		ATGATTTTAACAACTCATATTACAATTGTTGCACTAAGAGAATCACATAGAATTGAAAGCATTGTTGCTACTTCTGATCCTGTATCTGAATTCATAAAATCAAATAAAAATAATAAACTTAAAATACTTAAGATTAAACCAACTAGACGAAAGAAAAAAACTGTACAAGTCTAG
102861	103734	+	peg.81	mfl080	873	34798	19441	28291	38124	36050	19420	29354	8360.24	6108.94	3521.1	4763.83	6074.98	5512.92	3658.71	4940.08	1154.89	282.311	0.56627	1.59864	0.460334	0.00112552	3.9868e-24	2.40091	SSU_ribosomal_protein_S6p_/_hypothetical_protein	rpsF	ATGTTAAGAAAATATGAAGCAATGTTTATCTTAGACCAAGATACACAAGATGTTAACGCTTTATCATCAAGAATGATTGAAATCATTTCTAAAGATGGAAAAGTAATTGAAAAAAACGATTTAGGATTAATCGAATTTGCATACAAAATTAACCACAAGAAAAAAGGACACTATTTTGTAGTTATAGTAGAAGCTACTGCAGAAGCTATTAAAGAATTCGAAAGAATTGCAAACATTGAGAAAAATGTAGTTAGAACTCTAATCATCAATACAGAAAACGAACAAGGTTATGAACAATCAGTTCAATTATCAAAAACTGATATGACTAAATTCGAAGAAGAAAGAAAAGCAAAAAGAGATTTCAAAAAACCTTTTGTTAAAAAAGAATTCAACAAACCA…
103796	104252	+	peg.82	mfl081	456	16941	27095	22620	28055	25472	24312	24082.5	3999.48	5693.77	9395.03	7292.05	8558.66	7457.42	8768.96	7860.98	1330.25	146.576	0.901086	1.32078	0.380322	0.000929888	6.34406e-24	3.82048	Single-stranded_DNA-binding_protein	SSB_OBF	ATGAATCAAGTATGTTTAATAGGTAGAATTACAAAAGATATCGAATTAAGAAATACAACTAATGGGCAAGGGAAATTTGTTTCATTCACATTAGCTGTAAGTGAATATTCTGGTCAAAAAGAAATCACAAACTTTATTCCTTGTTTTGCTTTTAACAATACAGCTGAAAATATGGCTAGATTTTTATCAAAAGGAAGTCTAATTTCAGTTTCAGGTAGAGTTAATGTTAGAACATCTCAAACTGATGGAAAATACGAAACTATTGTAACTATTACTGCCGACCGTGTAAACTTTTTAGAATCTGCTAAAAACAGAGGATCAAATAACTCTGTTGAAACAAATTCAAGCATTAATTTAGATTCACCAATGCAAAATAAAACTTCATCTATTGCATCAAAT…
104278	104509	+	peg.83	mfl082	231	17	12	392	3262	2413	625	1120.17	1376.9	11.2788	8.21378	249.457	1964.41	1394.56	445.001	678.82	812.326	74.4136	0.0778115	0.0579024	0.0166732	4.07659e-05	5.47829e-25	0.32991	SSU_ribosomal_protein_S18p_@_SSU_ribosomal_protein_S18p,_zinc-independent	rpsR	ATGGCAATGAAAAAATTCGTTAAAAAAAGAAAAAAAGTTAACTTTTTTGCTAAAAACAAAATTAACTACATTGATTACAAAGATGTAGAATTATTGAAAAAATTTATTTCAGGAAATGGACAAATCTTACCAAGAAGAATTACTGGTACATCTCCAAAACACCAAAGACAATTGGCTGTTGCAATTAAAAGAGCACGTCAAATGGCTTTATTACCATACGTAATTGACTAA
104644	105088	+	peg.84	mfl083	444	5102	14392	6279	7769	12872	7343	8959.5	3766.04	1761.1	5125.21	2078.88	2434.12	3870.38	2720.09	2998.3	1269.33	143.544	0.343688	0.493343	0.14206	0.000347336	2.41972e-24	1.45719	LSU_ribosomal_protein_L9p	rplI	ATGAAAGTAATTTTTTTACAAGACGTAAAAGGACAAGGGAAAAAAGATGAAATTAAAGAAATAAGTGATGGTTATGCAAGAAATTTCTTAATACCTAAAGGTTTAGTTAAATTAGCAACTGAAGGTAGTGTAAAAACAGTTAAAAACAGAAAAATTGTTCAAGAGCAAGAAAAAGATTTAGCTATTGCAGAAACTAAGCAACTAAAAACATTGTTAGAAGAAATAATATTAAAATTTAAATTACAAATAAACGAAGGAAAAGCTTTCCATTCAATTTCAAATCAAGATATAGTAGATCAACTTAAAAATTCACATAAAATTGATTTAGATAAAAGAAAATTTGTAAACTTTAAAAATCTAAATCAAATAGGATTACATTATATAGTTATAAAATTAGGT…
105089	106436	+	peg.85	mfl084	1347	15691	21004	25249	23549	31757	20905	23025.8	5363.49	1785.29	2465.52	2755.49	2432.01	3147.47	2552.55	2523.06	447.369	433.499	0.289212	1.25373	0.361016	0.000882684	2.03619e-24	1.22622	Replicative_DNA_helicase_(EC_3.6.1.-)	DnaB	ATGAGTAGAAAAGATATGAGCGAAAACAATTTACATTCAGTTGAAAAGATGGTTCTTGCTATTGCGATGCATTCTCCAAATGCGCTGCCAGATATAATGACAGGTTTGGTTGCTGATGACTTTTTAGATTCAACCCACAAAATAATTTTTCAAGGGATAATAGAATTACATTCTCAAAGCAAAGAAGTTACTATTAGTTCTGTAGCAAACCAAATTGAAAAAAAAGGAAACTTGGAGTCAATTGGTGGAATTCAAAGACTTCAAGATATTGCTTTAGACTTCTTTTCAGATGAAGGAATTGAAAACTTCATAGAAGATATTTTTTACGCTAGTTCTTCAAGAAAATTTGATGCAGCTTTAAGAAGAGTTCAAAATTTAAGAAGAGAAGAACAAATGGAT…
106501	107935	+	peg.86	mfl085	1434	35075	11723	24669	24453	17792	18209	21986.8	8022.36	3748.64	1292.6	2528.86	2372.16	1656.4	2088.48	2281.19	851.803	461.293	0.261487	1.20622	0.347336	0.000849236	1.84099e-24	1.10867	hypothetical_protein		ATGAAGAAATTATTATCTATTATTACAGCATTAACTGTAGCAGCATCAGCAACTAGTAGTTTAGTGTCATGTAAAGTAATTACAAATGGCTTTGATATTGAAATAACAGAATATAAAGCAGCAGGAAATTTAAAATATACTTTTGATACAAATGCAGGTGAATATGTACCTAAAACGGACTACACAACAACTGAAGCAGATGTTAAAAAAGCTCTTGACGGTGCAACAGGGACTTTTGCTTCATCACTAGTTACTGATATGATTAACTCCTTATTTTTTAATGCTAATTTAAGCGTTACTCAAAACTCAAAAGATATATGACAATATTTATTTAGAACAGATAAAGAAGGTATATATGCTGATGGTCAATATAGAACTGCTGGTTTAAATAGTAGTCAA…
108043	108958	+	peg.87	mfl086	915	1884	1731	6042	900	19	4890	2577.67	2362.53	315.562	299.123	970.692	136.83	2.77219	878.983	433.994	398.129	292.205	0.0497477	0.145365	0.0418584	0.000102344	3.50247e-25	0.210923	Substrate-specific_component_FolT_of_folate_ECF_transporter	PRK09609 superfamily	ATGGATAATTTTTTAAAATGATTGATGTCTGGAAATCATCTAGCATATGCTTCTAGTTTGCTAACATTTTGTTGTTTAGCTCTTTTTGGATTAGGTTCTTTTATATATAAAAAATATTTAGTTAGAAAAGGAGAATTCTTTATTTCTCCCACATTTAATACTAAGAATATTACATATATGGGAATAATGATTGCTTGTTCAGTTTCAGTAACTGTTGTTATTTCATTGGTTGCCCCTATTACAGTTTTCCCACCAATCAGAGTTGCTTTTGAAGGAATTATGATTAAAATTACTGGTATGATTTTTGGACCTATAATTGGATTGATTGTTGGATTAATTACAGAGTTATTAACTATGCTATTTATTCCATCATTTATTCACCCAGCTTATTTCTTAGTG…
108973	110299	+	peg.88	mfl087	1326	11356	3008	15290	10012	17072	10024	11127	4921.46	1312.52	358.681	1695.06	1050.36	1718.82	1243.34	1229.8	500.737	426.483	0.140969	0.601209	0.17312	0.000423278	9.92486e-25	0.597689	Cysteinyl-tRNA_synthetase_(EC_6.1.1.16)	cysS	ATGAAATTATTTGATACATTAACTCAAGAACAAAAAAACATAAATAAAGAAGTTATCAATATATATTCATGTGGTCCAACAATATATGACTATATTCATATAGGTAATGCTAGACCAATAATTTTAATGGATACTTTAATTAGATTTTTAGAATCAGAAGGTATCAAAGTAAATTTTTTACAAAACATTACAGATATTGATGACAAAATTATTGAAAAAGCTATACAAGAAAATAAAACAGAAAAAGAAATAACAGACAAATACTTGTCTGCATTTTTACAAAACTTAAAAGATTTGAAAATTAGAATGCCTGATAAATTAATTCCCATAAGTGAAAAAATAAGTGAAATGAATTTATTTATTGACGATTTAGTTAAATTAGAAGCTGCATATAATGTT…
110300	111029	+	peg.89	mfl088	729	2573	2	1520	1969	13	898	1162.5	1049.36	540.926	0.433787	306.505	375.732	2.38071	202.601	238.096	213.838	234.38	0.0272925	0.0639679	0.0184198	4.50364e-05	1.92151e-25	0.115716	23S_rRNA_(guanosine-2'-O-)_-methyltransferase_rlmB_(EC_2.1.1.-)	SpoU	ATGGAGAATTTAAGTTTAATTTACGGAAAACATGCAGTTAATGAATTTATAAAAAAGCACCCTAATTTAATTAAAAAAATATATATTTCAAGTGACTTTAAAATAGATAAATCAAATAATGAATTTCAGATTTTAAAAGTTGATTTAAAAAAAATAGAAAATCTTGTTGGTAATGAGGCTAATCATCAAGGCATTGTTGCAGAGGTTAAAGAATTTAATTACAAACCATTTGGTGAAGCACTAAATCAAATGAAAGACGATGAACCTAAATTAGTATTGATATTAGATCAAATTCAGGACCCGTATAATTTTGGAGCTATAATAAGAAGTTCTAGTTTATTAGGTGTTGATCAAATTGTTATTTTAGACCATAAGCAAGTTTTTGTTAATTCAACAGTT…
111270	111609	+	peg.90	mfl090	339	4655	2420	472	2493	457	1658	2025.83	1568.25	2104.48	1128.73	204.675	1023.02	179.973	804.41	907.548	711.188	109.498	0.10403	0.11391	0.0328009	8.01982e-05	7.3242e-25	0.441073	Preprotein_translocase_subunit_SecE_(TC_3.A.5.1.1)	SecE	ATGGCAAAGAAAAAACATGAAGAAGTAGTATTGGTTGAAGAACAAATTGTTGAACAAACTAATACAGAAAAAAACAAAAAACAAAAAATAAAGATTTCTAAAAAAACTAAAAAATCAATCAAGGTTAAAAAACAAAAAGAAAAGAAAAATTTTAAATTAGCAATAAAGGAATTTCCAATTAAAATTGTTAAAGAATTAAACAAGATTAAATGATCTGGTTGAGATAACCTAAAAAAGAAATATATAATAGTTTTACTATTTATGATATTTTTCGCAATATTATTTTTCTGTATAGGATTAGGTATTGAAGCGTTATTTAGATTAATAAATGTATATTAA
111620	112250	+	peg.91	mfl091	630	21028	19917	15277	26759	19957	18882	20303.3	3735.08	5115.44	4998.7	3564.67	5908.67	4229.07	4929.47	4791	804.538	203.217	0.549182	1.11603	0.321365	0.000785738	3.86649e-24	2.32845	Transcription_antitermination_protein_NusG	NusG superfamily	ATGAATAAAGAAGAATTATTAAAATTAGAAGCTGAAATCTTATCATCAAAAGGACAATGATTTGTTGTTAACTCACAAACAGGTCATGAAGAAAAAGTTTTAAATGACTTAAAAAATAAAATTAAAGCTGAAAAAATGGAAGACCAAGTTTTTGATATTAAAATTTCAAAAGGGACTGTTCTAACAAAAACTGGAAAACAAAAAGAAAAAAACTTATTTCCAGGATATTTATTTATTAACATGATTATGTCAGAAGAGTCATGATTCGTTGTTCGTAATACTCCAGGAGTAACTGGGTTCATTGGATCTTCAGGACGTGGAGCCAAACCATTCCCATTAACTGTTGATGAAGTTATTGAAATGTTGATTCCAAAAACAGAAGTTATTGTTGAAGAGATT…
112384	114139	+	peg.92	mfl092	1755	8433	4287	12482	10219	19637	5531	10098.2	5551.36	736.428	386.234	1045.51	810.013	1493.79	518.345	831.72	397.555	564.921	0.0953381	0.538585	0.155087	0.000379189	6.71224e-25	0.40422	Ribonuclease_J2_(endoribonuclease_in_RNA_processing)	RnjA	ATGTCAAAAATTAAATTTATGGCACTTGGTGGACAAGATGAAAGAGGAAAAAATCTTTTCGTTTTAGATATCGATGATAATCTTTTCATTTTAGATGCCGGTGTTAAATATCCTGATAAAGGAATATTAGGTGTAGATATAGTTACACCAAAACTAGATTACTTAAAAAATAATAAACAAAAAATTAAAGGAATTTTTTTAACTAATTCTGCAAGTTACAATATGGGATCTGTTCCATACATTTTAAAAACAATGGATGTTCCAGTATACTGTAATGAAATAACTCAATTAGTCGGTAAAATTAAAATTTCAAGAATGCGTATTAAAAATACAAAAGACCAAAACTTTGTTGTAGTTAAAGACAAACAAATTTTAGATTTTGGGAAAGTTAAAGTTGAA…
114151	114658	-	peg.93	mfl093	507	36	3	172	1	1957	3	362	784.154	10.8823	0.935593	49.8703	0.27438	515.316	0.973208	96.3752	206.121	163.151	0.0110473	0.0180237	0.00518998	1.26895e-05	7.77778e-26	0.0468389	Hypothetical_transmembrane_protein	MotA_ExbB superfamily	ATGGCAAAGAATGAATTAAAAAACCTTAAAAAGTTAAGAAAAGAAGGCTTAGATCATCATTATAAGGATATTAATAAAGAATTAAATAGTGATCTAAAAGCGGCTGAAAATTATACTAAAATGAAAAATTTTAGAGAAAACAAAAAATTTAATTGAGTAAGCTGAGTATCAATTTTAGGTATTACTTTAATTGGTATAGGACTAAGTTTTGGACTTGGTTATGCATTCAAAGATGTTGCAAGTTTTGCTCCTAATATAACAAGTAAAAAAAGATTTATTGACGCAACAGCTTTTGTTGCTACAGCATATTTATGTATTGAAGTTTTAGCTATTTTTATTATTAACTACATTAGAAATAGAAAAGCTATAAACTATTTTAATGATAAAAGATTAAGATAT…
114736	116071	+	peg.94	mfl094	1335	33423	26284	27499	33036	29392	28774	29734.7	2913.7	3836.98	3113.03	3028.01	3442.44	2939.26	3544.96	3317.45	348.104	427.665	0.380272	1.62629	0.468295	0.00114498	2.67729e-24	1.6123	Oligopeptide_transport_system_permease_protein_OppB_(TC_3.A.1.5.1)	DppB	ATGATTAAATCAAAAAACAAAAGCACTTTAAAAAACTTTAACTTAGATGTGTTAGATTTAGATCTAAATGAAGAGTTAATTTATGCACAGCCTACATTTTGAAGAACCGTTTCATATAGATTCGATGAATTAAAAGAAGAGGCTTCAAAATATTTTAGAAGACATCCACTTATAGGGTACTCTTTTAAACGTATTGTTTATGGGCTACTAACATTAATTGTAAGTATTGCAATAGTTTTCTTTTTAGTTAACTTTGTAACACCAGATTCTTCATATTTACCAGATGTATCTGAATTAGGGAAAATGGGAATTGGTACATCAGGACCAAAATATGACGCATTTTTACAAACAAGATTAGAATTATTTGGTGTTAGTGGTAATGCTATAGAAAGATTATTA…
116086	117058	+	peg.95	mfl095	972	20416	26410	25652	26515	18622	27760	24229.2	3753.74	3219.07	4296.12	3879.51	3794.77	2557.7	4697.27	3740.74	763.844	311.234	0.428792	1.33455	0.384287	0.000939581	3.01889e-24	1.81802	Oligopeptide_transport_system_permease_protein_OppC_(TC_3.A.1.5.1)	DppC	ATGATAAACATCGATAAAGAAAAATTTGAACGCGAAAATAAAGTTAATTTTGAAGAAATTGACGAAAAAATGTTTGAAGTAGTCGAAGAACAAACTAGCGAAAGCGAAAGATTAAATTCTAAACCATATAGCTACTGAAAGTCTGTTGGTAAATTATTAGTTACATCTCCTACTTTCATGATTTCTATTTTAGTATTAATAACTGTTTTACTTTTAGCATTCATTGTTCCAGAAGTAATGAACTATAAAAATACTTCAAGTACTATTGGAGATCCTGCATTGCCATCTTGAGATCACATATTTGGTATTGGGATGAATGGTGAAGATTTATTTGCTAGAGTTTGAGCAGGAACAAGAACAACTTTACTATTTGCTTTCTTAATTGCTGCTATTCAAGTT…
117069	118638	+	peg.96	mfl096	1569	23433	10068	17196	25309	14267	31383	20276	7854.44	2288.92	1014.6	1611.11	2243.95	1213.95	3289.76	1943.71	839.95	504.895	0.222803	1.12492	0.323925	0.000791997	1.56864e-24	0.944656	Oligopeptide_transport_ATP-binding_protein_OppD_(TC_3.A.1.5.1)	DppD;AAA superfamily	ATGGCTACAAATAAAGATAAAATTATTTCTCTTCAAGATGTTGTTGTTAAATTCAATGTTCGTGGAAGAATGTTAACAGCTATTAGAAACGTTTCTTTTGATATTTATGATGGAGAAACTGTTGCAATAGTTGGAGAATCTGGATCAGGAAAATCTGTATTAACTAAAACATTAACTAATATGTTAGAAAGTAATGGTTATATTTCAAACGGAACAATTATGTACTTTCCAACTGAAGAATCAAAAAACAATTCTGAAACAGCTGTTAAAGAAGATGTAAATTTAGTTAACTATCATAAAGGTTCATTAACTTCAGATACAAGAAGAAAAATTAAAAAAAGTAATTACAAAACAATTAATAATGCAAAAATTCGTTTAGAGGCACTTAACGCTCGTTTG…
118639	120493	+	peg.97	mfl097	1854	53972	44301	49098	55593	60254	49478	52116	5637.43	4461.53	3778.14	3892.92	4171.29	4338.77	4389.3	4171.99	279.954	596.202	0.478226	2.85119	0.821011	0.00200737	3.36693e-24	2.02761	Oligopeptide_transport_ATP-binding_protein_OppF_(TC_3.A.1.5.1)	GsiA	ATGGCTAAGGAATCAATCATAAAAGTACGTGACCTTTTAATCGAATATGGGCACGGAAAAAATAAAGTTTCTGCTGTTAAAGAAGTTTCTTTTGATATTTATAAAGGAGAAACTTTTGGACTAGTTGGTGAATCTGGGTCAGGTAAATCAACTATTGGTAAAGCCTTAATGGGAATTGAACCAATTAATGATGGAACTATTTATTATCAAGATACATTAGCTTTTGGTAAAGCACCAAATTTAATTAAGATGAATGAAAAAATGGAACACCATATTAAAGTAATGAAACTTAATCAAACTGCTATTACTAAAGCTTTAGAAATTTATTCAGAAGAGTACAAACGTGTTTACTTCAAATATATTGAAGGAAAATACTATGATTTAAAATCAAAAGAAACT…
120495	123477	+	peg.98	mfl098	2982	111200	103441	117684	119999	140778	99070	115362	14817.1	5715.08	5484.78	5801.38	5597.97	6302.57	5464.21	5727.66	310.269	958.316	0.656549	6.29181	1.81175	0.00442972	4.62241e-24	2.78368	Oligopeptide_ABC_transporter,_periplasmic_oligopeptide-binding_protein_OppA_(TC_3.A.1.5.1)	PBP2_NikA_DppA_OppA_like superfamily	ATGAAAAAATTACTTAGTATAATTGCTGCTGGGACTTTAGTTACAACAGCCGGATCAACTTTAGTTTCTTGTGGAATGTCTACAACAAAACTAATGGCAAGAAAAGTAAATACAAAAGAGTATAAAGGTTTCATGACTGCAGCTCTTAATACTTGATCACCTGGTTCAACTATGCAAAACTCAGACTCAATCATATTAGAAAACTTATATGATGGATTATTAACTCCTAATGCTCATGGTGAAATTGAAGGCCAAATGGCTGATTGATGAGGGCATAATGCAAAAGGAACTGAATATTACTTCCATTTAAGAGATGAAGAAAAAACATCAGAAGATGGAAGAAAAACTGGAATTCCAAAATGAACAGCTGTAAGAAATGGTGAAATTAAAAGCACACAA…
123544	124474	+	peg.99	mfl099	930	1659	1	745	1	4	410	470	655.748	273.394	0.170016	117.759	0.149581	0.574206	72.5092	77.4261	107.611	299.057	0.00887517	0.0265418	0.0076428	1.86866e-05	6.24853e-26	0.0376295	Lysophospholipase_(EC_3.1.1.5);_Monoglyceride_lipase_(EC_3.1.1.23);_putative	Abhydrolase_1 superfamily	ATGAAAGAAAGAATAATTAATTCTTTGGATGATAATAAAATAAGTATTTATATTTGAGATGAAGTCAAAAATCCTAAAGCAATTATTCAACTTGTTTATGGTAGTTGTGAACATTCTTTGCGTTATAAAGAATTTGCAAAGAAAATGAATGATAATCAAATTATAGTTATAAGTAGTGATCATAGAGGTCATGGAAAGACAGCATTACTAAACAATAAACCATTAGGATATTTTTCAAAAAATAATGGTTGAAATATAATTATTTCAGATTTAAAACAGGTTAATTCATTTATTAAAAACCAATATATGAATTTACCAATAATAATGTTAGGACATTCAATGGGAAGTTTTATGGCTAGAACATACATGATTGATTATCCAAACACAGTTGACGCATAT…
124564	127426	+	peg.100	mfl100	2862	18078	22808	16083	17757	22658	22359	19957.2	2985.69	968.069	1260.06	826.075	863.099	1056.92	1284.92	1043.19	195.381	920.62	0.119578	1.10086	0.316997	0.000775058	8.41887e-25	0.506996	Cell_division_protein_FtsK	FtsK;SLC5-6-like_sbd superfamily	ATGGAAAAAAATAAAGATGAAAAGTTTTTAGCTAATTACGAATGAAATGAAGAAAAAACTGCCGCATTTGTGACGACTAAGCAAAAAAGAAGAAATGACTCTATATCATGAATGGTTACAGGATTAGTTATCTTGTTTATTACTGTATTCTCATTAGGGAGAATTACTGTTATAGGTCAATTCTTAGATGACGTTTTCTTTAATTTTATTTTTGGTTGATTCAAATACTTTATTTACATAGTACTATTTATAGTAGATCTATGTATATTTTCGGGTATAAGATTTAAATTCAAAAAGAGATTTTTATTCATGGTTATATCATCTTTTATCTTATTGTGTTGATTAATATCTCTAATACTTTTTACACAAATAATAGCTTCAAAAAATGAAAATTTAAAT…
127477	129244	+	peg.101	mfl101	1767	7922	16276	11232	12609	4077	9365	10246.8	4174.94	687.106	1456.41	934.421	992.669	308.031	871.693	875.056	377.409	569.118	0.100306	0.570858	0.16438	0.00040191	7.06198e-25	0.425282	Excinuclease_ABC_subunit_C	uvrC	ATGGAATTAAAAAATAAAGTTAGTAATTTACCAAGTAAACCTGGTTGTTATTTATATTTAAATAAAGACAAACACGTAATTTACGTAGGGAAAGCAAAGAATCTTAAAAAGAGAGTTTCATCTTATTTTGATAGAGCACAAAATTTAAAAACTACTAGGCTAGTTCGTGAAATTGCTGATCTTGAATATTTTGTTGTATCAAATGAAAAAGAATCGTTACTATTAGAAGAAAACTTAATTAAAAAATATAGACCAAAATACAATGTTTTATTGAATGATGACAAAGCTTATCCTTATATTATTATCACAAATGAAAAAGACCCAACTTATAAATATGTTAGAAAACTAGATAAAAAGGCATTCAGAAGTTTTGGCCCATTACCAATTGGTTCTAATGCA…
129302	129773	+	peg.102	mfl102	471	31	700	2285	3423	2776	43	1543	1473.23	10.0871	234.991	713.16	1010.99	786.844	15.0155	461.848	430.244	152.257	0.0529406	0.0806057	0.0232107	5.67501e-05	3.72726e-25	0.224461	Transcription_elongation_factor_GreA	greA	ATGGCAAAAGAAATAATCTTAACTCAAGAAGGTATTGAGGAATTAAAACACGAATTAAAACACTTATTAGAAGTTGTTCGTCCACAAGTAATTGAAGAATTAGTAGAAGCACGTAATCAAGGAGATTTAAGTGAAAATGCTGATTATGATGCAGCTCGTAATCGTCAAGCTGAAGTTGAAGCAAGAATAAAAGAACTTGAAACAATGATAAGCAAAGCAAAATTAATTGAAGATTCTTCTACAACTGATGGAGCAATTAAAATTGGTTCAAAAGTTAAATTCATCATGTTAAATACTAAACAAACAAGAGAAGTTAAAATTGTAGGAGCTGTTGAAGCTGATCCATTTAAAGGTTTAATTTCAAATGAATCACCAATAGCTAAAGCAATTTTAGGAAAA…
129811	130684	+	peg.103	mfl103	873	7	21	1775	2537	2305	2891	1589.33	1272.99	1.22888	3.80346	298.886	404.266	352.49	544.661	267.556	220.983	281.299	0.0306693	0.0862726	0.0248425	6.07398e-05	2.15926e-25	0.130034	rRNA_small_subunit_methyltransferase_I	RsmI	ATGAGAAATCAATCAACATTTAAAAATGATAAACCTACAATATATTTAGTTGGTACACCAATTGGTAATTTAGAAGATATAAGTTTTAGAGCATTAGAAACACTTAAAAAAGTTTCAGTTATTTGTTGTGAAGACACCAGAACAAGTCAAACATTTTTAAAAAAATATGAGATTAATAAAAAACTTATTTCTCTTCATAAATATAATGAATCTGAAAGGATTGAAGAAATAATAAAAATTTTAGATGATAAAAATGATGTAGCTATAATTAGTGATGCTGGTTGCCCAGCTATAAGTGATCCGGGCGCAAACTTTATTAAAGAAATTTTAAATATTTATGATTGTAATGTTACAAGCGTTAATGTTGGTCCTGCGTATATCCACGCAATTGTGGCAAGT…
130853	131153	-	peg.104	mfl104	300	2301	54	1702	776	13	1353	1033.17	918.986	1175.5	28.4607	833.989	359.833	5.78512	741.77	524.222	470.96	96.7744	0.0600904	0.0581521	0.0167451	4.09417e-05	4.23064e-25	0.254775	hypothetical_protein	RHOD	ATGAATAATTATGAAATAAGTAAAAATGAATTTTATAAATTAGTTGACGAAGGATATATAGTTATTGATGTTCGCAGTATCGGCGAAGATGAAATGACGGGACTAAGTTACAAAGGTTCTCACAACATTCCGTATCCAGGTGTTATAAAAAATGCTGAAAGACTTTTTCCAAATAAAAATGAGAAAATGATAATTGTTTGCAACTATGGTTCAAGAAGTGGATTAACCGCAAAAACATATAGACAAATGGGTTATCCTAATGTTTTTGTTCTTCATGGTGGTCTATATGAATTAAAATAA
131226	131667	+	peg.105	mfl105	441	6	1479	964	1300	7	674	738.333	630.917	2.08515	530.278	321.337	410.077	2.11909	251.37	252.878	215.466	142.601	0.0289868	0.0413356	0.0119027	2.91021e-05	2.0408e-25	0.1229	Ribose_5-phosphate_isomerase_B_(EC_5.3.1.6)	LacAB_rpiB	ATGAATAAGATATATATAGCAAACGATCATACAGCGATTGAAATGAAAAACGCTATTAAAAATCATTTAGAGAAAAAAGGTTATGAAGTTATTGATTTAGGTAACAATGATGGTAATTCATGTAACTATGCAAATATTGGAATTACTTTAGCAGAAGCTGTTGTTGCGGATGAAAATAATAAAGGTATTGCTTTATGTGGTACAGGAATTGGAATAAGCATTGCAGCAAATAAAGTTAAAGGTGCTAGAGCTGGACTTGTGTATGAAGTTCAAACTGCTGAATTAACAAGACAACATAATAATGCAAATATATTAGCTACTGGTGCTAGATTAATTGCTGTTGATAAAGCACTTTTATTAGTAGACACTTTCTTAAATACTGAATTTGAAGGTGGAAGA…
131650	132889	+	peg.106	mfl106	1239	15656	15788	9457	17893	17970	8720	14247.3	4123.25	1936.58	2014.79	1122.03	2008.96	1936.28	1157.54	1696.03	432.333	399.227	0.194412	0.776145	0.223493	0.000546442	1.36875e-24	0.82428	Serine_hydroxymethyltransferase_(EC_2.1.2.1)	glyA	ATGAGTACAATAAATAAAAATATTTTAGAATCACTTAAAGGTGAATTAAAAAGACAACAAGATCACATTGAATTAATAGCAAGTGAAAACTATGTTAGTGATGCAGTTTTACAATTATCAGGAAGTATATTAACTAATAAATATGCAGAAGGTTACCCAGATAAAAGGTATTATGGTGGATGTGAATTTGTTGATCAAATTGAAAAACAAGGAATTGAATTAGCTAAAAAAATATTTAATGCAGGTCACGCTAATTTACAACCTCATTCAGGTAGTCAAGCTAATGAAGCTGTTTATCGTGCTTTATTACAAAACGGAGATAAAGTTGTTTCTATGAGTTTAGACGCTGGAGGTCACTTAACACATGGTTATCCAATTAATTTTTCAGGTAATAATTAT…
132934	133558	+	peg.107	mfl107	624	7819	10046	6222	7119	4776	6680	7110.33	1763.17	1920.4	2545.55	1465.77	1587.07	1021.81	1760.7	1716.88	508.541	201.49	0.196802	0.396538	0.114184	0.000279181	1.38558e-24	0.834415	Uracil_phosphoribosyltransferase_(EC_2.4.2.9)	upp	ATGGCATTTACAGAATTGAAACATCCATTGATAATTGATAAATTATCAAGAATGCGTAAAAAAGAAACATCATCAAAAGATTTTAGAGAAAACCTTAATGAAATAGCACAATTAATGGTTTATGAAATTTTTAGAGATTTAGAACTTGAGGCAATTGAAATAGAAACACCAATGACAAAAACAGTTGGGTATACAATTGATAAGCCAATTGTGTTAGTTCCTATTTTAAGAGCAGGTATAGGAATGTTAGATGGAATACAAAAATTAATTCCAACAGCAAGAATAGCTCATATTGGACTTTATCGTGATGAAGAAACTTTAGAAATTCATCAATACTTTGCAAAGAAAACTGAATCAATTGATGAAAGTTATGTAATAATAGTAGATCCTATGTTAGCA…
134097	134961	+	peg.108	mfl109	864	31124	45426	30029	14943	26766	34864	30525.3	9983.99	5520.87	8313.13	5109.15	2405.94	4135.81	6636.76	5353.61	2032.97	277.06	0.613672	1.70024	0.489589	0.00119704	4.32053e-24	2.60188	ATP_synthase_F0_sector_subunit_a_(EC_3.6.3.14)	PRK05815	TTGGACAATATGCTTGAAGGTTTATGATCGCTGACAACACAGTTTAGTGCAATCATTATAACCACAATTCTTATTTGTGCTATTTGTATTACTTATAACATTAAAGTGAGAGGGCAAGATGAGGATAAGGAATTATCTGGATTAATTGTTATTATAGATATGTTTGTATCTTCAGTTGAAAACTTAGTTATTTCAATTATGGGTAGAAAATATCGTAAATTAACTCCATACTTTTTATACATTTGTTTGTATATTATAGTAGGATCAATGGTTTCATTACTTGGTTTTGAATCACCATCTTCATCATACACTGTTACTTTATCAATGGCTTTCGTTACTTTTGTGATGATTTATTACTTTGCATTTAGATATCAAAAATGAGCTTATCTAAAAAGATAT…
134978	135293	+	peg.109	mfl110	315	5824	8505	4613	3770	4819	5197	5454.67	1640.6	2833.59	4269.11	2152.76	1664.91	2042.38	2713.53	2612.71	920.627	101.464	0.299489	0.303874	0.0875016	0.000213941	2.10854e-24	1.26979	ATP_synthase_F0_sector_subunit_c_(EC_3.6.3.14)	ATP-synt_C superfamily	ATGTTATTTACAGATTACATGGCAAATTTTTTAGTAGGATACTTTAGTGTATTATCAAGTATTATGCCTTTATTAGCAGAAACATCATCAACTGGTGAAGGTCTTAAATTATTAGGTGCCGGAGTTGCTATTATCGGAGTTGCTGGAGCAGGAATCGGACAAGGTGCAGTTGGACAAGGTGCATGTATGGCAATCGGAAGAAACCCAGAAATGGCACCAAAAATTACTTCAACTATGATTATTGCAGCAGGAATTGCAGAATCAGGAGCTATTTACGCATTAGTTGTTGCTATTTTATTAATTTTCGTAGCTTAA
135321	135855	+	peg.110	mfl111	534	30455	42992	34402	43371	39961	31834	37169.2	5680.91	8740.63	12729.8	9470.31	11298.4	9990.46	9804.88	10339.1	1438.92	171.932	1.18515	2.03764	0.586745	0.00143459	8.34396e-24	5.02485	ATP_synthase_F0_sector_subunit_b_(EC_3.6.3.14)	AtpF	ATGATATTTTTCGCAGAAACACAAACAGCTGGAGTTCCAGAAATCATAACATCTTTATTTCCTAACTTGCCAAACTTTATTGCGCACGTTATAGCTACAATTGTTTTAGTAGTTATACTATCAAAATTGATGTATAAACCATTTAGAAAAACTATTAAAGATAGAAGAAACAAAATAAATGAATTATTAAGCGAGGCTGTGCAAAAGCAAACAGAAGCAAATATTGGTGTTAGAAAAGCTGAAGCATTATTGCAAGACGCTAAAACAGAATCTTCATTAATTATTCAAACTTCAAAAGTTGATGCTGACATTCAAAAAACTCACATCATATCTGAAGCTCATAAATACGCTGATATTATTAAGAATCAAGCAGAAAAAGACATTGCTCAAGAAAGATCA…
135859	136411	+	peg.111	mfl112	552	5417	5528	10512	14082	7334	9687	8760	3343.87	1503.99	1583.44	2799.42	3548.83	1773.75	2886.31	2349.29	844.063	178.179	0.269294	0.479825	0.138167	0.000337819	1.89595e-24	1.14177	ATP_synthase_delta_chain_(EC_3.6.3.14)	PRK13436	ATGGTTTTAAAAGATAACGTTATTGATAATTGAGCAAATGCTTTAACAAAAATTGCTGTAAAAGAAAACAAAGTTAAAAAAATGTTAGAACAAGCACACGTGCTAATTGAAGTTCTAAAAAATAAAAATGAGTTTGTTGACATTCTTACTTTTAAATCAGCACATGATGAAGAAAAAAGAATAAAAATAATTGATGATACTTTTAGTCAATTTAATATTGATGAAGATATCATGAATGCTTTTAAAATATTAGTTCATATGCAAGCATTTGTAAATGCAAGAGATATTTTAAAAAAATTAAGAGGAAAACTTGTTGAATTAGACAACATGACTTATGGTGTTGTTTGATCTACTGAAGAAATATCAGCAGCTCAAATAAAAGAGATCGAAGAAAAAATG…
136423	138001	+	peg.112	mfl113	1578	35685	48486	39748	43106	43397	30846	40211.3	6251.55	3465.81	4858.29	3702.8	3800.07	3671.5	3215.02	3785.58	565.432	507.646	0.433932	2.20284	0.634316	0.0015509	3.05508e-24	1.83981	ATP_synthase_alpha_chain_(EC_3.6.3.14)	PRK09281	ATGGCATTAAATATTAAAGAAATCTCTGAAGTAATTGAAAAACAAATAAAAAACTATGGTAAAGATATTATTGAAGCTGAGCAAGGTAGTGTTGTTACTATTGGGGATGGTGTTTCTTTAATTTACGGATTAGACAAAGCTTTAATGGGTGAATTGTTAATTTTCCCTAATGATGTTTATGGTATGGTTTTAAGTCTTGAAGAAGGAGCTGTTGGAGCTGTTATTCTTGGAGATTATAAACTTATCAAAGAAGGTGACATTGTTAAACGTACAGGTAAAGTTGTTGAAACACCTGTTGGTGATGCAATGATTGGTAGAGTTGTTAATGCATTGGGACAACCAATTGACAATAATGGACCAATCAAAACTAAAAAATCTAAACCAGTTGAAAGAATAGCA…
138000	138846	+	peg.113	mfl114	846	22893	5013	7554	10265	14645	12407	12129.5	6281.94	4147.23	936.917	1312.59	1687.91	2311.05	2412.06	2134.63	1137.41	272.134	0.244687	0.665878	0.191742	0.000468808	1.72271e-24	1.03744	ATP_synthase_gamma_chain_(EC_3.6.3.14)	PRK05621	ATGGCAAATTTAAGTAATTTAAAAACACAAATTTCTAATACACAAGATATCGGTAAAATTACTAACGCTATGCAATTAGTTGCTAGTGCAAAATTACGTCGTATTGGTAAAAAAGTTACAGAGACTCAAGAATATGTATCAGAAGTTTATGCTATTTTTAATGAAATAATTAAACATTCAAGTGAATCAATTTATTTAAAAAATTCTGCTAATGATATTAAAAAAACTTTATGAGTTGTTGTTAACTCAAATTTAGGTTTATGTGGTGGTTATAATGCCAACGTTAATAAATTAGTTATTAGTAATTTCAAAAAAGAAGATCAAATATATGCTATTGGTTCAAAAGCTGTTTCAGCTTACAATAGTAAAAAAATAAAAATTAAAAATGAATGTACTGAT…
138855	140295	+	peg.114	mfl115	1440	46776	43198	50663	53415	53903	41128	48180.5	5345.01	4978.36	4743.24	5171.9	5160.14	4997.36	4697.51	4958.08	201.274	463.476	0.568334	2.63409	0.758495	0.00185452	4.00133e-24	2.40966	ATP_synthase_beta_chain_(EC_3.6.3.14)	PRK09280	ATGGCAGCAAAAAAAACGACAAGTAAAAATACTGTTAATTCAGCAAATGGTTTTGTATTCCAAATTTTAGGACCAGTTGTTGATGTTAAATTTAGCGAAGATAATATTCCTATGATCTATGATGCTTTAGTTGTAGATAATAACGGAGTTGAATTAGTTTTAGAAGTTGAACAACACATGGGTGATGAAGTTGTTAGAACAATTGCAATGGGACCAACTGAAGGATTAGCAAAAGGTCTTCCAGTTATTAATACAAACGCTCCAATATTAGCACCAGTTGGTGATGATGTTTTAGGACGTATGTTTAATGTTACAGGGCATGCAATTGATGAAAAACCAGAATTCACAGGTAAAAGAATGCCTATCCACCGTGATGCACCAGCTTATGAAGAATTAATT…
140305	140605	+	peg.115	mfl116	300	4415	1646	1428	3747	7	1922	2194.17	1617.94	2255.46	867.526	699.727	1737.49	3.11507	1053.72	1102.84	795.109	96.6214	0.126416	0.122145	0.035172	8.59956e-05	8.90026e-25	0.535986	ATP_synthase_epsilon_chain_(EC_3.6.3.14)	ATP-synt_DE_N	ATGGCAATTAATTTAATAATTACTACTCCAAATGGTAAATTTATAGATAATAAAAAAGTTGATATCATTAACTTAAAAACTATTGATGGAGATATTGGGGTATTAGGAAATATGTCGCCGTTGGTTACAGCTTTAAAAATTGGTAATATGAATTTTAAAGTTAATAATCAAACTCATTGAATTCACTTACATAGAGGCCTAGCAATAATTAACGCAACAGAATGTAAGATAATTACAGAAAGATTATATTTGGTAAACGAAAATGGTACTAAAATACCAACACCAGATAAATTAGATTAA
140685	141090	+	peg.116	mfl117	405	91	2910	85	674	2	5608	1561.67	2269.57	34.4359	1136.09	30.8522	231.508	0.659273	2277.43	618.496	920.642	130.619	0.0708968	0.0926045	0.0266658	6.51978e-05	4.99146e-25	0.300592	Organic_hydroperoxide_resistance_protein	organ_hyd_perox	ATGAGTAAAATTTATGAAACAACAGTAACTAATACAGGAGGAAGAACTGGAGAAGTTATTTCATCTGATGGAAAATTTAATTTAAAAATTTCATCACCTACATTAAATTTAGAAGGTACAACAAACCCTGAGCAATTATTTGCAGCAGGATATAGTTCATGCTTTAATGGAGCATTGCAAGCTGTAATGGCTAAAAATAAAGTTTCATTTAAAACAAATGTAACTGCTAAAGTAGCATTACACAATAATGGAGAATTGAACTTTAATATATCAGTTGAATTACAAGTTGAAATTATAGGAGCAGATAAAGAAGTTGCTGAAAAATTAATGCATGAAGCAGACTTGGTATGTCCTTATTCAAAAGCTTTAAAAAACAATGTAGAAGTTACACTAAGTTTA…
141290	142880	+	peg.117	mfl118	1590	3595	11	3645	3581	5878	4704	3569	1963.96	346.519	1.09388	336.994	313.305	493.541	486.589	329.674	178.911	508.799	0.0377897	0.192274	0.0553658	0.000135369	2.66057e-25	0.160223	ABC_transporter,_ATP-binding/permease_protein	MdlB	ATGAAAATAATTATTAAGCAACATTTTTGACTTTTTTCTTTATTTCTTTTTTTATCAATTGTTGGAGCTGTTGGTACTCTTTTCTTTGCTTATTTTTTTGGTAAAGTAATTGAGTTTGCAATTTCTAAAGATTTACAAAATTTTATTTTTTATATAATTGTTGCTTTACTAACAACTATCATTGCTATCGTTTCTGATTACTTGTCAGTATTAATTCAAAATAAAATAATTAAAGAAATCAATCAAGAATTACGTAAAAAGTATTATGATAAAATTTTATCTGATCAGTTCAATAGTAATATAGATACTGGAAAATTTATAAATAATTCATCAAATAAAATATCCCAATTAGAAATATTTTATTATCAAAGTATTTTTTTGATTTTTAGTGGAATTTGT…
142940	144245	-	peg.118	mfl119	1305	2358	150	2513	4150	5938	1916	2837.5	1987.1	276.923	18.1742	283.077	442.383	607.463	241.478	311.583	198.832	420.829	0.035716	0.150303	0.0432804	0.00010582	2.51457e-25	0.151431	Pyrimidine-nucleoside_phosphorylase_(EC_2.4.2.2)	Y_phosphoryl	ATGAACTACAGTTTTAGTGAAATTATAGAAAAAAAGAAACATTCAATAGAATTATCAGCTGAAGAAATTAAATGATTGATAAACAGTTACGTTAAAAATAATGTAACAGATTATCAAATGGCTGCTTTTGCTATGGCGGTTTATTTTAATGGAATGACCAAAGCAGAAACTTTAGCATTAACCCAATCTTATGTTGAATCAGGATATGTTTATGATGTCAGTGAGGTTACAGGTTTAAAAGCTGATAAGCATTCAACTGGCGGAGTTGGAGACAAAACAAGTTTAGTATATAGTCCGTTAGTTGCAAGTTATGGAGTAAAGGTTTGTAAACTTTCTGGTAGAGGACTTGGAGTAACTGGTGGTACTATTGATAAATTAGAGTCATGTAAAGGTTGAACA…
144339	146025	+	peg.119	mfl120	1686	4127	6749	7072	4214	1028	3531	4453.5	2230.47	375.148	632.93	616.604	347.694	81.4003	344.455	399.705	204.508	543.43	0.0458173	0.248985	0.0716961	0.000175297	3.22575e-25	0.194259	D-Ribose_1,5-phosphomutase_(EC_5.4.2.7)	PGM2	ATGGTTTTTGATAAAAATAACAAAGTTTATAGTGAATGAATAAATAGCCAAAAATTGGATGATGAGTTGAAAAGCCTTTTAGTAAATGCTACTGATGATGAATTGCATGCAGCATTTGAAGGAATAGAGTTAGAATTTGGAACAGCAGGTATAAGAGGTATTCTTGGAGCAGGACCTGGAAGATTTAACGTTTACACTGTTAAAAAAGTTACTATTGCATTTGCAGAATTATTAAAACAAAATTACCCAAATAGGTTGAATGATGGAATAGTTGTTGGTCATGATAACCGTCATAATTCTAAACAGTTTGCAAAAGTTGTAGCCGAAGTTTTATCAAGCTTTGGAATTAAAGCATATTTATTTAAAGAAAATGAAATGATGCCTACACCTGTTGTTTCA…
146033	146696	+	peg.120	mfl121	663	4446	2787	1909	3101	1833	8	2347.33	1489.62	1027.74	664.656	423.267	650.652	369.096	1.98458	522.899	345.314	214.354	0.0599387	0.128481	0.0369966	9.04566e-05	4.21996e-25	0.254132	Deoxyribose-phosphate_aldolase_(EC_4.1.2.4)	PRK00507	ATGAAACTAAACAAATATATAGATCACACATTATTAAAACAAGATGCTACGAAAGCTGAAATTAAACAATTATGTGATGAAGCAATTGAATTTGATTTTGCAACAGTTTGTGTTAATTCATATTGAACAAGCTATTGTAAAGAATTATTAAAAGGCACAAATGTAGGAATAACAAATGTTGTAGGTTTTCCTCTAGGTGCATGCACAACAGCTACAAAAGCATTCGAAGTTTCTGAAGCAATTAAAGATGGTGCAACAGAAATTGATATGGTATTAAATATTGGTGCATTAAAAGACAAAAATTATGAATTAGTTTTAGAAGACATGAAAGCTGTAAAAAAAGCAGCTGGATCACATGTTGTTAAATGTATTATGGAAAATTGTTTATTAACAAAAGAA…
146886	147225	+	peg.121	mfl122	339	4332	3348	6365	8006	6003	6876	5821.67	1705.82	1958.46	1561.56	2760.07	3285.31	2364.06	3336.02	2544.25	716.093	109.551	0.291641	0.319495	0.0919995	0.000224939	2.05329e-24	1.23652	SSU_ribosomal_protein_S10p_(S20e)	rpsJ	ATGAAAAAATTATTAAAAATGGAGGTTACAATGGCAGAACAAAAAATGAGAATAAAACTAAAAGGCTATGATCACGCAATTATCGATCAAAGTATTTTAAAAATTATTGAAGCTGCTGAAGGAACTGGGGCAAAGGTTAGAGGACCTATCCCATTACCAACAGATAAACAAGTGATTACCATCTTAAGAGCTGTTCACAAGTACAAAGACTCACGTGAACAATTCGAAATGAGAACACACAAAAGATTATTAGAGATTTTAAATCCAACACCAACTACAATGGACGTATTAAAAAGAGTTCAATTACCAAGTGGTGTAGATATCGAAATCAAGTTATAA
147289	148006	+	peg.122	mfl123	717	22900	15927	19210	23057	29782	19212	21681.3	4781.54	4894.88	3512.28	3938.49	4473.47	5545.3	4407.03	4461.91	712.757	231.415	0.511458	1.18359	0.340819	0.000833304	3.6009e-24	2.16851	LSU_ribosomal_protein_L3p_(L3e)	rplC	ATGAAAGGAATCTTAGGACGTAAAGTTGAAATGACTCAAGTTTTTACAGCTAACGGGAAATTAGTACCAGTTACTGTAGTTGAAGTTCAACCAAACACTATCTTACAAGTTAAAACTCTTGAAACAAATGGTTACGTTGCTACTCAATTAGGAGTATTCGACAAAAGAGAAAACTTAGTAAACAAACCTGAATTAGGACAATTCAAAAAAGCTAACTCAGTTCCTAAGCGCTTCGTAAAAGAGATCAGAAACATGGAAGGGTTTGAAGTTGGATCAGTAATTTCAGCATCAGACATTTTCGAAACTGGTCAATACGTTGACGTTACAGGAATTTCAAAAGGAAAAGGATTTGCGGGAGCAATCAAAAGACATAACTACTCAAGAGGACCAATGGCTCAC…
148018	148645	+	peg.123	mfl124	627	15055	15451	13432	16883	11033	13314	14194.7	2044.46	3679.92	3896.39	3149.16	3745.78	2349.18	3492.48	3385.49	568.992	202.348	0.388071	0.785252	0.226116	0.000552853	2.73219e-24	1.64537	LSU_ribosomal_protein_L4p_(L1e)	rplD	ATGGAATTAAAAGTATTAAACGTCCAAGGACAAGAAGTTAAAACAATTTCATTAAACGATAGCGTTTGAAATGTGGCACCACATAAACAAGCTATTTATGACACTGTTATTTCACAACAAGCTGCTTTAAGACAAGGAACTAAAAAAACTAAAACTCGTGCTGAAGTACGTGGTGGTGGTAAAAAACCTTGAAGACAAAAAGGAACTGGACGTGCACGTCAAGGATCAATTAGAGCACCACACTGAAGAGGTGGAGGGGTTACTTTTGGTCCAACACCTGATATTAACTACAAGAAATCAGTAAACAAAAAAGTAAGAGCATTAGCATTTAAATCAGCATTATCAATTAAAGCTAGTGAACAAAATCTTGTAATCGTTGATAAATTCGATTTCGCTAAA…
148644	148929	+	peg.124	mfl125	285	2121	5320	6696	6760	1355	2414	4111	2432.96	1140.57	2951.48	3453.76	3299.61	634.724	1393.11	2145.54	1228.95	92.1866	0.245939	0.226722	0.0652855	0.000159623	1.73152e-24	1.04275	LSU_ribosomal_protein_L23p_(L23Ae)	Ribosomal_L23	ATGCATTTAACAGAAGTAATTAAAAAACCTGTGTTAACTGAAAAATCATTTTTAGGTCACGCAAACGGTGTATATACTTTCTTAGTAGACAGAAGAGCTAATAAAGTTCAAATTAAAAAAACATTCGAAGAAATCTTTGAAGTAAAAGTTGAGTCAGTAAGAACAATGAATTACGATGGAAAAGAAAAAAGAATGGGTAGATTTGTTGGAAAAACAAATAACTACAAAAAAGCAATCATCACTTTAAAAGATGGTGAAACATTAGACATTTTAAGCGATTTATAG
148995	149841	+	peg.125	mfl126	846	19927	14697	17014	21723	17046	14934	17556.8	2778.06	3609.92	2746.83	2956.36	3571.99	2689.94	2903.34	3079.73	408.045	273.431	0.353022	0.965274	0.277954	0.000679597	2.48544e-24	1.49677	LSU_ribosomal_protein_L2p_(L8e)	rplB	ATGGCAATTAAAAAATATAAACCTACGACAAACGGTCGTAGAAATATGACTAGTATTGATTACAAGGCAACTTTAACAACAAGTACTCCTGAAAAATCATTATTAGCTGCTAAAAACTCTAAAGCCGGACGTAACAACCGTGGTTTAATTACTACACGTCACAAAGGTGGAGGACATAAACAAAAATACAGAATTATTGACTTTAAACGTAATAAAAGAGATGTTGTTGGAACAATCGCTACAATCGAGTACGACCCAAACAGAAACGCATTTATTTGTTTAGTTAATTACTTAGATGGAGAAAAACGTTACATCTTATTTGCAAAAGGAATGACAGTTGGAATGAAAATTGTTGCTTCAGAACATGCAGATATTAAAGTTGGAAATGCTGCTCCATTA…
149859	150123	+	peg.126	mfl127	264	5210	4468	4981	4245	1910	2963	3962.83	1275.99	3024.54	2675.98	2773.54	2236.84	965.872	1845.95	2253.79	757.336	85.4007	0.258346	0.22063	0.063531	0.000155333	1.81888e-24	1.09535	SSU_ribosomal_protein_S19p_(S15e)	rpsS	ATGGCAAGATCATTAAAAAAAGGACCATTTGTAGACGAAAACTTATTTAAAAAAGCTGAAGTTGCAAAAGATGGAGAAGTTATAAAAACTTGATCACGTAGATCAACTATTTTCCCTGAATTCATCGGTAAAACTTTCGGAGTATACAATGGTAAAGAATTTATTCCCGTGTACGTAACAGAAGATATGGTTGGGCACAAATTAGGAGAATTTGCCCCAACTCGTAAATTCGGTGGTCACGGAGACGACAAAGGTAAGAAATAG
150141	150480	+	peg.127	mfl128	339	6018	5623	6775	7553	10590	9149	7618	1919.98	2720.68	2622.66	2937.86	3099.42	4170.49	4438.81	3331.65	776.452	109.226	0.3819	0.417132	0.120115	0.00029368	2.68875e-24	1.6192	LSU_ribosomal_protein_L22p_(L17e)	rplV	ATGGAAGCAAAAGCTTATTTAAATATGATTCGTATCTCTCCTAGAAAAGTTAGATTAGTAGCAGATACAATCAGAAACAAACCAGTTGCAGCCGCAATTGCAACATTATATAACTTAGATAAAAGATCAGCTGAGCCAGTATTAAAATTATTAAACTCAGCAATCGCAAACGCAGTTAACAACAATGGAATGGACGCAGATAAATTATTTGTTAAAACTATTTTTGTTAACGAAGGACCAACTTTAAAACGTTTTAGACCAAGAGCTCATGGTAGAGCATACGAAATTTTAAAAAGAACATCACACGTAACAATTATTGTTAGTGATGAAAGAATATAG
150498	151224	+	peg.128	mfl129	726	26596	9603	19719	20427	13866	16427	17773	5873.69	5614.42	2091.43	3992.73	3914.07	2549.79	3721.47	3647.32	1240.23	234.613	0.418084	0.980879	0.282447	0.000690584	2.9435e-24	1.77262	SSU_ribosomal_protein_S3p_(S3e)	rpsC	ATGGGACAAAAAGTATCACCTAATGTTTTACGTTTAGGAATCGTTAGAGATTGAGAAGACACTTGATATGCTGAAAAAGATCAATACGTTAAATGATTAGATCAAGATATCAAAATCCGTGAAGGAGTTCTTAAATTATTAAAAGATGCAGCTGTATCAAAAATTAAAATTGAAAGAACAAACTCAAACATTACTTTAATCATTAGAACTGCTCGTCCAGCTATCGTGCTTGGTCAAGAAGGTAAAAATGTTTCAAATATCGCAACAGCAGTGCAAAAAATTGCTAAAGATAGAAACTTAAAAGTTGAAGTTAAAGTAATTGAAGTAAAAAATCCTGATGCAGATGCAACATTAGTTGCAAGATGAATCGGAGAACAAATTACAAACCGTGCTTCATTT…
151223	151637	+	peg.129	mfl130	414	10992	7006	9652	6451	4875	6378	7559	2293.39	4069.13	2675.74	3427.2	2167.64	1572.04	2533.83	2740.93	891.872	133.929	0.314186	0.420788	0.121167	0.000296254	2.21202e-24	1.33211	LSU_ribosomal_protein_L16p_(L10e)	rplP	ATGTTATTACCAAAAAGAACCAAATATCGTAAACCTCATAAAGTTAGTTTTAAAGGAAAAGCAAAAGGAGCTAAAACAATCAACTTTGGTGAATATGGATTAATGTCTCTTGACGGAGCATGAATCGATAACCGTCAAATTGAAGCAGCTCGTATTGCTATGACACGTTATATGAGACGTGATGGAAAAGTTTGAATGAGAATTTTCCCACACATTTCAATGTCAAAAAAACCTGCTGAAGTTAGAATGGGATCTGGAAAAGGGAACCCCGAAAAATGAGTAGCAGTTGTAAAAGAAGGAACAGTTATGTTTGAAATTGCTGGAGTTAGTGAAGAAACTGCAAGAGAAGCTTTACGTCTTGCAATGCACAAATTACCAGTTCGTTGCAAATTCGTTAAA…
151636	152056	+	peg.130	mfl131	420	13002	10763	17454	16268	17766	14745	14999.7	2730.93	4744.46	4051.89	6108.96	5388.22	5647.17	5774.15	5285.81	757.99	136.306	0.6059	0.825875	0.237813	0.000581454	4.26581e-24	2.56893	LSU_ribosomal_protein_L29p_(L35e)	rpmC	ATGGCAAATAAATTAATGGATGAAATTAGAGCGCTTTCAGTAGAACAATTATTAGAAAGAAACGAAGCTAAAAAAGCTGAGTTATTCGCATTAAAATTCCAAGCTGCTGTTGGAAGTTTAGAACAAACACACCGTATTAAAGAAATTAAAAAAGAAATTGCAAGAATTCAATTAGTAATAGCTGAAAAAGCTAAAGCTGGTGAAGAAGTAAACAAAACTGTTAAAACAAACTATAACCAAGCTGTAACTGAAGCTGAAAAAGCTGGTAAAGAAGTTAGAGCAAAACAACGTAAAATGATCGAAGAATTACAAGCACAATATGAAAACAACGGTGCAAGTAATGATGATGCTATTGCAGAAGCTATGGCTAATGCAGTAGTTGAAGAACAAAATGATGTA…
152055	152313	+	peg.131	mfl132	258	5944	6396	4315	6390	6849	6164	6009.67	882.996	3530.89	3919.79	2458.57	3445.42	3544.03	3929.48	3471.36	537.811	83.3826	0.397915	0.331792	0.0955405	0.000233596	2.8015e-24	1.6871	SSU_ribosomal_protein_S17p_(S11e)	rpsQ	ATGGAAAGAAATAGTAGAAGAATACTAGTTGGTAAAGTTGTATCTGACAAAATGGATAAAACAATTACTGTATTAGTTGAAACTTACAAAAACCACCCAATCTACAAAAAACGTGTTAAGTATTCTAAAAAATATAAAGCACATGACGAACAACAAGTTGCTAAAATAGGGGACAAAGTTCAAATTATGGAAACACGTCCTTTATCAAAAACAAAAAACTTCAGATTAGTAAAAGTAGTAGAAAAAGCTATTTTATAG
152326	152695	+	peg.132	mfl133	369	7625	3949	9689	11491	8080	9831	8444.17	2598.7	3166.93	1692.13	3859.89	4332.04	2923.31	4381.91	3392.7	1023.95	119.013	0.388898	0.462839	0.133276	0.00032586	2.73802e-24	1.64887	LSU_ribosomal_protein_L14p_(L23e)	rplN	ATGATTCAAACATTATCAAAATTAAAAGTAGCAGATAACTCAGGTGCTAAAGAAGTTCGTGTTATTCGTAATTTAGGTGGATCAGTTAGAAAGTTTACAGGAATTGGAGACATCATCGTTTGTTCAGTTCAATCAGCAACTCCAGGAGGAGCTGTTAAAAAAGGTCAAGTTGTTAAAGCTGTTATTGTTAGAACTACTAGAGAATTAAAAAGAGAAGATGGTACATACATCCGTTTCTCAGAAAATGCTGTAGTAATTATTAAAGAAGATAAATCACCACGTGGAACTCGTATTTTCGGTCCAATTGCACGTGAAATTAAAGAAGCTGGATTTGCAAAAATCGCATCTCTAGCTCCAGAAGTATTATAG
152708	153038	+	peg.133	mfl134	330	11791	14192	15318	13174	9532	7395	11900.3	2982.39	5475.98	6799.91	6823.54	5553.47	3856.21	3685.67	5365.8	1366.07	106.62	0.615069	0.655786	0.188836	0.000461703	4.33037e-24	2.60781	LSU_ribosomal_protein_L24p_(L26e)	rplX	ATGAGCAAATCAAAAATCTTAGTAGGTGACGTGGTTAAAGTTATCGCTGGTTCACACAAAGGTGAATTAGGACCAATCACTTGAATATCAAAAGACAAAAAATGAGTATCAGTACAAGGGATTAACTCTTTAAAACATGTTAAACCTTCACAAACTGACTCAGAAGGTGGAATTAAAGAAGTTCCATCAAAAATTAATTTATCAAACGTAGCATTACAAGATCCTAAAAACAAAGATGGTATTTCAAAAGTGGGATACCAAATTGAAGATGGTAAAAAAGTTAGAATTGCAAAAAAATCTAACTCACCATTAAAAAAGGCAAGTAAATAA
153055	153598	+	peg.134	mfl135	543	11499	15566	13055	19484	8214	24273	15348.5	5792.69	3245.53	4532.64	3534.26	4991.59	2019.51	7352.18	4279.28	1830	175.098	0.490525	0.8589	0.247323	0.000604705	3.45352e-24	2.07976	LSU_ribosomal_protein_L5p_(L11e)	rplE	ATGAAATCAAGATTAGAAACTAGATATACTGAACAAATTGCTCCTGAATTATTTAAAGAATTAGGATATAAATCAGTAATGCAAGTTCCAAAACTTACAAAAATCGTTATCAACATGGGAGTTGGAGAAGCTACAACTGATCCAAAAAAACTTGATGCAGCTGTTGTTGAATTAGAACAATTAACTGGTCAAAAACCATTAGTAACAAAAGCAAAAAAATCATTAGCTGTATTTAAATTAAGAGAAGGAATGCCAATTGGTACAAAAGTAACTTTAAGAGGGAAAAAGATGTATGACTTCTTAGACCGTCTTACAAATGTTGCTTTACCACGTGTGCGTGACTTCAGAGGGGTTCCAAAAACTTCATTTGATGGATTTGGAAACTACACAATGGGAATT…
153617	153803	+	peg.135	mfl136	186	8189	8475	7209	10841	9049	8646	8734.83	1203.01	6747.51	7204.45	5697.5	8108.06	6494.98	7645.3	6982.97	860.184	60.0273	0.800441	0.480483	0.138357	0.000338282	5.63547e-24	3.39376	SSU_ribosomal_protein_S14p_(S29e)_@_SSU_ribosomal_protein_S14p_(S29e),_zinc-dependent	rpsN	ATGGCTAAAAAATCATTAAAAGTTAAACAAGCTAAACACCAAAAGTTTGGCGTAAGAAACTACACTAGATGTAATAACTGTGGTAGACCACATGCTGTGCTTAAAAAATTTGGAATTTGTCGTCTATGCTTTAGAAAATATGCATACGAAGGTCAAATCCCAGGGATTAGAAAAGCTTCTTGATAA
153834	154224	+	peg.136	mfl137	390	16238	12416	16346	19006	29632	14704	18057	6069.28	6381.07	5033.74	6161.25	6779.33	10143.5	6201.02	6783.31	1745.82	125.726	0.777556	0.97759	0.2815	0.000688268	5.47435e-24	3.29673	SSU_ribosomal_protein_S8p_(S15Ae)	rpsH	ATGACAACAGACGTAATCGCAGATATGTTAACTAGAATCCGTAATGCAAACCAAAGAATGTTAAAAACTGTTAACATTCCTTCATCAAAAATGAAATTGGAAATTGCAAACATCTTAAAAGAAGAAGGATTCATTTCAAGCTTCACTGTTGAAGGTGAAGTTAAAAAAACTATTACTATTGAATTAAAATATCAAGGAAAACAAAGAGTAATCTCAGGACTTAAAAAGATCTCTAAACCAGGTCTTAGAGTATATGCACCAGCAAACGAAATCCCACAAGTATTAAACGGTTTAGGAATTGCAATAGTTTCAACATCACAAGGAATCATGACAGGAAAACAAGCTCGTCTATCAAACATTGGTGGAGAAGTATTGGCTTTCGTCTGATAA
154243	154786	+	peg.137	mfl138	543	11878	9412	16284	17139	18071	17159	14990.5	3501.1	3352.5	2740.66	4408.42	4390.83	4442.96	5197.38	4088.79	884.01	175.357	0.468689	0.82188	0.236663	0.000578641	3.29978e-24	1.98718	LSU_ribosomal_protein_L6p_(L9e)	rplF	ATGTCACGTATAGGAAACAGAATTTTAACTATCCCTGCAGGTGTTGAAGTTAGTGTTGCATCAGACAACACAGTTACAGTAAAAGGGTCAAAGGGAACTTTAACTCAAAAATTCGCAGAAGTTATCACAATCAAAGTTGAAGGAGCAGAACTTTCAACAACAAGAGCTAATGAAATTAAACATACAAAACAATTACACGGAACAACAAACTCATTATTACAAGGTATGTTAATCGGTGTAAGTGAAGGGTTCAAAAAAACTCTTGACATTAACGGGGTTGGATATAGAGCAGCTTTAGCTGGAAGTAAATTAAATCTTTCACTAGGATACTCACACCCAGTTGAATATACAATTCCTCAAGGAATTACAGTAGAATGTCCAAAACCAACTCAAATCATT…
154811	155159	+	peg.138	mfl139	348	5699	7218	3951	5124	12052	6208	6708.67	2835.37	2509.83	3279.53	1668.97	2048.29	4623.49	2934.03	2844.02	1047.85	112.338	0.326004	0.366227	0.105456	0.000257841	2.29522e-24	1.38221	LSU_ribosomal_protein_L18p_(L5e)	rplR	ATGAAATATACTAAACAAGAAGCAAGAAAAAGAAGACATTACCGTGTTAGAAGTAAAGTTTCTGGAACTGCTGCTAAACCAAGATTAAATGTTTTCAAATCAAACACTAATTTCTACGCACAAATAATCGACGACACAACTGGAACAACTTTAGTTTCAGCATCATCATTAAACTTGGGATTAAAATCAGGAAACATTGAAGCAGCTAAAAAAGTTGCTGAAGAAATCGCTAAATTAGCAATTGCAAAAAGCATTGTTGATGTAGTATTTGACCGTGGTGGATACTTATACCATGGTAAAGTAAAAGCTTTTGCTGAAGCAGCAAGAGAAAACGGATTGAAATTCTAG
155179	155800	+	peg.139	mfl140	621	26668	22765	21953	24208	32306	23823	25287.2	3793.6	6581.49	5796.29	5196.66	5422.85	6945.15	6309.53	6042	683.613	200.713	0.69258	1.3901	0.400283	0.000978691	4.87608e-24	2.93644	SSU_ribosomal_protein_S5p_(S2e)	rpsE	ATGGAAAATAAAACAGAAGTAGTAGTAGCTGAAAACGCTAACAATCAAACTCAACCTGAAAGAAAAAAGTTTGATAGAAAACCAAACCGTCGTCCTCAAGGACCAAAACAATTCCAAAAAGATGATTTTGAAGAAAAAGTAGTAACAATTAGACGTGTTACTAAAGTTACAAAAGGTGGACGTCACTTTAGATTCGCAGCAGTTGTTGTTGTTGGAGATAAAAAAGGTCAAGTTGGTTTAGGAACAGGAAAAGCAAATGAAGTTCCTGAAGCAATTAAAAAAGCTGTTAAAGAAGCTAAAAAGAACTTAATTAGAGTTCCTTTAAGAGGAACAACTGTTCCTCATGAAGTGATCGGTCACTTTGGTGCAGGTCAAGTTCTAATTAAACCAGCTAAACCT…
155818	156256	+	peg.140	mfl141	438	9271	4326	7190	10710	11060	7677	8372.33	2519.92	3243.98	1561.66	2413.11	3401.54	3371.1	2882.77	2812.36	717.528	141.618	0.322374	0.45654	0.131462	0.000321425	2.26966e-24	1.36682	LSU_ribosomal_protein_L15p_(L27Ae)	rplO	ATGAAATTACATGAATTAAAATATACTGAAGGTAGCAAAAAAGATGTTACTAGAGTAGGTAGAGGTATGGCTTCTGGAAAAGGGAAAACTTCTACAAGAGGTCATAAAGGACAAAACTCACGTTCAGGTGGGGGAGTTCGTGTAGGATTCGAAGGGGGACAAACTCCTTTATACAGAAGACTACCAAAAATTGGATTCACTTCTCCAAACCAAAAAGAATACGTTATTCTTAATCTTTCAGATTTAGAAAGATTAAATTTAGCATTAATTGATCATAAAGTTTTAGTTGAGCAAAAAATTATCAAAAACGAAAAACAATTAGTAAAAGTTTTAGGTAAAGGTTCAATTACTTCAGCAATTAATGTAAAATTAAACAAAGTTTCAAAATCAGCTCAAGCT…
156257	157718	+	peg.141	mfl142	1461	28307	22806	28238	33363	34500	24954	28694.7	4572.16	2969.4	2468.16	2841.22	3176.69	3152.53	2809.2	2902.87	262.025	467.621	0.332749	1.556	0.448056	0.0010955	2.34271e-24	1.41081	Preprotein_translocase_secY_subunit_(TC_3.A.5.1.1)	secY	ATGGCAAAAAAGTTCGCTAAAAAAAGCAAACAATATTCAGCCAAAAAATCACAAAGTAATAATAGCGATTTAAGAACTGGCAACTTCTTTATTAAAAATAAAGATATTCTAGGTAGAATCGCTTTTACTTTATTATTATTAGTGATTATTAGAATTGGAGTATATATAACAGTACCTGGTATCAGATTGACTTCTGATTATCAAAATGCTATTAACAATTCACAGTTCTTTCAATTACTTTCAACTTTGGGGGGAGGTACTATTGGAAGATTCTCGATTCTAGCATTAGGGGTATCTCCTTATATTACTGCTTCCATTATTGTTCAGTTGCTTTCAACTGATGTTGTTCCTATCTTAACTAGATGAAATAAATCTGGTGAAAGAGGAAGAAAGAAATTA…
157795	158203	+	peg.142	mfl143	408	6	14	683	173	0	52	154.667	266.767	2.25381	5.42552	246.083	58.9857	0	20.9621	55.6184	95.8643	130.928	0.00637541	0.00834722	0.00240361	5.87683e-06	4.48858e-26	0.0270309	Cytidine_deaminase_(EC_3.5.4.5)	Cdd	ATGACTGAAAAGCAAAATGTATTTAAAGAATTATTAAAACTTAAAGATAATTCTTATAGCCCTTATTCAAATTTTAAAGTGGCTTGTTTAATCTATTTAAACAACAATGAAATCATTAAAGGTGTAAATGTTGAAAATGCAGCATATCCTGCAACTATATGTGCAGAAAGAACCGCATTGTCTCAAGTTTATTCTTTGGGTTATAAAAAAGAAGATATAAAATCTTTAGAGTTATATACTGATTCTGAAAGTTTGGGATCACCTTGTGGAGTTTGCCGTCAAGTTATTTCTGAATTAGTAAATTGAACTACACCAATTTCAATTTACAACAAAAATGGGTTTCAATTAGAAACAAATATAAATGAGTTATTGCCGCATGCCTTTGAGCCTGCACAACTT…
158216	158855	+	peg.143	mfl144	639	2319	1042	2216	2709	3805	610	2116.83	1155.6	556.193	257.834	509.789	589.751	794.958	157.008	477.589	233.059	206.3	0.0547449	0.112939	0.0325211	7.9514e-05	3.85429e-25	0.232111	Adenylate_kinase_(EC_2.7.4.3)	adk	ATGAATATTATGTTATTAGGAGCACCTGGTTCAGGTAAAGGAACTTTGGCAGAAAAATTAATCAAGAATCAAGGATTTAATCAAATGTCAACAGGAGATTTGATGCGTAAAGAAATCAATGATGAAACACCTTTAGGAATTGAATGTGCAAGATATATGAATGAAGGTAGATTAGTACCTGATGAAGTTACAATGGGTATTGTAAAAAACTTTTTACAAGATAATCATAATCAATTAATTTTTGATGGAATTCCAAGAACATTAAATCAAGCTAAAATTTTAGAAGAAAACTTAATTGAACTAAATGCAAAAATAGATAAAGTTATATACATTGATGTTCCAAGTGAAATTTTATTAAACAGAATAAGTGGAAGATTAATTTGTCCAAAATGCAAAGTT…
158855	159614	+	peg.144	mfl145	759	17013	27934	14793	7857	19509	10178	16214	7171.41	3435.3	5819.23	2865.08	1440.04	3431.5	2205.53	3199.45	1494.52	244.721	0.366745	0.897503	0.258439	0.000631883	2.58205e-24	1.55495	Methionine_aminopeptidase_(EC_3.4.11.18)	PRK05716	ATGGCTGTTACAATAAAATCACCTCAAGAAATTGAAAAAATGCGTGTTGCTGGTCAAGTTTTGGCAGAAGCTATTGACATGTTAAAATCAATGATAAAAGTAGGCGTAAATTGCTTAGATTTGGATAAAGAATTTGAAAAATTTATTACTGAAAAAGGATGTAAATCTAATTTTAAAAATTATCATGGATACCCAAAAACTATTTGTATATCAATCAATGAGCAATTAGTACATGGAATTCCACAAGATAGAATTTTAGAAGAAGGAGATTTAGTTTCTGTTGATACAGGGTGTGTTTTCGAAGGATATCATGCTGATAGTGCATTTAGTATGATAGTAGGCATTGCAAAAGATACAAAACATGATATACTATTAAAAGTCACTGAAGAATGTCTGGAT…
159626	159863	+	peg.145	mfl146	237	291	526	844	1478	425	908	745.333	431.309	188.179	350.922	523.499	867.534	239.404	630.13	466.611	258.165	76.7207	0.0534866	0.0410353	0.0118162	2.88907e-05	3.7657e-25	0.226776	Translation_initiation_factor_1	infA	ATGGCAAAAGAAGCAGAAATGGAATTTGAAGGTACGGTTGTAGAAGTATTGCCTAATGCAAAATTCAAAGTACAACTGGAAAACGACATTGTTATTGATGCACACGTGTCAGGTAAAATCCGAATGCATTACATTCGCATCTTACCTGGAGATAAAGTAACAGTCGTGATATCACCTTATGATATGACACGTGGAAGAATTACATATAGAAAAATTGCTAAAAAAGCAGAAGTGTAA
159932	160046	+	peg.146	mfl147	114	1	1	466	430	140	143	196.833	204.767	1.34438	1.38698	600.901	524.716	163.951	206.312	249.768	257.508	36.926	0.0286304	0.0105721	0.00304426	7.44321e-06	2.01571e-25	0.121389	LSU_ribosomal_protein_L36p	rpmJ	ATGAAAGTAAGATCATCAGTCAAAAAAATTTGCGACAAATGTCGTGTTATTAGACGTAAAGGCCGCGTAATGATTATTTGTGCACAACCAAAGCACAAACAAAGACAAGGTTAA
160103	160469	+	peg.147	mfl148	366	4883	6256	6987	6592	3714	6674	5851	1279.43	2044.71	2702.65	2806.28	2505.51	1354.73	2999.15	2402.17	607.548	118.279	0.275355	0.325686	0.0937824	0.000229298	1.93863e-24	1.16747	SSU_ribosomal_protein_S13p_(S18e)	rpsM	ATGGCTCGTATTAGTGGAGTAGAAATCCCAAACGAAAAAAGAGTTGTAATTTCATTAACATATATTTATGGTATTGGATTATCAACATCTCAAAAAGTTTTATCTAAATTAAACATCAGTGAAGATGTTCGTACAAGAGATTTAACTGAAGAACAAATTAAAGCAATTTCTACAGAAATTTCAAACTTCAAAGTTGAAGGGGAATTACGTAGAGAAGTATCATTAAACATTAAACGTTTAATGGAAATAGGATGTTACAGAGGATTAAGACACCGTAAAGGATTACCTGTAAGAGGGCAATCTTCAAAAACAAACGCAAGAACTGTTAAAGGTCCAAGAAAAACTGTAGCTAACAAGAAAAAATAG
160491	160884	+	peg.148	mfl149	393	6807	6806	7452	7758	7944	4848	6935.83	1127.06	2654.54	2738.25	2787.42	2746.11	2698.59	2028.91	2608.97	287.73	126.637	0.29906	0.378719	0.109053	0.000266636	2.10552e-24	1.26797	SSU_ribosomal_protein_S11p_(S14e)	PRK05309	ATGGCAAAACCAAAAACAAATAATACAAAAAAACGTATTAAGAAAAATATCCCAAAAGGTATCGCTCATATTCACTCTACTTTTAACAATACAATTGTTACTATTAGTGATGAAAAAGGAAACGTACTTTCTTGATCAAGTGCTGGAGCAATCGGGTTCAAAGGTTCTAAAAAATCTACACCTTATGCTGCGCAAATGATTTCAGAAGCAGCTGCTAAAGGTGCAATGGATCAAGGTGTTAAATCAGTTCAAGTTGAAGTAAAAGGTCCAGGTCCAGGTCGTGATGCTGCTGTTAGAGCATTAACAATCGTTGGAATGGAAGTAACTTCAATTAAGGATTGTACACCAATCCCTCATAATGGAGTTCGTCCTAAAAAACGTCCAAGAAAATAA
160909	161863	+	peg.149	mfl150	954	11099	11247	15233	11867	29051	10048	14757.5	7221.81	1783.04	1864.07	2347.25	1730.43	4065.4	1732.3	2253.75	917.606	307.389	0.258342	0.794115	0.228668	0.000559093	1.81884e-24	1.09533	DNA-directed_RNA_polymerase_alpha_subunit_(EC_2.7.7.6)	PRK05182	ATGAAACAATTTAATAAACCAGAATTCGGAATTGTAAAAGAATCACCAAATAAATTTTACGGTAAGTTTGAAGCAGCTCCTCTTGAAAGAGGATTTGCTGTAACTTTAGGTAATGCATTAAGAAGAACATTATTATCATCAACACCGGGAGCAAGTGTTTTCGCAATTAAAATTGCAGGAGCACAACACGAATTTACTTCAATCTCAGGTATTGAAGAAAATGTAACTCGTATAGTTCTTAACGTTAAAAAATTAATTTTAAGAATTGATAGCGCGATTTACAATGACGACGAAACTGTTGAACTAAAAGTAGGTACATCTACAATTGGTCCGGTTACTGCAGGAAGTTTAGTTTTACCAGCAGGAGTAGAGGTTTTAAATAAAGACCTAGTTATTGCA…
161883	162243	+	peg.150	mfl151	360	2155	6035	7112	5248	10335	3256	5690.17	2909.74	917.424	2650.63	2904.1	2027.92	3832.64	1487.56	2303.38	1047.13	116.158	0.264031	0.306694	0.0883137	0.000215927	1.8589e-24	1.11946	LSU_ribosomal_protein_L17p	rplQ	ATGTCATATATTCAAAAACAAGGTAAGAATACTGCATGAAGAGTAGCTTTAATGCGTAACTTAACTAGTGAATTAATTGTTTCAGAACGTTTAGAAATTACTGAAACAAGAGCTAAAGAATTAAGAAAACATTTAGATAAAATGGTTACTTTAGCAAAGCGTGGCGATTTACACGCTAGACGTCAAGCTGCTTCATGATTAAGAAACATTGAAGCAAGTTCAAAAGAAGATGTTTTACAAAAATTATTTACAACTATCGCTAAAAAATATAAAGATAGAGACGGTGGTTACACACGTATCTTAAAATTAGATAACCGTAAAGGTGATAATGCACCAATGGTAATTATTGAATTAGTTTAG
162344	163565	+	peg.151	mfl152	1221	10160	9233	9293	6363	9685	8380	8852.33	1353.68	1275.27	1195.64	1118.82	724.948	1058.95	1128.81	1083.74	190.691	393.583	0.124227	0.488936	0.140791	0.000344233	8.74613e-25	0.526704	ATPase_component_of_general_energizing_module_of_ECF_transporters	cbiO;SunT superfamily	ATGGATTCATTGAAAAAATTCAAAACTACAAAATTGACTAGTCAAGATCTTAATGACTTTAAGATTAAATTGCATGCCAAGTATATTGAAATGTTAGAAGCTAATAATAATTTCTTTAAATTTAAAGAAGCTGAAAAGCAAGGCAAAATTTCAAAGGAAGAATTAGTTGAATATAAAAACAAATCAATAAAAGCAAAGAAAGCTTTTAAAGCAATTTGCCAAGATAAGTCTTTTTCAGAAAATTTAAAGAACATTACAAAAATTTATAACTCAACAACAAGAAAAAATAGTTCTGTTATTTTAGAACAAGCTAAAGAAGAATTAATTGAAGCTAAAAACTTAAAAAGAGAAGCCAGAGATTCTGTTAAAGATCATGGTAGAGGTGCTCAATTAACTAAA…
163555	164503	+	peg.152	mfl153	948	2232	2560	2533	2050	3271	59	2117.5	1091.25	360.837	426.978	392.779	300.82	460.641	10.2361	325.382	163.912	305.504	0.0372978	0.113946	0.0328112	8.02234e-05	2.62593e-25	0.158137	ATPase_component_of_general_energizing_module_of_ECF_transporters	cbiO	ATGCAAATAAATAAAAAAGAAATCAAACAAAATCTAAAAAAATGAAATGAAGAAAAAAAATCTATTAAATCATTTTCATTTACTGGTGATATTATTTTAGATAATGTAAGCTATACATATTCAAAAAAGACTCCTTTTGAATTTAGAGCACTTGATAATGCAGATTTAACAATCTCTGATAAAAAGATAACTTGTGTTATTGGTACAACTGGTTCTGGGAAATCAACAATGATTCAATTAACTAATGGATTATTAATTTCTGAAACAGGTCAAACAATTGTTGGAGATTATAAAATCCCAGCAGGGCTTAAAAAAATTAAGGAAGTTAAAGATTTAAGAAGAGAAGTTGGACTTGTATTTCAATTTCCAGAATATCAATTATTCCAAGATACAATTGAA…
164504	165503	+	peg.153	mfl154	999	7122	1529	4473	943	7605	1623	3882.5	2965.97	1092.6	242	658.196	131.313	1016.31	267.206	567.937	417.557	319.616	0.0651013	0.208075	0.0599157	0.000146494	4.58343e-25	0.276021	Transmembrane_component_of_general_energizing_module_of_ECF_transporters	EcfT	ATGAGAGTAACATTCGGTAGATATTTACCAAAAAATTCTATTATTCATGCAATGGATCCTAGATTTAAATTAGTAATGATCATTTTATTGATGGTAAGTATTTTCTTACCTATTGGTTTTACAGGTTACATTATATGTGCAGTTGTTATACTTACAATTTTTGCACTGTCTAAACTAAGCTTTAGAATGTTACTTGGATTATTACCACCTGTATTATTTGTCTTCTTTGTAATATTTTTAATGAATGCTTTTCTAACACACCCAGATTCAAGTATTTTAGAATATTTTTTAGCTAAGAATAATCAAGTTAGTGGAGTATGAGCAAACAAAATTTCTGGTGGAGCTGTTACTGGACAATTTTTAGTTAGTTCAAGCAATTTATCATCAATGCCTGATGGA…
165512	166268	+	peg.154	mfl155	756	1	1	847	4146	0	1187	1030.33	1609.11	0.202723	0.209147	164.696	762.901	0	258.239	197.708	297.086	243.397	0.0226628	0.0551605	0.0158836	3.88355e-05	1.59557e-25	0.0960872	tRNA_pseudouridine_synthase_A_(EC_4.2.1.70)	PseudoU_synth_EcTruA	ATGTTTAAATTTTTAATAACTTTAGAATATGATGGTTCAGATTTTCATGGATGAATAGAACAGCCAAAAACTTCTACAATTCAAGGAGAACTTAATAAAGCTATTAATAGGGTAACTAAAAATGCAGTTTTTAAAACAATAGGAGCTAGTAAAACTGATACAGGAGTACATGCGATTGACCAAAAAGTTTTATTAGATTTAGGTTTTAATCCAAAACTTGATTTATTTAAAAAAGCAATAAATAAGGCTTTACCTGAAACTATTAAAGTTCGTTCAATAGAAGAAGTTAAACAAGACTTCAATATAAGAGATGTTTTGTATAAAGAATATTCTTATACTATAAATGATAAGGAATATAATATACTATCAAATAGGTTTGAACTTAATTGAGATTTTGAA…
166495	170785	+	peg.155	mfl156	4290	44502	35258	40997	45442	38510	38016	40454.2	3956.83	1589.82	1299.49	1404.81	1473.54	1198.41	1457.48	1403.92	138.139	1377.33	0.160929	2.21652	0.638254	0.00156053	1.13301e-24	0.682315	probably_ABC_transporter_membrane_protein	FtsX	ATGCATTTTAAAAAAATTTATTTGATGTTAAAAAACTCATTTAAAAATGCGACTAAAAGTAAAACACAATTAATAGGTGTTACTGTTTTAGCTTTTTTACTGTCTTTAGTTTTAACATTAGTTGTTTCAATGAACGTTCGTGTTATTGAAAAATATAAAGAAATGAATGAAAATTCAAGAGTTCATGATGCTGTTATTGATTTAAACCCTTATGATAAAGTAGCAACTGGGGAAAGTGAAGAAACTGAAGAAGCACCAAAGAACCTTGTTGCAGCTCAACAATACTGAATATATAAATTACAAGAGAAATATTTTGAAGAATCAAGTGACTTACAATTTGAGTGATCTAGAACAGAAGCTAGAGAATTTTCTCAAGTAAAACAAAATGGTAATGACTTA…
170805	173346	+	peg.156	mfl157	2541	36366	32801	40866	26714	40929	28306	34330.3	6116.23	2193.39	2041.06	2364.17	1462.5	2150.39	1832.17	2007.28	319.714	817.339	0.23009	1.88062	0.541529	0.00132404	1.61994e-24	0.97555	hypothetical_protein		ATGAAAAAAATATTATTAAGTTTAAGTGCTCTAACTATTGGAGCAACTCCGGCTGTATCATTATTGAATGTTGGTCAAAAACAAGTAATAACTCAAGTAACTTCAGAAATTCAAAAGAAAATCGATGAGACTTCTGTTTTATTTAAAGCACCAATTATAACTAATGCTCAAAAACAAAATTCAGATGTCACAACAAATTGATTAAATGATCAAAAAGTAAGTGACATTAGCAATATTAATAGTGCTTTAAGTTATGCAAATTTTAACGCTGAGAAATATGATATGAAATCAGTTGAAAAAACTTTAAATAAAATTTATAAAGACAAAGATTATAAATATAAAAATGAAGATGCAACATCAGAACTTATATTTGGCGCAGCTGATAAAGGTGTAAGCTTA…
173372	175871	-	peg.157	mfl158	2499	11681	10052	22353	17338	25217	17714	17392.5	5872.65	716.373	636.004	1314.9	965.147	1347.15	1165.85	1024.24	302.592	802.346	0.117406	0.942002	0.271252	0.000663212	8.26592e-25	0.497785	hypothetical_protein	Mollicu_LP superfamily	ATGGTAGGAATGAAAAAATTAATTTCTTTGATTGGTGCAGCTTCATTAGCAACAACACCAGCAATGGCGGTAGTATCTTGTAAATATATAGATACAATTCAAAAAAGTATAGATAATAAATTAGCAGAAGTAATTTCTTCAACGTCTAATTATTTTAAAGGTGCTATTTTAGCCAATTCCGAAGATTACAATGGTCAATCAGTTGATAAATATATTTCTAAGTTAAAAGTTGGGGATTTAACAAGTAATTCAAAAGATACAACATCTATGGCTAAAATATTTGACACTTTCTTAGATACAAAACAATCAAGTGAATATATGAAAAATGAAGTATATAGCAAAGAAGAGTTCGATAGACCAGCTACTGGAAATGGTGCTAGTGAATTAATAAGCACTATC…
176078	181418	+	peg.158	mfl159	5340	21361	22220	14834	22904	7857	6639	15969.2	7353.7	613.064	657.925	408.356	596.665	196.429	204.481	446.153	208.594	1713.52	0.0511415	0.876323	0.25234	0.000616971	3.6006e-25	0.216833	Predicted_permease	FtsX	TTGGCTTCAACAACAAGCTTAAATTCTAGAATGAATAAGTCATATGATGACATTGTAAGAAATTATGAAAAATTTGATTATTCATATTCTACTAAAGCTAGTGAATCAAATTTATCAACATCAAATAAAACATTATTACCAATCCTGGACTTGATGCCTACTTCAACAAATTATTTTGTTCAAGCTAATAAATCAATTCATGATTCTTTTAATGTTGTTTTAAATAACCACGGAATTAAAACAGAAGGTTATGAAGAAAATTTAATAACAAAAACATTTTTTGATCAAAACACTGGTAAACCAACACAAGCTATGCAAAATGTTTGAAACGGTATTCCATGATATAATTCTTGAAAATTTTTCTCTCTTCTAAAATCTGATCCTAATAAAGGTGAGTTT…
181533	183534	+	peg.159	mfl160	2001	6010	3932	4126	4973	390	4493	3987.33	1912.15	460.313	310.699	303.113	345.726	26.02	369.302	302.529	146.795	644.195	0.0346782	0.223395	0.0643273	0.00015728	2.4415e-25	0.147031	DNA_ligase_(EC_6.5.1.2)	ligA	ATGACTAAAGAACAAGCAAGCAAATTAATTAATGATTTACGATTAAAACTTAATGAATGAGCAAAAGAATATTATGTTTTAGATAACCCTAGTGTTGATGATGCTGAATATGACAAAACCATTCATCAACTTCTTGATCTTGAAAATCAATTCCCTGAATTAATAACATCTGATTCTATAACTCAAAAAGTTGGCGGAATTGTAAGTGATAAATTTGAAAAGCACACACATAAATATCCAATGTTAAGTCTTGGTGACATTTTTTCTTGAGATGAGTTCATTAACTTTAATAAACAAGTTGCAAAAGTTACAGGCACAGAAAACAATGAATATACTGCAGAACTAAAAATTGATGGATTATCAATATCTTTAATTTATAAAGATGGTGTATTACAAAAA…
183535	183823	+	peg.160	mfl161	288	0	4	382	1	0	236	103.833	165.499	0	2.19605	194.981	0.483023	0	134.776	55.406	86.9118	93.0102	0.00635106	0.00590714	0.00170098	4.15889e-06	4.47144e-26	0.0269276	Aspartyl-tRNA(Asn)_amidotransferase_subunit_C_(EC_6.3.5.6)_@_Glutamyl-tRNA(Gln)_amidotransferase_subunit_C_(EC_6.3.5.7)	PRK12821 superfamily	ATGAAAGATAAAAAGTATTATCAAGAGTTAGCTCAAGATTCAATGTTAAGATTTTCAGATGCGGAAATTGAAGAGATTGTAGCTAAACAAGAAGATTTAAAAAAAGAATTTGAAAAAGTATTAAAAATCGATACAAGAAATGTTAAACCACTATTTTATCCTTATGATGACATTCATTCATATTTAAGAGAAGATGAAGAAACAACAACTATAGATCAAACAATAATATTGTCAAATGCACCAACTTCAGAGGGTGATTTTGTCACAATCAAAAAGGTGGTTAAATAA
183822	185271	+	peg.161	mfl162	1449	548	10965	7474	1483	6	3642	4019.67	4356.82	57.9612	1196.5	758.24	142.375	0.552807	413.394	428.171	469.274	465.956	0.0490803	0.228692	0.0658527	0.00016101	3.45547e-25	0.208094	Aspartyl-tRNA(Asn)_amidotransferase_subunit_A_(EC_6.3.5.6)_@_Glutamyl-tRNA(Gln)_amidotransferase_subunit_A_(EC_6.3.5.7)	gatA	ATGAATTACAAAAATTTATCAATTTTAGAATTACATAATAAAATTATTAATAAAGAAATAACTATTTTAGAATTAACTAATGCAGTAATATCTGAAGCTAATAAAGTTAAATCGTCTAATGCTATAAACAAAATGAATGAAGAAAATGCTATTGCTTTTTCTAAAGAAATGGAAAAAGTTTTAAACACAAATTCTTTATTGTATGGAATCCCTTATTTTGCAAAAGATAACTTTGCAACAAAAGGACTTGAAACAACTTCTTCATCTAATATTTTAAAAGGATATATTCCACCATTTAATGCAACTTCTATTTCAAAATTAGAAGATAAAGGAGCTGTTTTGATTGGTAAAGCTGCTCTTGATGAATTAGGAATGGGTGGGGTTGGACTTTATTCATGT…
185272	186712	+	peg.162	mfl163	1440	2600	7790	6205	8439	7499	3798	6055.17	2359.34	276.717	855.36	633.434	815.247	695.234	433.795	618.298	224.434	463.432	0.0708741	0.328453	0.0945791	0.000231246	4.98986e-25	0.300496	Aspartyl-tRNA(Asn)_amidotransferase_subunit_B_(EC_6.3.5.6)_@_Glutamyl-tRNA(Gln)_amidotransferase_subunit_B_(EC_6.3.5.7)	gatB	ATGAGAAATTTTGAAATAGTTATCGGTATTGAAAATCATGTTGAATTAAAAACTAAATCTAAGATGTTTTCATCTGCTCCAGTAAGTTATGGAGAAACTCCAAATACAAATGTTAATGAAACTGATATGGCTTACCCTGGAAGTTTACCTACAATTAACAAAAAGGGAATTGAATTAGCAATTAGAACTTGTAATGCTTTAAATATGGAAATAGATACTTTAGTTAAATTTGATCGTAAGAATTATTTTTACCCTGATTTAACAAAAGGATACCAAATCACACAACAATATAATCCAATTGGTAAAAACGGAAAGTTAAATATTAATGTTAATGGTCTAACAAAAGAAGTTGATATTGAAAGACTTCACATGGAAGAAGACACAGCAAAACAAATTCAT…
186748	187198	-	peg.163	mfl164	450	6457	13813	8254	5272	3019	5111	6987.67	3759.95	2199.09	4853.44	2696.33	1629.76	895.655	1868.04	2357.05	1362.04	144.446	0.270184	0.39027	0.112379	0.000274768	1.90222e-24	1.14554	hypothetical_protein		ATGAAAGAATGAGCTAAAAAGAATTTATGATCTTTAGTTTCAGTTATTGCAGCTGTAGCTTTTGCTGTTTTAGTAATTATTACAATCTTTGGGATTGGATTAGGTGCTAAACAAGGCGGATCAGTTATTAAATATGGAGCTGTTGGATTAGAAGAATTACACAAAAGTGTTAACAGTATGATTTCAGCAGCTTTAGCATTAGCATGTATAGCAATAGTTCCTGTAGTTATTAGATTAATCTTAGGAATCTTAGGAATTGATGCTTTTGCTAGATTATTTAACTCAGCTTCAGTTGGGCTTGCACTTATTTCAGTTATTTTATTAATTGTTGGTAACATCACATTATTAAATGCTGACGGAGTAAAAGTTGCTGTTGGATCAATCATAGGTTTCTATGTT…
187275	188190	-	peg.164	mfl165	915	10909	5541	7940	12339	16930	11810	10911.5	3917.64	1827.21	957.505	1275.62	1875.94	2470.17	2122.86	1754.88	553.612	294.75	0.201158	0.592914	0.170732	0.000417439	1.41625e-24	0.852884	Trk_system_potassium_uptake_protein_TrkA	TrkA	ATGGCAAAGAAAAAAAGTATTGCAATTATTGGAGTATCAAACTTCAGTTTATCAGTAATTAAAACACTTGTTGATAAAAAACAGCAAGTAACAGTTTTTGATTATGATGAGGATAAACTTAACTTGCATTTATCAGAATATGAATATGGTGTTGATGTAATTGTTTTAGATTCAACCAATAAAATGGCATTAGCTAAAAATGGAATTAAGGCTTATGATGTTGTTATTGTTGGGGTTGGAACTAATATTGAAGCAGGGCTAATGACAGTTTTAAACTTAATTGACTTAGAATGTGAAAATGTTATAGCAAGAGCCAGAGATGAAAAACACAAAAGAATACTTACGGCTTTAGGTTTAAGTGAAAACCAAATTATTCTTCCTGATGCTTTAGCTGGAAAT…
188277	189954	+	peg.165	mfl166	1677	3630	1759	1603	3533	2361	943	2304.83	1087.45	331.741	165.847	140.515	293.07	187.955	92.485	201.935	92.092	536.271	0.0231474	0.124133	0.0357444	8.7395e-05	1.62968e-25	0.0981417	Potassium_uptake_protein_TrkH	TrkG	ATGTCTACCAACACAAATAAGTCTAATAAATCTAAATGACTACACTTTAAAAAAAATAAAGAACAAAAAAATAAATTTGATCCCCATAAAGCTTTTTTAAAATTAAAAACTTGATGGCCATTGTCTAAAGTATCAGGAAGAATATTCTTAATTTATTTATTTATAGTTTTATTTGGTGGTTTCTTATTATGCATACCAGGAATTGTTGTCAATAATGATTTAAATGGCTATGATTTCAGATGAGATTATTTAACAGGTATTTTCACAGCATCAAGTGCTTTTAGTGATACTGGTATTAATATTATTGACCCATCACATGACTATACTTTTTGAGGACAATTAATTTTACTTATTCTAATTGAAATGGGTGGGATTGGTGTTTTAACTTTAAAAATTATT…
189962	190823	+	peg.166	mfl167	861	312	5163	2598	63	1	578	1452.5	2058.3	55.5363	948.141	443.566	10.1788	0.155056	110.412	261.331	374.522	277.114	0.0299558	0.0830118	0.0239035	5.84441e-05	2.10903e-25	0.127009	Methylenetetrahydrofolate_dehydrogenase_(NADP+)_(EC_1.5.1.5)_/_Methenyltetrahydrofolate_cyclohydrolase_(EC_3.5.4.9)	FolD	ATGATTATTTTAGACGGAAAAAAAGTAGCATCAAGAAGAAAAGAAGAGTTAACTGCTAAAATTTCAAAATATCACAATAAAGGGTTAAGAAAACCTAAATTAGTTGTTATTATGGTTGGTAATGATCCTGCTAGTGAAGTTTATGTTTCTCATAAAATTAAAGTAGCTAATGAAGTTGGGATTTATTCAGAGCTTTTAAGATTTGATAAAGATATTAAAAAAGAAGAGTTGTACAATAAAATAAATGAATTAAATAATGATCAAAATATAGATGGTATTTTACTTCAATTACCATTACCTATTGATTTTATTGAAGAAGATTATTTACAAGCAATCACTCCATCAAAAGATGTTGATGGGTTCCACTATATTAACCAAGGTAAAATGTTGCAAGGTTAT…
196765	198358	+	peg.167	mfl168	1593	10852	6960	2855	8037	2537	6236	6246.17	3168.23	1044.05	690.824	263.458	701.841	212.616	643.847	592.772	310.075	511.201	0.0679481	0.347351	0.100021	0.000244551	4.78386e-25	0.288091	ABC_transporter,_ATP-binding_protein	MdlB	ATGGGAAAGGTTTATAAAACAAACAAAATAGGTATTTTATTTTTTACAATATTATCTTTTATATCGGCTTTGGGTTTAGTTTTCAGTGGTTATGTTATAAGTTTTATTGTAAACACTGCAGTTGATGTTATTAATGGAGAAGCTGAAAAAACAAGCAGATTATTTATTTTAATTATAATTTGTGCAATATCATTCTCAATATGTATAATTTTTGGTTATTTTCAAAAACAAGTCAAAAATAAAATAATTAAAGATTTTAATTTACTTTTAAGACAAAGAATTTCAAATAAAATAATTAATTTAGATTTAAACGATTTAAATAGCAAAAATAATGGAGATTTTATCAGTTGATATACAAATGATATAAATCAAATAGAAGCTAAAAATTTTGAAAACACA…
198430	199270	+	peg.168	mfl169	840	6116	7471	3573	5300	2916	6950	5387.67	1828.74	1115.87	1406.28	625.282	877.722	463.445	1360.81	974.903	386.822	270.598	0.111751	0.302396	0.0870758	0.0002129	7.86777e-25	0.473808	Hydrolase_(HAD_superfamily)	Hydrolase_3 superfamily	ATGAAAAAAATTATAGCATTTAGTGATTGTGATGGAACTTTATTATTTGATGACTACAAGTTTTCTGATTACACAATTAACACAGTAAAAAATATTTATGAGAACGGAAGTTATTTAATACCAGTTACAGCTAGAACTTTGAAAAATTTAAAAAACATAGCAAAACAATTAAAAATTGATGAGCTTGGGGGTATTATTGCTGGTAATAATGGAGCTCAAATTTTTGATTTTAAAACAGGAAAATATATACTAAATAAAACAGTAGACAAAAACATTATTAATGAAGTATTTGATTTATATTACACAGAAGCTGATGAAGAAAAAGAATGCAAAGTTAATTTTGCTTCTGAAGAAATTGTATATTCATTTGGTGAATCAGAAAACACCAAAAAATGAGCA…
199470	200433	+	peg.169	mfl170	963	7004	5012	2567	9258	16	7345	5200.33	3410.71	1114.67	822.922	391.851	1337.37	2.21811	1254.46	820.582	528.27	310.904	0.0940614	0.292441	0.0842092	0.000205892	6.62235e-25	0.398808	GMP_reductase_(EC_1.7.1.7)	PRK05458	ATGTACGCTTTTGATTATGAAGATATTCAACTTATACCAAACATGTGTGTTGTAAATTCAAGGAGTGAATGTAACACTTCTGTAACACTAGGGAAACATACTTTTAAAATGCCTGTTGTTCCCGCAAATATGGCAACAGTTATAAATGAAGAATTGTCTATTATGTTAGCAGAAAAAAACTATTTTTATGTAATGCATAGATTTGATTTTGATGCTGTTTCATTTATAAAAAAAATGAAAGAAAAGAAATTAATATCATCAATTAGTGTTGGTGTTAAAGAACAAGATTTTAAAATGATTAATGAATTAACTGAATTAAACTTAATACCAGATTATATAACTATTGATATTGCTCATGGACATGCAAATAGTGTAAAAGAAATGATTGAACACATTAGA…
200441	200921	+	peg.170	mfl171	480	2506	3714	643	29	1989	1596	1746.17	1318.85	800.139	1223.42	196.921	8.4046	553.202	546.87	554.826	432.188	154.827	0.0635984	0.0984672	0.028354	6.93254e-05	4.47762e-25	0.269648	Transcriptional_regulator,_MerR_family	HTH_YyaN	ATGAATAATTTAACAAATAGTGAAAGATTAAATGAAAATATAAAAGTAATTACAAAACAAAAATTAAGTATTAAAGAAATAGCAACTATATTTGATGTTTCAGAACAAACAATTAGATTTTATGATTCTAAAGGTTTATTACCATTTTTTGAAAGAGAAGATAATAATTACAGATATACAACAGTTGAAAATTTGCAATGATTTAAAATGGTTTTCTTGCTAAGATCAGCTGGAATGGAAATCAAGAATATAAAAGAATATATAAATTTATGTATGGAAGGTGATTCAACCGTTCCTCAAAGACTAAAGATAATCCAAGATCAAAAGAAAGATTTAGTTTCAAAAATTAAAGGCTTACAATCTGAACTTGAATTGCTAACAAGTAAAGAAAAACACTAC…
200993	201833	+	peg.171	mfl172	840	8781	2818	4042	8836	4114	4789	5563.33	2592.88	1602.1	530.439	707.357	1463.31	653.846	937.687	982.457	448.368	271.103	0.112617	0.305308	0.0879144	0.000214951	7.92874e-25	0.47748	Dehydrogenases_with_different_specificities_(related_to_short-chain_alcohol_dehydrogenases)	17beta-HSD-like_SDR_c	ATGAAAAATAAAGTATGATTTGTAACAGGAGCTGGACAAGGAATTGGATTAGTAGTTACAAAAGAATTATTAAAAAAAGGACATCAAGTTATTGCGACAAGTCGTAATAAAGATAAGATCGAAGAAGCAATTGGAGCTAATGAAAATTTATTAGCATTATCAGTAGATATTAAAGATCTAAAAGCTGTTGAAAAAGCAGTTAAATCAGGAGTTGAAAAATTTGGAGGAATTGATGTATTGTTAAACAATGCAGGTTATTCACAAATGTGAACTTTTGAAGAAACTGATATGGAAGATGTAAAAGGTAACATTGAAACTAATTTAATTGGTACTTTAAATGTGACACATGCAGTTATACCAGTAATGCGTAAACAAAAACATGGACACATTTACATTACA…
201850	202687	+	peg.172	mfl173	837	2679	7908	5524	8239	13978	2643	6828.5	4259.31	490.538	1493.88	970.175	1369.33	2229.51	519.355	1178.8	662.068	269.47	0.135123	0.364115	0.104848	0.000256354	9.51328e-25	0.572903	Short_chain_dehydrogenase	17beta-HSD-like_SDR_c	ATGAAAAACAAAGTATGATTTATTACTGGAGCAAGCCAAGGGTTTGGTTTAGGGATAACAAAAAAACTTTTAGAGCAAGGACATCAAGTTGCAGCTACAACTAGAAATCCCCAAAAACTAGTTGATGAATTAGGCGCAAATAAAAATTTACTTGCTTTAAAAGTAGATCTTTCAAATCAAAAAGAAATAGATGATGCAGTGGCAAAAACTGTATCAACATTCGGGTCAATTGACATTTTATTAAATAATGCCGGTTATGGTCAATTATGAACTTTTGAAGAATCAACAGATAAACAAATAAGAGAATGTTTCGAAGTAAATTTCTTTGGAACAATTAATGTAACTCGTTCAGTTTTACCAGTAATGCGTAAACAAAAATATGGACATATATTTACAACT…
202811	203783	+	peg.173	mfl174	972	26744	25278	27306	40757	34835	31898	31136.3	5917.8	4216.82	4111.97	4129.65	5833.06	4784.54	5397.46	4745.59	730.683	314.324	0.543976	1.70984	0.492355	0.00120381	3.82984e-24	2.30638	6-phosphofructokinase_(EC_2.7.1.11)	PRK03202	ATGAAAAGAATTGGAGTTTTAACTTCAGGAGGAGATGCACCTGGAATGAATAATGCCATTGCTGGAGTTGTTAAAGCAGCTGAAGCACAAGGTATTGAAGTTTATGGTGTAAGAGATGGGTATAAAGGTTTAATTAATGGTTGATTTGAAAAATTAGATTCTAAATTTGCTTTAGAAATTATTTCAAAAGGTGGGACTGTTTTAGGTTCAGCTAGATTACCAGAATTCAAAGAAGAAAGTGTAAGACAAAAAGCTGTTGATCAATTAAAAGCACATGACATTGAAGCATTAGTTGTTATTGGTGGAGATGGAAGCTACATGGGAGCTCAAAGATTAACTGAAATGGGAATAAACTGTATTGGTTTACCAGGAACAATAGATAATGATATTGTTTCAAGT…
203833	205270	+	peg.174	mfl175	1437	46498	61486	55064	42442	62194	42316	51666.7	9143.64	4959.1	6765.4	5632.91	4108.65	5778.06	4843.29	5347.9	918.378	462.829	0.613018	2.83723	0.816989	0.00199754	4.31593e-24	2.59911	Pyruvate_kinase_(EC_2.7.1.40)	PRK05826	ATGAACAAGAAAGAATTACAAGCACGTGTAAAACGTACTAAAATTATTACTACAACTGGTCCATCAACAAATGAACCAGAACAAATAAGAGAATTATTTGAAAATGGAATGACAACAATACGTTTAAATTTTTCACATGGTGATTATGAAGAACAAGGTTACAGAATTGCTGGAGCTAAAAAAGTTAGAGAAGAATTAGGAAAACCTGTTTCTATTTTATTAGATACAAAAGGGCCTGAAATTCGTGTTGGTAAATTTGTAGATGGAAAACAAGAAGTTACTGCAAATCAATCAATTACAATTTACACAGATGCTGAATCATTCAAAAACAAAGAATGTTTATCAGGAGAAATGACTGTTGCTTATGACATGTCAGTTGATTTAAAAATTGGTGATACA…
205315	205768	-	peg.175	mfl176	453	643	6540	7281	5447	14097	3558	6261	4517.78	217.54	2282.72	2362.73	1672.71	4154.5	1291.81	1997	1314.47	145.874	0.228912	0.333922	0.0961539	0.000235096	1.61164e-24	0.970555	Ketosteroid_isomerase-related_protein	SnoaL_2	ATGATGGAAAAAGAAATAATCTTAAAAGATTTCTATGATGCATTTACTAAAGGTGATTTTAAGAAAATGAATAGTTTATATGATAAGTCAATTGTATTTAATGATCCAATATTTAAGGACTTAAATCACAAGCAAGTAACCACTATGTGAAAGTCATTATTATCAAATAAAAAAGAGTCAAAATTTGAAGTTTCATATGAACTTTTAAATGAAAATGACTATTTATTTGTTAGATGAACTGCTACATATTTATTTGGACAAAAAAGAAGAAAAGTTATTAATGTTGTAGATTCAAGAATGGAAGTTAAAGACGGTAAAATAATTAAACATACTGATTCTTTCAACTTTAAAAAATGAGCAAAACAATCAATAGGTGGACCTGGATTTATTTTTGGTAAT…
206086	208021	+	peg.176	mfl177	1935	13766	13969	25249	11462	10952	22416	16302.3	6022.49	1090.32	1141.45	1918.16	824.024	755.619	1905.33	1272.48	516.916	623.426	0.145862	0.909341	0.261848	0.000640218	1.02693e-24	0.618434	Threonyl-tRNA_synthetase_(EC_6.1.1.3)	ThrS superfamily	ATGAAAATTAAATTATTAGATGGATCAATTAAGGAATTTGATCAAGCAACAAACGTTAGAACAATAGCTGAAACAATAGCTATAAGTTTAAAAAAAGCTACTGCGGCAGCAAAAGTAAATGGAAGATATGTGTCAGTAGATTATGTTATTGAAAAAGATTCAAATTTAGAATTGATAACAAATAGACATGAAGACTTTTACAAAACATTGAATTATACTGCAGCTTTTGTTACAGGTGTTGCTATTTCAGAATTATATAAAGATGTTAAGCTTGCAAAAGTTTTATATAAAGAAGATGAACTTGAATATGGAATTACTTTTGAAGTTGAACCAAGAATTGGTTTAGAAGAATTACAAAACATTCAAAATAAAGTTAATCAAATAATTAAAAATGAATCA…
208058	208367	+	peg.177	mfl178	309	1665	28	4302	6805	675	1396	2478.5	2574.29	825.812	14.3276	2046.6	3063.59	291.632	743.052	1164.17	1162.91	99.633	0.133446	0.132956	0.0382852	9.36073e-05	9.39521e-25	0.565793	Thiosulfate_sulfurtransferase,_rhodanese_(EC_2.8.1.1)	TRX_family	ATGGCAGAAATGATTAAAGTTTCAACAAAAGAAGAATTTGACAAAATTATTAGCGAAGGTAAAACATTTGTTGATTTTAACGCTACATGATGTGGACCTTGTAAAATGCAAATGCCTTTAGTACATATGCTTGCACAAAAAACTGAAGGTGTTAAATTTATCGACTTAGATGTAGATTTAGTTCCTGAAGTAGCTAAGGAATACCAAGTTATGTCAATTCCAACTTTAATGTTGTTTGAAAACGGAAAAGAATCTAAAAAAAATGTAGGATTTATGGATCCAACAAAATTAGATAACTTTGTAAAATAA
208507	209200	+	peg.178	mfl179	693	8719	4111	8791	7142	3371	7014	6524.67	2295.36	1928.23	937.968	1864.78	1433.66	649.405	1664.66	1413.12	518.084	223.268	0.161982	0.361655	0.10414	0.000254621	1.14043e-24	0.686783	Transcriptional_repressor_of_the_fructose_operon,_DeoR_family	GlpR	ATGATTAAAAAACAAAGACAATCAATAATTTTAAATTTTTTAAAGGGTAAAAAAATTGTTGCTATTGAAACCCTTTCGAATGAATTAAAGATTCCACTTACAACGTTAAGAAGAGACTTAGCAGAACTTGAAGAACTAAAAAAGATAGTAAAGTTACATGGTGGAGTTGAGTACAAGGAACCCGCATTCATCTATGAAGATTTTTTTGAAAAGAAAATTAAAGATAATGTTAAGGAAAAAGAAACAATTGCCAAGGAAGCAATAAAAAAAATCAAAAAGAACGATTCAATTTTTATTGATTCAGGTTCAAATGGTTATTTTATTGCTAAAAATTTAAAAGCTGACCTAAATCTACAAATAGTAACAAACTCAATTTACAATATTTTGGAACTTGTAAAA…
209216	210152	+	peg.179	mfl180	936	6402	6623	3763	6605	3520	3192	5017.5	1683.05	1048.25	1118.8	590.99	981.652	502.062	560.892	800.441	277.807	301.867	0.0917528	0.276971	0.0797547	0.000195	6.45981e-25	0.389019	Tagatose-6-phosphate_kinase_(EC_2.7.1.144)_/_1-phosphofructokinase_(EC_2.7.1.56)	pfkB	ATGATATATACAGTAACACTAAATCCTGCTCTAGATCATATTATTGAAACTGATGGATTTAATATTGGTGAAACTAATTATTACAAAAATGAATATGTTGTAATTGGTGGAAAAGGTATTAATGTTTCTATTATTTTGAATAATTTAGAAGCAAAAGTTTTATCTACTGGTATCTTGGGATCAAATAATAAAAATTCGTTTTTAGAAAAATTTGATGAAAACAATTTAAAAAACAAATTTTTTATAAATAAAGGTGTAACAAGAACAAATTTGAAAATAAAAAACTTATCTAAGTTTGAAGAAACTGAATTAAATGGTTTAGGTTCAACAGTAAGTTTAGAGATAATAAATGAATTAAAAACCTTTTTAAACGATAACTTAAAAAGCGGTGATATTTTA…
210161	212309	+	peg.180	mfl181	2148	17935	13356	24175	35426	12311	17218	20070.2	8609.64	1279.65	983.141	1654.45	2294.29	765.155	1318.38	1382.51	540.483	691.977	0.158474	1.0966	0.315771	0.00077206	1.11573e-24	0.671909	PTS_system,_fructose-specific_IIA_component_(EC_2.7.1.69)_/_PTS_system,_fructose-specific_IIB_component_(EC_2.7.1.69)_/_PTS_system,_fructose-specific_IIC_component_(EC_2.7.1.69)	PRK09765 superfamily	ATGGAATTAAAAGATTTATTTAAATCTAAAGTTTCAGTCTTCAAAGCAGATTTAAAAACAAAAGAAGAAGTTATTAATTTTTTAGTTGATAAATTATCATCAGAAAAAATGATAGCTAATAAAAAAACTTTTAAAGATGCGATTTTAAAAAGAGAAAGCGAAGCATCAACAGGTATGGGTGATGGAATTGGTATTCCTCATGCAATTAACAACACAGTTAAAGAACCTTGTATTGCTTTTGTAAGTTTAAAATCACCAATAGACTGACAAAGTTTAGATAACAAACCAGTAGATTTAATCTTTATGATTGCTACAAATGATGAAAAAGGAGAAGCTCACTTAGGTGCTTTAGCTGATTTATCAAAATTCTTAATGAAACCTGAATTTCAAGAAGCATTA…
212438	213734	+	peg.181	mfl182	1296	1769	13619	3970	8037	4085	5969	6241.5	4184.23	209.194	1661.55	450.306	862.68	420.802	757.511	727.007	515.978	417.567	0.0833352	0.347981	0.100202	0.000244994	5.86718e-25	0.35333	ABC_transporter_ATP-binding_protein	AAA superfamily	ATGGATTTAAAAACACCTATAGTTGAGTTATCTAATGTTTCAAAAATTTATAATAAACAAATTTGAGCATTAAAGAAAATTGATTTAAAAATATATAGAGGTGAGTGTGTTTCACTTTTAGGCTCAAATGGTAGTGGTAAAACAACATTATTAAGAATTATAGGAAATAACTTAAAAAATACAACAGGAACTATTAATTATAATTTAGAAGAAGAAAACATTTTAAAAGGAATTGGATTACAAAAAAGAGAGCAAGCTTGACCAAATGGTTTTAAGGTTAAAGATATAAACGACTTATGAATAAGAATATATGATGTTAATGATCTAGAATGAATTAATAAATTAAAAGATGTTTTTGGTGTGAATGAAGTTGAAGAAAAATATTTAAACAAACTTTCA…
213720	214737	+	peg.182	mfl183	1017	261	21	2269	2066	1672	6	1049.17	1065.49	39.3319	3.26492	327.971	282.599	219.485	0.970337	145.604	148.295	325.822	0.0166902	0.0543804	0.015659	3.82863e-05	1.17507e-25	0.0707642	hypothetical_protein	ABC2_membrane superfamily	ATGAAAACAAATAAAAATTTCAAAATCTTTTTAAGATTAATGAAAGCACAAACTTTTAATTATATAACTGATCCAATTAATATAATTTTAGGTTTTGTTTTAACAACAGTTACAATGTTATGTTGATTGGCTTTTAAACCGCATGATGCAGAATCTGGATTATTAGCAGATAGTTTCGTTTTAGCTTCAGCAATTGGTATTTCAGCAATTAGAAATTCTCAATATAATTTAAACTTAACATTAGCTGATTGACGTGAAACTAGATTTATAAGAAATCTTTTAACAACACCTGTTTCAAAAAAAGTTTTATATGCGTCAATATTATGTTTCAACTGAATAGTAAATATATTAGTAACTATTATTTTGATTTCTTTAGCTATGCTTTTTAGTTCACAAAGA…
214736	215678	+	peg.183	mfl184	942	8141	1824	7928	6724	5796	4556	5828.17	2375.45	1324.5	306.159	1237.18	992.973	821.425	795.473	912.953	366.409	301.45	0.10465	0.315466	0.0908396	0.000222103	7.36781e-25	0.4437	hypothetical_protein		ATGAATTTGGAAAAATTAAAAAAGGAATATAAAGTTTTCAGTATGTTATTTATCATACAAACTAAGCATTGATTTAAAAACCCACTTAATATATTTTTAGGAGTATTTATTTCTTTATACACTATATTATGTTGACTTGCATTTAAGCACAATGATCCATTTTTATTAGTTTCTGGTATTTGTGTAGCTATGGTAAGGAATTCAATGTATATTTACCTTAGAACTATCAATGATTGAAGAGGTAAAAACTTCGTTGATAAAATGAGTATGAGCAATATTAGTAATAAAACAAAACACTTGTCATTACTGGTCTTTAATTTTATTTCAACATTTGTAATATGCTTAATAATATTTTTAATATCTATAATATTATTTCCATCACAATTAAGTTATATTGAA…
215682	215868	+	peg.184	mfl185	186	2165	2	1	5	0	1	362.333	883.124	1783.9	1.70016	0.790331	3.73953	0	0.884259	298.502	727.694	60.0373	0.0342166	0.0205428	0.00591535	1.4463e-05	2.40901e-25	0.145074	hypothetical_protein		ATGAAATGTTATAGCACAAATTGTAAAAATGATGCAAGTGCATCATTCTCAGAAAAAGTTTTGGATGTTAATTCAACACAAAATAAATGATTAACAACAGAACCAGTTTATAAAAGAATAACTTTATACTACTGTCATGATTGTATGCAAACAGTATTAGGAAATTTAAGAGGACAAAAAAAATAA
215878	216934	-	peg.185	mfl186	1056	10564	19413	10384	15914	6500	15235	13001.7	4682.75	1533.17	2906.72	1445.52	2096.41	821.75	2372.85	1862.74	744.454	339.365	0.213521	0.724616	0.208655	0.000510163	1.50329e-24	0.9053	Formate_efflux_transporter_(TC_2.A.44_family)	Form_Nir_trans	ATGATGAAGTGGAAAAAAAGAGCCCATTTAACCGATGAGCAAAAAATCAGTGCTTATAAAGAAGAAATCAATACTTTAGAAAAAGTTGATTATTCTCCTCTTTATAGTCAAGATGTTGCTTATCATAACTATGGATACATTCATACTTTTAGAGTTATATCTGATGGTTTAAGGTTGGCAAATATGAAGCAGTTTATGGCAGGAGTGCTAGCTGGTATTTGAATTGGTTTAGTTTATGTTGCGGTAGCTTATGCAACTTACTCATTTGTTGGGAAAGATAAAGCTGGTTTAGAATCACTTGTTAGAATATTAACTGGATTGATTTTTGGTAGTGTTATACTATTAATATCATTTCTTGGTGGAGGATTTGTCACAGCACATATGTGATATAACAGAACT…
217110	217584	+	peg.186	mfl187	474	6046	2005	4662	6781	7465	5943	5483.67	1944.85	1954.86	668.821	1445.83	1990.1	2102.53	2062.15	1704.05	560.38	153.076	0.195331	0.299004	0.0860992	0.000210513	1.37522e-24	0.828177	PTS_system,_glucose-specific_IIA_component_(EC_2.7.1.69)	PTS_EIIA_1	ATGGGATTATTTAGTAAAAAAAATAAACTTGTTGAAATCTATGCACCAGTAGATGGTGAAGTTGTAGGATTAGATAAAGTTGAAGATGAAGTATTTAGTGGAAAAATGATGGGTGATGGTTTAGCTATCGTTCCAGCAAATGGTGATTTTGTTTCACCAATGGCTGGTGAACTAGCAAGTGTTTTCCCAACAAAACATGCATACGGATTTAGAGAAAAATCAGGAGTTGAAGTTTTAGTTCATATCGGATTAGACACTGTTAACCTTGATGGTGAAGGATTCGAATCATTTGTTAAACAAGGAGACAAAGTAAGCCAAGGTGACCCAATGGTTAAAGTTGACTTAAAATTTGTTAAACCAAAAGTTCCTTCAATTACAACACCTATTATCGTAACTAAC…
217757	218300	+	peg.187	mfl188	543	9735	3394	12656	6740	3840	6427	7132	3542.62	2747.65	988.293	3426.25	1726.71	944.108	1946.71	1963.29	979.904	175.662	0.225047	0.395323	0.113834	0.000278325	1.58443e-24	0.954169	Translation_initiation_factor_3	infC	ATGGATCAAAGAAGAAACAATTCAAAACCTATTAAAAACCAAGACCCTATTAACGCTTTTATTAGAGCTAGAGAAGTTTTAATCATTGGAGACAATGGAGAAAAACTTGGACCTTTAAAAAGAAATGAAGCTATTCAATTAGCTGAAGAAAAAGGTTTAGATTTAATGCAAGTTGGTCAACAACCTGATGGTTTAGCAATTTGTAAAATTTTAGATTATGGTAAATTCAGATACCAACAACAAAAGAAAAACAAAGAAGCTAAGAAAAATCAAGTTAAGGTTGAAAATAAGGAAATTAGATTAACTGTTAATATAGGTCAACATGACTTAGTTACAAAAGCTAAAAAAGCTAGAGAGTTTTTAGAAGCTGGGGATAGAGTTAAAATTTCTTTAAAATTC…
218331	218526	+	peg.188	mfl189	195	560	2792	2053	3690	255	2365	1952.5	1320.95	440.128	2263.89	1547.66	2632.4	174.581	1994.75	1508.9	999.25	63.007	0.172962	0.108978	0.0313806	7.67256e-05	1.21773e-24	0.733335	LSU_ribosomal_protein_L35p	rpmI	ATGCCAAAAATGAAATCAAAAAAATCATTAGCAAAAAGAGTTATTGCTAAGAAAAACGGTACTTTAAAAAGAGGTAAAGCTTACAGATCTCACCGTGCTACAGGTAAAACTACAAAACAAAAACGTCACTTAGAAAAAGCTACAATCGTTCATGTAACAGACATGAAACGTATTAAAGGTTTATTACAAAAATAA
218549	218912	+	peg.189	mfl190	363	799	2781	3214	2715	948	760	1869.5	1147.13	337.338	1211.35	1301.55	1040.46	348.652	344.35	763.949	468.224	116.9	0.0875697	0.102369	0.0294775	7.20724e-05	6.16531e-25	0.371283	LSU_ribosomal_protein_L20p	rplT	ATGGCAAGAGTTAAATTTGGAAAAGTAACTAGAGCAAGAAGAAAACGTTGAATCAAACGTGCAAAAGGTTACTATGGAACTAAACATTCTTCATATAAAAAAGCACACGAACAAGTAGTTCGTTCAATGGCTTATGCTTTTATCGGGCGTAAACAAAAGAAACGTGACTTTAGAAAATTATGAATTGTTCGTATTAATGCAGCAGTTAGACCATATGGTTTATCATACTCAAAATTTATGAACGGATTAAAATTAGCTAACATTGATGTTAACCGTAAAATGTTATCAGAATTAGCTATTTCAAACCCAGAACAATTTAAATTATTAGTTGATGCATCAAATAAAGCATTAACTTCAAAATAA
218921	219254	+	peg.190	mfl191	333	3842	804	2257	3068	2798	5	2129	1452.38	1768.23	381.756	996.344	1281.66	1121.74	2.46955	925.367	636.901	107.368	0.106073	0.113889	0.0327946	8.01828e-05	7.468e-25	0.449733	hypothetical_protein		ATGGCTAAAATAGATCAAAAATCAAATAAAGTAATCTTTACTAATGCTGAGTATACTAAAGCTTGAGAAAACTGCCCAATTATACAAAATAGGGATAGAAAAGACTTTAGACTTTGCTATATTTGTAAATATCCAATGGAATTTAAAATAAATGAAAATATGAGTAATGATGAAACTGCTTGAGTAATTGATTTAATAAATATTAAAAAACCAGTTCTTGAAATTGACAACTATATTGGCGTTCATGCTAATTGTGTTCAAAACAGAACTAAAAAGAATGCAACTAAACTAATCAAAAGAATTAAAATGGTTGGTTGAATGGCACCTGAATAA
219317	220328	-	peg.191	mfl192	1011	61	5734	5018	3931	261	15	2503.33	2682.68	9.24707	896.768	729.628	540.894	34.4651	2.44024	368.907	403.446	325.536	0.042287	0.137659	0.0396394	9.69184e-05	2.9772e-25	0.179291	Tryptophanyl-tRNA_synthetase_(EC_6.1.1.2)	PRK00927	ATGCAAAAAGAAAGAATGATAACTGGGATAACACCAAGTGATTCAATGAGTTTAGGAAACTATTTAGGTGTTGTTAAAAATTTAATTGAGTATCAAAATGAATATGATTTATTTGTTTTTGTTGCAAATTTACATGCAATAACAATACCAAAAGATCCAAATCAGTTAAAAATTAAAACAAAGGAAATGACAGCATTGTACATTGCTTGTGGATTAGACCCTGAAAAGATGACTCTTTTCTTACAATCTGATGTTGTTGAACATTCTCAATTAGGTTGAATTCTTACAACTCAATCAACAATGGGTGAATTATCAAGAATGACACAATTCAAAGATAAATCAGCTAAAGAAAGTAATGGTGACAATGTTTCTATTCCAGCAGGTTTATTTACTTATCCT…
220420	221200	+	peg.192	mfl193	780	137	27	430	5076	15	2252	1322.83	2026.95	26.9185	5.47322	81.0393	905.29	2.56736	474.861	249.358	368.59	251.146	0.0285834	0.071786	0.020671	5.05406e-05	2.0124e-25	0.121189	NAD_kinase_(EC_2.7.1.23)	DAGK_cat superfamily	ATGAAATATAGTATTGTAAAAAATGATTATAATGAATCAAAAAAAATGTCTGATGAGCTTTCTGATTTATTAGTAAGTAAAAAATGAATTGAAGATAACAAAAACCCTAACTGTATTTTTGTTATTGGTGGAGATGGAACATTTTTAAAAGCAGCAGAAATATTTAACAATATTTTGGATGATGTTATTTTCGTTCCAATTAAATCTGGTGGAATTGGTTTTTATACAAATCACAATAGAATTTCTGACATTCAAGAAATATTAAATAATATTGAAAAACAAAAACCAATTGAAATTTCAGTTTTAGAAGCAAATGATTATAAAGTTATAAATGAAATTAAAATAATAAATAATCTCAGACCATTGGAAGCCGACGTAATGATTGATGGAGAATTATTA…
221257	221827	+	peg.193	mfl194	570	41	1	419	2	4471	1021	992.5	1749.24	11.0239	0.277395	108.059	0.488108	1047.18	294.607	243.605	409.661	183.436	0.0279239	0.0512226	0.0147497	3.60631e-05	1.96597e-25	0.118394	16S_rRNA_(guanine(966)-N(2))-methyltransferase_(EC_2.1.1.171)_##_SSU_rRNA_m(2)G966	AdoMet_MTases superfamily	ATGAACGTAATATCAGGTAAGTATAAAGGGTTAAAATTAAATACATTAGAAGGTATGAATACAAGACCTACTCTAACAAGAATTAAAGAAGATGCATTCAACATTATTGATAACTATTTTATCTTTGAAGGTAAAAAAAGTTTAGATATTTTTGGTGGAAGTGGTGCTTTAACTATAGAGGGTTTAAGTAGAGGTATATCTTTTGGAATTGTTAATGATTATTCAAGAGATGCGATAAAAGTTATTAAATCTAATTTAGCTAAAACTAAATCAACAAACTGAGAAATACATAATAAAGATTATTTAGAACTTCTTGATTTTTTATGTTTTAAACACGAAAAATTTGACTTGGTATATATGGATCCTCCATTTGCCAAAATTGAATCATATGCACAAGTG…
221816	222710	+	peg.194	mfl195	894	5	481	328	0	4	275	182.167	207.607	0.857152	85.071	53.9334	0	0.597328	50.5927	31.8419	36.3955	288.283	0.00364997	0.0105222	0.00302991	7.40814e-06	2.56974e-26	0.0154754	Guanylate_kinase_(EC_2.7.4.8)	gmk	ATGAAGAATAAAGGAAAAGTAATTATTATATCAGGACCAAGTGGTGTAGGAAAAGGGAGTGTTAATGGTGAACTACTTACTAACAAAGATTTAAAATTAGAATATTCAGTTTCTATGACAACAAGAGCACCTCGTGAAGGTGAAGTTAATGGTGTTAATTACTTTTTTGTTTCAAAAGAAGAATTTGCTAATGCAATAGTAAACAATGAGTTAATTGAATATGCAAATTTTGTAGGTAACTCATATGGAACACCTAGAAAATATGTAGAAGAAAAACTTAATGAAGGTAAAAACGTTATTTTAGAAATTGAAGTGGATGGTGCCACTCAAGTTTTAAGAAATGAAGAAAATGTTTTATCTATATTTTTAATGCCACCAACATTAAATGAATTAGAATCA…
222699	223968	+	peg.195	mfl196	1269	1074	4271	43	2406	7	552	1392.17	1665.03	129.708	532.159	4.98114	263.751	0.736422	71.5435	167.147	203.518	407.942	0.0191596	0.0781603	0.0225065	5.50284e-05	1.34893e-25	0.0812342	16S_rRNA_(cytosine(967)-C(5))-methyltransferase_(EC_2.1.1.176)	Methyltr_RsmF_N superfamily	GTGGAGACTAATAATTCAAGAAAAATAGCATTTGAAATTTTGAAAAAAGTATTTAAAAATAAATCTTTTTCAAACATTCTTTTGAATGATGTTTCAAAAATGCCAATTTCTGACAAGTTTAAGAACTTAATTTTTGCAATAGTTCATGGAACTATAACAAATCAAATTTTACTTGACCATGTTTCAAGAAAATTGATTGATGTTAAAAAAACTAATATTGATATTCAAATACTTTTATGAATGAGTATTTATCAATTACGTTTTTTAAAAACTATCCCTCAATATGCAGTTGTTAATGAATCGGTTATGATTGCAAAGTCTGTTAATCATAAATTTTCCGGTTTATTGAATGCTTGTTTGAAAAAAGTTATTAAAAATGAGGAAGAACTTTTTGATTTT…
224049	224751	+	peg.196	mfl197	702	1	8	61	974	3	267	219	383.665	0.218317	1.80188	12.7736	193.011	0.570525	62.5557	45.1552	76.2881	226.184	0.00517604	0.0117073	0.00337117	8.24251e-06	3.64417e-26	0.0219457	hypothetical_transmembrane_protein		ATGGACAAACAATTATCAAGAAGCGAACTTCATAAAGATCAAGTTAAAGAAATAAATAATAAGTTTGCTGAAAATAGAGATTTTCTGACCATAAATTCTTTTGTTACTTCTTCATTAGAAACTTTAAAAAAAATGGATTCAGAATTTTTTTCAAGAGTTGAAAAAGTTTTGAATCAAGAAAATGATAATGTCAAATTTCACTTGGAACATGACCCAGAAATTAAACATTTTAATTATGAAATAATTAGTCAACTAAATGATACTCTTGAAGAATTGAAAAAAATTCAAAATTATGAATCAAGTAGTAATAACAATGAAAAAAGTGAAATATTATTTGAGGAAAAAGAATTTTACAAAAAGGAATTAGAAGATTTATTACATTCTTTAAATGAAAAGAAT…
224762	225422	+	peg.197	mfl198	660	526	410	688	1	3	3492	853.333	1322.36	122.143	98.2231	153.238	0.210774	0.606831	870.207	207.438	330.795	213.274	0.0237782	0.0507126	0.0146029	3.5704e-05	1.67409e-25	0.100816	Cytidylate_kinase_(EC_2.7.4.25)	NK superfamily	ATGAAAAGAAAAATTGTTATAGCCGTTGATGGAACTGCTGGTAGTGGAAAAACAGCTACGTTTAATACAGTTGCTAAAAAAATCGGTTATGAATTTATTGATACAGGCTTAATGTATAGAGCGTTTACTTTATTATGTATAGAATCAGAAATTGATTTTAATAATAAAGAAGAGATTATTGAGTCATTGAAAAAATTTGATTTTTCAGTTAAAAATAACAAACCCCATTTAAATGGAAAAGAAGTTGAAAAAAGAATTCAAGAAAATGACATTGTTAAGTTTATTAACTATGTAACTCCAATCCCTGAAGTTAGAAAATTCATGGTAGAGGCTCAAAGAGCAATGGTAAAAGGTGGAGGTTATATCGAAATTGGAAGAGATATAACAACTGTTGTTTTA…
225424	226732	+	peg.198	mfl199	1308	3874	1752	3200	3895	7694	3924	4056.5	1967.37	453.918	211.787	359.637	414.248	785.299	493.417	453.051	189.978	421.163	0.0519322	0.218719	0.0629808	0.000153988	3.65626e-25	0.220185	GTP-binding_protein_EngA	PRK00093	ATGAAAAAAGGTATAGTCGCTATAGTAGGTAGACCTAATGTTGGTAAATCATCTTTATTTAATAGAATAATTAGAGAAAAAAAATCTATTGTTGAAGATACACCTGGTGTAACAAGAGATAGAATTTATGGAACAGCAGAATGATTAACAAGAGAATTCATAGTTATTGATACTGGTGGTATAACTCTTGAGGATCAACCGTTTGCAAAAGAAATTAAAGTGCAGGCAGAAATAGCAATGGAAGAAGCTGATGTTATTGTATTTTTATTAAATCATCAAGAAGGTTTATCTGATGAAGATAAAATGATAGCTAAAATTCTTTATAAGACAAAAAAACCAATTGTTCTAGCAGTAAACAAATATGATAAAAAAACTTCTGACTTTGATCAATATGAATAT…
226737	227742	+	peg.199	mfl200	1005	2440	1954	2276	4592	3656	3579	3082.83	1018.9	372.091	307.42	332.911	635.618	485.658	585.717	453.236	137.252	323.199	0.0519534	0.167913	0.048351	0.000118218	3.65776e-25	0.220275	Glycerol-3-phosphate_dehydrogenase_[NAD(P)+]_(EC_1.1.1.94)	gpsA	ATGAGTAAAAAAAATATAACAATTATAGGAACTGGAGCTTACGGAACAGCATTAGCGAATGTATTAGCAGATAATGATAACAATGTTATTATGTATGGAATTGTTGAACAACAAGTTGATGATATTAATATTTATCACCAAAACTCAGTTTTCTTTGACAATAAAAAAATAAACAAAACAATTAGAGCAACTAATTCTATGGCAGCGGCTTTAGAAAATACAGATATATTAATTTTAGGAGTTCCTACAGCAGCTATTAAGCACGTGGTTAATGACATTATTAAATATGCTAAAAAACCAATGGATATAATCAATACTGCAAAAGGTTTAGATGAAGAAAATCTAGGATTACTTTCTGATAAAATAAAAAAATATTTTGAAGGTTCAAATGTAATATCA…
227762	228035	+	peg.200	mfl201	273	2855	16	1248	1689	1849	64	1286.83	1099.89	1602.76	9.26683	672.007	860.652	904.2	38.5576	681.241	599.296	88.0654	0.0780891	0.0687694	0.0198024	4.84168e-05	5.49783e-25	0.331087	DNA-binding_protein_HBsu	HU	ATGACAAAAAAAGACTTAATTAACGAAATTATTGCTAATGAAAACATCTCAAAAGTTGAATGTGAAGCAGTAGTTAATTCATTATTCGATTTAATTATTGAAGAATTATCATCAGGAAACGAAGTTTCAATCGCAGGTTTTGGTAAATTTGCAATTAGTGAAAGAGCAGCAAGAGAAGGAATCAACCCATCAACAGGTGATAAAATTTCAATCGCAGCTTCTAAATCAGCTAAATTCAAAGCAGCTAAACAATTAAAAGAAAAATTAAACTAA
228109	228649	+	peg.201	mfl202	540	0	6	6	333	12	1267	270.667	505.338	0	1.75684	1.63335	85.7849	2.96673	385.901	79.6737	153.757	173.601	0.00913282	0.0158546	0.00456539	1.11624e-05	6.42992e-26	0.0387219	hypothetical_protein	DnaD_Mollicutes	ATGCTTATTGAATTATTAGCAAAAGGTTTAATTTCAAAACACAAATTATTATTAGAAAACTATAAGAAAATTTCAATGAATGAAAATCAAGTTATGATAGTTTTACTAACAATGCAATTTAGTGATGAAAATAAAAAAATGATTACACCCTTAAAATTATCTAAGTTTATGAACATATCAATTGATACAATTGAAGTTGAGTTACAAGATTTGGTTGACAAAAGACTGGTTAAAATTAAACCAAAAGAAATAGATTTTAGTCAATTATTTTTAAAAATAGTTTTATTAATAGAAAATGAATCTTTGAAAAAAGGAGAAACATATTTCATTCAAACAATTGAAAAAGAAATTGGTTGAAAATTTACTATACCTCAAATTGAAGAAATAAAAGATCTTTTA…
228629	229130	-	peg.202	mfl203	501	0	0	1	0	0	0	0.166667	0.408248	0	0	0.293416	0	0	0	0.0489027	0.119787	160.5	5.60561e-06	8.99697e-06	2.59071e-06	6.33428e-09	3.9466e-29	2.3767e-05	RecU_Holliday_junction_resolvase	RecU	ATGAATCCTATTAAAAATCAAGGAATGTTTCTTGAGACTTTGCTTAATATAACGCATCAAAAATATATTGATAATAATGATTGTGTTGTATCAAAGATACCAACTAATATAATTCCCATAACTACAAAAAATAATCAAATCACAAGTGCTAAATTTAAAGATAGTTTAAATTGTGATTACATTGGAGCATATAAAGGAACTTACTTTGAGTTTGAAGCAAAAGAAACTTATAAAGATTATTTTGATTTTCATTTAATCAGAAAAAATCAAAATGAAAAGTTAAAGTTAGTTCTAAATAATAAAGGAATAGCCTTTATTATAGTTTACTTTGGGAATTATGAAGAATTTTTCTTAGTTAACTATTTAACTTTAATTAATTGAGTCAACAAAAATAAAAAA…
229212	229569	+	peg.203	mfl204	357	457	4	293	904	0	224	313.667	338.167	196.188	1.7716	120.648	352.258	0	103.198	129.011	132.606	115.333	0.0147882	0.0170557	0.00491123	1.2008e-05	1.04116e-25	0.0627	hypothetical_protein		ATGAAAAAACCTAATATATTAGCTGAAGAAATTTTATATGAAAAAATTCCCAAAGAGTTTCCAGGATATAAAATTGAAAGTGTAGATAGTTTACTAGATAAAATAATCGTTCAGATGAAATACTATGAAGAAGAACTGGAACAATTAAATAAAGTTTTAGAAGAAAAAAATAAAACAATAGCTGAGCTAGAACAAAAAGCATCTACTTATCAAGGGATGGCTATTTCAAAAAGTGCTGAGCTTGATAAACTAACAAAAGTTCATTTATCAAATTCTGATTTTGTAAAACAAGCTAAACAAATTGATACATTAGAAAAAACAATGAAGTTAATTTTAGAAAAATTGGAAAATAAATAA
229984	230452	+	peg.204	mfl205	468	7086	14	2322	8	1446	1525	2066.83	2622.56	2320.5	4.72994	729.354	2.37796	412.489	535.94	667.565	860.257	150.75	0.0765214	0.115356	0.0332172	8.12161e-05	5.38746e-25	0.32444	C-terminal_domain_of_CinA_type_S	PncC	ATGGAAGCAATGATAAAACTTGTAAATTATTTAAACAAAACAAATCAAACAATATCTACTTGTGAATCTTTTACTGGTGGAATGTTTGCAAATGAAATAACAAATATTTCAGGAGCAAGTAATGTTTATTTAGGATCTTTTGTTAGTTATCAAAATTCATTTAAACAATCAATAGTAGGCGTAGGCGAACGAACTATTAAAAAATATGGTGTCGTATCAGAGGAATGTGCAATTGAAATGGCACAAAATACATTGAAGTTAACTAAATCTGATTTTTCAATTAGCTTTACAGGGAATGCAGGACCATTGGCTATGGAAAACAAAGAAATAGGTTTAGCATATATTTGTATTTGCTCAAAATCAAAATATAAAGTTGTAGAAATTAATGAAAAAAATATG…
230494	231535	+	peg.205	mfl206	1041	5830	11	1584	1118	2293	737	1928.83	2060.42	858.308	1.67077	223.68	149.4	294.065	116.442	273.928	302.94	335.694	0.0313997	0.105407	0.0303523	7.42113e-05	2.21068e-25	0.13313	RecA_protein	recA	ATGAGTAATAGTAAAATAGTAGAGGGGGCTTTAAAAACAATGAGTAGTAAAAATGAAATTTGAAAAAATGAAGCCCTTATTTCGGCTTTAAAAACAATAGAAAAAAACTATGGTAAAGAAGCTTTAGTTGTTTATAATGAAGGCGATGATATTGACCATGATGTTATTTCATCGGGTTCTTTTTTAATTGATCAAGCAATTGGTATAGGTGGTTATCCAAAGGGAAGAGTTGTTGAAATATTTGGTCCAGAATCTTCAGGAAAAACCACACTTGCATTACATGCAATTGCTGAAGCACAAAAACAAGGTGAAATTGCTGCTTTCATTGACGCAGAACATTCTCTTGACTTAAATTATGCTAAAAAAATAGGTGTTGATATAAATAGCTTGTTAGTTAGT…
231624	233136	+	peg.206	mfl207	1512	6950	658	8259	12475	1918	6505	6127.5	4319.45	704.463	68.8094	802.967	1147.76	169.351	707.6	600.158	407.761	487.974	0.0687947	0.3357	0.096666	0.000236348	4.84346e-25	0.29168	FIG002344:_Hydrolase_(HAD_superfamily)	PRK12704	ATGGGAATTATTATAGGTCTGATTATTGTATCAGTAGCCTTGATAATATCACTATGCTCATTACTTTATATATTGACTTCTAAATCTCAAAAAGTCTTAAATGAAAAAAAGATAAAAGAAGCAAAAAATGAAAGAAAAAAAATTCTCTCAGATACATATAGAGAAATTAATGAACAAAAAAAGTCATTTGAAGAGAATCTTCAATTTGAAAAAAATAAATTAGAGATCGCTAAACAAAACATTGAAAATGAAAATAATTTATTAATCAAGGAAAGAGCTATTATTATCAAACAACAAGAAGCAATTGATGTTAAAAATACTGACTTGGATAAAAGAATAAAAAATTATTCTGATAAAAGAGAAGAGCTTATAAAAAGATTAGAAATTATTAGTAACATG…
233208	234171	+	peg.207	mfl208	963	3879	8	1991	2143	2607	2408	2172.67	1255.01	617.332	1.31352	303.925	309.568	361.414	411.266	334.137	199.59	309.235	0.0383013	0.118441	0.0341055	8.33879e-05	2.69659e-25	0.162392	oxidoreductase,_Gfo/Idh/MocA_family	MviM	ATGAAATTTGCAACAATTGGAACTGGATGAATAGTAAAAGAATTTTTAGATGCTGCAAAGGATTTTGCTGAGCTTGAATATTCTATTTGTTATAGCAGAAAAAAAGAAACAGCTTTAAGTTTTTTAAATGAAACAAACAATACAAATACTAGAATACTTACAGATTTAAACGAGCTAGCAAAATCTGATTGTGATTTTGTTTACATAGCATCTCCAAATGGATTACATTATGAACAAACTAAACTTTTATTGGATAATCATAAAAATGTTATATTAGAAAAACCAGCAACTTTTAAAACACAACAAATAATTGAATTAAAAGAAATTGCCAATAAAAATAAAGTAATTTTAATGGAAGCAACAAAATCTGTTCACGTTGATGAACTTAAAATTTTAGAA…
234223	236338	+	peg.208	mfl209	2115	1304	12357	9044	5288	4417	809	5536.5	4481.07	94.4915	923.797	628.597	347.81	278.809	62.9116	389.403	331.759	681.696	0.0446363	0.304284	0.0876195	0.00021423	3.1426e-25	0.189252	3'-to-5'_exoribonuclease_RNase_R	RNB superfamily	ATGAATAAAGAAATAATATTACAAATAGTTAAAGAAAATAATGAAATGATATCAATTAATAGTTTAGCAACGAAGCTAAACTATTTTGATTTACCAAAATTAGAAGATTACTTAAAAGAACTGAACGAAGAAAATATTCTTGCTTTCACTACTGAAAAAAATGTTTATTTATTGGGTGGTTCTTTTAAAAAAGGAAACTTGAGAATGAATCCAAAAGGATTTGGATTTGTAAACGACGTATTGCAACCTGAAGAAGAGGCTTATTTTGTTCCCCCTGTTAGTTTAAATGGATGTTTTGATAGTGATGAAGTTATTTTTAAAGTTGTTAAAGACCAAGAAAAAACAAGAGCTGAAATTGTTGAATTATGTTTAAGGGTTAAAGAATTTTTAATAGGAGAA…
236357	236807	+	peg.209	mfl210	450	246	880	1164	384	3	521	533	425.249	83.7815	309.203	380.244	118.708	0.890019	190.422	180.541	142.824	145.435	0.0206951	0.0300979	0.00866678	2.11903e-05	1.45703e-25	0.0877442	tmRNA-binding_protein_SmpB	smpB	ATGGGTGAACATGTTATTGCATTAAACAAAAAAGCAAAATTTAATTATGAAATACTTGAAACTTGAGAAGCAGGAATTGAACTTTACGGACCTGAAATTAAATCTATTAGAAATCATGAAGCAAATATTGCTGAAGCATTTATATTAATCAGAAAAAAAGAAGCATTTTTAATAAATGCAAATATTAAAAAATATGATTATGCAAATTTTGTAAAAGGTATAGATCCTTTACGAACAAGAAAATTGTTACTACATAAAAAGGAAATTAATAAAATTTTAAAAAGAGTAATGCTAGAAAAACTTACAATTGTACCTTTAAGACTTTATTTAAAAGGCAATTATGCTAAATTAGAAATTGGTTTAGGTCGTGGTAAGAAAATACATGATAAGAGAGAAACA…
236816	237047	+	peg.210	mfl211	231	0	0	400	1120	0	3	253.833	453.392	0	0	254.548	674.476	0	2.136	155.193	273.937	73.9996	0.0177895	0.0131641	0.00379066	9.26815e-06	1.25246e-25	0.0754249	hypothetical_protein		ATGAATAGACAACAAACTATTGGATTAATTATTTTATTAATAGGTTTAGCATTTTTTATAGGTTTTGGTTTAATAGCATTGTTTTATAGAAAAACTATTAAGAAGTCTGATGATTTTTTAACTGAAAAAAAATATGTAGGTATGCGAGAATTTACAAAGACAAATTTTACACTTTTTCTTTCTTTATTTGGTTTAGTATTAGCAATAGCAGGATTAGTATTTTTAATCTAA
237056	237545	+	peg.211	mfl212	489	3266	0	2	1157	633	2184	1207	1298.83	1023.61	0	0.601233	329.143	172.816	734.575	376.79	418.03	157.069	0.0431906	0.0678392	0.0195345	4.77619e-05	3.04082e-25	0.183122	hypothetical_protein	MLANA superfamily	ATGGAAAATAGCACAAATATGAATTCTCTTCCTTCATGGGGAATAGCAATTTTAATAGTAATATTTGTCATAGCTTTAATTATTGCTTGTTGGGGTTTTTTATCAGGTTTTAATTTAAAAAGAAAACATTCTACAACTTCTTCTTCAATTGTTTGAAATGAATTATTTGTGAATAAGAAAGCAATTAAATTTGATCAAACTTTTAATATTAACAAAGGTATATTTGCTTTAACTTTTGCTAAAGTTGAAAAAAATGATTTTTTCCTGCCTATATATATATTTGAGACTGATGATTTTAAACGTGAGTCAAAAGAATTAATTTCAAAAATAATTGAAAATGAGTTTGAAACTATAAACAATTATATGAAAGAAAATAAAAAGAATTTAAAAGATATATTT…
237623	237857	+	peg.212	mfl213	234	656	1146	201	2502	398	60	827.167	905.63	429.649	774.359	126.271	1487.41	227.069	42.1724	514.489	543.64	75.2052	0.0589747	0.044352	0.0127713	3.12259e-05	4.15209e-25	0.250045	hypothetical_protein		ATGGAAACAAACAAATTATTAGGATTAATTATAATGATTATCGGTCTATTAATAATGGTGATTTTTGGTGTGTTAGCTTTTTGGGTTAAGAACAGATCAAAGATTCATGATGAGTTTTATAGAAGAAATAAAGAAAGTCAAACTATTTGAGAATTCACTAAAAAGAATTTCCCTATTTTTCTATCTTTATTTGGATTTGTTATGGCGTTTTCAGGATTAATGATGTTAGTCTAA
237896	240026	+	peg.213	mfl214	2130	26947	17498	34840	30084	25474	27942	27130.8	5733.77	1938.9	1298.92	2404.48	1964.79	1596.64	2157.6	1893.56	394.876	683.931	0.217054	1.4845	0.427467	0.00104516	1.52816e-24	0.920279	PTS_system,_N-acetylglucosamine-specific_IIA_component_(EC_2.7.1.69)_/_PTS_system,_N-acetylglucosamine-specific_IIB_component_(EC_2.7.1.69)_/_PTS_system,_N-acetylglucosamine-specific_IIC_component_(EC_2.7.1.69)	PRK10110 superfamily	ATGAAAAGTTTTTCTTCTATTGAATGAAAAAGTAGTGCTAAAAACTCTTGAGAAATGTTCAAAAAGGGTTGTGGAAACATTATGCCTACACTTTCAAAACTAAGTAAAGCTTTCCTTTTACCTATTGCTTTACTTCCAATCGCGGGAGTATTCTTAGGTGTAGGGTCAGCTATAGCTTCAAATTCAGTTGATGGTACTTTTGGTTATTTCTTAGGATCATTGCTTAATAAAATGGGTGATGTATGTTTTGGGAACTTACCAGTACTGTTCTGTATTTCAGTTGCCCTTGCATATACTAAAGACTCAGGAATTGCAGCTATTACAGCTGTTGTAGGTTTCTTAGTTATGAATGGTATGCAAGCAGCGTTATTACATACTCAACAATTAAACATTGATACA…
240068	241073	-	peg.214	mfl215	1005	1645	2572	2043	1875	16768	5718	5103.5	5909.28	250.856	404.649	298.83	259.535	2227.44	935.773	729.514	778.118	322.479	0.0836225	0.269665	0.0776508	0.000189856	5.8874e-25	0.354548	Adenosine_deaminase_(EC_3.5.4.4)	metallo-dependent_hydrolases superfamily	ATGAAAAATATTGAAAATATGCCAAAAATTGAATTACATGTACATATAGAAGGGACTTTAGAAGCTAAAACAGTTTTAGCTAAAATTGAACAAAAGCAATTAAATTTTGATCCTATGTACTTAGAAAAATTATCAAAGCCACCCGTTTTTACTAGTTTGTCTGATTTTTTAAAAGACTACTATAAAAATATGGCTGTCTTAGAGAATCAACAAGACTTTTTTGATTTAGCTTGAAATCATTTGAAAAATGCAAAAAAACAAAATGTTATCTATACTGAGATTTTCTTTGATCCACAACCTCACATTAAACGAGGCATTCATTTAGATGATGTTATAGATGGTTTGTATCAAGCTTTAGAAAAAGCAGAAAAAGAACTTGATTTAAAAGCAAAGTTAATT…
241249	242368	+	peg.215	mfl216	1119	554	4	19	731	1	2	218.5	333.228	75.8761	0.565202	2.496	90.8757	0.119305	0.293963	28.3711	42.8783	360.096	0.00325211	0.0117107	0.00337213	8.24487e-06	2.28963e-26	0.0137885	Beta-lactamase_class_C_and_other_penicillin_binding_proteins	Beta-lactamase	ATGAATTGAAAAAACACTGAAAATAAGTTAAATGAATTTATAGATAATAAATTATTTAATGGGGTTGTATTAAAAATAACTAATGAAAACAAAACAATTTATTTTAATAGTTTTGGGTATTCAAATCTTGAGGAAGAAGTTAAAATGAACAATGACAACATATTTGCATTGTATTCAATGACAAAACCAATTACAGTTATTGCATGTTTACTATTGATACAAAGAGGATTATTATCTTTTGAAGATAAAATTTGTTATTTTTACTCAGATTTTAATGAAGAAATTAAAATAAAGCATTTATTGAATATGACATCTGGATTGACTTATTTTTGAAATAACTCAGAAAGTGGAAAAGAAATTAAAGATGCTTTTGACTTGGTTGAAAATGAAAATATATCT…
242865	244272	+	peg.216	mfl217	1407	4385	335	1997	501	1644	374	1539.33	1562.36	477.64	37.6465	208.644	49.5341	155.99	43.719	162.196	169.672	452.376	0.0185921	0.0841063	0.0242187	5.92147e-05	1.30897e-25	0.078828	Mg/Co/Ni_transporter_MgtE_/_CBS_domain	MgtE	ATGTTGAAACTAGATCATATTGAAGAAATGCTTGAAAAAGCTTTAGAAGAAAAAGATGTTAAAAAAATAAGAAGTATTTCTAAGGAATTTCAATTTGTTGATTTTGCTGAGGCAATGGAACAATTTGAAAGTAAGAAAGTATTAAAAATATTTAGATTATTGGAGCTTGAAGAAGCTGCAGAGATTTTTACATATTTAGACTCTGAACATCAAGAATATATTATCGAAGCTTTTACTAATACAGAAATACAAGAAATCTTAGATGAACTTTACACTGATGATATTGTTGATTTAATTGATGAAATGCCAAGTGAAGTTGTTAAAAAGATTTTAAAAGCAACCACAAAAGATGTTAGAAAAGAATTAAACAATATTCTTAAGTACAAAGAACATACTGCT…
244280	244952	+	peg.217	mfl218	672	1	15	1083	6570	7	2017	1615.5	2559.19	0.228064	3.52936	236.909	1360.06	1.39065	493.661	349.296	532.456	216.119	0.040039	0.0865318	0.0249171	6.09224e-05	2.81893e-25	0.16976	tRNA_(guanine46-N7-)-methyltransferase_(EC_2.1.1.33)	trmB	ATGAGATTAAGAAATAAACCTTGAGTAAAGGAATATTTAGAAAAAAATGATAAATATTTAATTAGTTGAGATAAAGAAACAAAAATTAATTTATCTGATTTATTCAATAATAAAAAGCAACCAGTTCACTTAGAAATTGGCTGTGGTAAAGGAAATTTTATTACAAACCATGCATTAAAAGAATCAGATATTAATTTTATTGGAATGGAAAAAGAAGAAACTGTTGTTGGAGTAGCATTGAAAAAAACTTTAGCAGAATTTGAACAAAGAAATAAAGAAGTAACTAATTTAAAGTACTTTAATGATTTTGCTGAAGACTTATCAGATATTTTTGCCCCATCATCAATTGATAAAATTTATTTAAACTTTTCTGATCCTTGACCAAAGGCTCGACATTCT…
245005	246349	+	peg.218	mfl219	1344	0	2	1	1	0	1	0.833333	0.752773	0	0.235291	0.109376	0.103505	0	0.122375	0.0950911	0.0880452	430.803	1.09001e-05	4.69579e-05	1.35217e-05	3.30605e-08	7.67415e-29	4.62148e-05	hypothetical_protein		GTGAATCTAATTCTTACATTTTTATTTTTTATATTTAGTTTTAATCAAAATATTAATTTTAAATCAGGACCAAAAATAAATAATCAAAAAATTTTTAAAAATGAAATAGAGTATCCATCAAAAATGTATTCTACAAACATAAATTTTAATCAAAATTTAAATAATGGAGATTTATGGCATTCAAATTATAATTATACATTTGTTGTTAATTTAACTGATTTCAAAAAGTATACTTTTGAGTATTATAATTTTAAAATAGAGTATCAAATACTTGAAAGAATAATTGATAAAAACAATAATGTAATTTCAACAAAAAATGGTATTTCATTATTAGTTAGAAATGAAATATCTTCAAAAGCTAAAATAAATAACTATGTATTAGAAGAAATTGGAACATCA…
246375	247140	+	peg.219	mfl220	765	31	3321	1227	222	2621	55	1246.17	1424.07	6.21049	686.406	235.779	40.3694	457.4	11.8248	239.665	280.404	246.786	0.0274722	0.0677977	0.0195226	4.77327e-05	1.93417e-25	0.116479	Protein_serine/threonine_phosphatase_PrpC,_regulation_of_stationary_phase	PTC1	ATGAGATATAAAATTCAATCAATGAGTGATATAGGTAGAGTAAGAAAATCAAACCAAGATTTTTTAGGCTACACTACAAACAACGAAGGTTGTCTTTTTGCTATTGTTTGTGATGGTATGGGTGGTCATGCTCACGGTGAATTAGCATCAAAAATGGCAGTTGAAACATTTATAAGATTATTTGAGAAAGAAACTTTTTTAGAAAAGGATGATAATCAAATAAATCAATGATTAAGAGATTCTGTTAAACAAATAGTTCAAGAAATGAAAGATCATGTTGATGTTTTTTATGAAACACATGATATGGGTACAACTCTAACAGCAGTTCTTTTTGTAGAAAAAAAAGCTTTTGTAGTTAATATTGGAGATTCAAGAACATATAGATTAAAAGACGGAAAA…
247141	248302	+	peg.220	mfl221	1161	7341	1712	1576	3232	68	2188	2686.17	2499.99	969.055	233.155	199.547	387.257	7.81929	309.961	351.133	328.508	373.699	0.0402495	0.150412	0.0433117	0.000105897	2.83375e-25	0.170652	Serine/threonine_protein_kinase_PrkC,_regulator_of_stationary_phase,_short_form	STKc_PknB_like	ATGCAAGATGAAAAAAAATATACAAGAATAGATGAGATTCCAGTTGATTATTTTGCAAATAAAAAAATAAGTGGAAACTATTTATTAATAAATGAAATAGGTAGAGGTACTTTTGGTTTAGTATATAAAGCTAAAGATTTGAGTAATCAAAACTATTCAAGTGAAAGTTTTTTAGCCATCAAGTTAATGTTTGTCCCAAATATCAAAAATGAAAATGATAGATTAAGAGAACAAGAAATAAGAGATGAAATTAAGAAATACTCTACTCAAATTTTTAATCCTAGAGTTGTCAAAATTCAAGATTATCTTCAATGAGAAAACTTTTTATTAATTGTAATGGAATATGTAGATGGTCAATCCTTACAAGACATGCTAAAAGAAAAAGACGGAACTTTAACT…
248311	249208	+	peg.221	mfl222	897	1569	2279	911	132	0	2416	1217.83	1043.2	268.075	401.722	149.296	20.4711	0	442.993	213.759	188.699	288.513	0.0245028	0.0706936	0.0203564	4.97715e-05	1.72511e-25	0.103888	Ribosome_small_subunit-stimulated_GTPase_EngC	DUF258 superfamily	ATGAAGGGAAAAATTATTCAAATAGATAGTAATGTCAGTTTTATTCTTACAGAAGAGCAAAAAATATATGAAGTATTCATAAAGGGCAATGTAAAAAAAGAAATAAAACCTTTAGTTGGTGATGATGTTGAATTCGAACTTATTGAAAATGAAAAAGGGAATATTACAAAAATTCTTTCAAGGAAGAATGAAATATACAGACCGCGTATCGCAAATGTTGATCAAGTTATTATTGTAACATCACTATTTGAACCCCTTTTTGCTTCATATATTTTAAATAAATATATTTTTATGATTGAAGCAAAAAAAATAAAACCTATCCTTCTTTTTACAAAAAATGAGCTGTTAGTTAAAACTAAATATTATGATGAAGTAACAAACAAAATTAATTCTTATAAA…
249207	249879	+	peg.222	mfl223	672	80	3160	1185	22	4649	237	1555.5	1926.06	18.2451	743.518	259.221	4.55422	923.593	58.0058	334.523	401.329	216.379	0.0383456	0.0829719	0.023892	5.8416e-05	2.69971e-25	0.16258	Ribulose-phosphate_3-epimerase_(EC_5.1.3.1)	RPE	ATGCAAAAAATAACAATAGCTCCTAGTTTTTTATCAGCTAATTTTGCAGATTTAAAAAATGAAATAAAAAGATGTAAAGAAGCTAACATTGAATGAATACATTATGATGTTATGGATTATGATTTTGTTCCTAATTTAACATTTGGATCAAAAGTTTTAAAAGATATCGTTAATTCAAGCGACTTTAAAATTGATATACACTTTATGGTTAAAGTAAAAACAAAAAGGTTTGAAGACTTTTTTTCAGAATACATTAAATGTAAACCTACTATGATGACAATGCATGTTGAATCAATGTCTAAAAAAGAAATAAATATGTTTTATAACATATGTAAAACAAATAATATAATGTTTAGTTTAGCTGTTTCACCAAAGACAAATATAAAAGTTTTAAATAAA…
249871	250495	+	peg.223	mfl224	624	1124	52	88	1352	968	1040	770.667	557.995	276.062	13.1763	20.731	301.407	207.1	274.12	182.099	131.705	200.577	0.0208736	0.0418678	0.012056	2.94768e-05	1.4696e-25	0.0885014	Thiamin_pyrophosphokinase_(EC_2.7.6.2)	TPK	ATGATTAAAAATATTATTATTGTTGCAGCTAAAACAAACATAAATTTAAATATATTTAATAATGATGAATCTTTTATTATTGGTGTAGAGCGTGGTTGCTTAGATTTAATAGATAAAAAAATAAAAATAGATTTAGCTATATCTGATTTTGATCAAGTTCTTGATGAAGAAATTGAAATAATTAAATCTTATGCTAAAAAAATTAATATATTATCTAGTGAAAAAGATTATTTAGATGGAGAAATTGCAATTATTGAAGCTAAGAAAATTTCTTCAACAGCAAATATAGTATTTATAGCAAATCCAACAAAAAGATATGACATGAATTTTTCAATTTTAAATTTAATATTTAAATATGGAATAAAATTAATGAACGATGAAAGTGTAATATTTAAATTG…
250503	250941	-	peg.224	mfl225	438	4539	16	22	974	770	0	1053.5	1759.87	1588.22	5.7759	7.38364	309.347	234.697	0	357.571	617.443	141.771	0.0409875	0.0581084	0.0167325	4.0911e-05	2.88571e-25	0.173782	hypothetical_protein		ATGCCATGAAAAATAGTTAAAAATGAAAAAGAAGTTATAGTAACACAAGACGAATTAGGTTCTTTTAAAGAAAAAGAAGATGCAATATCAGAAGCAAAAAAACTAGCTAGAGAACATAAATTAATAGCTAAAATATATGAAAATAACGAAAACACTCATTCAACAGAAGAAATGACAATAGATTACACTAGCTTTTTCAATTCGCATGAGATTCATGAAAGATCTTTAAGTGAATTAAAGTTAGCCAAAGCCGAAGTAAACGTTGCTAAACTTGAATTGGATCAAAGAAAACAAGAATTAAAATCTAATAAAAATGAATTTGAAAAAATAACTTTTAAAGCTAAAATAAGAAATGCTAAAATAAGACTTAAAAAAGCTAAACTAAATTTAAAAGCTGCG…
251189	251933	+	peg.225	mfl226	744	2177	9	1573	15	219	2025	1003	1032.13	448.447	1.91268	310.798	2.80465	39.2972	447.656	208.486	218.565	239.017	0.0238983	0.057121	0.0164482	4.02158e-05	1.68255e-25	0.101325	hypothetical_protein		ATGAAAAAACAAGAAAATAAAATACTGATGCTAAATATATTTAATATACTAGTTACAATACTTTTCAATTTATTAATCATTGCAGTTATAATCTTTGTTTGTGTTTCATTGAAGCAAGTTATAGTAGCTATATTAGCTGTGTTACCAATTGTTTCAATTATTTCACTAATTATTTTTTATACAATTTCGTATAAGAAAAGAAAAATAGGAGTAACTAACTTATTATTATTTATGTGTTCAATTAACATTCCTTCATTATTAATTAGTTATAAAATTATTTCTGAATTAGAAACTTTAGATATTTTTGCAAATGCTAATAATGATGAAAAAACAATTGAAAAAAACAACTTAATGGCTGATTGAGAAATTAAAATTGAACAAGAAAAGATTGAAAAAAAA…
251970	252171	-	peg.226	mfl227	201	2418	683	4237	4691	72	3102	2533.83	1864.22	1843.68	537.277	3098.73	3246.61	47.8219	2538.27	1885.4	1337.7	64.9291	0.216119	0.140324	0.0404068	9.87946e-05	1.52158e-24	0.916315	LSU_ribosomal_protein_L28p	rpmB	ATGGCAAGAAAAGATATGTTAACTGGTAAAAGTGCGTTATCTGGTAATTCAAGATCACACGCTTTAAATGCAACAAAAAGAAAATGAAATTTAAACTTACAAAAAGTTAAAGTTATGGACGAAAACGGTAATGTATTCACTATCAAAGTTTCAGCAAGAACTTTAAGAACTTTAAAAAAACAAAACGTAGTTGTTGCTTAA
252326	252638	+	peg.227	mfl228	312	2448	34	1251	1052	231	3179	1365.83	1235.47	1202.49	17.2305	589.42	469.053	98.8434	1675.82	675.477	647.186	100.374	0.0774284	0.0777177	0.0223791	5.47168e-05	5.45131e-25	0.328286	FIG00834450:_hypothetical_protein		GTGAACACAATAGACAAATCAGTGATTAAAGTTATTAAAGATGCAATAGTAACAGTTCCTGGTGTAGTTTCATTTTCTAATTTTAATGCAGATTCTTATGATGAGATTGCAACAAATGATATTAACAACGCTATTGAGTTTACGAACACTGACAATATAACTCGTTTCAGAATACATGTTATAATATTATCTGGTGTTAATATCAAAGATGTTATAAAAGAAATACAAATTAGAGTAAAATACGAATTAGAAAAAATCTCAAAATTTACTATGAAATACATGGTAGATGTTGTGGTTGACGATTTAGCTTAA
252666	254313	+	peg.228	mfl229	1647	6665	7201	12048	6664	17964	4341	9147.17	5007.3	620.2	691.31	1075.33	562.862	1456.13	433.5	806.556	384.904	530.334	0.0924536	0.490313	0.141187	0.000345203	6.50916e-25	0.391991	Dihydroxyacetone_kinase_family_protein	YloV	ATGGAAAAATTAATTTTAATAAAAGACTCAATGACGAGTGCTGTAAACAATTTATATAATAACTACCCACATATTGATAAGCTTAACGTTTTCCCTGTTCCAGATGGAGATACAGGGACTAACATGAATCTTACTGCTACAAATGGATACAATGATGTTAAAGATATTGAATTTAAAACAATTGGTGAATTTTTAAATGCTTTTTCTAGAGGTTTAATTATGGGAGCTAGAGGTAACTCTGGTGTTATTTTTTCTCAAATCATTAAGGGTCTAGCAAAAGGAATGAATGATGCATCAGAATTATCTGCAGCAGAATGAAAAAAAGGTTTTGCAGAATCTAAAATAATTGCTTATAGAGCGGTAATGAAACCTGTTGAAGGTACAATTTTAACTGTTATT…
254376	255372	+	peg.229	mfl230	996	3574	3279	3333	3397	5976	4805	4060.67	1099.12	549.947	520.542	491.924	474.457	801.017	793.463	605.225	150.952	320.873	0.0693755	0.222607	0.0641005	0.000156726	4.88435e-25	0.294143	Phosphate:acyl-ACP_acyltransferase_PlsX	PRK05331	ATGTATAAAATAGCGTTTGATGTTATGGGTTCAGATAATGGTAGTGCAGTTGCAATAGAAGCTGCAAGCAGATTTATAAAATCAAGAAAAGATTTATATCTTGTTTTTGTTGGTGATGAAGACCAAATAAAAACATCTTTAGAAAAATTCCCAATTGACGAGTCAAGATTTGAAATTTTAGCAACAAAAGAATTTATTGATATGAATGGTTCAATTATGGATATTAGAAGAAAAAAAGATTCATCTATGGTTAGAGCTTTAGAAACTTTAAAGGATAAAAAAGTTGATGCAATGATTACTGGTGGAAATTCTGCTGCATTTATTGCAGGTTCACATTTTATTCTTGGTGAATTAAATGGAATTTCTAGACCAGGGTTCATGCCAACTCTTCCAACAGCT…
255373	256069	+	peg.230	mfl231	696	7426	6796	11919	14703	16802	9554	11200	4012.93	1635.2	1543.9	2517.4	2938.71	3222.86	2257.71	2352.63	679.075	224.334	0.269677	0.604975	0.174205	0.00042593	1.89865e-24	1.14339	Ribonuclease_III_(EC_3.1.26.3)	RNaseIII	ATGACAATGCATGAATTTTTTGAAAATTTTGGAATAAAAATTAATGATTCAAAAATATTTAGTACTGCTTTAACTCATAATTCATATGCTAATGAAACTAAAACAAAAGAAACATACCAAAGACTTGAATTTCTAGGTGATGCAGTTTTACAAATGTATGTTTCTAAGTTTCTTTATTTAAATTTCACAAATGCACCAGAAGGTAAACTAACAAAAACAAGGTCTGATATTGTTAGACAAGAAACATTAAGTGAAATTGCAAAGATGATAGATTTAGGAAAAATTATAAGATTAGGTCAGGGAGAAATAAAATCTAAAGGTTATGAAAAACCTTCTATTTTATCTGACGTATATGAAGCTGTTACAGCTGCTATATATTTAGATCAAACCGAAGAAGTG…
256218	259206	+	peg.231	mfl232	2988	29473	11201	13967	23885	33011	25431	22828	8595.89	1511.71	592.721	687.139	1112	1474.92	1399.83	1129.72	405.611	962.833	0.129497	1.24684	0.359032	0.000877834	9.1172e-25	0.549051	Chromosome_partition_protein_smc	SMC_N superfamily	ATGCTATTTTTAAAACAGATTAGAGCAGTCGGATTTAAGTCATTTGCAGAACCAACAACTTTAAACTTCACAAAAGAAATGATTGGTGTTGTTGGACCAAATGGGTCAGGTAAATCAAATATTACAGATTCTATAAGATGAGCATTGGGTGAGCAATCAACAAAATCATTACGTGGAGCTAATATGGATGATATTGTTTTTTCAGGAAGCACTGACAAACCAGCAGCAGACTTTGCAGAGGTAACTTTAGTTTTTGATAACCAAAGAGACATATTCTCTACTATAAAAACAGATGTTGTTGAAATCACAAGAAGATTTAATAAAAAAACTCGTGACAGTGACTTTTTCATTAACGGTGAAAAATGTAAATTAAGAGATATTCAAGATGTTGCTTTAGAA…
259349	260489	+	peg.232	mfl233	1140	121	2571	1784	235	3	883	932.833	1041.27	16.2669	356.592	230.045	28.6763	0.351323	127.394	126.554	142.337	366.176	0.0145066	0.0531196	0.015296	3.73986e-05	1.02133e-25	0.061506	Putative_periplasmic_phosphate-binding_protein_PstS_(Mycoplasma_type)	PBP2_LTTR_substrate superfamily	ATGAACAAGAAATTCTTTTTAGTTATGGTGATAGTTGTAGGAGCTATTGTTGGTCTTTGATCATGAACTTTAGTTGCCCCAAATAACTCAATTAGTATTGGTGGTAGTGCCAGTGTTCAACCATTATTAAAGAAACTTACTGATAAATATAAAACTGAAGATGGTAAAAAATTTGTTTATTCAGCAACAGGTTCTGGTGCTGGAGTTACCAATGTTAAAGAAGGCGTTTATGAAATAGGTTTTATTTCAAAAGACATTGGTGATAATGATTTCACTCCATTGCCAATAAATGAAAATAAAACTTTATTCAAAGATCTAACAGAAGAAAACATTAATGATAAGCATTGATATTCAAATACTTTAGCAAGCACTCAAGGTACAGAAGAAACTTATCGTTCT…
260517	262665	+	peg.233	mfl234	2148	9031	5791	6911	3186	17656	11173	8958	5061.68	644.358	426.278	472.964	206.335	1097.36	855.516	617.135	320.671	688.597	0.0707407	0.487118	0.140267	0.000342954	4.98047e-25	0.299931	Phosphate_transport_system_permease_protein_PstA_(TC_3.A.1.7.1)_/_Phosphate_transport_system_permease_protein_PstC_(TC_3.A.1.7.1)	PstA;PstC	ATGTTTCTAAATAAAAAAAGCGAAGATAACGGATTTAAACCAAAAACATTTAAACCAAAACAAAATTTTAATGCTAAATTTTTTAAATCATTAATTTATACATTAACTTTCACAGTTCTTGCTATATTATTTATTTTGGTTTTATTTGTTATTTTGAAATCACTTCATGTTTTTGAAGAACAAGGATTTTGAAGTTTCATAACAGGAACTAATTGAAAGCCTGGTAAAGATGGTGAAGGCCAATATGGAATTGGTTTAATCATTATAATGACAATAGTTCTTTTAACTATTTCAATGTTATTTGCTATTCCATTAACAATATTTACAACTCTATTTATTTCTGAATACTTATCTGTTGGTATGCAAAAAAAAGTTCTTACTGTTATTAAATTATTAGCC…
262657	263518	+	peg.234	mfl235	861	501	1555	1432	4170	2556	3106	2220	1320.49	89.1785	285.562	244.49	673.742	396.322	593.322	380.436	220.868	277.248	0.0436085	0.120904	0.0348146	8.51218e-05	3.07024e-25	0.184894	Phosphate_transport_ATP-binding_protein_PstB_(TC_3.A.1.7.1)	PstB	ATGAGTAATACACTTAAAAAAGATGAAACTTTTAAAGGTTTAGATTTAAATAAAAACCAAAAAGAAGAAAAACCTGCAAAACTTCCTGCTTTATCAAAAAGAGCAGATGTTATCAAAGTATCAGATTTTAACTTCTTTTATAAAGGCAAAAAACAAGCGTTATTTAATATAAATATGGAAATTAAAGAAAATTCAATCACTACTTTCATTGGGCCTTCTGGTTGTGGTAAATCAACTTTATTAAGATCAATTAATAGAATGAATGATTTGATAAGTGGTTCTAGTGTTGAAGGTTCAATTGAAGTATTTAATGAAGAAATTTACAAACAAGGAACAGATGTTTCAAAATTGAGAACTGAAGTTGGAATGGTATTTCAAAAAGCTAACCCATTTCCTTTA…
263521	264208	+	peg.235	mfl236	687	4283	1697	1392	8200	3413	2057	3507	2549	955.469	390.57	297.855	1660.42	663.239	492.459	743.335	505.627	220.851	0.0852068	0.18818	0.054187	0.000132487	5.99895e-25	0.361265	Phosphate_transport_system_regulatory_protein_PhoU	PhoU superfamily	ATGTCAATTAACAAAATTTTAGATAATGATATTCTACAATTAAGAAACATGCTTGAAGACATGATTAAAGAAACTAAAATTCAGTTTGCTGAAACATTTGAAGTTATTACTAAGAATAATGTTGAGGGTGCGGCTTTAATTGTTGAGCATGACAAAATAATTAATGATAAACTGAATGAATTTACATCAACAGCTCTTTGAAAAATAGCTAAACAGCAATTGGTTGCTCGTGATTTAAGACTTGCTGTTGGAGGTATATTACTTGCCAGAGAAATTGAAATTATTGCTGACTATTCTAAAAAACTATGTATATTCTTTTCTAAATTCAAACCAACAAAAAAATATACAACATCAATTGTTAACCTTTTCCAACTTGTAATAGATATGTTAGATAGTTTT…
264287	265391	+	peg.236	mfl237	1104	6068	1417	1031	1939	842	3399	2449.33	1995.89	842.368	202.943	137.281	244.326	101.82	506.378	339.186	284.891	357.228	0.0388801	0.138891	0.039994	9.77853e-05	2.73734e-25	0.164846	Signal_recognition_particle_receptor_protein_FtsY_(=alpha_subunit)_(TC_3.A.5.1.1)	PRK10416	ATGGGTTTTTGAAATAAATTAAAAGATAAAATATCTGGTAATCAAACAGAAAAAAAAGTTAATGAAGAAAAAGTTATTAAATCTGAAACTGTTATCGAAAATAAACAACCAACAGAAAAAGAAATAGCTAAAAAGCAAAAACAAAAAGCTAAAAAAGAAAAAGCAGAAAAAGCGATTGCCAAATCAGCTTTAGATTTCTCAAAAGATATTAAAAAACTTTCTAAAAAATACAAAAAAATGGATGATGACTTTTTTGATGAACTTGAAGAAGTATTAATTAAAACAGACATGGGAATGAAAATGGTTTTAAAAATTTCAAATAATATAAGAAGAAAAGTTAAGAATACATCTGAAGCGAATGAATTTAGAGAAATATTAGCAGAAGAAATTTATGATATT…
265383	265710	+	peg.237	mfl238	327	44	10	217	1065	10	279	270.833	405.262	20.622	4.83533	97.5515	453.067	4.08265	140.329	120.081	172.294	105.29	0.0137646	0.0144928	0.00417326	1.02036e-05	9.69094e-26	0.0583602	Signal_recognition_particle_associated_protein	PRK00118	ATGAGTAAAATAACTTTAGAAAAAACTTTAGAATTATCTTCTTTATTTTATTTATACAAGAATATGTTGACTGAAAAACAGATTGAATATTTTGAACTTTATTTTGAAGAAGATTTGAGTTTTCAAGAAATTGCAGATCAATTAGGAATATCAAAAGCAGCAGCTCATGATGCAATTAACAAAATTATTAAGTCTTTAAATGATTTAGAAGATAAATTGCAATTAAATCACAAAAAAATATCAATTAATGAATTGCTAGAAAAAAATAAAAATTCAAAAAACGAAGAAGTTTTAAATTTAATTAAAAAAATAGAAGAGGTCATTTAA
265709	266474	+	peg.238	mfl239	765	2578	1509	1819	3881	2596	4559	2823.67	1181.46	516.472	311.89	349.537	705.737	453.037	980.168	552.807	251.658	246.282	0.063367	0.156062	0.0449385	0.000109875	4.46133e-25	0.268667	Phosphoesterase_family_protein	YmdB	ATGAAAGTACTAATGATAGGAGATGTCTTTGCCAAACCAGGAAGAGACGTTTTTAAACAAAACATTGAAAAATTAATAAATGACAATCAAGTAGACTTTGTTGTTGTTAATGGTGAAAACACAACTCATGGTAAATCAATTTCAAAAGAACACTACAACTTTTATAAAGAGAATCATGTTGACGTTATAACAAGTGGAAATCATATTTTTAAAAATCCAGAAGTTTTAGATTACATTCAAAATACTCCTGATCTTTTAAAACCAATGAACATGTATAAGACACCTGGAAGTGGTTATGTAGTTATTGAAAAGAATAATAAAAAAATTTGTGTTCTGAATTTAATGGGAAATAATTTTATGGATCCTTCAAACAGTGTTTATGAAACTATGGAAGATTTT…
266560	267694	+	peg.239	mfl240	1134	7769	11145	5774	1436	2645	3436	5367.5	3630.74	1049.97	1553.96	748.489	176.158	311.389	498.348	723.053	513.223	365.53	0.0828819	0.302959	0.0872379	0.000213297	5.83527e-25	0.351408	S-adenosylmethionine_synthetase_(EC_2.5.1.6)	PRK05250	ATGAGAAAATTATTTACTAGCGAAAGTGTTTCAGAAGGACATCCAGACAAAATATGTGATCAGATATCTGATGCGATATTGGATGAAGTTCTGAAACAAGACCCAAACGCTAAGGTAGCCTGCGAAACATTCGCTACCACAAACTATTTATTAATCGGAGGGCAGATAACTACAACTGCTTCTGTTGATTATGAAAAAATTGCACGTGATGTATTAAGAAAAATAGGATACAACAACGATGCATATGGTATCAATGCTGACACTTGTAAGATTGATATTAGAGTTGAACAACAATCAGCTGATATTGCTTTAGGAATCGATTTAGATACTGAAGTTATTGGAGCTGGTGATCAAGGAATTATGTTTGGATATGCAACAAACGAATCTAAAACATTCTTG…
267760	269659	+	peg.240	mfl241	1899	27033	26854	37731	42610	19083	40252	32260.5	9285.54	2181.7	2235.93	2920.76	3121.38	1341.57	3486.22	2547.93	779.105	611.898	0.292063	1.78713	0.514609	0.00125822	2.05626e-24	1.23831	Peptidase,_M13_family	M13	ATGACAAAAATTAGACCACAAGATAATTTCTATGATTCAGTAAATAAAGAATGAATAGATAATAATGAATTACCAGATGGATATGCATCATGAGGAAGTTTTGAAATGCTTCAAAAAAAATCAACAGACGATATTAAAGCAATTATTAACGAACTTGTTAATGCAACTAAATTAGACAGAGATAGCAAAATGATAGCTAACCTTAGATCAAATTATTTAAATGATAAAGCAAGAAATAAACAAGGCATAAAACCTATTCAACCAATTTTAAATAAAATAAGTGCCTTAACTGATAAAAAAGAACTGACAAGTTTATTTGTTGATTTATTCCAAGAGTGAGGGATTTCTTTCTTCCACTCAAAAGGCGTAGATTCAGATTTTAAAGATAGCAATTTAAGA…
269738	271067	+	peg.241	mfl242	1329	855	1595	437	2697	2	177	960.5	1023.31	98.5977	189.762	48.3368	282.304	0.200907	21.9049	106.851	109.307	427.844	0.0122481	0.0524028	0.0150895	3.68939e-05	8.62321e-26	0.0519302	tRNA:m(5)U-54_MTase_gid	PRK05335	ATGCAAAAAGAAGTAAATATTATTGGTGCAGGATTAGCTGGTTGCGAAGCTGCTTATTTATTAGCTAACAATGGAGTTAAAGTAAACTTATTTGAAGTTAAGTCTTTAATGAAAAACGATATTCAAAAAACTAATGATTTAGGAGAATTGGTTTGTTCTAATACTTTAAGAAGTAAATCGAAGAAAAATGCTGCAGGGATTTTAAAAAATGAAATGAAGTTATTAAATTCATTAGTTATAAAAGCTGCATTAGAAAATGAAATACCAGGTGATGATGCATTGAGTGTTGATCGTTTTGGTTTTAGCAAATATATTACTGATAAAATTAAGAATCATAAAAATATAAATTTAATTGAACAAGAAGTTTCTGAAGTTGATTATACAAAAGTAACTATCATA…
271059	271710	+	peg.242	mfl243	651	6	1528	1334	1518	29	2055	1078.33	856.242	1.41252	371.122	301.229	324.378	5.94713	519.186	253.879	208.113	209.147	0.0291016	0.0608651	0.0175263	4.28518e-05	2.04888e-25	0.123387	Uracil-DNA_glycosylase,_family_1	PRK05254	ATGAATAAGAAATGAAATAGTTTATTAACAAATCAAGATCTTTCAAAAAGAATTGAAAACACAATCGAGTTGGCATATAAAACGAATGAAAAAATTTATCCCTCAAAAGAAGATTGTTTAAGATTATTTGATTTAATCTCACCAGATGAAATCAAAGTAGTAATAATTGGTCAAGACCCGTATCATAATCCTAAACAAGCTAATGGAATAGCTTTTAGCGCAAGTAAAGATATCAAAACACCCAAAAGTCTAATTAATATTTTTAAAGAATTAGAAAATGACTTAGGTATAAAACATTATGATAATAATGATTTAAGCAATTGGGTTAAACAAGGCGTTTTATTAATTAATACTTGTTGAACTGTAATTGAAAATCAACCTGGAAGCCACTCAAAATTA…
271737	272718	+	peg.243	mfl244	981	4166	1564	1845	8	4876	1527	2331	1828.19	650.842	252.082	276.471	1.13444	663.567	256.013	350.018	258.598	315.446	0.0401218	0.126563	0.0364441	8.91059e-05	2.82476e-25	0.170111	3'->5'_exoribonuclease_Bsu_YhaM	YhaM superfamily	ATGAGAAAAATAAATGAATTAAACAATACAATTTCTTCAACTGATTTAGTTGTTAGAATTGAAAAAGTTATTATTTCAACAGCTACTAATGGTTCATCTTATATCATTTTAAATTTATCAGATAAAACTGGTAGAATTGAAGCTAGAAAATGAACAGTAACTGAAGAAGATAAACAATTGTTACAACCAAATGCTTTTATTTTATTTAAGAATGCTGCTGTTAACGAATTTAGAGGCGTATTACAGCTTAAAGTTAGTGATTACAGTGTTCTTAGCGAGAATGATTTAAATAGCTATGGTTTAGATGTTAAAGACTTTTTTATAGAAGCCCCTATTAACATCGAAAAAAACTATGGAGAATTAATGTCAATTCTTGAAAGCTTAACAAATCAAACATAT…
272801	273209	-	peg.244	mfl245	408	6824	8	3840	1796	8151	2998	3936.17	3066.09	2563.33	3.1003	1383.54	612.36	2667.11	1208.55	1406.33	1055.21	131.084	0.161205	0.211314	0.0608485	0.000148775	1.13495e-24	0.683485	Diadenosine_tetraphosphate_(Ap4A)_hydrolase_and_other_HIT_family_hydrolases	HINT_subgroup	ATGAATGATTGTATATTTTGTAAAATAATAAAGCAAGAAATTCCTTCGTATAAAATTTATGAGAATGAATATGTTTATGCATTCTTAGATATTAATCCTGTTAGTGATGGACATGCATTGGTCATTCCAAAAGTACACGCTGAAAATTTATCAACAACACCTGATTTATATTTATCTGAAGTAAGCAAAGCAAAAAAAGTTGTTGCTCAAATACTTCAAGAAAAATTAAAAGGTGTCAAAGGTTTTAACTATGTTTCTAATCAAGAAGCAATTGCTAAACAAGTGGTATTCCATTATCACGAACATATCTTACCTAAATTTAAAGAAGATGAAGGTTTCTTACACGATAAGAACGTGAATCTTAAATATGCAACTTTAGAAGATGTTTTTAATGAAATA…
273208	275257	-	peg.245	mfl246	2049	31907	23281	27150	28132	34806	19711	27497.8	5509.8	2386.54	1796.53	1947.82	1909.94	2267.79	1582.19	1981.8	298.643	658.644	0.227169	1.49624	0.430847	0.00105342	1.59938e-24	0.963167	Prolipoprotein		ATGAAAAAATTATTAGCTATATTAGCAGCAGTTGGACTAACTGCAACAACTTCTTCAGTTGTAATTTCATGTACAACAACAGTTGATAGATTTGGCAAATTAAATTTTAGTGATAAACAAGTATATACATCTTTCATACTGAAAATGAAAGATAGTGGTTTTATAAGTGTTTCACAAGCAGAGAAATTTTTAAAAATTTCTGATACTGAAATTATTGCTGATGTATTAAAAATTTTAGATAAAAAAATTGCTGAAGAAGAATATAAAACAACAAGTTCAAATATTGCCTCTACTTTAAAAGTAAAAGAAAAAGAAACAACTGAAAATATTACTTCAAATTTATTAAATGATTTAGCAACTAACAAATTTTTTAGTGAATACACAGCTAAAGTAATTAGT…
275256	278112	-	peg.246	mfl247	2856	35044	26002	48332	36320	51224	41162	39680.7	9275.64	1880.53	1439.54	2487.7	1769.08	2394.45	2370.45	2056.96	422.594	917.622	0.235784	2.16361	0.623018	0.00152328	1.66003e-24	0.999694	asparagine-rich_antigen		ATGAAAAAACTACTATCACTAATTGGTGCTTTTGCTTTAACAGCTAGTGCAACAAGTGTTTTAATTTCATGTTCTAATGATAAAGACGATGATAAATATGGAAATGTATTTATTAATGATGATGGAGATTTTAAAATCACTACTGAAGACTTATTAAATTGATACAATGAAACTTATGGACGTTTAGGTAAAGATTCTCAAAAATTTTTAGTACAATTCTATAATATTTTTGCAGTTGCCATTTATGAAGAAGCAAGTAAAGAAAATAACATTTTTCAAGGTATAAGTGCTGAAAAAAATCCTTATATGAATGAAGATGGAAAAGCATTTGCTGAAAGCTTAAAAACACAATATGGTAAGGAATCAAAAGCTTCAAATACAATATATGGTCGTGCTAAT…
278263	279490	+	peg.247	mfl248	1227	48	253	659	5070	92	748	1145	1944.6	5.99546	32.6024	78.9519	574.809	10.01	100.265	133.772	219.327	394.36	0.015334	0.0604712	0.0174129	4.25745e-05	1.07959e-25	0.0650141	Cysteine_desulfurase_(EC_2.8.1.7),_SufS_subfamily	CsdA	ATGAAAGACTTAAAAAAATATTTCCCTTTTTATGATAAACAAAGCAATCTAATTTATTTTGATAGCTCAGCTACTAGTCTTAAAATTAAGAGCGTAATTGATGCTGAAATGAAATTTTTGAGTGAAAATGGTTCAAATCCTCATGCAGTTGATTATAAAAAAGGATTTGAAGCTTTTGAAATAATTAAAAATGCTAGACAGTTAACTCAAGAATTTATTAATGCTAAAAAAGTAAATGAAATAATATTTACAAGTGGAACAACCCATTCAATAAATCTATTAGCAAACGGACTTAAAAAAATAATAAAAAAGGATGATGAAATTTTGGTTACAGAATTAGAACATTCAGCTAATTTATTGCCATGAATTGCTTTAGCAAATTCTGTTGGTGCAAAAGTT…
279499	279928	+	peg.248	mfl249	429	0	0	0	0	0	0	0	0	0	0	0	0	0	0	0	0	137.995	0	0	0	0	0	0	Putative_iron-sulfur_cluster_assembly_scaffold_protein_for_SUF_system,_SufE2	IscU_like	ATGATAGATATAAGTGATGATATTTTATTAAGAAAAATTTTAATGAAACATTTTACTGAGCCTGAAAATTTGGGATTAAAAAATATTACAAATGCAATTATTAAAGATGCTAAATCTCAAACTTGTGCAGATGAAATGAAAATTGAAATATTACTTGAAAATAACATTTTTAAAGAAATAAATTTTGAAGGAACTGCATGTGCAGTTGCAACATCTAGTGCTGATATTTTCATTAATTTAATAAAAAATAAGTCTTTAGAGGATACAAAAAAAATAATAGATCAATATCAAAATTTTTTAAATACTGGTAATCTATCTGAAATTGATCTTTTAGAAGATTTAGTAGTTTTTAAAAACATTAATAAGCAAAAAAATCGCATATTATGTGCTAATTTAGCA…
279985	280633	+	peg.249	mfl250	648	2	0	2	625	6812	739	1363.33	2690.28	0.473021	0	0.453708	134.173	1403.43	187.569	287.683	552.49	208.444	0.0329764	0.0687373	0.0197931	4.83942e-05	2.32169e-25	0.139815	5-formyltetrahydrofolate_cyclo-ligase_(EC_6.3.3.2)	MTHFS_bact	ATGAGCAACAAGAATCAAATAAGAGAAAAATTTCTTAAAACAAGATCTTTTTTATCAAAATCATACAAAGAAGAAGTTAATAAAATTATCGAAAGAAAAGTTAATCATTATATAGATAGATATAACTTAGAAAAATATGCCATTTATCTTTCAACTGAGAATGAACCTAATACTTTAAACATTATTGAAACAAGTTTAAAAAAAGGAATAGAAGTTTATGTTCCATTAATTATTGAAGATAACAAAATGGAATTCAAGAAAATTACAAATTTAGAAACTGATTTAGAACAAAATAAGGTTTTAAACATTTTACAACCAAAATCAACATGTTCAACATTAGAAAATGGTAACTACATTAATACTATGTTTATTCCATTGGTAGCTTTTGATAAACAATTA…
280727	281084	+	peg.250	mfl251	357	0	5	3	759	0	406	195.5	319.884	0	2.2145	1.23531	295.756	0	187.047	81.0422	128.886	115.42	0.00928968	0.0107221	0.00308747	7.54887e-06	6.54036e-26	0.039387	Transcriptional_regulator,_MerR_family	HTH_YyaN	ATGGAAAAGTTATACATAAAAGATATATCAAAAGAATTATCAATTCCAGAATATGTATTAAGGTTTTACGATAAGAAAGGTTTATTTCCTTTTTTTGAAAGAGATGAAAATAATTACAGATATATAGAAAGAGAAAAATTAGAATGAGTTAGAATTGTATCTTGTTTAAAAAAATCAGGAATGCCTTTAAATAAAATAAGTGAATATATTGGTCTAGCCTTAGAAGGCAAAAACACTTATGCAAAAAGATTAGAAATGATGATTGAACAAGAAAAAATAGTACTTGAAAAAATGAAAGATTTGCAAGAACAATTAGACTATATTAAATATAAAAAGAAACTTTACGAAAATAATTAA
281157	282144	+	peg.251	mfl252	987	2366	2261	2794	421	6374	4225	3073.5	2024.54	367.386	362.207	416.132	59.337	862.155	704.048	461.878	283.5	318.411	0.052944	0.16858	0.048543	0.000118688	3.7275e-25	0.224475	Aldo-keto_reductase	Tas	ATGAAAACAAGAACATTAGGAAAAGATTTAATTGTTTCAGAAATGGGATTAGGTTGTATGGGTTTAAGTTACAGTCAACCTCCATTTCCAACAAAAGAAGAAGCAATTAAATTTTTAAGAGAAGCATATGAACAAGGTGTAACATTTTTTGATACAGCTGAAGTTTATGGTCCTTTTGATAATGAAGAATTATTAGGAGAAGCTTTCAAAGACATACGTGATAAAGTAGTTATTGCAACAAAATTTGGTTTTTCATTTGATGGAAAAAATATAACTGGAGTTGATAGTAGCAGAGAAAATATAATGAGAGCTATTGAGGGTTCATTAAATAGATTGCAAACTGATTACATTGACTTATATTATCAACATAGAGTTGATCCAAACACTTCAATTGAAGAA…
282233	282734	+	peg.252	mfl253	501	2	1	0	0	0	919	153.667	374.936	0.611812	0.315599	0	0	0	301.697	50.4373	123.092	160.712	0.00578151	0.00929156	0.00267553	6.54168e-06	4.07045e-26	0.0245128	hypothetical_protein		ATGACAAAATGCAATTTATGTAAATTAGATATAAAACCATATCAATTAAGAAAAAAAGAAGTAAATCCTTCTCAAACTCAAAATAATCCACATATGTCAAATTTTGGTTTTACAATCATTGGTGCTAGAGTTATGTATAGTCATTTAGGTTGTTATAATTTATATTATAAAAAGAATAAATATTGAACTTGAATAGGCGCTTTAATAGCAATAATTGGTATAGCTTTATTCATACCTGGATTTTTTCATTTTTTTAATTCTGTAACTGATCAAATTGACCCACAAACAAATGATTGAATTATTAATCATGCATTAAGAAAACAAGGAATGATAGAACTAATATGTGCGTCATGTTTAATTATTGGATCGATCATAATAATTACTATTGGAAATATTTAT…
282862	284143	+	peg.253	mfl254	1281	18501	9626	21251	17307	18764	16342	16965.2	3958.07	2213.46	1188.15	2438.66	1879.46	1955.54	2098.21	1962.25	427.714	412.505	0.224928	0.927838	0.267174	0.00065324	1.58359e-24	0.953663	Glucose-6-phosphate_isomerase_(EC_5.3.1.9)	pgi	ATGATTAAAGTTGATTTACAACATTCAGGACTTTCTATTGCAGATTTAAATGAAGCTAAAGTTAAAAAAGTTCATGAGATGATCATTAATAAATCTGGAAAAGGTAATGATTTTTTAGGATGAATTGAATGACCAAAAACATTTGATAAAAAAGAATATGAAGAAATGAAAAAAGTAGCTTCTTCATTAAGAAATAAAATTGATGTATTAGTAACAGTTGGAATTGGTGGTTCATACTTAGGTATTAGAGCTGCTGATGAAATGATTAGAGGAATTAATCACTCTGATAAAGTTCAAGTAATTTATGCAGGACATACAATGAGTTCAACTTATGTTGCTCAGTTATCAGAATACTTAAAAGGTAAAAAATTTGGAATTTGTGTTATTTCTAAATCAGGA…
284257	284962	+	peg.254	mfl255	705	7968	8858	11519	12887	12482	10238	10658.7	1984.4	1732.15	1986.65	2401.86	2542.86	2363.66	2388.46	2235.94	308.953	227.689	0.256301	0.583569	0.168041	0.000410859	1.80447e-24	1.08668	ABC_transporter,_ATP-binding_protein	ABC_DR_subfamily_A	ATGATAAGTATAAATAATGTAAGTAAAAAATATGGAGAAAAAGTAGGAAACTTTAATATAAATATACAAATTAAAAAAGGCGAAATTTATGGAATAATAGGTCCTAATGGTGCTGGTAAAACTACTTTAATTAGGCAGATATTAGGTTTTGTAAAACCCGACGATGGCAATATAACAATTAATTCTATGGATTCATGAGAAAAAAGACAAGAAATAATGGAATGAACAGGTTATATAGCTGGTGAAGTTAGTATTTATGAAGACTATACAGGGATGCAGTTTTTAAAATTAATGTCTAATTTAAAAGCAAATGTAGATTGATCTTTTGTTGAAAAGCTAATTGAATATTTTGAACTTGACACATCAAGAAAAATAAAAAAAATGTCAAAAGGAATGAAA…
284961	285927	+	peg.255	mfl256	966	8856	6105	9155	9314	9571	8820	8636.83	1272.12	1405.03	999.269	1393.17	1341.28	1322.73	1501.7	1327.2	172.405	308.183	0.152133	0.46885	0.135007	0.000330092	1.07109e-24	0.645025	hypothetical_protein		ATGATAAAAAAAGTTTCAGGGTTTCAAATAATAAAAACTCATTTAAAGTCTAATTGAAAACTAATTTTATTTTTATTTTTAATTGCTCTTGCAGGATCAGTTCTTGTTTTATGAATTTTTATTCTTGGAGATGCAGGCAGAAGATATATTGCTCCATGAAGTCTTACTGTAACAAGCTCAGGTCCTTGAGGAACAGGAACATCTTTAAGTGGTGGAATGGGACTTCAATACCCGATTAGCTCAATATTATTAAGTACGGGTTGTGTATCAATATTTAGCATATTATCTTTAATTTTAATTTTTATAACTTTTAATAAAGAAGTTAAGTCAACTCAAATAAGTATTTGACTAACATCTCCGGTATCTAAAAAAAATATAATGTTATTTAAATTTTTATTT…
286035	286539	+	peg.256	mfl257	504	2819	640	2977	3283	3766	1624	2518.17	1163.63	857.215	200.781	868.301	906.152	997.563	529.966	726.663	302.638	162.216	0.0832957	0.135119	0.038908	9.513e-05	5.8644e-25	0.353162	Dimeric_dUTPase_(EC_3.6.1.23)	dUTPase_2	ATGATTAAAAAAGAAACACTTAAATGATTAAGCGAACAACAAGAATTTTTAGATAATAAAATAATAGAAAAACACAATTTAACATTAGATCACGAAATATTCAGAAAAAAACTAATTGCTTTTTGAGTAGAATTGGGTGAATATGCTAATGAAGAAAAGAGTTTTAAATATTGAAAACAAGGAGCACCTGGTGCTAAAGAAGTTCAGTTAGAAGAATATATTGATGGGTTACACTTTATCATAAGTTTAGGAAATCAAATTAATTATAATTTTGAAACTTTTAATTTTAATGATCTAGGATATAACAATAATATTGATTGTTATTTTGAATTAATAAAAGATTTAACTGCTTTAGTTAATCAACCAAATGATCAAACATTCTCTAAAATTTTAAATTCA…
286540	287296	+	peg.257	mfl258	756	15	5	64	1438	9576	1233	2055.17	3740.32	3.04085	1.04574	12.4446	264.605	1691.04	268.246	373.403	658.052	243.159	0.0428023	0.104078	0.0299695	7.32753e-05	3.01348e-25	0.181476	FIG011178:_rRNA_methylase	SpoU	ATGGAAAAAATAACATCAACATCAAATAAAAAAATCAAAGATTTAATCAAATTAAGAGATGATAAAAAATTTCAAACAGTTGAAAATCTTTTTGTAATCGAAGGATTGCACATGGTTAATGAAGCCATTAAAAGAAATATTGTCAAAACTATATTTTTGGAAGAAAAAATGTTTAGTAAAATTTATGATATCAATAATTTTGAATGCGTTTTAATTTCAGAAAATGTTTCAAATAAAATATCTTCAACTAAAACTAGTCAAGGAATTTTTGCAACTTGTATATTAGAAGACCAAAAAATCAACATGTTGGAAAATATATTAATTTTAGATCAAATTCAAGATCCTGGTAATATGGGAACTTTAATTAGAAGTGCAGCTTCTTTTGAATTTCAGACTGTA…
287376	288795	+	peg.258	mfl259	1419	8488	24908	13539	11746	8043	19071	14299.2	6562.37	916.745	2775.43	1402.57	1151.51	756.704	2210.46	1535.57	793.411	457.079	0.176019	0.804546	0.231672	0.000566437	1.23925e-24	0.746297	Non-phosphorylating_glyceraldehyde-3-phosphate_dehydrogenase_(NADP)_(EC_1.2.1.9)	ALDH_F11_NP-GAPDH	ATGGAAAAATTCAAAGCAATAATTAACAATCAAGAAATAGAATCTAACTCTTGATTAGATATTATGGACCCAACAACTGATGAAGTTTATGCACAAGTTAGTGCACTATCTGCTCAAGAAATTGACTCAGCATTTAAAGCAGCAAAAGCTGCTCAAAAAAAATGAGAAGCAATTGGTATTGAAAAAAGAACTGAGTTTTTAATTAGATGAAGAGATTTATTGTTAAAAAACGAAGAAGATTTAGCAACAACAATGATGCATGAAATCGCAAAAGCATATAAAGATTGTTTAACTGAAGTTCGTAGAACAGCTGAATATATAGATCTAACAATTTCAGAATATAATGATTTACAAGTTTTAACTTTTGATAAAAATTCTAAAGGTGTTACTGAAGACATT…
288934	291430	+	peg.259	mfl260	2496	14267	4002	14068	11816	9888	7745	10297.7	3964.74	876.019	253.517	828.533	658.546	528.876	510.351	609.307	229.986	800.732	0.0698435	0.559259	0.16104	0.000393744	4.9173e-25	0.296127	hypothetical_protein	Mollicu_LP superfamily	ATGAAAAAAATGCTTTTAAGCTTAACTGCTGTTAGTATGTTAGCTTCATCGACTGCAACTGTTAGTTGTACATATACGATGAAAGCTAAAAGTGAATTTGTAAAAAGTATTCAAAAGATAATTAATATTGCAAATGTTTCAGCTGAAGCACAAATATTAACTTCAAATAATACACCAGATACTAAATTAGCTATAGACGACTATAGCAATAATAGTAGAAAAATAAATGGAATTGAATATTCAACAACTAATGCAAACATAGGTTATTCATATACATTAGATAACTTTAGTGGTATGCAAGCTAATCAATTTTTACCAAAAGAAGATTTAACACTTTCACTTTCAAATAATCCTAATGATGATAATACAAGAATGGATCGTTATTTATTAAAAAACTAC…
291457	296539	+	peg.260	mfl261	5082	45987	38240	47768	52910	47766	29074	43624.2	8565.42	1386.84	1189.75	1381.73	1448.32	1254.8	940.941	1267.06	185.92	1629.01	0.145241	2.36598	0.681291	0.00166576	1.02256e-24	0.6158	FIG00791385:_hypothetical_protein	FtsX	ATGAAAAAAACAAGTAATTGATTACTTTTTAAACAGGGTTTAAAAGGTATATTTAAATTTAAAATTCAATTTGTGATCATTTTAATTCTTTCTTTTCTATCAATATTTATTTTAACAACTTCTATTTCTTTAAGAGATAGATTGAACCACACATACAATGAAGTTGTAAAAAGTGTTGACAAGTTCGACTATGAATATGACGATGAATTTTTTGGTATATCTGGTGGAGTTACATCAAATAATGTTTCACAAAATCCAATGATAATGTTTGTAGAACCAGAATCATATTCAACAATTAATGGAGGTTCTAAAACTTTTAATATTTCTTTTAATGAAATATATGGTGGTAAAACTTTTATAACTGAAGCATTTTTAGATCAAAATATGAAAAATACTTAT…
296633	301808	+	peg.261	mfl262	5175	19162	8827	25645	16139	18934	17277	17664	5442.82	567.487	269.697	728.474	433.837	488.453	549.099	506.175	152.635	1659.48	0.0580216	0.962858	0.277258	0.000677896	4.08499e-25	0.246004	FIG00791385:_hypothetical_protein	FtsX	ATGGACAAATTTAAAAATAATTTATTATTTTTTAAACAAAGTTTAAAATCTATATTTAAGTTTAGGATTCAATTCCTAAGTATTTTGTTATTGTCTTTTATGTCAATTGTAGTTTTAACAAGTTCATTAACAATAAAAGATAGACTTAATGATACTTATAATTCTGTTGTTGGAGATGTTGAAAAATTTGATTATCATGTTTCAGATCAAATGTCTTTTATTAAAAACCAACCTTCAACTAATAAAGTTTCAAAACAATTAATACTTAGTTTTTTACCAGTTGATTCAAGAACAAGTGTTGATCAACAAGAAACAGTAAACATTAACTTTAATTCAATATATGGAAGAACATTTATTACAGAAGCTTTTGAAAAAGACAATAGAATGCTTAATACTTTT…
301818	302364	+	peg.262	mfl263	546	1017	1678	221	162	2116	1068	1043.67	775.59	285.466	485.929	59.5006	41.2746	517.384	321.715	285.212	202.966	175.768	0.0326931	0.057464	0.016547	4.04573e-05	2.30175e-25	0.138614	hypothetical_protein	GATase1_DJ-1	ATGAAAAAAGTAGCAATAATTTTACATAAAAATTTTGAAGAATCAGAAGCTATTGTAACAATTGATATACTAAGAAGATCTGAAATTATTGTAGATATATACAATATTGAAAATAAAGATTTTCAAGTAGGTTCTCATAATATAATTGTAAAAACAGAATATAATATTCAATCGCTGAATTCACAAAATTATGATGGAATAGTTATACCTGGAGGACCAGGAGTAAATGAATTATTTGATAATGAAATTTTATTAAATTTAATAAAAGATTTTAATGATAAAAATAAAATGGTTAGTGCTATTTGCGCTGCACCACAAATTTTAGGTCTAGCTGGAATTATCGATGATATTAAAATAGTAAAATTCCCTACTTCTAATAAATACTTAGAAAAAGCTTTA…
302453	304217	+	peg.263	mfl264	1764	0	0	1	0	4	0	0.833333	1.60208	0	0	0.0833342	0	0.302727	0	0.0643436	0.121448	564.407	7.37556e-06	4.16282e-05	1.1987e-05	2.93081e-08	5.19273e-29	3.12714e-05	ABC_transporter,_ATP-binding_and_permease_protein	Peptidase_C39_like superfamily;SunT superfamily	ATGATGATTAATCATTTTTATAAGTATGAAATAGATTTGCAACAAGTTAAAAATTATCTATCAATCCATGATGATGAACTTAGTTTTTATGACGTGATTGATTTAGCTAGTAATTTTTATTTAAAAGGTGATGCTTTTAAAGTTGAGCAAGATTTTTTAGAATTAAAAAATAAAGTACCATTTTTAGCACAAGTGATAAATTCTGATGGATTATTACATTTTGTTATAGTAGAAAGTATTTTACAAAATAATTTAATTGTTTTTGATCCAAGCAAAGAAAAAAAGATTAAGCAAAATATCTCTGAATTTTTGAAATGTTTTAATAGTAACGTAATAATTTTTAAATCTAACATCAAATCATTTAATAAAGACTTTAAATTTAATTTTAAAAAGTTTTTA…
304248	304758	+	peg.264	mfl265	510	4	21	103	2	4	349	80.5	137.117	1.20203	6.51063	29.6885	0.545532	1.04708	112.551	25.2574	44.1965	164.481	0.0028952	0.00476206	0.00137125	3.3527e-06	2.03835e-26	0.0122752	Metal-dependent_hydrolase_YbeY,_involved_in_rRNA_and/or_ribosome_maturation_and_assembly	UPF0054	ATGATAAGTATTGATTTTATAAATGAAACTGATTTAAAAGTAAAAGAATGAGAAGATTTAGCAAAACAAATAATTAATTCAGGTTTTAAATATCTGAAATTAAAAAATAAAATAAATCTATCTATTACTTTTTTAGATAGTGAACCAGCTCAAAAAATAAATCAAGAATATAGAAATCATTCTTATATACCTGATGTAACATCATTTCCAATAGAAATGTCTCCACAAGAAATAAAAGCTTTAGGATATCAAGAAATAGGAGATATCTTTATCTGTATTGAAGAAGCAGAAAGAAAAAGCATTAAATATGATCATTCTTTGAAAGAAGAAATGGGATTTTTATTTACACATGGTTTTTTACACTTAATGGGTTATGATCATGAAACAAATGAAAAAGAT…
304750	305656	+	peg.265	mfl266	906	111	473	2461	2416	1166	3	1105	1110.23	18.7767	82.548	399.305	370.962	171.815	0.54461	173.992	174.417	292.041	0.0199443	0.0582456	0.016772	4.10076e-05	1.40417e-25	0.0845611	GTP-binding_protein_Era	era	ATGAATAAAATTAAATCGGGATTTATATCTATAGTTGGTAGACCAAACGTTGGTAAATCAACTTTATTAAATAAAATAATAGGGCATAAAATTTCAATTGTTACAAATAAAGCTCAAACAACAAGAAATAATATAAGAGGTATTTTGACAGAAAAAGAATATCAATTGATATTTGTAGATACACCAGGAATACACACTTCAAAAAATCAAATTGATAGATTTATGAATTCTAGTGCTATGAGAAGTATGAAAGAAGTTGATGTTGTTGTATTTATGGCACCAGCTGATGAAACAATAGGAAAAAATGATTTATTTATATTAAATGAATTATCAAAAAAGAATGACATTAAAAAGATACTTGTAATTTCAAAAGCTGACGTTGTTAGCAAAGAAAAATTA…
305655	306459	+	peg.266	mfl267	804	0	2	139	1514	1	1362	503	727.807	0	0.393322	25.4144	261.957	0.166048	278.621	94.4253	136.675	257.842	0.0108238	0.0279082	0.00803627	1.96487e-05	7.62042e-26	0.0458912	DNA_recombination_and_repair_protein_RecO	RecO_C superfamily	ATGAGTGAAGTAAAAATCAGAGGAATAGTTTTAGATTCTTTAAATTATGAAGAAAATGACAAAATTATTACAGTTTATTCTGATGAATTTGGGAAACTAAGTTTTATTGCTCTAGGTGCTAATAAAGCATCAAGCAAAAATAATTACTCACTTAATGTATTTTCTGAATCTGATTTTGAAATATTTAAATCAAGAAAAACACAATCAATTTCAAAATTAAAAACTGGAATATTAGTAAGAAATAATTTTAAAATTGCAAAATCATATAATAATTATTTATTTGCAAGCATTATAAGTTCAGTTATTTTACAAGAAGAACTTTTTTATAACAAAGATTTTAAATTATTTGATATGTTAAGAGAAGCTATAAGAAATATTAATGATGAGGTAAACCCTTTT…
306550	307906	+	peg.267	mfl268	1356	4550	2732	3819	9042	20734	10439	8552.67	6700.62	514.253	318.563	414.011	927.61	2041.33	1266.17	913.656	657.179	436.403	0.10473	0.457047	0.131608	0.000321782	7.37349e-25	0.444042	Glycyl-tRNA_synthetase_(EC_6.1.1.14)	PRK04173	ATGGAAAAATTAATTGCCCATTTAAAATCTCAAGGTTTTATTTTTCAAGGTTCAGAAATTTATGGTGGACTAGCTAATTCTTGAGATTATGGACCATTGGGTGTAGAAGTTAAAAATAAATTAAAGCAAGCTTGATGAAATCATTTTGTTAGAAAAAACCCTTACAATATTGGTTTAGATAGTTCAATCATTTTGAACTCAAGTGTTTGAAAAGCTAGTGGTCATATAGATGGATTTAACGATCCATTAATTGATTGCAAAAAATGTAACAGTAGATGAAGAGCAGATAAATTAATTGAAGAATTTAATTCTGAAATTAATGCTGGAGTTATGACAGAAAATCAAATGGAAGAGTTTATTAGAGAACAAAACATAAAGTGTCCAAAATGTCAGGCATGT…
307934	309806	+	peg.268	mfl269	1872	9418	5379	8477	9276	6363	6923	7639.33	1661.04	771.042	454.328	665.669	689.311	453.781	608.248	607.063	129.548	602.533	0.0695863	0.41928	0.120733	0.000295192	4.89919e-25	0.295036	DNA_primase_(EC_2.7.7.-)	Toprim_N superfamily	ATGTTAATACCAAAAGAAGTTATTGATGATATTATTGAAAAATCAGACATAGTTTCAATTGTAAGCGAAAGAGTAGCGCTTTCAAAAAAAGGTAGAAACTTTTGAGGGTTATGTCCATTTCATCAAGACCAAAATGCTTCAATGTCTGTTTCACCAGAAAAAAAATTTTTCAAATGTTTTTCTTGTCAAGTTTCTGGTACAGTTTTAGACTTTGTTAAAGACTTTGATAATATAAGTTTTCAAGAAGCTATAAAAAAATTAGCAGTTATATTAAACTATGATTTGTCTAAGTTTGAAAATGAAAATCCAGTTAAACAAAATAAAAATACAATTATTTATAAACTTAATGAAGAATCTTTAGCATTTTTTAAATTAAACTTAAGATCTAATGAAGCAAAG…
309822	311238	+	peg.269	mfl270	1416	4089	1731	4289	6467	5069	4444	4348.17	1545.22	442.567	193.289	445.261	635.331	477.914	516.183	451.757	145.235	457.725	0.0517839	0.237028	0.0682529	0.000166878	3.64582e-25	0.219557	RNA_polymerase_sigma_factor_RpoD	RpoD_Cterm;Sigma70_r1_2	ATGAAAAAATATATGGATAAAAAAGAAATAGCAAAAATTAAAACAATTGAAGATTTTTATGAAGCAACAGTAGAATTTGCAAAACAAAATAATAATGAAATAACATCTGAAGAAGTTCAAATGAGTTTTAGTAAAATATTTGCAAATGCAACTGATAATGAATATGAAAAATTATTAGAAGATTTACAAGCAAAAGGAATTCAATTCACAGATTTAGAAGATATTGACATTGATGAAGAAATAGATCTTGATGAAGAAGTTGATGAAGATGCTGAAATAAGTGATGATGATGCTTATGCTGATGAATTAATTGGAGAAAGAAAAGGTCCAGGTAGAAGACCAAAAGATGCTGGTACAACTAAATATAGAGTTGGATCAATTTCAAATGAAACTAAAATT…
311239	311929	+	peg.270	mfl271	690	2	14	2029	150	0	123	386.333	807.36	0.444228	3.20814	432.27	30.2415	0	29.319	82.5804	171.886	222.195	0.009466	0.021033	0.00605653	1.48082e-05	6.6645e-26	0.0401346	Putative_tRNA-m1A22_methylase	Methyltransf_18	ATGCTGACAAAAAGACTAAGAACTATTGCTGAATTAATTGATTCTTGCAATGTTGTCGCAGATATTGGTACAGATCATGCATATTTACCAATAACTTTAGTAAAAGAAAAAAGAACTAAGTTTGCTTATGCTGTTGATGTTAATGATGAACCTTTAGGTTGAGCTAAAAAGAACATCAACATGTATAACTGCGATAATCAAATTCAAACTATCTTAAGTGATGGTTTGGATTTTGTTTTAGAAGAACAAATTCAATTTATTGATGTTGTTACAATTTGTGGTTTAGGTAGTACAACCATTCTTGATATTGTAAAAAAAGATAATAATAAAATAGGTAAGTACATTATTTGTTCTAATACAGAAGTTAGCAATATAAGAGAATGAGTTTTTGAAAAAGAA…
311906	312683	+	peg.271	mfl272	777	0	277	2518	1	2	628	571	985.413	0	56.368	476.383	0.179036	0.343637	132.932	111.034	186.45	249.934	0.0127276	0.0318107	0.00916	2.23962e-05	8.96083e-26	0.0539634	UPF0135_protein_Bsu_YqfO	NIF3	ATGAAATTAATAAAATTGATTAAATATTTAGAAAAAAAGTTTCCTGCTAACAAAGCTTATGAATGAGATAATGTAGGTATTCAAAAATTTAATAAAAAAGTGGTTAATTTTGATAAAGAAATTTCAAACGTTTTGATTACAATGGATTTAAATAATGAATCATTAAAACAAATGGAAAACAGTAAAATTGATTTTATTATTACTAGACACCCTTTTATATTTAATGAATTAAAAAAAGAGAAAGAAAATCCCTTTAAAAAAGAATTAATTAAATATTTAACAAAAGAAGATATATATGTTTTTTCAATTCATACAAATTATGATATTTGTGGATATAAAGCTTTTATTGATTTGTTAACAAATGCATTTAAAATAAAGAGTGCAAAATTTCCATTATTT…
312672	314055	+	peg.272	mfl273	1383	9735	2283	17998	13652	11141	10340	10858.2	5175.45	1078.8	261.01	1913.04	1373.2	1075.46	1229.68	1155.2	536.501	445.321	0.132418	0.589684	0.169801	0.000415164	9.3228e-25	0.561432	DEAD-box_ATP-dependent_RNA_helicase_CshB_(EC_3.6.4.13)	SrmB	ATGTCAAATAATAACGAAAGAAAGTTTAGTGATTTTGGTTTCAAAAAATACATTAATGATACTTTAAAAGAAATAAATTTTGAAACACCAACTAGAATTCAAGCTGAGATAATACCTTTAATCAAGAAACATCAAAATGTTATTGCTCTTTCTCACACAGGAACAGGAAAAACTCATGCTTTTTTACTACCTATTTTAAACAATCTAAGATTTGATCAAGATAAGAAAAATGTACAAGCATTAATTATTGCACCAACAAGAGAATTGGCAAAACAAATTTTTGATAATGTTAAACCTTTCACAAAAAATGAAACTCAATTGAAAGTAGATTTATTTATTGGTGGAGAGGACATAAATAAACAAATTGAATCTCTAAATAAAAGACAACCAACCATTGCT…
314144	315689	+	peg.273	mfl274	1545	7709	5858	13021	9435	10046	10127	9366	2427.22	764.707	599.508	1238.9	849.521	868.071	1078.06	899.796	227.478	495.098	0.103142	0.510652	0.147044	0.000359522	7.26163e-25	0.437306	Conserved_expressed_protein	YitT	ATGGCAAGAAAAAAAAGAATAAAAATTTATTCATCTAATGGTAAAAAAGCTTTACTACTTTCACCCGAAGAAATAACAATAGTAAAAAATGATCCAAGCTATGAAAAAAACTATGAAATAGAATTCAATAAAGGTAAACAGGCTTTCGAGGTTAGAAACTATTATGCTATTGGATTTTGAAAAGATCTTTTATTTGTTTTAATAGGTGCATTCCTTTCAACTATTGCAATAGATTATTTTATATCTATAACTGGTAATGCTGGATTATTCCCTGGTGGTTTAGGTGCCATAGCTCGTTTCCTATCTATAATAGGAGCTAATAATATAACAATTTCAGCAAGTACACTTTATTTTATAGTTTACTTCATCATGAATATTCCCTTAGTAATTTTTGGATTT…
315751	319762	+	peg.274	mfl275	4011	16419	15190	13688	22077	40678	24487	22089.8	10016.2	627.364	598.796	501.66	765.681	1353.93	1004.1	808.588	318.912	1286.62	0.0926866	1.19253	0.343392	0.000839593	6.52556e-25	0.392979	FIG00837529:_hypothetical_protein	SecD superfamily	ATGAATAATAAAAAAGCTTCATTTAAGAAAATAGCACAATCTCTTTGTCTTGTTTTAATTGTGTTTTCTTTAATCATTTCAATCGTTTTCTCTTCATTCAGTATTGCTAATAAAACAAACTTAAATACTAGATATTCAGGTGGATATGATGCGCTTGTTGAAGTATATGATGAAAAACAAAATGCAACTCAAGGAACTTCAACTCCAAATGGTGATGCTAGACTGGCTGCTGAATCTCTTCAAACTAAATTATCTCCATTTTCAGATAATACTATTGATGTTAAAGTAGTGGGGCAACATAGGGTTTCAATTAGAGCAACAAAAGAACAATACCAAAATAATCCTAGATTATTTATAAATGCGATCGAACAAGATGGTGGATTGATGGCATTTACTCAA…
319779	320292	+	peg.275	mfl276	513	5825	1258	52	7984	6	2257	2897	3286.29	1740.22	387.737	14.9007	2165.03	1.56144	723.614	838.843	913.011	165.185	0.0961547	0.158833	0.0457364	0.000111826	6.76973e-25	0.407683	Adenine_phosphoribosyltransferase_(EC_2.4.2.7)	PRK02304	ATGGATTTAAAAAAACATATTTTAAATGTTAAGGATTTCCCAATTGATGGAATTGACTTTAAAGATGTAACACCATTATTAAATGATGCTGATGCTTTTGCTTATGTAATTGATGAAATGGCAAAATTTGTTATTGAATGTGGAGCTAATGTTGTAGTTGCTCCAGAAGCAAGAGGATTCTTATTTGCAAGTGCTGTAGCTTATAAATCACATACTAGATTTGTATTAGTTAGAAAACCTGGTAAATTACCTCGTGAAGTTATCGATATTGAATATACTTTAGAGTATGGAACAAATCATCAACAAATGCACAAAGGTGATATTAAACCTGGTGATAAAGTAGTTATTATAGATGATGTACTAGCAACTGGTGGAACAATTGAAGCTATTGTTAAATTA…
320349	320913	+	peg.276	mfl277	564	0	1	541	1017	0	0	259.833	429.393	0	0.280346	141.007	250.843	0	0	65.3551	106.937	181.451	0.0074915	0.0135934	0.00391427	9.57038e-06	5.27436e-26	0.0317629	DNA-3-methyladenine_glycosylase_(EC_3.2.2.20)	Adenine_glyco	ATGGAAGACAAACAAAGATGTGATTGATCATCAAATGCTATTTTAAATGAATATCATGATAATGAGTGAAGTAAAATAACTCAAAATGATGATTACATATTTGAATTACTTATATTAGAAAATATGCAAGCGGGTTTAAATTGATTAACAATCTTACTTAAAAGAGAAGAATTCAAAAAAGCATTTGATAATTTTGAATTAAAAAAAATTATTAGCTATGATGAAAATAAAATAAATGAATTAATGAATAATAAGGGTATTATAAGAAATAAACTAAAAATTAAATCACTAATTTCAAACGCAAAAGCTTTTAAAGAAATTCAAATACAATTTGGTTCTTTTTATAATTACATTTGAACTTTTACAAATAACAAGCAAGTTATTAATAATTGAAATTCA…
320985	323283	+	peg.277	mfl278	2298	1759	2361	7024	4079	4313	3037	3762.17	1873.24	117.312	162.45	449.321	246.925	250.565	217.364	240.656	114.5	739.999	0.0275858	0.204135	0.0587813	0.00014372	1.94217e-25	0.11696	GTP_pyrophosphokinase_(EC_2.7.6.5),_(p)ppGpp_synthetase_I	SpoT	ATGGCTGGTATAATTTTACCTAGAAGAACTAGTAAAAGAGCTTCAACAAACTTAAATATTGTTGAGATAAAAGACTATATAACACTAGAAAATGAATTAAAAAAATATATTAAAGATAGAAAAGCATTAATTAAAATTAAGGAAGCTTATTTATTTGCTGAAAAAATGCATAGCGAACAAAAACGTAAAAATGGAGATCCCTATATTTATCACCCACTTTCAACTGCATACTATTTAGCACAACTGCAAATGGGACCAAAAACTATTAAAGCTGGTTTATTACATGATGTTGTTGAAGATACACCTGTTAAAATTGAAGAGATAGAAGAGAAATTTGGAAAAGAAATAGCATCACTTGTTGAATCTGTAACTAAAGTTAGTTATTTTGCCGAAGAAAAT…
323368	323956	+	peg.278	mfl279	588	1	1	1	907	1648	0	426.333	699.714	0.260644	0.268904	0.250003	214.581	374.171	0	98.2552	160.078	189.555	0.0112628	0.0213491	0.00614754	1.50307e-05	7.9295e-26	0.0477526	hypothetical_protein	HTH superfamily;sigma70-ECF	ATGAAAAAAAGAAAAAAAGTTAAGTTAACTTTAGAAGAAAAATATAAATTGTTTAATTCTAATAAAGCTAGAATTTATTTTGCTATTAAAAAAGCATATAGTAAATTTGATTCAATACCATTGGAGTTAGAAGACTTTGAATTTTATGCATGAGAAGCATATTTGGATATTTTAGATAAATATTATGATAGAAATATGAGAAAAAGTTTTGAGAGTTGTTTAGTAGATGCTGTTTATTGAAAGGCAATGAATGTTTGTGCAAAATTTGTAACTAACAAGTATAAAATAATGAATCAAGGAATGAGAACAAGTAATTTTATGAGTGATGAATATAAAGAAATGATAAATAATATTAGTGTTGAAGAAAACTCATATGACGAAATTGGTTGAACACAGTTA…
323982	324261	+	peg.279	mfl280	279	994	474	859	939	2267	1064	1099.5	608.325	546.019	268.626	452.596	468.19	1084.77	627.234	574.573	277.016	89.8835	0.0658619	0.059199	0.0170465	4.16788e-05	4.63698e-25	0.279246	FIG00833878:_hypothetical_protein		ATGAGTTATTATTATAAACCAAGTATGGGTTATTCAGTGCACGCTTTACAAAGAGCTAAAGAAAGACTTAAATTACAGGATAAACAAGACTGAGAAGTTAAAGAAGCAATTAAAAATCATATTTTTAATTCAACAAAAACTTTTAAGATTAACGGAATGTTATATTTATCAGCGTCTAATACAAACATATTTTTTGTAATCAATGAAAGTAGTAACACATTAGTTACAGTCACTCTTGTGTCAGCTGAAAAGCAACTAAGATTAATGGGCGGGTGATAA
324262	324823	+	peg.280	mfl281	561	8	782	3731	2783	1522	1779	1767.5	1342.69	2.18551	220.403	977.652	690.098	362.195	521.562	462.349	346.766	180.636	0.052998	0.0957333	0.0275667	6.74006e-05	3.7313e-25	0.224704	Dephospho-CoA_kinase_(EC_2.7.1.24)	DPCK	ATGATAATTGGAGTTTATGGAACAATAGGTGCTGGTAAAACAACTATTTCAAATAAAATAAAAAAATTAAAATTTAAAGTAATAAACGCGGATAAAATTTCAAAGGATGTTTTGAATTCAAGAGATATTGAAAAACAAATAAAAGATGCTTTTCCTAATGCTTTTATTGAAAATAATTTAAATAGAGCTAAATTAAGAAAAATTATTTCAGAAGATCAAAATTGTTTAAATAAATTAAATTCAATTGTTTGACCTGAAATAAAAAATCAAATCTCGTTATTAATTCAAACAAATCCAGGAAATATTGTAATAGACGCAGCATTATTACCAGAACTAGGGCTTGAAGTTGATAAATATATAAGAGTTAAAGCAAATCTTTTAACTACTCTTTTAAGAGTT…
324877	325738	+	peg.281	mfl282	861	42	2635	163	591	73	1607	851.833	1054.03	7.47604	483.895	27.8296	95.4871	11.3191	306.977	155.497	196.667	277.837	0.0178243	0.0495225	0.0142602	3.48661e-05	1.25491e-25	0.0755726	tRNA_pseudouridine_synthase_B_(EC_4.2.1.70)	PseudoU_synth_EcTruB	ATGAATAAATCAGGAATAATAATTTTAAATAAACCAAAAGGTTTAACAACAAATCATTTAATTCAAAAACTTAAAAGAAAATTAAATGTAAAAAAAATAGGGCATGCAGGTACTTTGGATCCTTTAGCTACTGGTGTGGTTATATGTTTAATAAATAATGGAACAAAATTAAGTGATTATTTTTTAAATGAAAATAAAGCATATGAAGTCACTATGAAATTATTTCAAGCTACAGATACATATGATAGTGATGGAAGCATAATAGAAGAGCAGGAACCTTTCAAAATAGAACAAGAACAAGTTGAAAAAGTTATAGCAAAGTTTAATGGACTTGCTTATGAACAAGAACCGCCAATGTATTCAGCAATTAAAATTGATGGAAAAAAACTTTATGAATAT…
325737	326280	+	peg.282	mfl283	543	1	1	280	397	0	1	113.333	178.295	0.282245	0.291188	75.8019	101.707	0	0.302895	29.7309	46.4477	175.151	0.00340798	0.00596913	0.00171883	4.20254e-06	2.39938e-26	0.0144494	Riboflavin_kinase_(EC_2.7.1.26)_/_FMN_adenylyltransferase_(EC_2.7.7.2)	nt_trans superfamily	ATGAAAGTTTTTAAAACTGATATAAATAGTATTATCCAAAATGAAAGAGAAACTTGTGCAACTATAGGTATGTTTGATGCATTACATAAATATCACAAATTGATTATAGAAAAAACACAAACAATTGCTCAAGAAAATAATTTGGAATCTATAATAATAACTTTTGATCACAAACCAACAAAAGGAACTGAAACATTATTAAATGAAAATAAAAAAATTAATTATATTAATGAAAATTTTCAAATAGATAAAATGATAATTTTACAAGTAAATAATGATTTGATTAATACTTCAAAAGAACAATTTGTCAAAATACTTAAAAATAAATTTAAAGTAATTAAGTTAGTTGAAGGAAGCGACTTTAGATTTGGATTTGAGAAAAGTGGAGATGTTGAATAC…
326398	326665	+	peg.283	mfl284	267	5332	10924	12432	6458	9470	2658	7879	3695.9	3060.58	6469.11	6844.66	3364.71	4735.1	1637.33	4351.91	2042.26	86.2503	0.49885	0.430259	0.123895	0.000302922	3.51213e-24	2.11505	SSU_ribosomal_protein_S15p_(S13e)	rpsO	ATGATTTCAAAAACAAGAAAAGCTGAAATTATTAAAGAATTTGGTGGAAGCGAAGCTAACACAGGATTAGCTGAAGTTCAAATTGCTTTACTAACAGAAGATATCGCTAACATGACTGAACATTTAAAAGAACATAAAAAAGATGTTCCTACAAGAAGAACTTTATTAAAAAAAGTTGCTCAAAGAAGACACTTATTAGATTTCTTAATTAAAAAAGATGTTAACAGATATAAAGAAATTATTGCTAAATTAGGTTTAAGAAAATAA
326882	327599	+	peg.284	mfl285	717	3067	21	2723	1607	815	1571	1634	1141.63	655.572	4.63099	558.278	311.786	151.75	360.371	340.398	243.455	230.819	0.039019	0.0900635	0.0259341	6.34088e-05	2.74712e-25	0.165435	hypothetical_transmembrane_protein	DUF3552 superfamily	ATGAGTGATACAAAAACCCTGGATTGAAATAAAACTAGAGAATTTGATCTTGAAAGAACAAATATTTGAATAAGTTTTATTTTTGAAATCTTAGTTGTAGTTTTACCTTATGTAGTCATTTGAATACTTATTGGTAGTTCATGGAATACTGAAAAATTTCATAATTATTATAATAACTTACCTTTGAAAGATTTATTACTTACGATAATTTGTATAGCTTATGTAATAATAGCGTTGGGAATTAATTTAATTACATATATTTTAAAATGACAAAAAGAAGATAGTTTCACTTTTACAACTGCAATTGCCTTGTGCTTAACAGGATTAATAACTAATAGTATTTGAATAGACAAATTATCAATAGGCGGCTTTTCAATATTTTTAAAAGTTATATTTTTA…
327674	328730	+	peg.285	mfl286	1056	5	1019	920	4641	0	1543	1354.67	1720.1	0.725657	152.575	128.07	611.376	0	240.323	188.845	226.823	337.721	0.0216468	0.0731059	0.0210511	5.14699e-05	1.52404e-25	0.0917796	Phosphatidate_cytidylyltransferase_(EC_2.7.7.41)	CTP_transf_1 superfamily	ATGACTAATAAAATAGAATCCAATCAAAGTAAATTTTTAAATTTAAAAAATAATAATTTCTTTATAAGATTTTCATCAAGTGTAATTATAGTTGCTATGATAATTTTATTTTTATCAACAGCAATATTGAGTGAAGAATTATGAGTTCATTTAAGCGATAAAAATAAAGCAGAAGCTGTTAGTCAAGCTCTTGGAATTGTTATGCTATGCATATCTGTTGCTATATTAATGTTTTGTATATATGAATTATCTACATCATTAAAGATTAAAAATAAAGTTTTCATAATAATTATGGAATTATTAGCTTTGGGACTATTTTTAGCACCGATAACTTCAATAAGAAATCTAAATGATTTATTCATTTACCAAGATTGAGTTTTAAAAGCTAAACTGGCTGAA…
328744	330013	+	peg.286	mfl287	1269	3355	1598	9694	9013	6651	1560	5311.83	3643.99	405.188	199.108	1122.96	988.026	699.706	202.188	602.862	397.709	407.296	0.0691047	0.281461	0.0810476	0.000198161	4.86529e-25	0.292994	Membrane-associated_zinc_metalloprotease	S2P-M50_PDZ_RseP-like;RseP superfamily	ATGGGAAGTGTAATGATAGTAATTTTATCAATATTAATTTCAATCATTGTTGTATTGGTGCTAATTACACTTCATGAACTAGGACATTTCATTGTAGCAAAGTTATCAAAAGCTTATGTCTTTGAATTTGCAATTGGTTTTGGTCCTAAATTGTTTGTTATAAAAACAAAAGAAACTTGATATTCAGTTAGACTAATACCTTTGGGTGGTTATGTTTCTATAGCTAGCGATTTTGCTGAACCACCAAAAGGCAGAGAAGAAGAATTTGAAAAAATACCTGACATAAGAAAAATTGATTATGCTATAAAATGAAAGAAAACTTTATTTATTTTATTTGGACCATTAATGAATTTATTTATAGCCTATATTTTAATCTTTTCAGTAATGTTTGGAGTTGGA…
330026	334508	+	peg.287	mfl288	4482	16389	24418	27794	19064	49225	12456	24891	13127.5	560.41	861.414	911.593	591.702	1466.24	457.087	808.074	368.262	1441.22	0.0926277	1.33497	0.38441	0.000939882	6.52141e-25	0.392729	DNA_polymerase_III_polC-type_(EC_2.7.7.7)	polC	ATGTCAGACAATAAGGTATTAGAATTATTTCAAAAATTGAAGATCAATTTAAATGAAGGCGAACTTTCATATTTTGAACATTCTGAAATTGAAAAAGCTACAATAAGCTCTTTAAAATCAAAACTTAGATTGTCATTAAAAATTAAAAACTTTTTACCTATAAGAGTATTAAGTGAAATTCATGAAAAATGTGTCGGATCAGAAGAAATAAAAATAAAACTAATTTTAAATGTGCAAAACCAAAGAATAGATAAAGAATTAATTTGTGAGTATATTGAATTTATTAAAAATTTTAAATCTCAAAATAAAACAATTATCTGAAACTTTATTGAAGCTGAAGGATTTGAATATGATGCAGATGAAAATTTAATTAAATTTGTTGTTGATTCTAATGAATTG…
334530	335160	+	peg.288	mfl289	630	392	4	1891	2235	205	5051	1629.67	1915.44	95.361	1.00391	441.238	493.512	43.4414	1318.65	398.868	496.687	202.962	0.0457213	0.092797	0.0267212	6.53333e-05	3.21899e-25	0.193852	Oxygen-insensitive_NAD(P)H_nitroreductase_(EC_1.-.-.-)_/_Dihydropteridine_reductase_(EC_1.5.1.34)	NfsB_like_nitroreductase	ATGAAAAATTTAGCAGAATTAATGACACAAAGAAGAAGTGCTCGTGATTTTGATGTTAATTATGAAATACCTGAAGCTGATTTTAATGATATTATTCAAGCAATGAGAATGTCACCATCTTCATATGGTATTTTAGGACAAAGATTATTAGTAGTTAATCGAGGAGAAATGCGTCAGAAATTAGTACCATTCTTTTACAATCAGTTAAACTATGTTAATGCATCAAAATTTATTATTGTATTGGGAGTAAATCATAAAGGATTGCAAGAAGTTACAAATCATTCATTAGATTTAAGATTTAAAGGAAACCCTGAAGGAAGAAGTACTTATGGGGCTAATATCAATAAAAACTTATTTGGTGGTAATTTAAGTGATCAACAATTGGATAACTATTCAAGT…
335193	336312	+	peg.289	mfl290	1119	4	3952	3089	455	2260	961	1786.83	1564.72	0.547842	558.42	405.798	56.5642	269.63	141.249	238.701	214.702	359.254	0.0273618	0.0982983	0.0283053	6.92065e-05	1.9264e-25	0.11601	hypothetical_protein	AbiH superfamily	ATGCAGCGTAATTTAAAAAGAGTTTTATTAGTTGGAAATGGATTTGATTTAAGTATTGGTGTAAAGGAATTTGAAGTAAATAATCTAAATGATATTATTTTTTTGAAAAATAAAAGTACAAAAAATCAAATTCAAAATTTTTTTGAACAATCGATAATTGAAATTATTGATGAAGCTAATGATGAAGATTTAAAAAAACAAGAAACTGAAATAATTTATAAACTAAACTTATTTTTTTTAAATAATTACGATAAATTCAATTTTAATATGACCAATGGTAATGATAAAATAGGTTTAGAAAATTTTTCTCGTCCATTTTATGAATACTTATATGTTTACTCAAGATATTGTAAAGATCCTGTAAAAATAGACAAAAAATATGTTAAAAAAATTTGCAAA…
336399	336894	+	peg.290	mfl291	495	2554	685	602	1478	2414	602	1389.17	911.057	790.754	218.806	178.778	415.365	651.062	200.025	409.131	259.699	159.413	0.0468978	0.0747614	0.0215278	5.26354e-05	3.30182e-25	0.19884	FIG000325:_clustered_with_transcription_termination_protein_NusA	PRK14643	GTGAAAAATTTTGCATCTATTAAAGATGAAATCCAAAAGATTGCTGAATCAATTTTGAAGGAATACAACTTGCAAATATATGAAATAAATAATTTCTTTGATTTTGAAAGTGATGTTTTGCAAATCTTAGTTGAAGATATAACTGAACCAAACAAAGCTTTAGACTTTGACTCAATTATTTCAAGTAATGAAAAATTATCTGATGCTTTAGAAAACTTCCCAGGATTAAGTGAACCTTATATGTTAGAAGTAGCTAGTGCTGGAATTGAAAAACCAATCAGAAGTAAAGATGAATTAGTCAAAGCTGTTAACAGTTATATTCATGTTGAATTAAATCAAGAAAAAAACACAAGTAGTGAAATAGAAGGTATTTTATTAGATTTTGATGTAAATAAAGAT…
336903	338319	+	peg.291	mfl292	1416	14064	8577	16309	12575	17954	11193	13445.3	3418.85	1522.2	957.736	1693.11	1235.39	1692.73	1300.1	1400.21	289.556	457.501	0.160503	0.734302	0.211445	0.000516982	1.13001e-24	0.680511	Transcription_termination_protein_NusA	nusA	ATGGTAAACGGAGCACAAATATTAGAAGCATTAGCTTCATTAGAAAGTGAAAAAAGCATTAGCAAAGAAGTTGCTATTGAAGGAATTAAAGAAGGATTCCAAAAGGCTTATGAAAGATTTTTTGATACAGAAGCTGTAGTTAAAACTGAAATTAATGAACAAACAGGATCAATCAACTTGTTTCAAGAATTAATGGTAGTAGCAACAGATGATGAAATCGAAGATGATTGATTAGAAATTGTTTTAGAAGATGCTTTAAAAATCAATAAAGAAGCAAAAGTTGGAGATAAAGTATACAAACCAATTGATTTTGATGAAGAATTCTCAAGAGTAGCTGTTGGACAAGTAAGACAAATCTTCCAACAAAAAATTAGAGCTACTGAAAGAGCTATGATTTAT…
338347	338569	+	peg.292	mfl293	222	376	143	485	410	2	643	343.167	233.248	259.573	101.849	321.152	256.916	1.20273	476.377	236.178	166.824	71.58	0.0270726	0.0193785	0.00558011	1.36434e-05	1.90603e-25	0.114784	COG2740:_Predicted_nucleic-acid-binding_protein_implicated_in_transcription_termination	DUF448	ATGTTAGATAAATCAGCATTAATTAGAGTTGTTTTAAATAAAAACAATGAAATTTTTATTGATTTAACTTATAAAGCAGATGGACGTGGAGTTTATGTTAAAAATGACTTAAACTCAGTTAAAATCGCTAAACAAAAAAACCTTTTAAGCAGAGGATTAAAAACAAAAGTTGATTTAAGTATTTATGATGAATTAGAAAAGTTATTTAATGAACAAAACTAA
338555	338855	+	peg.293	mfl294	300	452	1963	591	90	1752	1549	1066.17	782.776	230.91	1034.6	289.593	41.7332	779.656	849.225	537.62	401.039	96.4824	0.0616261	0.0594583	0.0171212	4.18614e-05	4.33876e-25	0.261286	ribosomal_protein_L7Ae_family_protein	Ribosomal_L7Ae superfamily	ATGAACAAAACTAAATTATTAAATGCTATTGGATTAGCTTATAACTCTGCTAAATTAATTAAAGGTGAAAAATTATTAGATTCAATTAAAAGAAACAAAGTAAAATTTGTTATCTTATCAACAGATATGGGTGCTAGTCAAAAAAAGAAATTCAGTGATAAATGTAAATTTTATAATATTGAATTTATTGATGATGTATTAACTGTTGATGAAATTTCACAAGCGTGTGGATCTACCACAATTGTAGCGATTGGTGTTAATGATATTAATATTATTAAATTAATTAAAAACAATTTATAG
338873	340763	+	peg.294	mfl295	1890	9405	9554	9191	6913	8594	3534	7865.17	2331.43	762.645	799.277	714.863	508.821	607.049	307.537	616.699	185.247	609.893	0.0706908	0.431138	0.124148	0.000303541	4.97695e-25	0.299719	Translation_initiation_factor_2	infB	ATGGCTAAAAATATAAAAACAAATAAAAAACCACAACAAGTAAACAAAAAAGAAATGTCTAAACAACATGCTAAACAAATTAAACAACAATTAAATGAAACAGTTGCAACTGGAATCATTGATGGGGTGTTTGTTTATACTGAAGCTTTAAGCATTGCTGATTTTGCTAACCAAATTGGGAAAAGTGTTGCTGAAATACTTAAATATTTCTTTGCACAAGGACTAATGTTAAATCAAAATGTTGTGTTATCAGAAGAACAAATGGCTGAACTTGCTTTAGAGTTTGGTTTTGACTTTAGAAAAGAAGAATCTTTAACTAAAGAAAACTTCTTTGAAGCATTAGATGCTAGTGAAGAAGATAAACCAGAAGATTTAGAACATAGAGCACCAATTGTAACA…
340776	342228	+	peg.295	mfl296	1452	13693	21877	18272	17583	28365	21718	20251.3	4993.5	1445.3	2382.29	1849.87	1684.56	2607.99	2460.06	2071.68	474.629	466.382	0.237472	1.10753	0.318916	0.000779749	1.67191e-24	1.00685	417aa_long_hypothetical_protein	DUF3696 superfamily;AAA_15 superfamily	ATGAAAAAAATTGAAATAAATAATTTTAGATCAATTGAAAAAGCAATAATGAATTTTGGTGAAATAAATTTTTTTATAGGAGATAATAACACTGGTAAAAGTTCTACTCTAAAATTGATTGAGGCATTAATGCAAAATAGTCATTTGAATTTTCAAAATACTTTTTTATACAGTGAACAAATTGAAAATTTAAAATACAATATTAAAGAACCATTAGAAGTATTATATAAAGTAAACTTTGAAAGTGAAAAACAGAAAGAAAAAAATGAGATAATAGAGAATTTTGAATATTTAAAAATAGATTCGATTAATAATTTTGATTATCCTTTAATAAAAACTTTAATAGTGCCTTTTTTTGACGAAGATTTTAACAATAATGAACAAAAAAAATTTGAATTT…
342269	342785	+	peg.296	mfl297	516	5074	623	8891	9212	9515	12352	7611.17	4136.97	1507.05	190.903	2532.93	2483.5	2461.78	3937.13	2185.55	1248.42	165.955	0.250524	0.415759	0.119719	0.000292713	1.76381e-24	1.06219	hypothetical_protein		ATGATCGATATTTTAACTGTAAGAGAAAAACCTGTTATTTCTGACTATTCTAAAAATCAACTTTTGACTTTTTTTAAAAAAGGCAAAAATTTTAAGTTAATTATAGCAGGCAAAAAAATGTTAAACGAATTAACGGGAGAAGAATATAAAGGCAAAAAACAAAATTTATTAGAGTTATTAATGTTAATATCAGCAACTTCTGAAGCTATAAAAATTGAAATAAGAAATGACCAAGCAATTGATGAATTAATTTATAAATTTGTTCTTAGTGATAAATGAGACGGAAGAAAAGATGATCCAAATTCGGTTGCAACAAGAATGCCAGCTGATCCACACATGATATATGTTAGCTACTATTTTGATGTTAAATATATTATGACAAGGGATAAAGATTTTGCA…
342912	344802	+	peg.297	mfl298	1890	9854	11482	11358	16956	7764	17587	12500.2	3937.13	799.054	960.571	883.409	1248.02	548.421	1530.46	994.99	347.046	608.933	0.114053	0.694509	0.199986	0.000488966	8.02988e-25	0.483571	putative_ATP/GTP-binding_protein	DUF2075	ATGATAATTTATAAAAATATTAAATCAGGGTTTATTAAAGATGTAGAACAAGGGCTTATAGTAGAAATATTGCAAGAAAAAGTAGATAGTCTTTTAAAGAGAAAAACAAACATCGCTGAACTAAATAGTTGAAATAATTCACTTAAAGAAATGGCAATAGTTTTGTATGATCAAAATATACCAAGCGACTCAGGTATTGCTTTAGAATATAATATTTCTAGAACATCTAAAAGAATAGATTTTATTATAAGTGGAAAAAATAAAGATTTTAAAAAAATAATAATAGTTGAGTTGAAACAATGACAAGAATGTAAAAAAGTAGAAAATAGTAATACAGTAGTTGAGACTTTTATAGCAGGGAATATTAGAGAAACTGTTCATCCTTCATATCAAGCTTTT…
344833	345490	+	peg.298	mfl299	657	1085	18	3016	721	366	1032	1039.67	1049.49	253.099	4.33193	674.82	152.662	74.3714	258.349	236.272	236.683	211.143	0.0270833	0.0571846	0.0164665	4.02606e-05	1.90679e-25	0.11483	Chaperone_protein_DnaJ	DnaJ superfamily	ATGTTAAAAGATAAGACTAATTTTATTAATAAATTAAAAATACAAGAGCAACTTAAAGTAGAGTTGCTTTTTCTTTATGAACGCTTTTCAAATAAAACTATTAATTTAATTAATAAGTTATCATTTGAAATACAAAATATCAAAAACAATATTAATCAATTCACGGATACTGATTTTTCATCAAATTTATATAACGAATTTAAACTAAAAGTTTTAATGAATCAAGATATTATTGAAAACAAAATAGAATTAATTGATGAAAGCTTCAAAGAAATTGATTTAAAAAAGCTTGAACAGTTAATGAATGAAATCATTTACAAATTAAATGAAAATTACATTTTAACTATTAAAAAATGAAAACAATTTATATTAAACAAATATGAAATTGATTTTGAATCA…
345489	346398	+	peg.299	mfl300	909	0	12	668	41	558	911	365	397.488	0	2.08733	108.028	6.27452	81.9522	164.834	60.5293	68.7275	290.47	0.00693833	0.0201538	0.00580334	1.41892e-05	4.8849e-26	0.0294176	hypothetical_protein		ATGAAAAGTACAATAAAAAAAATATTAAAATTTAGTCTATTATTAATTATTATTTGATCAATCTGAATAGTAATTTTTCTTTTTTCGATTTTAATTGAAATTAAATTTAATTTACAATATTTTTCTTTATTATTTAAAGAAGAAAAAGATTTTTTATTAATTTTATTAGTTTCAACTTTGTGCTTATCTTTATTTACATTATTTTTAATTGAAAGTATTAAAATTGCTTTAGTTACAAAAAGTACTATATTTTATAAAAACTTTAATAAAAAAATAAAAGCTTATTCCTTTTTTAGAAATGGAGAAAAGGAATTAATTAATAAGTATAATAGTTGATTAAAATTAAAAAAAGTTAAATCTAATTTTGAAGAAAATAATTTATTTATTATATCATTTTTT…
346422	347208	+	peg.300	mfl301	786	3	649	1579	140	17	252	440	606.011	0.584957	130.556	295.312	24.778	2.88746	52.7315	84.475	113.878	252.253	0.00968317	0.0244261	0.00703358	1.71971e-05	6.8174e-26	0.0410553	hypothetical_protein	MFS_1 superfamily	ATGAAAAGTAAAATAAGAAAATTAAAATTATCAATAGGTTTTTTATTAGGTTTTGAAGCATTAATCATATTAGCAATGGTTATACTATCATTTAAATGATCATGATTAATCTTTTTAACAGCTGGAGTTGGATATATATTATTTGTATTACATAATTTAGTATTTGTAATTAGAAGAAAAGTTATTATAAAGAAATTTAATAATACAATTAAAGAAAATTTAATATTTAAGTCATACATAGAAAAAAGAAATTATATTCATAACTTTTTAATATTTTATACATCATTTTTTATATTAGTATTTGTAACTATTGCAACAATAGTATTTTTATTTGTAACTGATACAGATAATAGTATTGCACTAGATTTATTAAGTTTAATTTCTGCTGCTTTAGTAATA…
347226	347946	+	peg.301	mfl302	720	310	1635	1228	132	126	1	572	685.202	65.9864	359.053	250.719	25.5036	23.363	0.228434	120.809	148.163	232.023	0.0138481	0.0321307	0.00925213	2.26215e-05	9.74967e-26	0.0587139	hypothetical_protein		ATGAGCAATAGAGTGAATGACAAAATAAAAATGTCAGAACAAGAAATTAAGTATAGAGATTTAAAAATTCAAAAATACGTTATTAAAGATATTTTGCAAAAAGTTGTGAAAACTGGTTTTGACAAAACAAATCTTTATTTTGTTTCTCTTGGCTCTAAAGCAAGACAAGCATATAAATTTGTGATGTTTACTAAACAATGAGTAAGTTCTATTATTAAAGATGTTGAGTTACTACCAATAAAAGAAAAATATAAAATTAAAGCTATAAAAAAACTAATTAAATTAGAAAACTTTGAAATAGTTAAAGAAAAAAGATTAAAAACATATGAAATAGATCAAAAATATTTAGATTTAGTAATTCAAAAATTGCTATCAAAGAATAAATTAATAGCAATTAGA…
347938	348655	+	peg.302	mfl303	717	644	3359	637	834	194	1	944.833	1223.14	137.655	740.738	130.6	161.811	36.1221	0.229389	201.193	271.778	231.071	0.0230622	0.0532902	0.0153451	3.75188e-05	1.62369e-25	0.0977807	Ribosomal_RNA_small_subunit_methyltransferase_E_(EC_2.1.1.-)	Methyltrans_RNA	ATGTTTAGATATTTTGTTGAAATTAAAAAAGATAATAATTTTTTTATTATTAATAATAACGATGTACATCATATAAAAAATGTTGTAAAACTTAAAAATGATGAAATTATTGAGTGTGTTTATGAAAAAGAAGTTTATCAAACTAAAATTATTGATTTAACTATTGAAAATAATGTAATTGTTGAAATTATTAATAAAGTAGAAACAACAATAAGCAATGTTAAAAAAGTTTTAATAGCTGGAGTTTTAAGAGAACAAAAATGAGATTATTTATTACAAAAATCAACAGAACTTGGAGTTGATGAAATAATACCAGTTATTTTTAAGAGAAATGTAGTTAAAATTGATGAAAAAAAGATTGATCAAAAACTGCAAAGATGACAAGCAATTTGTGACACA…
348848	350216	+	peg.303	mfl304	1368	8536	13096	5196	19232	4970	8905	9989.17	5413.61	956.299	1513.65	558.348	1955.68	485.021	1070.63	1089.94	564.942	440.814	0.124937	0.550741	0.158588	0.000387747	8.79616e-25	0.529717	CPG_DNA_methylase_(EC_2.1.1.37)	AdoMet_MTases superfamily	ATGGAAAAAATAAAAGTTTTCGAAACGTTTTCAGGTATAGGTGCTCAACATAAAGCTTTAGATATTTTAAAACAAAATAATTATATAAATTATGAAGTTGTTGGAACGAGCGAATGAGATATATGAGCCAATATAGCGTATAATGCAATTCATAATAAAAATATAGATCATACAAAAAATATTAGTGAGAAAGAGATTAATGACTTTTTAATTAAATTTACACATTCAAGAGATTCAAAAACTCCGCTTACAAATGAACAAGTAATCAAATTACCGATAATAATAAAACAAAATTTATATAACTCTATTAAAAATTCAAACAATTTAGGAAGTATAGTTGGCGTTACTGGCAATATGATATCATCTCAAGTAGGTAAGATAGATTTATTAACTTATTCA…
350244	352752	+	peg.304	mfl305	2508	8911	12539	6880	9061	10838	8464	9448.83	1974.2	544.533	790.513	403.258	502.585	576.915	555.061	562.144	127.69	807.081	0.0644373	0.520061	0.149753	0.000366147	4.53668e-25	0.273205	RloF	DUF1524;DUF262	ATGAAAAAAAGAATATTTAATAAATTTCAACCATATTTAAATGAATTTGAAAAAGAAAAAATAGCATTAGTAGAGGAAAAAATAACAGGTGATAATGAAAGAATAGCTAATGACGTTTCAGTGGATTTAATAATTATATTAGAATCAAAAATGATGAGCATATTAGAAAAATATGATATTTATTGTCCATTAGATGAAAGAGGAGCTAAAAATCTATTTGATAAAATAAGAAGTTTATATATACGAGAAAAAAAACTTGAGTCAGAAAAGTTTACAAATGTTAACATACCTAAAATTATATATTCAACTTTTGAATATATAAGAAATTGAAGAAATAATGATGGTGGTCATGCGTCTGAATTTGTCATAAACAGAAGTTTTATGGATACAATACATTTA…
352765	353392	+	peg.305	mfl306	627	6709	4167	5690	3981	2886	5788	4870.17	1422.52	1639.89	1050.82	1334.03	883.253	614.496	1518.29	1173.46	393.433	202.142	0.134512	0.271904	0.0782956	0.000191433	9.47022e-25	0.57031	Uridine_kinase_(EC_2.7.1.48)	PRK05480	ATGTCAAAAAATGTAACTTTAATACTTATAGCTGGTGGAACAGCATCAGGAAAAACAACTGTTGCTGATAGAATAGCTAATGAAATTTTAAAAGGTAAATCGGTAACTCATATTTCAATGGATAATTATTATAAAGATTTTGGTGAATTGACTTTAGAAGAAAGAAGGAAAATAAACTTTGATCATCCAAATAGTGTGGATACTGAACTACTTTTAAATGACTTGCAAGCTTTAAAAGACTATCAACCAATCAAGGTGCCGGTTTATGATTTTAAAACTTCTTCAAGAACCAAAGAAACAATTACAGTTAAACCTAGTGATGTTGTAATACTTGATGGAATTTTTGCACTAGCTATTAAAGAGATTAGAAAACTTGGAGATATCAAAATTTTTATAAAA…
353410	354769	-	peg.306	mfl307	1359	2328	2912	1766	616	5061	2358	2506.83	1474.19	262.536	338.802	191.026	63.0553	497.173	285.376	272.995	145.356	437.681	0.0312927	0.136962	0.0394388	9.64278e-05	2.20315e-25	0.132677	LLAKR2I_restriction_enzyme	Restriction_endonuclease_like superfamily	ATGAATAAGACAATAGATGATATATTTCGTAGAGCAAAAGAAGCGGAAAATAAACAATTAGGAGAAATAATTAATTTTGATGAAATTGATTATAAACTTAAAGATAAAGGAAGAATAGGAAATTTAATTCAAAAGTATTATTTCAATATTGACATAAATAACAGATCTGAAAGCGATTTTAAAGAGTTAGGTTTAGATTTAGAATTAAAAGTTACTGGTTTAAAACAAAACAAGAAAAAACAGTGAATTGCAAAAGAAAGAGTTTCTCTTTCAATGATTGATTTTAATAATATAGAAAAAGATTTTACTGATTCAAAGGTTCTTAATAAAAATAAAAATATACTTTTAATAGGTCACGAATACAACAAGGACAAAAATCGTAAAAATTTAAAAATCATA…
354846	356061	+	peg.307	mfl308	1215	13422	4137	8438	2888	11408	10590	8480.5	4185.27	1693.04	538.373	1020.9	330.66	1253.5	1433.55	1045	525.724	391.71	0.119786	0.469215	0.135112	0.000330349	8.4335e-25	0.507878	DNA-cytosine_methyltransferase_(EC_2.1.1.37)	AdoMet_MTases superfamily	ATGTCTGATAAAATCAAAGTCGTTGAATTATTTGCAGGAGTAGGTGGATTTTCTCTTGCATTGAAGAAATCAAAAGGTAATTATGAAGTTATTTTTTCAAACCAGTGAGAACCTTCAACTAAAAATCAATTTGCTTTTAATGCACTTAATAAAAATTTTAAAAAGCACATTTTATCTAATGAAGATATTCAGTTTGCAAAAGAAAAATTACCAAACGATTTTGATTTACTTGTTGGAGGATTTCCTTGTCAAGATTATTCGGTAGCAACTACAAACTCAAAAGGTATTGAAGGAAAAAAAGGTGTGCTTTGATGAGAAATTTCTTGAATTTTAGAAAAGCATAAACCAAATTTTGTTTTTCTTGAAAACGTGGATAGATTATTAAAGTCTCCCTCAAAT…
356071	358015	+	peg.308	mfl309	1944	10374	5763	9694	2608	17187	5306	8488.67	5153.82	817.853	468.734	733.042	186.626	1180.3	448.914	639.246	347.45	626.707	0.0732753	0.459221	0.132234	0.000323313	5.15891e-25	0.310677	Topoisomerase_IV_subunit_B_(EC_5.99.1.-)	TOP2c superfamily	ATGGCAAAAGAAGTAAAATATGATGAATCGGCCATTCAGGTCCTTGAAGGTTTAGAAGCTGTTAGAAAACGTCCAGGGATGTATATTGGTTCAACTGATGTTAGAGGACTACACCACTTAGTATGAGAAATTGTAGATAACTCAATCGATGAAGCTTTAGCAGGATATTGTACAGAAATTAACGTAACTTTAGAAAAAAATGGAAGTGTTACTGTCGCTGATAATGGTCGTGGAGTTCCAATTGGGATGCACTCAACAGGAAGACCAACACCTGAAGTTATTTTTAGTGTACTTCATGCTGGAGGAAAATTTGGTGGAAGTGGTTATAAAACATCTGGAGGACTTCACGGAGTTGGGTCATCTGTTGTTAATGCTTTATCTAAAAAATTTAATGTTACA…
358030	360757	+	peg.309	mfl310	2727	5843	13726	11204	18117	24921	14366	14696.2	6447.84	328.38	795.853	603.962	924.191	1220.03	866.449	789.811	302.164	878.3	0.0905342	0.795162	0.228969	0.00055983	6.37402e-25	0.383853	Topoisomerase_IV_subunit_A_(EC_5.99.1.-)	PRK05561	ATGGCAAAAAAAATAGATAATTCAAATATTGAATCTGAAAAAGGAATAATTAGTTATGCTTTAGAAGACTTAATGGGTGAACGATTTGGTAGATATGCTAAATACATTATTCAAGAACGTGCATTACCAGATGCTAGAGATGGTTTAAAACCAGTTCAAAGACGTATTTTATATGCAATGAATGAATTAAATCTAACTTATGATAAACCATATAAAAAATCAGCTAGAGTAGTTGGAGAAGTTATTGGTAAGTACCACCCACATGGTGATACATCAATCTATGATGCAATGGTTCGTATGAGTCAATGATGAAAACTAGGAATGCCTTTAATTGACATGCAAGGTAATAATGGTTCTATTGATGGTGATAATGCAGCTGCAATGCGTTATACTGAAACT…
360766	361525	+	peg.310	mfl311	759	1004	2	776	105	4	2695	764.333	1037.21	202.73	0.416641	150.294	19.2446	0.703572	583.995	159.564	224.653	243.84	0.0182905	0.0445995	0.0128426	3.14001e-05	1.28773e-25	0.077549	hypothetical_protein	RpiR	ATGGAGTCTTTAATTCATAAAATTGAAAAATACAAGAATCATGATGATTCTAAAATTCAATCAATAATTTCTAAAGTTCTTTACCAAAATTTTTTCAGTGGAAATTTTTTAACAATCAAAGAATTAGCTGAAGAATGCAATGTTTCAGAATCAACAATAACAGTTTATTCAAAAAATTTAGGTTATTCAGGATATAGAGAATTATTAATCTTACTTAAAATGGAAAATAATTTTTATAATAAAACTTTTCAAAGCGAAATTGGAGCAAAAAGTGATAAGCAAAAAATAAATAAGTATAGAGAAATTTTAAATGAATTTTTAAATGAACAAAAAAAAGAAGATGAAAAAATAATTAAATTAGTTGCTAACATGAAAAAGGCAAATAAAATTGTTATAAAT…
361621	364171	+	peg.311	mfl312	2550	2263	5	3445	1937	578	2	1371.67	1399.03	136.01	0.31003	198.596	105.67	30.2606	0.128998	78.4959	81.3036	819.779	0.0089978	0.0737621	0.02124	5.19319e-05	6.33486e-26	0.0381494	PTS_system,_sucrose-specific_IIA_component_(EC_2.7.1.69)_/_PTS_system,_sucrose-specific_IIB_component_(EC_2.7.1.69)_/_PTS_system,_sucrose-specific_IIC_component_(EC_2.7.1.69)_/_domain_of_unknown_function	PTS_IIB_glc superfamily;PTS_EIIA_1;SMC_N superfamily	ATGAAAAATAAAAAAATTATCATTTATGCTCCTGTAAATGGAGTTATAGGTAAAATTAAAGACTTAAAAGATGGTGTTTTTTCAGAAGGAATGCTTGGTGAAGGGGTTTATATAATTCCTGAATCAAAAGAATTTTATTCACCTATTGATAAAGGTGAGTTAAAACTTGTTACAGCTACTAAGCACGCTTATTATTTTGAACATGAAAATGGTCCTAATATTCTTATGCATATTAGTTTAGATACTGAAAAACATCAAGGTAAACCCTTTAAAACATTATCAAATGTTGGAGATAAGTTGACTTTAGCAACTAAAATTGTTTCAGTTGATTTACAAATGTGTAAAAAACAAGATGTTAATGTTGCAACACCTATATTAATTGACACAAAAGAGTTTTCT…
364182	365592	+	peg.312	mfl313	1410	0	0	0	377	5	0	63.6667	153.514	0	0	0	37.1948	0.473414	0	6.27804	15.1473	453.512	0.000719638	0.00326365	0.000939778	2.29776e-06	5.06658e-27	0.00305116	Beta-glucosidase_(EC_3.2.1.21);_6-phospho-beta-glucosidase_(EC_3.2.1.86)	BglB	ATGGAAATTAAAAAACTTAAAAAATTTGATGATGATTTTTTGTGAGGCGCTTCAATTTCTGCTTTTCAGGCAGAAGGTGCTTCAACAAAAGATGGTAAAGGTTTATCAATTCAAGATGTTAAAAAAATTAGTGAAAAATATTCTGATTTTTCAGTAGCTGCGGATTTCTATAATAATTACAAAGAGGATATTGCTTTGCTTAAAGAAATGGGATTGTCATCTTTCAGATTTTCAATCTCTTGAACCCGTATTATTCCTGATGGAGATGGTGAAATAAATAAAAAAGGAATTATTTTTTATCATAACTTAATAGATGAGTTAAAGAAAAATGGGATTGAACCAATTGTTACAATATATCATTTTGACTTACCTTTTTCATTACAACAAAAAGGTGGCTGA…
365693	368411	+	peg.313	mfl314	2718	386	3	1674	3316	438	434	1041.83	1250.19	21.7652	0.17452	90.5374	169.717	21.5137	26.2623	54.995	64.0008	872.224	0.00630395	0.0549846	0.015833	3.87117e-05	4.43827e-26	0.0267279	DNA/RNA_helicase	SSL2;PLDc_SF superfamily	ATGAAAGAAAAACTATTTACAAATAAAGATGAACAAAAATTACTAGAAGAAATAAATAATGAAATATTAACTTCTAATGAAGTTTATTTAATTTATCCTTTTATATCTAAAAGTATCCTTAATAAAATAGCTCCAACTTTTGAATTCTGTGCAAAAAACAATATTCAAATTAAAATTATCTCAACAACATTTGATGATCTAGCTCAATATAATAATTTGAATGAACTTAAACTATTAGCTGATAAGTATTCTAATATCAAAATAAAAATAGAAGATAACTTAGAAAGAACTAGTGAAAGAATTCATATAAAAGCTTCAATTTTTAAACGAAATCATGAATTATCAACTGCAATTATGGGTTCTTCTAATTTAACTGTTAAGGGAATGATTTCTGGAAGA…
368443	369466	+	peg.314	mfl315	1023	5194	5	3294	2427	1670	2986	2596	1731.37	778.129	0.772802	473.336	330.031	217.937	480.072	380.046	264.502	329.015	0.0435639	0.143332	0.0412728	0.000100912	3.06709e-25	0.184705	Putative_hydrolase_from_alpha/beta_family	Abhydrolase_1 superfamily	ATGGAAAATATAAATTACAAAAAAGCAAAGAAACAAATTAGAAAATATAAATATACTTTTTTAAAAGTTTTAGGAACAATTATCTTATTTCCTATAGTTTTTATTGTTAGTGCCATACTATCAAAATTCTTTACTCCATACTTATTCAAATATCCAAGGGCAGGTACTGATGAAAACGGACAAGAAGTAAATACTTTAAATCATTACTTAACAGATATAAAAGAAAAGAAACTAAAAAATTGAGAACTTACTAAAGATCAAATTGAAGAATTTGAAATAGGGTCAAAAGAAGCAAGTATAAGTTGTTTAATCTTGAAAAATAATTCAAATAAATGAGTTGTTGCATTACACGGATTTAAAAGAAATAAGTATATGGGTGTTAGAAACGCTATTCAATTT…
369560	370232	+	peg.315	mfl316	672	346	2353	45	378	420	282	637.333	850.881	78.91	553.639	9.84385	78.2498	83.4392	69.0196	145.517	201.811	215.849	0.0166803	0.0360042	0.0103675	2.53486e-05	1.17437e-25	0.070722	Predicted_transcriptional_regulators	WHTH_GntR;MngR	ATGGATCATGGTTATATATATTCTTACATTGAAAATAAAATACTAAGTAATGAATTTAGTGCAGACCAAAAAATGCTTTCAGAAAATCAAATATGCATAAAATTTAATGTTTCAAGAACTTTAGCTAGAGATGTTTACAAGGAATTAGTAGTTGATGGTTATCTGTATAGTATTCATGGTAAGGGGTATTTTGTAAATGACAAAAAATACTGAATGAAAAATATAGGATTAGATAAAAAGTATCCTCATTCAGAATATAAAAATGAAATTCTTGACTTCAAAATTGAATTACCTAATTGATTTGTTGAAAATTATAAATTAAATAAAAATGATTATAATTGTTTTACAAAAGCAAGATATTTAAATAATAAACAAAGACATTTATCATATGTTTTTTTG…
370297	372556	+	peg.316	mfl317	2259	968	1638	2563	2411	7079	1171	2638.33	2268.07	65.6727	114.649	166.784	148.471	418.356	85.2576	166.532	129.005	727.352	0.0190892	0.138845	0.039981	9.77535e-05	1.34396e-25	0.0809354	Alpha-xylosidase_(EC_3.2.1.-)	GH31_xylosidase_YicI;GH31_N	ATGTCTATAAGAGATAATATAACAAAAAAACAATATGCATATAATTGTGTAGAACATGAAAGAATTTTTTCTATTGAGTCAAACTATGCTATTGCATTAAGATTAAGTGACGTTTGAGAAGAAGGCAATAAGCTTTATGTGGAAGTTACTTTTAATAATTTTCAAAAAGCTTATTTATCATTTGCTGAATATGAAAATGGAATAGTTAATATAAGATATTGACAAAAACAAATCCCAGTAAATAGATATTATGATAAAAACCATGAAAACATGGTCACAACAAAAATAAAATATAAAAATGATAAAAATGAAATAGTAATTTCATTAAAAAATGGTGAAAATATTATTATTACAAAAAATAAATTCCAATTAGCATTAGTAGACGTTAATGGTGAGATA…
372566	375131	+	peg.317	mfl318	2565	2854	3095	410	366	2	700	1237.83	1365.5	170.527	190.786	23.4973	19.8497	0.104096	44.8852	74.9415	83.3572	824.218	0.00859038	0.0708034	0.0203881	4.98488e-05	6.04802e-26	0.036422	PTS_system,_sucrose-specific_IIA_component_(EC_2.7.1.69)_/_PTS_system,_sucrose-specific_IIB_component_(EC_2.7.1.69)_/_PTS_system,_sucrose-specific_IIC_component_(EC_2.7.1.69)_/_domain_of_unknown_function	PTS_IIB_glc superfamily;PTS_EIIA_1;SMC_N superfamily	ATGGCAGAAAGCAAAAACATCAAAATTTATGCTCCCGTAGATTGTCATGTAGAAGATATAAAAGAATTAAATGATGGGGTTTTTAGTGAAGGCTTACTTGGAATGGGTATTTTCTTTGAACCAAAAAACAATAAAATTTGTTCTCCAGTGTATGGAAAATGCGTTCAAATATTTCATACAAAACATGCTATTCATTTTGAAGATTCAAATGGTAATATTTTATTAATGCATATTGGTATTGATTCAGTTCAGTTAAATGGTGAAGGGTTTGATTTAAAAATACAACCTGGACAAACTGTTGAACCAAAAACTGAAGTTGTAGATGTTGATTTTAAATTATTTGAAAAAAATAATATTATAAAATCAACACCAATAGTTATTGAACAAGATCAAAAGTAT…
375167	375722	-	peg.318	mfl319	555	0	4	0	0	0	1	0.833333	1.60208	0	1.13957	0	0	0	0.296346	0.239319	0.456683	178.113	2.74326e-05	4.88612e-05	1.40697e-05	3.44005e-08	1.93138e-28	0.000116311	hypothetical_protein		ATGATTGAAATAAAATTTAAAAATCAGAATGAAATAGATTCATATAATAAATATAAAGAACTTAAAGGTGTTGAATATCATCAATACATAGCTAAATATTTAAATACTGATGAATATGCTAAAATAGCTGCTGTTATTCAATATGATCTAAGACTTAAATATATTCTTTATCGTTATATTTGTTTCTTTGAAGAATATATAAGAGCTGTTTTAATGAATTGTGATGTTAAAGATGTAGAATTCTTTTTAAAAGAAAACGTTAACATGAGTGAAGCTCAAAATTTATATTTTAAAAACTTAAATAAAATTCAAAGTGTATACAATGATAGACCTATCATTTCTCGTAATGAATTTGATGGTATACGTGAATTAAGAAATCAGATTTCTCACTTTAAACCA…
375816	376365	+	peg.319	mfl320	549	169	7245	1783	1	1	8	1534.5	2883.39	47.178	2086.6	477.42	0.253389	0.243174	2.39668	435.682	830.079	176.522	0.0499413	0.0881575	0.0253852	6.20669e-05	3.51609e-25	0.211744	hypothetical_protein	DUF1863	ATGAATAAAAAAGTTTTTATTTCTTATTGGCATTCTGGTCATCAAATACAAAAAGATGAATTAGAAAAAACAGTAAGAGCTTCTAGAAATATAAATAATTCTGTTCACATTGGAGATATTAATGAAAATCTACCAACTGAAAGAATTTATCAAATAATAAGAGATGATTATTTAAAAGATAGTCAGGTAACAATTGTTCTTCTAGGTTTACATACAAATCACCGTAAGCATATAGATAGAGAAATTGCTTCATCTATTAGAGAAACATTTTTAAATCCAAGAAATGGGCTTGTTATTCTTGTTATGCCTGAGATGGTGCCTTATGTTTCAGCAGGGACATGAAATAGTGAAAGAATATGTGGACCCAGAATTTCAAAAAATATAAAAAATAACTATGCA…
376368	377202	+	peg.320	mfl321	834	980	1643	1548	532	357	3289	1391.5	1064.57	180.088	311.491	272.852	88.7373	57.1469	648.62	259.823	214.806	267.599	0.0297829	0.0796986	0.0229495	5.61115e-05	2.09685e-25	0.126275	hypothetical_protein		ATGAAAATAGAGATTAATAATTTATGATATTTAGTAATAATTTTAATTATTATATTATTTTTTATTTTTATTCCTTTAATAATAAAAAGTATTAAACTAAAATTAAAAAATAATAAAAACTTAAAACAAACTAAACAATCATTTAAAAATCTTTTAGATAATAAAGATTTAAGTTTAAATAATAAAATCTTTTTTAAAAGAGAAGATAAAAAATTAAATTTACATCTTAAAGAACTTATTGGTTCAAGTTCACTTTCAAGTTCAGTTAAAACAAATTTAGATTTTAAAATAGTTACATTTGAGATTCAATCAAATTTACCTGAAAAAATAAATAATAGACAAATTTCTTGAAAAGCATTCACAGCGATTATAACTTCTGTTATAACAAATGATTCAAGA…
377295	379527	+	peg.321	mfl322	2232	373	1057	3541	308	1939	1273	1415.17	1204.49	25.6118	74.8781	233.213	19.1963	115.978	93.8052	93.7804	78.1042	718.707	0.0107498	0.0772598	0.0222472	5.43944e-05	7.56837e-26	0.0455778	RecD-like_DNA_helicase_YrrC	RecD superfamily	ATGAACGAATTATTAACTTTTAGAGGATATGTAGTTAAATATGGTTTTTCAAATGATGCTGGTTGAGGAACTGGTACATTTGCTAGTGAAGATAATTTAAAACAACATATGAGTATTAAAGGATCAATAACTAGTATGGATAAAAAAACTTTATATGAAATAACTGGATATTTTGAAGAACATCCTCGTTATGGTAAAAGTTTTAATGTTCAAACTTATCGAAAAGCACCTATTCACTCAACTAAAGAACAAATTAAATTTTTAGCAGGTCCTGCATTTCCAGGTGTAGGAGAAAAAACAGCTGAAATTATAATAAATCACTTAGGTGATAAAGCAATTACACAATTAGTTAAAAATATTGAATTATTAAATGAAATACCAGGACTTAATGCTATTTAT…
379519	380155	+	peg.322	mfl323	636	228	1806	737	481	2	1713	827.833	762.978	54.9418	448.988	170.346	105.208	0.41982	442.989	203.815	195.801	204.506	0.0233629	0.0477786	0.013758	3.36383e-05	1.64485e-25	0.0990554	Hypothetical_transmembrane_protein		ATGGGTAAAAAACAAACGTATTTAAAATATTTAGCAACAGCTTCAGGATTATTCTTTTTAAGTTCATTATTGGTTAAATATTTTGATTTTAAAAAAGGTGTGTTTGAAGGAAATACAACAGCTTTATTAATAACAGAAATCATTTTATTTTTAATTGGTTGTTTATTATTAGGATTTTATTGATTTGTTAAATTTTATGATTTAAATAAAGAAAAAGAATATGTAATGACTAAAAAAGAAAAAATTTATTTTCTTAGTTCTTTAGGTTTATATTCATTAAGTTTAATTTTAACTATGATATTTATTATAGCTGCTCATAATATTGTTAATATAACTACATTGTTTTTTGTAATGATAGTATTTATATTATTAGGTTTAATAGTAGGATCTGTATTTGAA…
380168	382187	-	peg.323	mfl324	2019	9627	6011	9319	10109	13607	8779	9575.33	2447.29	730.769	470.743	678.508	696.518	899.739	715.157	698.572	137.18	648.146	0.0800757	0.519008	0.14945	0.000365405	5.6377e-25	0.33951	hypothetical_protein	Mollicu_LP superfamily	ATGAGAAAATTAATTTCTTTATTGGCTGCTGTAACTTTAACAGCTTCAGCCTCAGCTTCTGTTATTGCTTGTGGTCAAATACAACCTAAAGCAAAAGAACCTGCTGTTTATAATTCTCAAGACATTAATATTTTGCTTAAACAAGTAGCTAAAGCATATTATTTAAATTCAAATAAATCTACAAATTATGATTTTAATTATGTATATGAAAATATGATTAAAAATAAATGAATAAAACAATTAGATGCAACCGCTGAAACATCAAATACTAATGGAATAAATAATAATTCTCGCTTTACTGACATTCAATCTACATATTTTGGTAATGAATTAATAAGTAGTAAATTAAAAGATAAGAGTAACATTCAAATTATTTCTGGAGCAGCACCAAAAGATCCT…
382174	383482	-	peg.324	mfl325	1308	4142	1229	2842	1094	5256	1406	2661.5	1734.43	485.32	148.565	319.402	116.351	536.461	176.795	297.149	180.235	420.905	0.0340615	0.143366	0.0412828	0.000100937	2.39809e-25	0.144416	hypothetical_protein	fatty_acyltransferase_like	ATGAAAAAGTTATTAGCAATTTTAGCGGCAACAGCATTAATAACCCCTGTAGTTACTAGTGTTATTAGTTGTGGGGAAAATCAAGAACCATTCACTAACAATCCATTAATGATTGGAAAAGGGATTGATAAATCAAAAGCAATCGATGATAGTCAACCAGGTAAATTTGGTTTTACTAATTTTTATATAGTTGGTGATAGTTTGAGTGATACTGATGGAATCTCAAATTTAATCAAAACTAAGTTTGCAAATCAAATGGTTGATTTAAATGTAAGTCTATCAGGGGCTTATGGTTATGAAAAAAATGATGTGCATTATTCAGCTTTTAGTAATGGAATGACAGCTGGAACAATTTTGTCAGAAAAATTAGGTTTTGGGGAAATGAAACCAAGTAATTTC…
383483	384404	-	peg.325	mfl326	921	247	19	2593	2	42	9	485.333	1036.68	41.102	3.26188	413.871	0.302086	6.08808	1.60722	77.7053	165.409	295.734	0.00890718	0.0263416	0.00758514	1.85457e-05	6.27106e-26	0.0377652	hypothetical_protein		ATGAAGTTTGGACTTAAGAAACAAGGGATAACACTTATTGTGATATCTTCTTTATACGGTATTGGTGCTGTCGCCTCTACTATACCAGGACTTGGAATTGAATCTATTAGATTTATTAACTCAGTTAAAAAACAATTACAAATTATTATGCCAAAAGACAAGTATGTTTTAGACGCAGAAAGTCCATTATATGAACCAATTATGCATAACGTTATAAGAACTTCATATTTAGCTGATGCTATCTCAACAATTGATTCTTTTAATGCAGCTGAAAAGGACAAATTTACACCTTTATATACTGATTTTACAAATGATTGATATACAGAAAGATGACAACCAGTTATTGATCAAAAACAAAATATTGATTTTTATGACATTGCTACAGATATGATTAAATTT…
384971	385862	+	peg.326	mfl327	891	4	3	7	1	1	1	2.83333	2.40139	0.688031	0.532375	1.15489	0.156129	0.149835	0.184593	0.477643	0.400658	285.438	5.47511e-05	0.00015628	4.50014e-05	1.10028e-07	3.85473e-28	0.000232137	hypothetical_protein		ATGAAAAAAGAATTTAACAAAGAAATCATAAAATTATCACCTAATAGAATAAATACGTTATTAGTAATTCAAAATAATCATTTTTTTGAAAGTGAGATTTTAAATAGACTAATTGACTTTATTGAAAAAATGCAAGTTTTTGAAAAAGTTTTTGAAAATGTTTTTGAAAAACATTATTCTTTGCATAAATTAATTAAACAATCATTTAGTTATTGCAATTCTTTATTTATTTTAAGGTCAGCAATAGAAAGTAATAAAATTGATGAAAAACTATTGTTTGAAAATTTTAGCAGTTTAACTTGATTATATTGTAAAAACATAATTTTCTTAATTAATGAAGAAAATGAAAATAATAAAGAAAAAAATTATAAATTAGGAAGTGATTTTTTAGAAGCTAAT…
386129	387242	-	peg.327	mfl328	1113	1223	11	565	30	1045	997	645.167	530.013	168.406	1.56268	74.6234	3.74961	125.346	147.33	86.8364	72.2776	359.119	0.00995385	0.0357461	0.0102932	2.51669e-05	7.00797e-26	0.042203	DNA_polymerase_IV_(EC_2.7.7.7)	PolY_Pol_IV_kappa	ATGAATCAAAAAGTAATTTTGCATCTTGATATGGATGCTTTTTTTGCAAGTTGTGAGCAAGCTCATGATAAGACTTTAAAAAATAAACCAGTTGTTGTAGCAAGAAATAATGATAGAAGTATTATTGTTGCAGCTTCATATGATGCTAGAAAATATGGGATAAAAGCAGGAACGCCTATATTTGAAGCAAAACAACTAGCTTATGGTGAATTAATAATTAAAGAAGGTAATAGAGATCTATATGAAGAATATAGCGAAAGAATATTTAATTTAATAAAAGAACAGTTTACATATAAGGTAGAGGTTTTAGGTATCGATGAATGTTTTATTGACGCTACTAATATTTGAGAGAAATATGGAAATGTTCAAAATTTATGTTTAGCTATTCAAGCTGCAGTT…
387257	388061	-	peg.328	mfl329	804	942	831	630	2341	1356	763	1143.83	636.535	179.564	163.425	115.188	405.047	225.161	156.085	207.412	103.175	258.991	0.0237751	0.0615756	0.0177309	4.3352e-05	1.67388e-25	0.100803	RNA_binding_methyltransferase_FtsJ_like	YqxC	ATGAAAAAGCGTTTAGATGAAGTTCTTGTAGAAAAAGCATTAGTTTCTACAAGAAGTAAGGCAAAAGAACAAATAGTTAATAGAAAAGAAGTATATGTAAATAATGTTTTAATTACAAAAGCTGGTTTTATGGTTAGTGAAACTGATTTAATCGATATTAGATTGAAGCAAAGTACTTTTGTTTCAAGAGCTGGTTTAAAATTAGAAAAAACTATTAAGGATTGAAAAATTGATTTAAACAATAAAGTATGTTTAGATATTGGTGCTTCAACTGGTGGTTTTACACAAGTATGTTTAGAAAATAATGCAAGTTTAGTTTATGCAGTTGATGTAGGTACTGATCAATTAGATGAATCTTTAAAAAATAATAAATTAGTCAAAGATATGCAAAAATATAAT…
388060	388267	-	peg.329	mfl330	207	0	0	253	54	0	0	51.1667	101.21	0	0	179.669	36.2897	0	0	35.993	71.8676	67.0602	0.0041258	0.00276677	0.0007967	1.94793e-06	2.90475e-26	0.0174928	Exodeoxyribonuclease_VII_small_subunit_(EC_3.1.11.6)	xseB	ATGGAAAATAAAACATACGATCAATTAATTATTGAATTAAAAGAAGAAACATTAAAATTATCATCAAGTGAAATATCAATGGAAGAAGCAATGAAGATATTTGAAGAAAACATTAAAAGAATTCAATTAGCAAAAGAAAAGCTAACTGAATACAAAGGCACTATTAACAAAGTTTTAGCAGAAAATAAAATCGAAGAATTTAATTAA
388256	389471	-	peg.330	mfl331	1215	4497	14	4197	5406	5852	5249	4202.5	2139.85	567.247	1.8219	507.79	618.957	643.011	710.547	508.229	257.407	391.687	0.0582571	0.228186	0.0657068	0.000160653	4.10157e-25	0.247002	Exodeoxyribonuclease_VII_large_subunit_(EC_3.1.11.6)	xseA	ATGGAAAACAAAATATTTTCAGTAGCTGAAATAAGTCAAATATTTAAAGAAGCTATTGAAGGTAGTAATTATTTTAAAAATATATATGTCAGAGGGGAAGTTGGCAATCTAACTTTTAACAAATCGGGACATGTATATTTTTCTTTAAAAGATAATCAAAGCACAATAGCTGCAATGATATGAAAAAGTAATGCACACAAACTAACAAACTTAAATGTAAAAGAAGGAATGGAAATTACATGTTATGGTAGATTAACTTATTATGTTCCAAGTGGAAGAGTAAGTTTTGAAGCTGTTGATGTAAGTGTTGAAGGAAAAGGTGATCTTCAAGAAATTTTTGAAGAACGTTTAAAAGAAATAACTGCTCTAGGTTGAACAGATGAATCAAGAAAAAAACCA…
389470	389875	-	peg.331	mfl332	405	24	3472	2827	4737	3564	1713	2722.83	1651.67	9.082	1355.5	1026.11	1627.08	1174.82	695.656	981.374	569.792	130.414	0.112493	0.146706	0.0422445	0.000103288	7.92e-25	0.476954	Transcription_termination_protein_NusB	nusB	ATGAGTGAACAAAAATTAAGTATGACAAAAAGACGTACATATCTAGTTCAAATGTTTTATAGATATTTATTAATGAATAATGATGTTAATTACATCAAACAAGATATATTAGATGAAACACAAGAAAAATTAGATGTTGAGACAACACTAATAGCAAATAATATTGCTGAAAAGCTTTCAGATCTGAAAAAAGAAATTATTAAACATTTAAGTGCTAATTGAAAATGAGAAAGAATACCAACATACATTCAATCAATTTTAATTATTGGTGCATATGAAATTATTTTTACTCCAACTCCAAAAGCTGTAACAATTAATGAATTAGTTAATTTGGTGAAAGAAAACGAAGTTGATTTTGATTACAAGTTTGTAAATGCGTGTTTGGATAAGGTTATTAAA…
389914	390796	-	peg.332	mfl333	882	2	299	957	1737	1145	1651	965.167	702.847	0.347526	53.6014	159.502	273.963	173.311	307.873	161.433	119.857	283.751	0.0185047	0.0525072	0.0151196	3.69675e-05	1.30281e-25	0.0784573	Endonuclease_IV_(EC_3.1.21.2)	PRK01060	ATGAAAAAACCAATTTTAGGTAGCCATGTTGGTATGAGCAAATCAAATAAACATGGAGAATATTTAATCGGAAGTGTAAAAGAAGCTTTAAGTTATGAAGCTAATACTTTAATGTTTTATACTGGTGCACCACAAAACTCAGTTCGTACTGCAACTGATAAGTTGTATATTGAAGAATTTAATCAATTATTAAAAGAAAATAATATTAACAAAGATCACATTGTAGTTCATGCACCTTATATTATTAATATTTCAAATCCAGTTAATCAAACAACTTGAGATTTTGGTGTTGATTTTTTAAAACAAGAAATTAAACGTTGTGAAGATATCGGAGTTAAGATTTTAGTTTTACACCCAGGAGCAAGATTAAAAGGTGATTATACAGATGCTTTAAATGCT…
390799	391624	-	peg.333	mfl334	825	6564	812	2029	397	824	378	1834	2394.18	1219.38	155.624	361.535	66.9418	133.341	75.3582	335.364	446.082	265.754	0.038442	0.102161	0.0294177	7.19262e-05	2.70649e-25	0.162989	Riboflavin_kinase_(EC_2.7.1.26)_/_FMN_adenylyltransferase_(EC_2.7.7.2)	Flavokinase	ATGACTATACACTATAATGAAATGCTAATGATGCTATGAAATTTGCCTCAAACAGTAGCTGTATTTGCAGAATTTGATAAATGAGATGAAAATGAAACTAATTTAATTAAAAAAGCGAAAGAGAACAATTTAAAAGTTATTTTGATTCAAAAAGAAATTAGTAACTTTAAAAATATAATTCCAAATAAAGGAATTGAGCAAAAAGCCAAAGATTTAGATTGTGAACTTGTTTTATGACATTCATTTAATCAAGAATATAATTATGAAAGAATTAAACAAGATTTAAATATTCAAAAAGTTTATTTATTTGATAACAATTCAGATCTAGCCAAAATTGAAACAGCTTTTGAAGATAAAACAATTATTAAATATGATGAAAAACTTAATAATGATATTAAA…
391734	392763	+	peg.334	mfl335	1029	30169	49673	40294	41776	56943	30605	41576.7	10524.9	4493.36	7632.71	5756.35	5647.7	7387.8	4891.81	5968.29	1285.87	329.89	0.684131	2.25688	0.649876	0.00158895	4.8166e-24	2.90062	hypothetical_protein		GTGAAAAGGAGAAAATTATGGCTGAAAAAAAAACAAGCTAAAAGCAAAATTAAAATTGTTAAACCACTAAAAAAAGAAACCAAAAAAACAAAAGAATTACTTTCTGATTTAAACGTTAAAATTAACAATAGCGAAGTTTCAGAAAAAGAAAAAAGATTGACTTTAATTAAAACTCATAAAAAAATTACAAATCTTTTATTAAAAACTATTCCATATTTATTATTCTTATTTATTTTAGATGTTGTAATGTTGAGTGTCATTACAGTACTATTTATTCTTTCAGCATTTGTGCTTGATAGAACAGCAGCTAATATTGTTAGATACATATTATTAGGTGTTTCAGCTTTTATGTTAGCAAAATTTACTTACATGAATTGATTTTCAAAAAATTTATATTTC…
392803	393112	-	peg.335	mfl336	309	4	14	1594	0	381	3	332.667	635.958	1.98393	7.1638	758.319	0	164.61	1.59682	155.612	302.295	99.733	0.0178375	0.0177899	0.00512265	1.25249e-05	1.25584e-25	0.0756284	hypothetical_protein		ATGAGTGAACAAATTCTAAAAAGAAATTTAGACTTAACAGTTGAAGAATTGGTAAAGCAAAATGCTCAACTAAAAGTTGAAAACAAAGATCTTTATAAACATGTAAGTAAAATTGATAATAAAACAGCTGGATGATTAAGGTTATTATGATTTATCCCAATTTTAGGATGAGTTATTTATAATGCTATTATGGCTGGCAGAAAAGCAAACCCTAAATACTTAAATCAAGTTTTACCTATTAAAGAGAAAATAGCAAGAAATGAATTTCAAGTTGTTTATAACGAAAAACTAATTGAAGATAAAAAATAA
393213	393984	+	peg.336	mfl337	771	59	5718	8318	14126	6761	2971	6325.5	4814.53	11.728	1172.64	1585.94	2548.74	1170.7	633.783	1187.25	860.38	246.606	0.136092	0.335612	0.0966407	0.000236286	9.58152e-25	0.577013	Acyl-phosphate:glycerol-3-phosphate_O-acyltransferase_PlsY	PRK14399	ATGTTTCCCTATTTAGGAATTATTATAGCTTCAATCTTTGGTTATTTATTGGGTAGTGTTCTCTGATCAGTTCCTATTACTAAATGAGTCAAAGGTGTAAGCATTTATGAAGTGGGTTCAAATAACCCTGGGGCCACTAATACAGTTAGAATATTAGGTAAAAGATGAGGTTTAGCTGTAGCTTTACTTGATGGATTCAAAGTATTAATCACAGCTGCATTTGCAATTGGATTATCAATGATACCAAATGAATTATTTAGTAAAACAAGTTACTTTATTCCATGTATCTTTGTTTTGATTGGTCATTGCTGACCAATTTGATTTAAATTTAAAGGTGGTAAAGCTGTAAGTTGTTTCTTAGGTCTATTAATTGTTGTTAATTACTTATACTTTTTAATT…
394010	394742	-	peg.337	mfl338	732	28512	30496	19965	26962	23374	25029	25723	3774.9	5969.56	6587.27	4009.41	5123.91	4262.97	5623.74	5262.81	997.392	234.95	0.603264	1.41737	0.408136	0.000997893	4.24725e-24	2.55776	hypothetical_protein		ATGAAACAAATATTAACATTTTTAACTGGAATGACTTTGGTTAGTTCTAGTGGTACAGTTGCAGCTGTCAATATTCCATCTTCTAAAGAGGAAACAAAAGAAATTAAAGTTGTTTCAGAAGTTATTGATATAACTAAAGATCAAATTGAATATGTAAATAATGATAAAGGTGGAAGTATTACATTAAACTTAACTAATGATGGTAAAAATTTATTTCATTATAATGAAACTGGTGCAACATCAGCACCAGTGTTAAGTTATAAAATTTACAGAATTCAAACAGATATTGACGCTTTTAAGCCGACTGAAAATCCTAACGAATGAGAATTGGTCGAATTAAACAGTTTATCTGCTGAAAATAGATTTGAAAATAACAATACTAAAAATTCTAATCAAATA…
394743	395877	-	peg.338	mfl339	1134	12402	10877	13164	15186	34692	16489	17135	8829.46	1676.12	1516.6	1706.46	1862.91	4084.2	2391.52	2206.3	968.023	364.451	0.252903	0.921709	0.265409	0.000648925	1.78055e-24	1.07227	hypothetical_protein		ATGAAAACATTATTATCAGTTTTGGGAGCTATTGGTTTGAGTGCAACTGCTGCATCTCCTATTATTAGTTTATCAACAGAAGAAAATATAAAAGATATTAAAAATGACAAAGTAAATTTGGAGTATGGAACAAATTCATTAACTCCATATGATTTTAGCGACAATTATTTAAGAAGAGCTACAACTATGAACAAGTTTAGCGGTAGAGGTGTTGAAACAGTTGAATCAAATTTCACTGTGCCATTGCCTAACGCAATAACAGTTAATGATATATTAAATGATTCAAAAATTGACACAATAAATTATGGTGGTATTTTCAATATTGAAGCAGCTTCAGTAAATCAAAGATTTACAGCTATTTTATTAAAAAGAGATCCTAGTCAAAATACAAAAGATAAG…
396059	396551	+	peg.339	mfl340	492	1	0	0	1	2813	0	469.167	1148.24	0.311502	0	0	0.282745	763.3	0	127.316	311.567	158.344	0.0145939	0.0231085	0.00665418	1.62695e-05	1.02748e-25	0.0618761	Nicotinamidase_(EC_3.5.1.19)	cysteine_hydrolases superfamily	ATGAATAAAGCTTTAATAATAGTTGATTATCAGTATGATTTTGTTGATTCAAATGGAAAATTGTATGTGCATGCAGCTGAAAGTAAAAAAACTTATATAGAATATTTAATTAAAATTTTCAATGAAAACAATGATTTAGTTGTTGCTACAAAGGATATGCACCCACTTGATCATTATTCTTTTGCTCAATGAGGACCACATTGTGTTGTTGGAACTAAGGGTACTGATTTATACTTTGATTCTTCTTCAATTGATAAGATAATTGAAAAAGGCAAAAATAAAAAAACTGAAAGTTATAGTGCCTTTTTTGATGAAAAAGGGAATTCTAACTTTCTTGACGAATATTTAAGAGAAAATAATATTCAAGAATTAACTATTGTGGGAGTTGCTTTAGAAGTT…
396679	396916	+	peg.340	mfl341	237	12647	5304	12610	11226	11874	12248	10984.8	2832.67	8178.33	3538.58	7821.47	6589.27	6688.66	8499.81	6886.02	1815.59	76.1027	0.789329	0.600701	0.172974	0.000422921	5.55724e-24	3.34665	hypothetical_protein	RpsA superfamily	ATGAACAAAGTTATCTCAGTTAAAATTTCTGATATTGCTCCTTTTGGTGCATTTGCTATTTTTGAATTAGACGGTAAAGAATACAAAGGTTTAATCCATATTAGTGAAATTGCTAACACTTTTGTAAACGACATTAACGATTTCGTTAAAGTTGGTCAAGACGTTGAAGTTCTAATTTTAGAATTAAACGATGAAAAAGCTCAAGCAAAATTATCAATTAAAAAAGTTAACGCTTAA
397159	398701	+	peg.341	mfl342	1542	181	2070	1781	398	1	635	844.333	868.776	17.9895	212.256	169.786	35.9054	0.0865777	67.7301	83.9589	86.9315	495.361	0.00962401	0.0476736	0.0137278	3.35644e-05	6.77575e-26	0.0408045	GMP_synthase_[glutamine-hydrolyzing],_amidotransferase_subunit_(EC_6.3.5.2)_/_GMP_synthase_[glutamine-hydrolyzing],_ATP_pyrophosphatase_subunit_(EC_6.3.5.2)	guaA	ATGAAAAATACTCAAATCTTGATTTTAGATTTTGGAAGTCAATATACACAGTTATTAGCTAGAAGAGTTAGAGAAGCTAATATTTATACAGAAGTTTTACCTTTTGATACATCAATTGAAAAAATTAAAGAATATCCACTTTTAAAAGGTATCATTCTTTCTGGTGGGCCTTCAAGTGTATATTTACAAAATGCTTATAAAATAGATTCTGAAATCTTAAATTTAGATATTGCTATTTTAGGTGTATGTTATGGTATGCAATTATTAACTCAATATTTTCAAGGTGCTGTTGAATTGGCTGATGAACAAGAATTTGGTAAAGCAATCATAACTATTGATGATAAAAAAAATCCACTTTTTAAAAATGTAACTACTGAGTCTCAAGTTTGAATGAGTCAT…
398703	399834	+	peg.342	mfl343	1131	9	16	477	5875	3	1631	1335.17	2311.17	1.21957	2.23682	61.998	722.613	0.354119	237.183	170.934	285.295	364.209	0.0195938	0.0713623	0.020549	5.02423e-05	1.37949e-25	0.083075	Inosine-5'-monophosphate_dehydrogenase_(EC_1.1.1.205)_/_CBS_domain	IMPDH	ATGAATAAAGATTTAAATGGAAAAATTATAAATGAAGCAATTACTTTTGATGATGTACTATTAGTACCTAATTACTCAGAAGTTTTACCTCATGAAGTTTGTTTAAAAACTAAATTAACTAAAAATATAGAATTAAATATTCCTATCATTTCTGCTGCAATGGATACAGTTACTGAATCTGAGTTAGCAATTGCAATTGCAAGTATTGGTGGTATTGGTATTGTTCATAAAAATTTAACAATTGAACAACAAGCAAATGAAATTAAAATAGTTAAATCAATTAAACCTACAGATGAATTTCCAAATGCTTGTGTTGATGCTAATGGATTTTTAAGAGTTGGTGGTGCTGTTGGAGTTAATGATGAAACTCTAACACGTGTAGAAGGTCTAATTTCAGCT…
399927	400548	+	peg.343	mfl344	621	45	5	1140	119	227	1863	566.5	763.227	11.1057	1.27307	269.858	26.6573	48.8005	493.417	141.852	199.383	198.25	0.0162602	0.0322357	0.00928237	2.26954e-05	1.14479e-25	0.0689408	hypothetical_protein		ATGATTGAATTTAATAACACAAAAAAATATTTTAAAGTAATGATTAAACGATTAGTAATTTTTGACATACTCTGTTTTATATATTGAATGCCGGGATTAGTTTTATTAATACTTTCAGTTTTATATGATGAAAGCAGTTTTGTTAAAAAACATGAATGAATTATAATATTTAATTATTTCACAACAATTTTTTGTTTCTTTATTAGTTTTTGATTGTTCTTTTATATATTGAATGTTTTGAGTTTAATAAAGAATACCGAGATTTCAGATAATGAAAAATATTTATCTATATTTGCTTTATTTTTAAACCATAAAAATTTTAAAAGAGTTTTTATAGATCAGAATAAACAATTTTCAAACTACATTAAAATTTTTTGAAAAAAAGATGATAGCAAAAAA…
400582	400723	+	peg.344	mfl345	141	0	4	1	275	538	0	136.333	225.196	0	4.48554	1.04256	271.315	509.394	0	131.039	214.517	45.341	0.0150208	0.00681056	0.00196112	4.79495e-06	1.05753e-25	0.0636859	hypothetical_protein		GTGATATTTTTTTATTACAAAAAGGAAAGACAAAGGCAAATAAATTCAATGAAAAAAGAAGAAAATAAACAAATTCTTGAACTTAATGAATTTGTAAAAAATAACTGTAGTATTTTCTTATTTTATAACTTCTTTAATTAA
400945	401200	+	peg.345	mfl346	255	0	3	1	718	0	200	153.667	287.699	0	1.86018	0.576477	391.692	0	128.998	87.1878	157.77	81.4311	0.00999413	0.00813833	0.00234346	5.72975e-06	7.03633e-26	0.0423737	hypothetical_protein		ATGGTTATTGTTTTAGATAGTAATTCAAAACCACCAAGTCCTGGATTTTATTATTCAATAATTTTTAAATTTTTAAATATCCTATTTATTTCAATTAGTAAAACATTTAAAAATAAATTTGACAATCAAAGCTTATTTAATCAAAAAAACAGAAAAATAATCTTTAATTTATTATTTCTATTACCTTTAGTCAACGTTATTTGATTATTTATTATACTTGTACCAATAATAAAAGAAGAAGGAATAAGAAAATAA
401277	404604	-	peg.346	mfl347	3327	29	10	3103	3609	388	7	1191	1690.81	1.33589	0.475249	137.104	150.902	15.5693	0.346049	50.9554	72.4358	1067.94	0.0058409	0.0623775	0.0179618	4.39166e-05	4.11226e-26	0.0247646	Chitinase_(EC_3.2.1.14)	GH18_chitinase-like superfamily	TTGAAAAAATTATTAGGTTTATTAGGCACGATATCATTGACAGTTCCAACAACAATTTTAGCTGTATCATGTAGCACTAATACTAAAAAAATTAATATTGCAATAGTCATTGAAAAAAAGAGTTTAGGAATTATAAATAAACCAACAGAATATGAAATAAGACAAGCTGTTTTATTAAATAATCCAAAGTTAGTTACATCAGATTTTGAAATAACTAATATTAGTACAAGTGAAAGTTCAGGAAAAGCAACTTTAATTGGTCAAGATAAATATAATGGTGAAATTACAGTTTCTTTTTACATTGTTCCAGCTTTAGAAGACAATATCATAAATACTGATCTGGGTACAATAAGTAATAAATCAGAAAGTACGATTAGAAATGCAATCTTATCAAAAAAT…
404836	405088	-	peg.347	mfl348	252	28	1413	1612	1	5	92	525.167	768.061	17.0288	886.575	940.343	0.552027	2.64886	60.0454	317.866	462.154	81.4695	0.0364362	0.0296844	0.00854772	2.08992e-05	2.56527e-25	0.154484	M._genitalium_predicted_coding_region_MG335.1	UPF0154 superfamily	ATGGTATTATTAACAACAGAATTTTCAGCAGGAGGATTAGCAGGAATGCTAATCGGAGTTATCTTAGGAGCAATTATCTTAGGAGCAATTATTGGTTTTTTCATTACTAGAGCAATGGTTAAAAAACAATTAAAAGACAACCCACCTGTTACAGAAAAACAAATTCGCGCAATGTACATGAGCATGGGAAGAAAACCAAGTGAATCAGATATTAAAAAAACAATGCGTGCAATGCAACAAGCTAAAAAATAA
405123	407091	-	peg.348	mfl349	1968	9893	19773	11709	13010	16907	8382	13279	4320.12	770.421	1588.62	874.614	919.629	1146.92	700.511	1000.12	326.388	632.899	0.114641	0.725565	0.208929	0.000510831	8.07128e-25	0.486064	Transketolase_(EC_2.2.1.1)	TktA	ATGATAAACAAAAATAACAACAATTTAAATGCTTTAAGAATTTTAGGAGTTTCTGCAATTAATAAAGCAAATTCAGGTCACCCAGGTATTGTATTAGGCGCTGCACCAATCGTTTATACTTTATTTAACAAAATTATGAAACACAATCCTAAAAATCCTAAGTGATTTGATAGAGATCGTTTTGTATTATCAGCAGGGCATGGAAGTGCTTTATTATATTCAGCATTACATTTAGCTGGTTATAATTTATCAATGGATGAAATTAAAAACTTTAGACAATGAAATAGTAAAACACCAGGTCACCCTGAATCTCACTTAACTGAAGGGGTTGATGTAACAACTGGACCTTTAGGTCAAGGAATTGCTATGGCTGTTGGATTGGCAATTGCTGAATCTCAT…
407074	407329	-	peg.349	mfl350	255	259	0	7	3	1400	1	278.333	558.985	155.663	0	4.03534	1.6366	732.957	0.644989	149.156	292.571	82.7401	0.0170974	0.0141464	0.00407351	9.95972e-06	1.20374e-25	0.0724907	hypothetical_protein	DUF896	ATGAGTCAATCAAAAGAAATGTCAATGCCAGAAGTTATTCAAGAAATAAATCGTTTGGCAAAAATCAAAAAGGATCGTGAACTGACATCAGAAGAAAGTGCATATAGAGAAGAATTAAAAGTTCTATACTTGAATTACTTTAGAAATGGTTTTGAACAACAATTAAAAAGTACAAAAGTAATAGATGCACAAGGAAATGATGTAACACCAAGCAAACTAAAGAATGAAGGAGATAAATATGATAAACAAAAATAA
407357	408455	-	peg.350	mfl351	1098	1958	595	2169	1582	5639	909	2142	1816.08	273.298	85.6818	290.388	200.431	685.63	136.161	278.598	214.223	352.644	0.0319351	0.112617	0.0324285	7.92876e-05	2.24838e-25	0.1354	GTP-binding_protein_YqeH,_required_for_biogenesis_of_30S_ribosome_subunit	GTPase_YqeH	ATGAGCAAGTGTATAGGTTGTGGAATTTTAAAACAAAATAAAGATCAAAATAAACCTGGTTATGTCATTAAACCAGAAAATGAATATTGTTTAAGATGTTTTAAAATTAAAAACTATAATGAATTAATTAATCAAGAAATAAATGCTGAGCAATTTATTTTAAAATTAAAAACTTTAATTCAAAATGATAAACCAAAAGATATAGAATTCTTTTATATAATCGATATTTTTGATTTAGAAGGAAGTAGAGTTAAAGAAATTGAAGAAGCTATTAAAAGATACCCAGTTACAATTGTAGTTAATAAAATAGATTTACTCCCTAAAGCTGTAAAACTAGCAAAAATAAGAAGATATATAACTGATCTATTTGCAAAAAGTGCTATATACGATGCAAATATT…
408439	409351	-	peg.351	mfl352	912	2	1	33	351	166	604	192.833	242.305	0.336094	0.173372	5.31913	53.5393	24.2999	108.927	32.0991	42.8213	293.236	0.00367944	0.0107895	0.00310686	7.59628e-06	2.5905e-26	0.0156003	hypothetical_protein		ATGAAGTATAAAAATTTGGAAATTAAAGATAATTCAATAAAACTGAATAAATACCAATCAATTCATTTTAATTTTGAAGGTTTACAAAATAAATTAAAAGAAATTAAATTTCCGGTTCTAATATTAGATACAGAATTTTTTAATCGTAGTCATGACTTTGAAAACATAAAACCTAAATTATATAGTGAAGAAGAAAAAGATATAGTTTATTTAATGAACTATTCATTTGCTAAGAATTTCAATGAAGTTTTAACAAGAAACAATCATAAATCAATAAACAGTTTATCAATTAAAAGAAAAATCAATGATGATAAATATAATTTTAAAAATCAATATCAGTCAATGATTAAATGTTTTATTAATATGTGTGTTAACAAAAACATTAGAACAATTATTTTT…
409684	410158	+	peg.352	mfl353	474	0	0	1	0	1	0	0.333333	0.516398	0	0	0.31013	0	0.281651	0	0.0986302	0.153062	152.318	1.13058e-05	1.72206e-05	4.95874e-06	1.21241e-08	7.95977e-29	4.79348e-05	hypothetical_protein		ATGTTAATTGATGAAAAGCAAACATTTAAATTAAATGATTCAAAAGAACAAGAAAATAAAAAAAGAGTTTTTGAATTCATTATTTTCATTCAAAATAAACTTTTAAATTATAAAAAAATAATTATATCTTTAAACTGAATTCTAGAAAAAATGGGTAATGCCATTGAAATAAATGAAAATAATAAGAATGAGTTTGATTCATTAGTTGATTTTAATATTGAAAGAAGATTTAAAAAAATAAGAGAAGATATTGAATTAAGTTCAAATTTATTAGATTCTCAAAATCTATTTATCAATGAATTTGAAAAATTGAATTTAAATGATAAAAAGGAAATACTAGAAAAATTATTAAACTCAATCAATTTTGATTCCATTTTAGAAATGCATGATATTGACGAA…
410185	412699	-	peg.353	mfl354	2514	14169	13969	8545	11590	10467	5137	10646.2	3439.2	863.773	878.565	499.653	641.326	555.837	336.075	629.205	212.34	810.493	0.0721243	0.584563	0.168327	0.000411559	5.07788e-25	0.305797	Probable_type_IV_pilus_assembly_FimV-related_transmembrane_protein		ATGAGAAGAGTTTCAATAGAATTAATAAATAAAATAAATAATTACATCTTAAAGCAAAAATTTTCAGCTGATGCAACTTTAGCAATCTTAACTAAAGATATTTCAAATTATGATAAACAAATTCAAGAACATATTAAAAAGTACACACTGTATTTAATATGATTAGATGATAATAAAAAAGATTCAACTAATGCATGAGAAAAATATGTTGCGAGAGTTGAAGTTTTAGAAGCTAAGAATAATGTTAAAGTAGTTAATGAAAAACAAACAGAAAAATTAATTAGAGACTTACAAGATCCTTTTAGCAAAATTAATCAAAATAAACAAAAACGTAGCAGATTAAATTCTTTATCTAATAACCTATGAAAAAGACAAGAAGAAGAAAAACCAAAACAAATA…
412784	415406	-	peg.354	mfl355	2622	11291	8001	16407	10823	6149	7841	10085.3	3656.16	659.972	482.487	919.853	574.216	313.085	491.848	573.577	205.039	844.107	0.0657478	0.554982	0.159809	0.000390733	4.62894e-25	0.278762	Valyl-tRNA_synthetase_(EC_6.1.1.9)	valS	ATGAAAAAAGAATTAGAAGCTAAATATAGTTATGAAATAGTTGAAGAAAATAGATATGAATGATGAATTCAAAATGAGTATTTCAAAGCTAACCCAGATTCTAAAAAACCAAAATTTTCAATTGTTTTACCTCCACCAAACGTAACAGGTAAATTGCACATTGGACATGCATGAGATGGAAGCTTGCAAGATGCCATTATCAGATTTAAAAAATTAAATGGATTTGATGTACTTTATTTACCAGGGATGGATCATGCTGGTATCAGTACTCAAGTTAAAGTTGAAGCAAAACTTAGAGAACAAGGTATTAGTCGTTTTGAATTAGGAAGAGAAAAATTTTTAGAACAAGCTTGAAAATGAAAACATGAATATGCAGCAATCATTAGACAACAATGATCT…
415513	418429	-	peg.355	mfl356	2916	11049	2625	8354	8215	6752	8305	7550	2785.47	580.712	142.336	421.142	391.905	309.126	468.43	385.609	149.17	937.696	0.0442014	0.414475	0.119349	0.000291809	3.11198e-25	0.187408	Lead,_cadmium,_zinc_and_mercury_transporting_ATPase_(EC_3.6.3.3)_(EC_3.6.3.5);_Copper-translocating_P-type_ATPase_(EC_3.6.3.4)	HAD_like superfamily;Cation_ATPase_C	ATGGATAGTTGAGAGAGTAGTCAGATAAAAGAAATTGAAAATAAGTTAGATACTGATATAAAAACAGGTTTAACAGAAGAAGAAGCAACAAAAAGACTTATAGAGAATGGTAAAAATGAATTACCAACTGCAAAGGTTACTCCTTGATGAGTTACATTCTTGCATGCCTTTGTTGAACCATTACAATTAATATTAATGTTTGCTGCTGTTATATCAGTTGTAGCTCCATTAATTTCATCTCCTGGTGAAAAAATAGGTTTTCATGAATTTATAGACTTTGTTGTTATTATGCTTATTGTTATTGTTGATGCTGTTTTAGAGACAGTTCAAACAGTTAAAGCTAGAAAGAGTGTTGACGCACTTAAATCACTTTCTAAACCAAAAGCTGTAGTTTTAAGA…
418421	419018	-	peg.356	mfl357	597	77	7844	248	207	2552	4381	2551.5	3107.53	19.7671	2077.48	61.066	48.2344	570.685	1206.96	664.032	831.766	192.496	0.0761164	0.146521	0.0421913	0.000103158	5.35894e-25	0.322723	GTP-binding_protein_EngB	GTPase_YsxC	ATGTTTAAACAAAGCGTATTTATTAAATCAGCAGCAAATAAGTCTGGTTGAATCGAAGATAACATTCCAGAAGTTTGTTTTGTAGGAAGAAGTAATGTTGGTAAATCAAGTTTTATTAACACTTTAGCAAATAACAAAAAATTAGCTAAAGTAGCTAACACACCAGGTAAAACAAGATTATTAAATTTCTTTGATATTAACAATAGTAGCTTTAGACTTGTGGATGCACCTGGATATGGTTATGCTAAAATTTCTAATTCAATGAAAGTTGAGTTTGGTATTATGATGGAGGATTATCTAACAACAAGAGAAAATCTTAAACTTGTTTGCATGTTAGTAGATTTAAGGCATAAACCAACAAATGATGATGTTCAAATGTATGACTTTTTAAAAGCTAAT…
419026	419563	-	peg.357	mfl358	537	0	0	533	0	0	0	88.8333	217.596	0	0	145.907	0	0	0	24.3178	59.5661	172.212	0.00278749	0.00480039	0.00138229	3.3797e-06	1.96252e-26	0.0118186	hypothetical_protein		ATGAAATTAATTATATTTCCGCTATTAATAAGTTTAATTTTAATGGCGTATGCATTTTACATTGCTATAAAAGATTGAAAATATTTTAAACAAATTCAAAAATTGATTAAACAAGATAGCAGATATTTTCAAAATTCAAAATTACTATATATATGCCTTGGTTATTTGATATCACTAATGATATTTAGTTTAGCATTTGTTATTATCACAATCATTTGTTTAGTATTTATTACAAACATAATGTTATTAGTACAATCAATTATATGTGTAATCTACATGATAATGCTAATTATTTGAATAACTTTAATTCAAATTAAAATTAAATCAATATATGTAGTTGTTAAGAACAGTAAAATAGTTATATGAGATAAAGTTTTTGGTCTTGAAGAAATAGAAAAA…
419564	420173	-	peg.358	mfl359	609	0	786	827	323	869	313	519.667	357.453	0	204.07	199.623	73.7812	190.499	84.5317	125.417	84.8478	195.925	0.0143763	0.0281669	0.00811074	1.98308e-05	1.01216e-25	0.0609536	hypothetical_transmembrane_protein		ATGGACTCAAAATTTATAATTGCAATTTGCATAATAATCTTATATGCAATAATACTTTTAATTGTTGGAATTTTGTCATATGTTTATTCAGTTAAACACAAACCTTTTAAAGTAATTAATGATGAATATCTAAAAGAAATTGCTGAATATAAAAAAGTAGAAGACGAAATACTTAGAAAACTAAAACCAATTAAAACAAAATTTGAACTTTCTGAAAATGAAAACATTTATTTTGTGGATGAATTAGAAGTATCTTTTAATGAAAATGAAAATAAAAAAAATAAGAAAAAAGAATTTGATGATGAATATGATCAATACATTAAAAATCTTAAAAAAAATTATTCTCTTTTTAAAATAAAAGGAAAACAAAACGAATTAGAAAAAACGCTAACTTATATA…
420174	420846	-	peg.359	mfl360	672	0	602	846	212	2160	45	644.167	812.525	0	141.645	185.064	43.8861	429.116	11.0138	135.121	161.836	216.46	0.0154886	0.0335266	0.0096541	2.36043e-05	1.09047e-25	0.0656695	FIG00836176:_hypothetical_protein		ATGAATAACGAAATCGAAGTTGATTTTTTAGAACCTGGTTTAGCAATTGTTATTTCAAGTTTAGAAAATGTTGAAGCTGAATTAAAAAATAAAAAAGAATTAACAAGTCTTTTAGATAATTTAAATGAAGTTGAAGAGTTAGAGGATTTAACTAAATTATTAAATAAACTTAATGACATAGAAAAAGATTTATTAAAAGAGATTAAATCTTTAAACCACAAGGAAGAATTTGAAATTATTTCAGATTTACAAATAGCTATAGCTATGAGTAATTTTTTAGCACCTAATGAATTTTTATTTGAATTTACTGATTCAATAGAAGCTAAATCAAAAGCAAATGAAATAATTGTAAATCAAGAAAATATTTTAGAAATATTCAAAGAAATAATAATTAAAAAA…
420924	421635	+	peg.360	mfl361	711	5	287	2188	1939	76	22	752.833	1023.25	1.07777	63.8243	452.376	379.375	14.2703	5.08915	152.669	206.411	228.293	0.0175001	0.0399515	0.0115042	2.81277e-05	1.23208e-25	0.0741979	FIG00834710:_hypothetical_protein		ATGATTCAAATATTTAAGTTAAAAGAGTTAAATCAAGTTGAATTATCACATTTGGAAGAATTAAATTCTTGATGAGATAAACCTGTTGATAAAAAAATTGCAAAATGCAAATTGTTTATTTCAAAGTTTGGACTGCAGCCAAATGATTACATTACATTTGATAGTTTAAAAGAAGTTAATTTTAATGATTATATAAGGGGTGTAAATAATTATTTAAATTTTTATACACCGAAATTAAAAACAATTGTAAGCGAAAGACATGCTTTTAAAAAATTTGATAAGTCAATTATAAATTATATGCAATTAAATGGTTATACAGCATCAATAAGTACTATAGCATCATTTTATACAGAAGAAGTAGATCATGATTTAAATAAATTTAATAAAATTGATGCAATT…
421669	422278	-	peg.361	mfl362	609	4	1303	2312	1771	5416	721	1921.17	1891.41	1.00663	338.299	558.075	404.54	1187.28	194.72	447.319	409.028	196.677	0.0512752	0.100847	0.0290392	7.10007e-05	3.61001e-25	0.2174	Short_chain_dehydrogenase	PRK07578	ATGAAAGTATTAATTTTAGGTGGTCATGGAACACTAGGAACTGCTATAGTTAAAGAATTGAATAAAAGCAAAAAAGAATATGAAATAATAACAGCTGGAAGAAAATCTGGAGATATTCAGGTAGATATGACTTCAAAAGAAAGTATTGAAGCAATGTTTCAAAAGATTGGGAATGTTGATCATATTGTGAATGCTGCAGGTTCAGCTACAATGGCTCCTTTAGAAAACTTAACTCAAGAAGATATAAAGTTTTCTTTAAATAGTAAATTATTAGGACAAGTTAATATGGTTTTAATAGGAAGTAAGTATTTAAATGAAAAAGGAAGCATAACTTTAATTGCAGGAATAATTAAAGAAGAGTTTATTAAAATGGGAACAATGTATGCCTTGATTAATGGA…
422404	422569	-	peg.362	mfl362.1	165	989	6548	7044	6558	3147	4648	4822.33	2385.7	918.624	6274.78	6275.63	5529.02	2546.26	4633.13	4362.91	2186.77	53.4624	0.50011	0.267371	0.0769904	0.000188241	3.521e-24	2.1204	SSU_ribosomal_protein_S21p	rpsU	ATGGCAAGTATTATCGTACACGAGGGAGAATCAATCGAAAAAGCTCTTAAACGATTTCAAAAAGTAGCATCATCAAACAAAGCTGAAGCTAGAAAACGTGAATATCACCTAAGTAAAAAAGAAAAAAGAATTTACAAACAAAAACAAAACCGTAAATACAAATAA
422688	423567	-	peg.363	mfl363	879	2	7	0	1369	1	39	236.333	555.088	0.348712	1.25917	0	216.658	0.15188	7.2974	37.6192	87.7548	281.813	0.00431221	0.0121524	0.00349931	8.55582e-06	3.03599e-26	0.0182832	Hypothetical_transmembrane_protein		ATGAATAATGAAATTATGAATGGGATTCAACAGCCTAATCCAAATGAACAAAATCAAATAAAAAATCCTAATTATGTAAATTCTAGTGATTCAGTATTTGGTGAAAATAAGTTTAGAGGTATTACACCTGAATTTTCAAAAAAAGAATTAGAAGCAGTAACAGTAAACAAAAGAATTGCAAAAGAAATTAAAATGGAAAAATATAAAATAGCATTCTTAATGTTTACTTCAATAATATGTTCGATTGTATCTGCATTTTTCATAGCATTAAATTACATTAAATTACAAGATGGAGAAAACTTCTTAAGAATTGATCCAAAATTAATTCCAAGTGCTGCTATCATGATTACTATTTTAATTTTAAGTTCTATTGTTATGGTAATTGCATTAATTGATTTA…
423566	423815	-	peg.364	mfl364	249	34	1165	1951	908	1	114	695.5	787.391	20.9269	739.776	1151.81	507.279	0.536156	75.3005	415.938	468.902	80.058	0.047678	0.03817	0.0109912	2.68734e-05	3.35675e-25	0.202148	hypothetical_protein		ATGAAGGGGATATTTGACATAAATAATGCTTTAGTTATATTTGGGAAACCAATTCCATTTTTATTTATTTTTATTTTCTTTGCATCACTTCTTTTGATATCTTTGCTAATTTATCTAACAAAGTTTGCTGTTACAAAAGTAAAAATAGATAAAAGTAGTAATAATCTAGAAATTGAAAAAATTAAAATAGATGAAGAAATTAACTCAATAGTTAGAGAAACAAAACTTAAAGAAAGGGAAAGCAAATAA
423915	425649	-	peg.365	mfl365	1734	4388	3039	13397	17158	13914	3491	9231.17	6274.81	387.831	277.112	1135.74	1376.51	1071.26	331.126	763.263	484.5	558.23	0.087491	0.488401	0.140637	0.000343857	6.15977e-25	0.37095	Aspartyl-tRNA_synthetase_(EC_6.1.1.12)	aspS	ATGAAAAGAACACATAATTGTAATCAATTAAACATTTCAAATGTAAATCAAGAAGTAACATTAAAGGGATGAATTAAAAAAATTCGTAAAATGGGACAAATTACATTTATTGATTTAAGGGATTTTTATGGTATTACACAAATTGTTGTTGGTGAAAACAAACAAGAATTAATTAATAATTTAAAACCTGAGTATGTAATTTCAATAACAGGTAAAGTTATTGAACGTAAATCAAAAAATGCAGATATACCTACTGGTGAAATTGAAATTGAAGTTAAAAATATTGAATTAATTAATAAAAGTGAATTAACTCCCTTTGTTATTGAAAATGATGTAGAAGTTTCAGAAGAAACAAGAATGTCATATAGATATTTAGACTTAAGACGTCAAAAGATACAA…
425651	426899	-	peg.366	mfl366	1248	2230	628	537	2120	5298	2005	2136.33	1723.68	273.852	79.5644	63.2531	236.31	566.745	264.236	247.327	181.751	402.319	0.0283505	0.11406	0.0328438	8.03032e-05	1.996e-25	0.120202	Histidyl-tRNA_synthetase_(EC_6.1.1.21)	hisS	ATGATTCAAAAACCTAGAGGAACTCAAGATTTATTTTTAAATAATTCTAAAGAATGAAATGCAGTAGAAGAAAAATTTAGAAAAGTTCTAAATCTTTTTAACTATGGTGAAATCATTACTCCTATGTTTGAATCTAAAGAATTATTTGTTAGAGGTGTTGGAGACTCAAGTGATATTGTAAGCAAAGAAATGTATGAGTTTACAGACAGAAAAGGTCGTGAATATGTTTTAAGACCAGAAGGAACAGCTCCAACTGTAAGAGCTTTAATTGAAAATAAATTATATATTCAAGAGAATCTACCATACAAAACATTTTATATAGGACCTATTTTTAGATATGAAAGACCACAAGCTGGAAGATATAGACAATTTAATCAATTAGGGGTAGAAACATTTGGT…
426999	428433	-	peg.367	mfl367	1434	14999	8522	11476	19474	23544	8668	14447.2	6093.61	1603.02	939.65	1176.42	1889.15	2191.9	994.174	1465.72	511.524	460.522	0.168012	0.773732	0.222799	0.000544743	1.18288e-24	0.712348	Hypothetical_transmembrane_protein		ATGCATAATAAAAAAATTTATATTAGTATTTCACATTTACTGTTTAATATTATTAAAAATGATAAATTAAAGTATTTTCTAAGAAAAGAAGAAGCTTTTAGAAAAGAAGTTATTAAGTTAATTGACTTATTATTACTTTTGGAAAGCGACAAGTTCAAGTGTAGATATAACCGTAAAAAAGTAGCAGCAGAATTTGCAAAGGCTTATGTAAAAATAACTAAAGTTTCAAATAGATTTGAAGCAGCAGATGATGACATCAATAGCGAAGAAATTTATGCTGAATATTCACGTGTTGTTACTTTCATTAACGAAAATTATAAAGTAATGAGAAAAACATTAACAAATGAAGAAGAAATATTTACAATTGAAGACATCGAATCAAATGCTAAATTATCTTCA…
428425	429385	-	peg.368	mfl368	960	11	7	1050	1159	457	12	449.333	537.316	1.75609	1.15292	160.783	167.947	63.5529	2.0559	66.208	79.7547	308.075	0.00758927	0.0233807	0.00673254	1.64611e-05	5.34319e-26	0.0321775	DNA_polymerase_III_delta_subunit_(EC_2.7.7.7)	DNA_pol3_delt_C superfamily	ATGTATTTTATTTATTCAGAGGATCATTTTTTATTAACTAAAACAGTTAATAAATTAGTTAAGAACTTATTGACTGAAAAAGAATATGAAGTTGAAAATTATTCCTTAATTTATAATGATATATCCGAAATATATACTTCATTAAATACTTTCTCCTTATTTGGAGAACCTAAAATTTTAATAATAAGTGATGCTTGATTTGCAACAGAAGAAAAAATAAGTTTGCATAGAAACTATTCAGAAGAAGCACTTTATAGAATTCTTGAAAGTAAAACCGACAATGTTGTAATTTTTACATTAAATAACGAAAGAATTTCTAAAAGATTAAAAATAGCTAAATATATAGAAGAAAATCTAGAAGTAACTAATGTTAAAACTATGCAAGAAAATGAAGTTTTA…
429522	429768	+	peg.369	mfl368.1	246	1339	2243	3291	3	2820	11	1617.83	1407.33	834.201	1441.68	1966.59	1.69647	1530.4	7.35445	963.653	826.102	79.4694	0.110461	0.087783	0.0252774	6.18032e-05	7.77699e-25	0.468341	SSU_ribosomal_protein_S20p	rpsT	ATGCCAAATATTAAATCACAAAAAAAACGTGTTTTAACTAATGAAAAATCAAGAGCTTCAAATAAAGCAATTAAATCAGAAATTAGAACAGCGATTAAAAAAGCTTTAGCTGCTAAAAAAGATGAAGCTACTGATGCAACAGATTTAATTAATCACGCAGTTAGTTTAGTTGACAAAGGTGTTAAAAAAGGTATCTTAAAACCTAATAAAGCTGCAAGAGAAAAATCACGTTTAATGCAAGCGTAA
429810	431670	-	peg.370	mfl369	1860	480	1	2057	1137	12	1	614.667	835.185	39.5507	0.0850082	162.571	85.037	0.861308	0.0884259	48.0322	65.3958	594.915	0.00550583	0.032755	0.0094319	2.3061e-05	3.87635e-26	0.0233439	competence_protein_ComEC	ComEC superfamily	TTGTTCGTAACTGCTTGAATAGTTATTGCAATAATAATGTTATTGATATATCAATACTGAAATTCAAATAGTTTTGAAGAAGAACAAGAAATAGTCGGAAAAGCAAAAATATTAAAATGTAAAACTAATTACATAATAGTTAAAATTAATAATACAAAATTTTATATACAAGCTAACAAAAATAATTATGTTGTAGGTATGAAACTAAACATAAAAGGAAAAGTAAATCAAATAAATAGCATTTCTAATTACTACGAATTTGATTTTAAAGAATATCTTAGCAAGGATAATATTAGATACCAAATTAAAACATCAAATTTAGAAATATTAAATAACTTCAATATAAGAGTTTTAATTTATAAACATTTTAATTTGAATAATGCTCCTTTATTAATTAAT…
431805	432300	-	peg.371	mfl370	495	259	0	0	53	0	0	52	103.601	80.19	0	0	14.8947	0	0	15.8474	32.0794	158.423	0.00181656	0.00287785	0.000828686	2.02614e-06	1.27894e-26	0.00770195	hypothetical_protein		ATGAAAAAGTTTCAATATTTAATAGCCTTTACTATCATTTTAATCCTTGTTTTTGTAACAAGTTTTTTTAGTATTGATAATTTTAGCAATAAAGAAGAATTTATTTTTCAAATTAGATATGAATTAATAACAAATATTGAAAATTTTACATACCCTAAAAAATTGCCTAAAAATAATTATAAAAATTATTGAAATGAATTTCAAAAGGTTAACAGTAATTTGAATTGGTTCGAACCAATTAAAATAAATTTAAAACAAGATAAAATAGTTTTAGACATCAAAGATCAATATATTCAAAAAATAAATTATCTGAATATAAAAATGAGCGATTTATTAGTATTTAACTTAAGCTCATCATATTCTATTGAACTATTCTTAATTATTGATCAAGCAAAGCCT…
432356	432707	-	peg.372	mfl371	351	2899	66	2220	1413	6859	1478	2489.17	2340.44	1265.8	29.7311	929.753	560.01	2608.82	692.564	1014.45	882.288	113.384	0.116284	0.131847	0.0379657	9.28262e-05	8.18691e-25	0.493027	Ribosome-binding_factor_A	rbfA	ATGGCAAATCACAAAATTAAAGGTAGAAAAGAAGCTACAATTTTAAGAGAACTTACAATTATTATTGAAAGAGAAATGAAAAACGATGTTTTAAGAGCACTTTCAATTGCTGAAGTAAGATTAACAAATGATAGTGAAATAGCTAAAATTTATTGATCATTCTTACCGTTAAATAAAGAAATAACAAAAGAATTAATAGCAAGTGAACTTGAAGAAAATAAAAAAACTATTCGTATGAAGTTAGCACATAAATTAAATACAAGAACAGTACCAGATTTATTCTTTGAATATGATACTAGTTTGGAGAATGCTAATAGAATTGAAGAAATTTTAAATAAAGTTAACAAATAA
432734	433385	-	peg.373	mfl372	651	1	1	2153	147	1	1	384	868.595	0.235421	0.242881	486.166	31.4121	0.205073	0.252645	86.4191	196.232	209.605	0.00990602	0.0207635	0.00597893	1.46185e-05	6.97429e-26	0.0420002	5'-methylthioadenosine_nucleosidase_(EC_3.2.2.16)_/_S-adenosylhomocysteine_nucleosidase_(EC_3.2.2.9)	PNP_UDP_1 superfamily	ATGAAATTAATTATAGGAGCTATGCATGAAGAATTGCAGGATTCAATTGCTTTTTACAAATTAAATAAAGTTGAAAATGAAAAGTTTACAATTTATAAAAATGAAGAAATTATGTTTTGTATAACTGGAATTGGTTTAGTTAATGCAGCTGCTCAATTGTCATATATTTTAAGTAAATACGATATAGATTCAATAATTAATATTGGAACTAGTGGTGGTTGTGATAAAGAATTGAAACAAGGTGATATTTTAATTATTGATAAAATTTATAACAGCGTTGCTGATGCAACTGCATTTGGTTATGCTTATGGTCAAGTACCAAGAATGCCAAAATATTATGAAACAAGTAATAAAGATATTATTAAGACTATCAGTAAAGCAAAAATAAAAAATATTGCT…
433384	434494	-	peg.374	mfl373	1110	2041	583	1068	2	0	2344	1006.33	1006.41	281.803	83.0461	141.439	0.25065	0	347.318	142.309	145.212	356.536	0.0163126	0.0581603	0.0167475	4.09475e-05	1.14848e-25	0.0691632	Nicotinate-nucleotide_adenylyltransferase_(EC_2.7.7.18)_/_Hydrolase_(HAD_superfamily),_YqeK	nadD	ATGAAAAATAATAAAAAAATAGCACTTTTTGGTGGAAGTTTTGACCCTGTACACACTGATCATTTTAATATGGCAAAAACTTGTCATGACAAACTTGGTTATGAAGAAGTTTGAATAATACCTACATTTTTAAATCCTTTTAAATCGTCTACAAAAACTTCAAATGAAGAAAGATTAAATTTACTTAATCTTATTTTTGAAGATGAAAATTATATTAAAATTAATCAATTTGAAATGAACAATCAAAGAGTTACAACAACTTTTGAAACAGTTTCACATTTCAAAAAAATGTATCCAGAATATGATTTTTCTTTTGTTATTGGTTCAGATAATTTAGATAGATTAGAAGAATGAAATAATTTTGACGAACTTATTAATTTAGTTAATTTTATTGTGTTT…
434483	435023	-	peg.375	mfl374	540	2282	6	166	1968	799	215	906	986.686	647.66	1.75684	45.1894	506.981	197.535	65.4843	244.101	269.939	173.994	0.0279808	0.0486847	0.0140189	3.42763e-05	1.96997e-25	0.118635	tRNA_(cytidine(34)-2'-O)-methyltransferase_(EC_2.1.1.207)	TrmL	ATGGAAAGACAAGTTAATATAGTTTTATATGAGCCAGAAATAGCTCAAAACGTAGCAGCAATAATTAGAACTTGTGTTGCTACAAATGCTAAGTTACATATTATAGAACCTCTAGGTTTTATATTTAAAAAAGAAGAAATGAACAGAGCTAGTGCTGGAACTTTTGATTTAGTTGAATACCAACTATATGATGATTGAGAAGATTTTTGTGAAAAAAATCCAAGTATTGATTTATTCTGTATTTCAAGATATGGTGAAAAACCACATAGTGATTTTGATTTTAATTCATATCAAAAACCTGTTTTTGTAATGTTTGGTAAAGAATCTACAGGTATACCAAAACAAATTATTAAAGATAACTATGAAAATACTTTTAGACTTCCAATGTCACCTCAAACT…
435024	435621	-	peg.376	mfl375	597	1	65	1698	2	1317	38	520.167	774.587	0.256715	17.2152	418.105	0.466032	294.511	10.4689	123.504	184.627	192.773	0.014157	0.0272908	0.00785848	1.9214e-05	9.96715e-26	0.0600236	Nucleoside_5-triphosphatase_RdgB_(dHAPTP,_dITP,_XTP-specific)_(EC_3.6.1.15)	Ham1p_like	ATGAATAAAAAAGAATTATGAATAGCTAGCAATAATGAGGGTAAAATCAAAGAATTTAAATTATTATTACCTGATTATGAAATTAAAAGCGTTAAAGATTTACCAGAATATGTAGAACCAGAAGAAAACGGTGAAACATTATTGGAAAATGCAAAGATTAAAGCTGAAGCATTATCAAAATACATCAATGGTTGAGCTATTGGAGATGACACAGGATACTTTTTTGATGCGCTTGATGGTTTTCCTGGAGTTTATTCAAGAAGATGAGCATACCCTGTAACTGATTTTAAAGAGATATGTAAAATGATAATGCAAAAAACTAAAGATTCAGATAATAAAAACATGAGCATGCAAACTGCTATTGTAATTTGCAATTATGAAGAAAATCAAAGTTTTGAA…
435683	436445	+	peg.377	mfl376	762	1	998	462	1	1	1908	561.833	768.892	0.201127	207.085	89.1269	0.18256	0.175201	411.828	118.1	165.375	244.611	0.0135375	0.0331142	0.00953535	2.33139e-05	9.53103e-26	0.0573972	hypothetical_protein	PKc_like superfamily	ATGAAAGCAGTTAGCGGTTTAAGTAATAAAATAATTGTAAAAGAAAAAGTTTTAGTTAAAGAATCTTATTCATATGTTGATAAATACCTTGACAGAGACAATGAAATAAAAATTTATGAGCAATTAAGTAATTTAAAAAATGATTTTATGATAATACCTTTTGAATGAAAAATTAATAAAACACAAATGGTATCTAAAACTGAATTTTTTGATAATGCCATAACTCTTCACGAAACAGATATCTGTGTTAATAAAATGAAATCAATAATCAAAATAATTAGTAAAATACATAATTTAGAATTGATTGATATAAAGGTATTTAATCCTAAAGAATTTTTAAACTTCTTTATTAAAAATACAAAAGAATGCTTATTTGATTTAGACTTTATTAAAGATCAA…
436449	437559	-	peg.378	mfl377	1110	2124	31	7	2	2	2	361.333	863.6	293.263	4.41583	0.927037	0.25065	0.240546	0.296346	49.8989	119.234	355.006	0.00571979	0.0203056	0.00584707	1.42961e-05	4.027e-26	0.0242511	Conserved_hypothetical_prolipoprotein		ATGCAATTTTTAAAGGAAAAAAACAAACTAAATAAATTTATTATTTATCCTTTGATAGGTATTTTTTTACTAAATTTATTCTTTTTTATATTTTCATCATTTTATGATTATGAAATAATGGAAATATTTGCACAGTTATTAAAAATTGATTTTATAAAATATCTTTCAATTTATTATTTACAATCAGGGTATACAGATTTATATATTGTTTTTGCATTAATAGCTTTTATCATCATAGAATATATTTTAATAAACTTAAATAAGAAAAAGGGGTTAGATAAAGATTTTTGATCTTGAATCTTTTTTGCAGTTATACTAATTGCTTGATTTATTTTTATGTTTTTAAAAGTAGATAGTTCATGAAAATTTAACAGAACAGTTGAAACTATTGATGGAGAT…
437651	438782	-	peg.379	mfl378	1131	2130	9	627	2691	4	1648	1184.83	1137.06	288.631	1.25821	81.4942	330.988	0.472158	239.655	157.083	147.572	361.652	0.0180061	0.0651193	0.0187513	4.58469e-05	1.26771e-25	0.0763432	Malate_permease	Mem_trans superfamily	ATGTTTTATAGTAGTTCAATGAAAGCTATGGTAGATGTATTATCAAATTTTAATTTTTGAAGTATTCTAATAGCTGCCTCTTTTATTATTTTTATAGGTTTTATATTTCAAAGAAAAACGCTTATTTTTGCTGATTGAGAAAAAGTTGTTGTTAAGATAATTTTATACGCAGCATTACCTGCATTAGCGCTTAAAAGCTTTTTAATAGATATAAATACTGATTATATTTGAGAATCTATTTTTATAGCAATTTTAGGTTTGATATTTTATACAAGTTTAACTTTTGGGTCTAAATATTTTTTTATAGGTAAATCAAAATCATTACAAGATACTTTAGGAATGAGTGTTGCTTTTTCATCAGCAGTTTATTTTGGTGTAATGATTATCAAAGCAATCTCA…
438877	439951	-	peg.380	mfl379	1074	14178	3991	18180	8352	20793	15146	13440	6247.57	2023.19	587.559	2488.35	1081.8	2584.66	2319.46	1847.5	822.369	345.91	0.211775	0.732551	0.210941	0.00051575	1.49099e-24	0.897896	Aminopeptidase_YpdF_(MP-,_MA-,_MS-,_AP-,_NP-_specific)	APP-like;Creatinase_N	ATGAAAAAACAAGAAATAGTAAATAAATTATTAGAATCAAATTCAGCTGAAGCTATTTTATTTTATTCACCTGAAAATAGATATTGATTTTCAAGATTTAAGTCTTCATTAGGTTACTTATTGATAACAAAAACAAAAAGCTATTTATTAGTTGATGGAAGATATATAACAGCTGCAAGAAATTCAAATAACATTCCAAAAGATATTGAAATAAGAGAATTTTCAAACAATTTATTTGTTCAAATGAAAGAAATACTAAAAGAACATAATGTTAAAAAATTAGGATTTGAATCTGATTGAGTTCATTATGCAGAATTTGAAAAATATGCATCTATTTTTACAGAACAAACTTTAGTTCCTATTAATTGTTCAGAAATTAGAATTGTTAAGGATGAATGA…
440014	440158	-	peg.381	mfl380	144	73	109	107	466	670	144	261.5	247.046	77.6937	119.684	109.23	450.178	621.159	164.472	257.07	224.202	46.7266	0.0294673	0.013769	0.00396484	9.69404e-06	2.07463e-25	0.124937	LSU_ribosomal_protein_L33p	Ribosomal_L33 superfamily	ATGCGTGAAAAATATATTCTACGTTGTACAGAATGTAAAAATGAAAATTACATTGGTAAAAACGATAAGAAAAAAGAAAAAATAGAAGTTAAAAAATTCTGCAGTAACTGCAACAAACACGAATTACATAAACAAAAAAAATAG
440340	441396	+	peg.382	mfl381	1056	10577	7292	5421	4879	9058	2818	6674.17	2862.15	1535.06	1091.83	754.636	642.728	1145.14	438.904	934.716	398.218	340.048	0.107144	0.364342	0.104914	0.000256514	7.54345e-25	0.454277	Hypothetical_prolipoprotein	Mollicu_LP superfamily	ATGAAGAAATTAATAGCCCTTTTAGGAGCCATTACTTTGACTGCTTCATCAGCATCACTTGTAGTAGCTTGTGGAAATACAACAGTACCAGAATATGACAATTTTGCAAAACTTGCTAATGCAACTAGACCAACATTAAATGATAACAATGAGATCGAACAAAAAGGTTCAACTTTGGTTTACTACATTGGAGCAGAAGATAATCTTTCTTCATTATCATTTGAATATGCATTAAAAAAATCAGTTGGACTTGATGAAAGTGCTTCTTTAGATGATGCATTTGAAAAATTGAATGAATCTAACAGTTCAACCAATGATTTTGCAGGAAAATTTAAAGGTATAGGTGATACTTTTACAGCTAATAACGTAAATGGTGATGATGCCTTAAGATTAGTTGAA…
442021	443146	-	peg.383	mfl382	1125	26239	17675	14041	17810	16829	9129	16953.8	5607.06	3574.54	2484.17	1834.71	2202.28	1997.08	1334.64	2237.9	759.6	362.772	0.256526	0.930602	0.26797	0.000655187	1.80606e-24	1.08763	1-acyl-sn-glycerol-3-phosphate_acyltransferase_(EC_2.3.1.51)	LPLAT_AGPAT-like;tRNA-synt_1g superfamily	ATGACAAAAGAAAAAGAAGTTAAAAAACCAGTAGCTAAAAAAACTGAAACAAAACCAGCAACTAAAAAAGCAGCTACACCAAAATCACCAGCTAAAAAAACTGCAACAAAACCAGTTGCAAAAAACCAGCCAGCTAAAAAAGTTGAAGAAGTTAAAATTGAAGAAGTTAAAGTCGTTGAAACTACTGAAGTAACAAATGTTAGTTCAACAAAAACAACTAAATCAAAAACTAAAAAGAAAAAAAAGGAAAAATTAAAACTTAATTTTTGAAAAATGACATACATGTGATTACCAATGTGAAACATGATGCGTAAAGCTAAAAAAATAAGTAAAAAGAATTTAAAAAGCCCAGGATATTTTTCAGAAGAATATTGCTATAATTTTGTTAAAAAAGCAGCG…
443147	443633	-	peg.384	mfl383	486	521	1	99	7	217	2299	524	890.654	164.296	0.32534	29.9448	2.00365	59.6093	778.028	172.368	302.824	156.854	0.0197581	0.0309914	0.00892406	2.18193e-05	1.39106e-25	0.0837717	Dihydrofolate_reductase_(EC_1.5.1.3)	DHFR	ATGATTAAAATGATTTGAGCACAAACAGAAAAAGGAGTAATTGGTAAAGACAATTCACTTCCTTGATCTATAAAAGAAGAAATGCAACATTTTAGAACAACAACGTTAAATCAAAATGTTTTAATGGGTGGTAAAACATTTGAGTCAATGAACTTTAAAGGGTTACCAAATCGTATCAATTATGTACTTACAAGAGATACTGAAAAGTACAAAGAACACATGTCAGAAAATGTAAATTTCATTAATAAAAAAGATTTTATTTTAAAAGAATTTAAAGGCAATACATCAAAAGATGTTTACATTATTGGTGGAAGCCAAATATATGAATTATTCTTTGATGATTGTGATGAAATCATTAGAAGCATGATAAAAGATGATTTTGAAGGAAATGTACATATC…
443625	443961	-	peg.385	mfl384	336	1	176	1773	0	485	0	405.833	695.921	0.456127	82.8223	775.696	0	192.705	0	175.28	303.763	108.39	0.0200919	0.0217776	0.00627094	1.53325e-05	1.41456e-25	0.085187	Holo-[acyl-carrier_protein]_synthase_(EC_2.7.8.7)	ACPS superfamily	ATGATTGAAAATATTGGAATTGATATTGTTGAAAACAAAAGAGTTAATTTAAGACAAAATTTTTTAAATAAAGTTTTAACTAAAGATGAGTTAGAAAAATTATCAACACTATCTTCAAAAAAAGCAAAGATTGAATTTGTTGCTGGAAGATGAGCTGTAAAAGAATCTATTATTAAAACATTAAAAAATAATGAAGTATTGCCAATGAGTAAAATTAATATAGGTTACTTAGAAAAAACACCAATTATTTTAAATAAAGAATTAACTAATATATTGATTTCAATTTCTCATGAAAAAAAATATTCAGTTGGTATGGCGGTGAAGAAAAATGATTAA
444043	444517	-	peg.386	mfl385	474	1	2	4701	846	6652	17	2036.5	2904.5	0.323331	0.667153	1457.92	248.286	1873.55	5.89879	597.774	843.017	152.633	0.0685214	0.104586	0.0301159	7.36333e-05	4.82422e-25	0.290521	dCMP_deaminase_(EC_3.5.4.12);_Late_competence_protein_ComEB	deoxycytidylate_deaminase	ATGAAAAGAGAGAATTTTTTAAACTGAGAACAATTCTTTATGACTGTTGCTAAAGTTTGTGCAATGAGAAGTAAAGACCCATCAACTCAGGTTGGAGCTATTCTTGTTAACAATTTAAATCAAATTATATCAACAGGTTATAATGGATTTCCTAGAGGTGTTAATGATGATGAATTTCCTTGAACAAGAGAAGGAGAATGAATTGATACTAAATACCCTTATGTAGCTCATGCTGAATTAAACGCTATTGTAAGCGCAAGAACAAACTTAACTGACTCAGATGTTTATGTTACTTTGTTCCCATGCAACGAGTGTACAAAAATTATCATTCAAGCAGGAATTAAAAAAGTATATTACCTTGAAGATAAATATAAAGATTCAAACGAAGTTAAAGCTTCT…
444516	445962	-	peg.387	mfl386	1446	18256	22210	32498	27952	23331	21969	24369.3	5055.41	1934.92	2428.59	3303.77	2689.09	2154.05	2498.82	2501.54	474.53	464.001	0.286746	1.3305	0.383123	0.000936735	2.01882e-24	1.21576	Hypothetical_transmembrane_protein	CAP_GLY superfamily	ATGACTGAAAAACAATCTAACACTTATCAAGCATTGGTTAAGTTTTTGAAAAAAGAATATAAGTACAAAAACGTTGATAAAAAAATAAAAGAGTCACGTGCAATATTTATTAATAATTCTAATCAGTATGTAATAATAGATCTTCAAATACAAGGTTCAACAGAAAATTGATCAAATATTGAAATGACTGCTCAAAAAAACTTTATGAATGAGAAAGTTAAGAAATTAAAAATTGTTATTAGTGAATATGAAAATAAATTAACAGAAGATGAAACTGAAATTCTAGTTATTACAACTCCAGAAGAACTTCAAAATAATTTAGTAAAATTTTTACCATTAATTTCAAAGTTTAAAAATAATAAACAAACAGCTCAAAATAAAGAAGAAAACTTAATTCAA…
445942	446878	-	peg.388	mfl387	936	3477	285	7273	8247	14322	9456	7176.67	4870.09	569.317	48.1441	1142.25	1225.69	2042.76	1661.59	1114.96	722.282	301.967	0.127805	0.385929	0.11113	0.000271712	8.99807e-25	0.541876	Ribosomal_large_subunit_pseudouridine_synthase_D_(EC_4.2.1.70)	RluA	ATGAAAATAAAAGCTAATGTTGAAAAAGTAAGGTTAGACAAATACTTAGTAGATGCTTTAGCTGAATCTACTGAATATTCAAGAAGTTACATTCAAACTTTAATCAAAGATGGCAATGTAATAGTTAATGGTAATGTTGAAACAAAACAAAATTTTAATTTAATTGGAGATATTGAAATAGAAATCAATATTCCTGAAGTAAAAACATCAACAATAAATCCTGAAAAAATTGATTTAGATATTGTTTATGAAGATGATGATATTTTAGTTGTTAATAAACCAAATAACATGGTAGTTCACCCTGGAGCTGGAAACACAGAAGGAACAATGGTTAATGCTTTATTGGGAAGAGATGCTGAATTCTTAAGTACAATTGGTGGTGTTGAGAGACCTGGAATT…
446861	447485	-	peg.389	mfl388	624	7084	3699	7643	5833	9460	4645	6394	2101.1	1739.88	937.289	1800.53	1300.37	2023.94	1224.32	1504.39	413.462	200.642	0.172445	0.345997	0.0996308	0.000243597	1.21409e-24	0.731141	Lipoprotein_signal_peptidase_(EC_3.4.23.36)	PRK14766	ATGTTTAAAAATCAAATATCTAATTTAATTTTTGGATTAAAATCATATGATTTTAAATGAAAATTTAAACTGATTATAGCTACCCCTATAATGAGCTTTTTGATACTGTTAGATTGAATAATTAAATGAGTTGTTGTTGCAACAATGAAAGAAAACGACTCAAAAACATTTATAAATGGATTTTTAAATATTCAATACAAAATAAATTTAGGTTCTGCTTATGGTCGCGGTGATTATGCAGATGGTTTAGCTAAAACAGTAACTTTAGCAGCATTATTTGTTGCACTACTAATCATTGTATTTATATTTTTAAATGATAAAAAATGAATTATTACTTGTTCAATATTACTGGCTGGTGGTTTTGCAAACTTATTAGCAAGAGCTTGAGCTCCAGCTACT…
447504	450231	-	peg.390	mfl389	2727	7202	5136	22373	14589	37054	16079	17072.2	11613.9	404.756	297.792	1206.04	744.219	1814.01	969.765	906.097	559.627	876.898	0.103864	0.91078	0.262262	0.00064123	7.31249e-25	0.440368	Isoleucyl-tRNA_synthetase_(EC_6.1.1.5)	ileS	ATGAAAAACATTTATAAAGATACATTATTAATCGGTCAAACAGATTTTGATATGAGAGCTGGCTTAAAAGATAAAGAACCAGTTATTCAAGAAATGTGAGATGCTAAGAAAATTTATGATCAAAAACAAAAACTAAATGAAGGAAAACCTTTATTTATGTTACATGATGGTCCACCATATGCAAACGGTGATTTACACATTGGTCATGCCTTAAATAAAACATTGAAAGATATGATAATCAGATGAAAAAATGCTAATGGTTATTTAGCTCCTTTCATTATGGGTTGAGATACTCATGGTTTACCTATTGAAACAGCTGTAACAAAAATGGGTATTGATCGTAAACAAACTCCAGCAGTTGAGTTTAGAGACATGTGTAAAGACTACGCTTTAAAACAA…
450509	451484	-	peg.391	mfl390	975	474	241	464	278	1349	4516	1220.33	1664.58	74.5074	39.0829	69.9577	39.6644	184.713	761.801	194.954	282.83	313.51	0.0223472	0.0700607	0.0201742	4.93259e-05	1.57334e-25	0.094749	FIG00836012:_hypothetical_protein	Abhydrolase_1 superfamily	ATGTCAGAATATTCAACTTTAGCTCATAAAATGATTCAAATGTGAAATTCAAGTTTTTCCAAAACAATTAAGCAACGTGAAGAAGCAGCAAGTTTAAAAATTAATTTTGTTAAAACAATTAATAACTTTAATTCAACTAATAGAAATTCAAATAAAAAATTAAAAATAAAAGAATATAAAAGCCCAACAGCTAATTTCACAACGCTTTCAAAAGATGGTGTAAAAATTGTTGCTAGTGTATGATTAAATCCAAAGCCAAGTAATAAATGAGTAATTGGTGTTCATGGATTCAATTCAGGAAGATTCAATGTTTTATATCTAACTTGACACTATCGTTCATTAGGGTATAACATAATAACTTTTGATTTTAGAAATCATGGATCAAGTGATAGTGATGTT…
451559	451958	-	peg.392	mfl391	399	2338	2958	3064	2835	951	446	2098.67	1124.12	898.043	1172.19	1128.85	988.418	318.198	183.846	781.592	424.625	128.769	0.0895921	0.115367	0.0332202	8.12233e-05	6.30769e-25	0.379858	hypothetical_protein	DUF552	ATGAAAATTAAAGAACTACTAGATAAAATGAAAACTAAAAAACTTGAATCAGGGGAAATAGATCAAGCTTTAAACGATGTAAATGGATACAGTATGTATGATGAAGAAGATTCAACAACTAAAGAAGAAGTTGAATATTCAAATGAAAGTGAATTAAACACAATCAATCAAGATATTCCTTCTAAAAGAACTGAAATTATTAAGCCTACTTCTTTTTCTGAAGCAGCTAAAATTGCAGATGAATTAAAAATTAATAAAATTGTTTTAATTGATCTTTCAGGATTAGAAAAAGCAGAAAAAAGAAGAATTATAGATTTCATATCAGGTGTTATTTACATTAATGATGGTATCTACAAAAAAATTGAAGGTAACATTTACAAAATATTAATTAGAAAATAA
451971	453162	-	peg.393	mfl392	1191	15188	8177	18865	17542	30461	21862	18682.5	7385.84	1954.4	1085.57	2328.45	2048.93	3414.47	3019.05	2308.48	826.652	383.466	0.264616	1.01471	0.292189	0.000714403	1.86301e-24	1.12193	Cell_division_protein_FtsZ_(EC_3.4.24.-)	PRK09330	ATGAATAATAATACACAAGAATTTAGCCAAAAAGCCAAGATTAAAGTTATTGGAGTTGGTGGTGGTGGAAACAATGCCGTTTCAAGAATGTTTGAGCAAGGCGCTCACGGTGTTGATTTCTATATTGCAAATACTGATGCTCAAGTTTTAGCAGGATCAAATGTTCCTAATAAAATTATTTTAGGAGAAAAATCAACAAAAGGTTTAGGTGCTGGAGCAAACCCTGAAGTAGGTAAAACAGCTGCTTTAGAATCTGAAAATGATTTAAGAGCTGCTTTAGAAGGTGCTGATTTAATTTTTGTAACTGCTGGAATGGGTGGAGGAACTGGAACAGGTGCTGCTCCAGTTATCGCAAGAATCGCTCAAGAAACAGGAGCTTTAGTTGTTGCTATTGTAACT…
453176	454484	-	peg.394	mfl393	1308	3942	3576	4543	8361	14834	1512	6128	4814.39	461.886	432.278	510.572	889.224	1514.05	190.124	666.356	472.425	421.013	0.0763829	0.321581	0.0926004	0.000226408	5.3777e-25	0.323853	hypothetical_protein		ATGTTAAAAAATAATAAAACATTTACAACAGTAGAAATAAGAAAAAGTGTAGTTAAAATTAATGCTTATAGAGTATTAAAAAACAACATTATTTCAATTTTTGAAAATGAAATCGAAGCTAAAAATAACTCTACTTTTTTAAATGAAAATGGAGTTGTTAGAGATTCTATTTCAACTTTATTAAAAAAAGATATATCTGCAATGATTAAATCAATTGTTAAAGAACAATCAGAATTAAAAGATAATAAAATTTTTATGGTTGTTCCAAGTTCAACTTATAGTTTTACAACAAAGAAAAAAACAATTTCAAGTGAAATGCCAATATTAATGACAGAAGAATACGTAAATGATTGCTTTAAAAAGATAGTTAAAAGAGAACAACAAGCAAATAACGCATAT…
454505	455432	-	peg.395	mfl394	927	1832	1347	5292	10536	351	2698	3676	3755.2	302.88	229.753	839.193	1581.09	50.5496	478.69	580.359	558.464	298.694	0.0665253	0.198707	0.0572184	0.000139899	4.68368e-25	0.282058	rRNA_small_subunit_methyltransferase_H	PRK00050	ATGGAAAAACATATACCAGTATTATTGAAAGAATCAATTGAGTATCTAAATATTAAGGAAAATGGAATTTATGTTGACTGTACTCTTGGTAGAGCTGGACATTCAAGTGAAATACTAAAAAAATTAAAAGATGGTAAATTATTTTCAATTGATCAAGATGAAACAGCAATATTAGAAGGAACTGAAAAACTTACAAAAATTAGTAACAATTTCAAAATACTAGAAGGAAATTTCGTTAACATTTCAGCAATGTTGGCAATGCAAGGGATTTTCGAGGTTGATGGTATCCTTTATGATTTAGGAGTTTCTTCGCCACAATTTGATGTGGCAGAAAGAGGTTTCAGTTATAGATTTGATGGTCCACTTGATATGAGAATGGATAGAGCTAATAATTCTCTA…
455431	455887	-	peg.396	mfl395	456	4382	610	1245	921	2194	853	1700.83	1425.24	1472.76	211.514	401.353	280.967	642.336	307.664	552.766	474.92	147.329	0.0633623	0.0933512	0.0268808	6.57235e-05	4.461e-25	0.268648	Cell_division_protein_MraZ	PRK00326	ATGGGGGAAAGTGGTATGTTATTCTTTGGAACATATGATCATAATCTGGACGATAAGCAAAGACTTACCATCCCTTCAAAAATGAGAAACAAGATTTTAAACTCAACAGTTTATGTTTCTAAGGGCTTCGAAGGAAGTTTAGAAATGAGAACTGAAGAAGAATTTGAAAAGTGAAGTTCTCAAATATTAAATCTTTCTTCTTTTAATAAAGAAACAAGGATGATAACTCGTGAGATTATAGCCAATACACATGAAGTTGAAATCGATAAGATAGGAAGAATTAAAATTCCAAATAACTTATTGAAGCTGGCTAACATTGAAAAAAGCGTTTACATACTTGGTATGGGTGACAGAGTTGAAATATGAGATCAAAAATCATATGACAATTATCAAAATGAT…
456011	456191	-	peg.397	mfl396	180	3225	4238	795	1	3	1385	1607.83	1755.04	2745.89	3722.74	649.257	0.772837	2.22505	1265.52	1397.73	1529.69	58.1672	0.160219	0.0931949	0.0268358	6.56135e-05	1.12801e-24	0.679306	LSU_ribosomal_protein_L32p	rpmF	ATGGCTGTACCATTTAGAAAGACAAGTAAATCTGCTAAAAATAAAAGAAGAAGTCATTTAGCTTTAGTAGCTTCTAATTTAGTTTCATGCGAAAACTGTGGGTCAATGATTAAACCACACAGAGTTTGTAGAGAATGTGGATTCTATAAAGGAAAAGAAGTTAAATCTGTTCAAGATTAA
456211	456706	-	peg.398	mfl397	495	5631	3112	4448	2035	258	2468	2992	1884.88	1743.44	994.05	1320.94	571.9	69.5833	820.035	919.99	582.864	159.472	0.105456	0.168174	0.0484262	0.000118402	7.42461e-25	0.44712	hypothetical_protein	DUF177 superfamily	ATGAATAAACAATATTTTGAAAAACAAGTACATACAGAATTAACAGAAATAATAAATGATTTGGAATCAATAAAACTTAATAACATTTTAGTGAAAAAAGTTAAGTATTTAGATTATGATATTGATGTTGATTGAATAAGTTCAATTGAAACCGTTGCAGTTAATGGCATTATCAATTTCACACTTGATGCTATTGATTCAAGAACTGGAGAAGAGTTTGAATACTCTGATTCAATTGATTGAAATGATGAATATTCTTTTTCTGATTCTATAAACGATCAAGCTAACATTATAGTTGGCGAAGAATTCGATGTACAAAATTATGTAATAGAACAAATAAATATAAATTTACCTTTTAATTTGTCAAATAATAGTGATATAATAAAAAAGACTGGATTT…
456710	459092	-	peg.399	mfl398	2382	32382	21720	30513	30783	24838	26794	27838.3	4098.69	2083.47	1441.76	1883.06	1797.75	1392.08	1850.07	1741.37	269.768	765.511	0.199609	1.52803	0.44	0.0010758	1.40534e-24	0.846314	Phenylalanyl-tRNA_synthetase_beta_chain_(EC_6.1.1.20)	pheT_bact	ATGATTATTACAAGAAAATGATTAGAAAAATACTTAGATCTTTCTAATATTACAAATGAACAAATTTCAGTTTGTTTAAACTCTTTAGGATTTGAAGTTGAACAAGAAATAGATTATTCAAAATTGAATACAAAATTAGTTATAGGACACATCGAAGAGTCAGATCCAATTGAAGGAACAAAACTAAAGAAAACTAAAACTCGTATTGGTGAAAACAAATATGCAACAATTTTATCAACATCAAGAAACATTGAAGAAGATAAATTTGCAATAGTTGCTTTACCTGGGGCTAAATTAGCTAATGGTCTAGAATTAGAAAATAGAGAAATTTTAGGTATACTTTCAGAAGGAATGTTTTGTGGTTTTAATGAGATTGGATTACCTAATTCAGTTTTAACA…
459099	460152	-	peg.400	mfl399	1053	4499	2308	3974	6146	10674	1056	4776.17	3385.64	654.807	346.562	554.781	811.941	1353.28	164.941	647.719	414.065	339.097	0.0742466	0.251768	0.0724975	0.000177256	5.2273e-25	0.314795	Phenylalanyl-tRNA_synthetase_alpha_chain_(EC_6.1.1.20)	pheS	ATGTTAAAAAAAATTAATAAGATTAAAGATCAATTTATATCTGATTTAAATAAAGTAAAAACAATTGAAGAAGCTGAAAAATTGAAAAAGTCTTTATTAGGTAAAGAATCAGAATTAAGTGAAATTTTGAAATCTTTAAAAGATTCTGATACTAATGATAAACAAGCTATTGGAATTGCCAGTCATGAGTTAAGAACATTTATTGCATCAACAATTGATGAATTTGTAGCAAGAATTAAAAAAGAAGCGCTTGATGCAAAATTAGCTAGTGAAAAAATTGACGTTTCACTAACAGGTACATTAGCAAGATTTGGAACTAAACACCCTCTTAATATTGTTGTTGAAGAGATTACACAAATCTTTACAGAAATTGGTTTTGATGTATTAAATGGAAATGAT…
460167	460788	-	peg.401	mfl400	621	0	0	394	573	537	0	250.667	281.045	0	0	93.2667	128.358	115.444	0	56.1782	62.5555	199.724	0.00643958	0.0128614	0.00370347	9.05499e-06	4.53376e-26	0.0273029	hypothetical_protein	PolC superfamily	ATGGAAGTAAAACAATCTATTATTAATCACTTTCAAGAAGCAAGAATTAAAAAAGATCAAACTGTAAAAGTTTTTGAAATAAATTTTACATGAGAGTATACAAATCTATTTGATATCATTTCAAAACCAATATTTTTGAAGTACTTAAATATGAAATATAAGAAAGAATTTATTAAAAAAACTGTGATTAATTTCAATGAAACAATCGATTATTTAAGAAATTTCAATAAAGAGGTCGAACAAACAATTTGAGACTACCTAATTCAAACTAATAATGATAAAATTATTTACAATATATATGAAGAATTTTTAGCTTTTATATATAGTTCAACAAAAGCTTTTATTAATGATGTTTTGATTGAACAGATTATCTTTTGGAACGAAGGTATTGAAATTAAA…
460795	465022	-	peg.402	mfl401	4227	14958	8150	17256	19647	13573	13329	14485.5	3920.43	542.334	304.859	600.108	646.583	428.681	518.63	506.866	123.718	1354.01	0.0581009	0.786689	0.22653	0.000553865	4.09057e-25	0.24634	Alternative_splicing_could_exist._2_probable_transmembrane_helices_predicted_by_TMHMM2.0_at_aa_297-319_and_339-361	FtsX	ATGAATAAAATAATGAAAAGTTATCTAAAAACTTTTTTTAAAAACTGATTATCAACTTTATTCATGATAATTTTTATTGTTACATTAGCTGCATCAGTCATTGGGATGTTAGCAACACCTTTACAAATATATTCAAAAATGAATTCAGCACAACAACAAAATGTAGCTTATAATTCAAATTTTTCTTCTGCTAGTGAAGATATGCTTTACAGTGAGGAATTTATAACTAAGTATGCAAAAGATTATTTAGATCCTAAATTTATAGAATTTTTAAATGCAAAATTATGAACTGATTCAACAAATAAAAAAGATAAAGATTATTATTTAAATTGAAATAATTTTAATTCTGAGGAAAAAGAAAGAATAACATTACAAGTCAATTCATCTTTAAGAAGATAT…
470173	470854	-	peg.403	mfl402	681	1645	3080	1062	6	5815	378	1997.67	2160.25	370.207	715.118	229.245	1.22564	1139.97	91.2929	424.509	430.724	219.455	0.0486605	0.106788	0.0307499	7.51835e-05	3.42592e-25	0.206314	ThiJ/PfpI_family_protein	GATase1_Hsp31_like	GTGAAAAAGATACTTATTGTATTAACTAATACAAACCAATATGGTAATTACAAGGAAAAAACTGGATTGTGGCTTGGTGAAGCAACCGAATTTATCAATTTTTTAAAAAACACTGATATTAAATTTGAATTTACTTTCATCAGCCCTAAGGGAGGAAAAGTTCCTGTAGATCCAAGAAGCTTAAAATTTGCAAGTGAGGAAGATATTAAACTTTATAAAGATAAATGATTTGTTGATAAAGCGTTAACTAATTCATTAAAACCAAGTGATATAAAAGACGAGGAATATGATTGTATATATTTCACAGGTGGTCACGGAGTAATGTGAGATTTTACAAATAACAAAGAAATTCACGACATAGCTTTAAAAATTTATGAAAAAAATAAAATAGTATCTTCA…
470876	472109	-	peg.404	mfl403	1233	4358	1508	5023	4612	1599	2874	3329	1555.03	541.689	193.38	598.855	520.339	173.131	383.368	401.794	183.586	396.749	0.0460567	0.182729	0.0526175	0.00012865	3.2426e-25	0.195274	ATPase,_AAA_family	PRK13342	ATGAATACACCATTAGCATATTTATTAAGACCAAAGACAACATCTGAAATTATAGGTCAAGAGAATCTATTAAAAGAAGATGGTTTAATTAAAAAAATGATAAGTAATAATTTTTGTAGATCATTAATCTTTTATGGGCCAAGTGGGGTTGGTAAAACTTCATTTGCTATAGCATTAGCTAATGATCTTAATATTGAATATGATTTGTTTAATGCAAGTTATGATAAAAAAGAAAATCTAACTAAAATTATTGATAAAGCTATAAATAAAGAAAGATTTATTTTAATAATTGATGAAATACATAGATTAAATCGTGACAAGCAAGATATATTATTGAACTTTATGGAGAGTGGGAACGTATATTTATTTGCAACAACTACAGAGAATCCATTTTTTACA…
472160	474524	-	peg.405	mfl404	2364	10431	15287	16894	19451	3810	21000	14478.8	6386.6	676.245	1022.47	1050.53	1144.6	215.163	1461.05	928.342	430.467	762.155	0.106414	0.811037	0.233541	0.000571007	7.49201e-25	0.451179	ATP-dependent_protease_La_(EC_3.4.21.53)_Type_I	Lon superfamily	ATGAGTAAAAAAATAAAACTACCTATTTTCCAAATAAGAGGTTCATTTATTGTTCCTGGAATTAAAGAGAATTTAGAAGTTGGAAGAAAAAACACATTAGCGAGCGTTAATTATGCGATTAAAAATTCAAATAATCAAATGATCGCAATACCACAGATTGATGCATCTGTTGAAAAACCTGAATTTTCAGATTTACATGAATTTGGAATTTTAATTGATTTTGAAGTAATCAAAGAATGAAAAGATAATTCATTAACTATTAGCACAAACCCTATTCAAAGATGTAAAGTAATTAGCTTTTTTGAAAATGAAGATCAAGTGCCATATGCGGAAGTTGAATTAATTGAATCAATTAATGATTTTAGTGATGAAGAGTTAAAAGAATTAATTGAAAAAATC…
474633	475914	-	peg.406	mfl405	1281	29002	8007	10792	18572	11648	21660	16613.5	7942.24	3469.8	988.313	1238.44	2016.83	1213.93	2781.01	1951.39	997.775	412.823	0.223683	0.923414	0.2659	0.000650125	1.57483e-24	0.948385	Cell_division_trigger_factor_(EC_5.2.1.8)	tig	ATGAAATTCACAGAATTAAAAATTATTGAACAAGGTCAAGGTAAATGAACTGTTACTATTGATGGAACAGAATGAACAGAAACTTTAAAAAAAGCAAAAAACAGAGTTCTTGCTAACTTAGAAGTTCCTGGATTTAGAAAAGGAAAAATTCCTGCTGCTCAAGCTGAAAAATATGTAACTCCTTCAAAAATTTATAATGAAGCTTATAGAATGATGGTTTCACCTGCTTTTGACTTTGCAAGAGCTCAAGAAGTTAAAGTTGAACCAATGAACTCACCAGAACCAATTCCAGCAAAAGTAAGTGAAAAAGAATTAGTTATTGAATTCTTATTTGACTTAAAACCTGAAATTAAATTAGGTGATTACAAAAACATTAAAACAGTTAAAAAAGAAACTGTT…
475933	476233	-	peg.407	mfl406	300	613	3704	1367	470	50	2919	1520.5	1472.18	313.159	1952.2	669.837	217.94	22.2505	1600.31	795.95	795.689	96.6534	0.0912379	0.0881845	0.025393	6.20859e-05	6.42356e-25	0.386836	SSU_ribosomal_protein_S20p		ATGTATATTTCAATAGAAAGAAATAATCGTGGAGCATTAGAGATTGAAGTTAATGCTTTAAATAAGTTAATTCAAAATACAATCTTAATGCGTTCAAACTCAGATTTGAATAATGTAGACAATATTGAAGTATTAACAGACTTATACCACGATAACTTGCTTTACGTTTTAATTAAAATTGATTTAAAAAACAAAAAACAAATGTTAGAAGAAAATCAAATTAATAAAATTGTTGAAGAAATAATTGTAAAAACATTAAGCATAAAGCCTAAAAATATAGCTGTTGCTTATAAGAGATAG
476264	476822	-	peg.408	mfl407	558	8509	5032	8198	10312	1152	13090	7715.5	4165.82	2337.06	1425.87	2159.71	2570.81	275.619	3858.32	2104.56	1196.31	180.403	0.241241	0.435207	0.125319	0.000306405	1.69845e-24	1.02283	Translation_elongation_factor_P	efp	ATGTCAGTAAATGATTTACGTCCTGGAACAACATTTATATACGAAGGTAATTTATTTGTTGTTATTGAACAGTCTTTCTCAAAAACAGGAAGACAACAAGGAAAAGTTAGTGTAAAAGCTAAAAACTTAAGAACTGGATCAAGAGTTGAAATAACTTTCACTGGTGGAGAAAAAGTTGAAAAAGCAATGATTGAAAGAAAAGATATGCAATATTTATACAATGATGGTACAGATGCATACTTAATGGATACAGATACTTATGAACAAATTCAAATACCAATGACTAGATTAGAATGAGAAAGTAAATTCTTAACAGATGGATTAATGATTAAAATGACTGAATATGATGGAGAAGTTTTAGGGATTTCTTTACCAGATAAAGTTGAATTAGAAGTTACT…
476883	477321	-	peg.409	mfl408	438	5	0	742	3	0	951	283.5	441.082	1.74953	0	249.03	0.952813	0	357.107	101.473	159.853	140.158	0.0116317	0.0163027	0.00469441	1.14778e-05	8.18921e-26	0.0493166	unknown_transmembrane_protein	ECF_trnsprt superfamily	ATGCTATTTACTGCTGATGGTGTTGCTATTCAATTTACAACAGGAGTTTATTTAACATTCTGTTATTTAGTACCAGGATATGGAATGTTAGTTTCTGGGATTGTGTATGGAGCAATAATGGATTTAGCTTTAAATTCTGTTATTACAATGGGTATAACTATTGCAATAAATATTTTAATGTTTTTAATTATGAAGTTTGGTTCAAAAATATTTACTAAACATATTGCAGTAATTTTAGCGGCTAGCTTAGTATTTTTATATATACCATTTTTATATTATGTTGTTTGAAATACACTACAAATTTCAACAAGAAATGGTCTAGCTGTAAAAGAAGCTATTGTTGATAGCATTCAATGAATTATTTCAATTATAGTTTTTGAAGTAATGTTTTTAGCTTTA…
477394	478336	-	peg.410	mfl409	942	1	1826	3575	771	1845	3448	1911	1420.6	0.162695	306.495	557.888	113.858	261.478	602.017	306.983	238.12	303.36	0.0351888	0.106749	0.0307386	7.5156e-05	2.47745e-25	0.149196	Methionyl-tRNA_formyltransferase_(EC_2.1.2.9)	fmt	ATGGAAAAAATTAAAGTTATATTTTGTGGCACTCCACAAATTGGGGCTGACATTTTAACAACATTAACTGAAATGGAAAATGTTGAAGTAGTATTAGTTATTTCTCAACCTGACAGACCTGTTGGCAGAAAAAAAGAATTGAAACCAACTCCTGTTAAAGAAATTGCTTTAAAAAATAATTTAAAAATAATTCAGCCAGTTAAAATTTCTGAAGCTTATGAAGAAATTGCTCAAATCGAAAGTGATTTTATTGTTACATGTGCTTATGGTCAATTTGTACCAACAAAAATATTGGATCTGCCAAAAATTGATTCAATTAATGTTCATGGAAGTTTGTTACCAAAATATCGTGGTGGTGCACCTATTCAGTATGCTATTAAAAATGGTGATTCTAAAACT…
478322	480452	-	peg.411	mfl410	2130	11	46	4373	4346	12188	4101	4177.5	4442.29	0.791477	3.4147	301.802	283.838	763.912	316.667	278.404	279.445	685.741	0.0319128	0.218839	0.0630155	0.000154073	2.24681e-25	0.135306	FIG00833898:_hypothetical_protein	DUF2779	ATGTTTAAATTAAAAGCTAAAGTTAATAAAGAAACATTTAAATTATCCATGAAAGAATGCGTTAAAAAAGCATGAATATGAGATAACAAAGAAAATTTTGCAAGTGCTGTTAATTGAAAAAAAGACAGAATACTTGAGATTGATGCTGATGCTAATTTTGATGATGAAAATGAATTTTCTGATTCAGCAGAATCAATTGATATATTTTCTGCATATTTAAACATTGAATCACTTAATGAAAATGAGAAAGAAGAGTTTCTTAAAAAATGAAACTCTGCATGAGATTCTGAAACTGGTTTTGACCCTGAATTATTTGCTGGAGAAACTATTGAAGATGGTAATGCATTTGGTGAGAAAGTTAGAGAATATTTTGACATGAAAAATATCATTGCTAATGAT…
480402	480534	+	peg.412	-	132	0	0	4	0	0	6	1.66667	2.65832	0	0	4.45459	0	0	7.47601	1.98843	3.22524	41.8963	0.00022793	9.54941e-05	2.74978e-05	6.72322e-08	1.60473e-27	0.00096639	hypothetical_protein		ATGGATAATTTAAATGTTTCTTTATTAACTTTAGCTTTTAATTTAAACATGCTTAATCTCCTTATAAAACTTTTTATTATTAATATTTTATCAACTTTAAATGTGTTATTAAAAAATAACTTGCATTTATAA
480559	481177	-	peg.413	mfl411	618	5844	3914	9939	2595	1056	6220	4928	3133.11	1449.26	1001.4	2364.16	584.13	228.121	1655.37	1213.74	772.904	200.003	0.139128	0.278261	0.080126	0.000195908	9.79526e-25	0.589884	Hypothetical_transmembrane_protein	WASH_WAHD superfamily	ATGGGTAATAGTGCAGGATTAATAATTCTTTTAGTTATGCTTGTTGTTGTTGTAGGTTTTGTAATTATTACAACAATTACTGGTAAAAAAGCTGCTAAAAAAGAAAAAGAACAAAGGTATAAAGCAGTTAGAAATGAAATTAAAGCATTTTTAGCTAAATCAGATAACAGAAAAAACATTAGAGTTGAATTTGAAAAGGTTTATTCAAGAAAAGGCCCTGAATATAAATATCGTGACGTATTTGATGTTGTTGTTGAATTAATTGAACCTAAAACTCAAAAGTCAATCGAAAGAAGAGCTTATGAAGTTGAAGGTATAACAACTAAAATTGATAAAAAAAACTATGCAACAAAATGAGTTGTTAATACAATTTTAGATTTAAACGAAACAGAACAAAGA…
481234	482359	-	peg.414	mfl412	1125	531	6	1218	1237	1352	1887	1038.5	665.352	72.3382	0.843281	159.154	152.96	160.441	275.875	136.935	93.0601	362.444	0.0156966	0.0568912	0.016382	4.0054e-05	1.10511e-25	0.0665512	tRNA-specific_2-thiouridylase_MnmA	mnmA	ATGAAAAAGAAAGTTATCGTAGGTTTAAGTGGCGGTGTTGATTCATCAGTTGCTGCTTATTTATTAATTCAACAAGGCTATGAAGTTGAAGGATTATTTATGCGAAACTGAGATTCCTCAGCAAATAATGATATTTTAGGAAATCAAGAAATTGATAATGATGTATGTCCTCAAGAACAAGACTATTTAGATGCATTAGAAGTTGCAAATAAATTAGGAATAAAATTGCATAGAATTGATTTTGTTCAAGAATATTGAGAATACGTTTTTGAATACTTTATTAAAGAATATAAAAAAGGAAGAACTCCAAATCCAGATATTTTATGCAACAAGTATATTAAATTTGACAAGTTTTTAAATCATGCAATAAATGAATTAAAAGCAGATTACATTGCAATG…
482429	483788	-	peg.415	mfl413	1359	5	3	5	2	1	2	3	1.67332	0.563866	0.34904	0.540845	0.204725	0.0982361	0.242049	0.333127	0.187934	435.407	3.81856e-05	0.000166263	4.78759e-05	1.17056e-07	2.68844e-28	0.000161902	Xanthine/uracil/thiamine/ascorbate_permease_family_protein	AzgA	ATGAAGAAAGAAATCATTGGTGGTATTACAACATTTTTATCATTGATGTACATACTTACAGTAAACCCTGGATTAGTTTCAGGAACACCTTCAATTAATACTGGTGCTGGAAATATGAATTACTTTGGTATATTTTTTGCAACAGCATTGGTTTCTGGTATATGTTGTATAATTATGGGTTTATTTGCTAATATACCTGTAGCAATGTCAACATCAATGGGAATGAATGCATTGGTTAGTGTAAACATTGGAATTAGTGGTGGTTTAGGCTTTGAAGGTGCAATGATTGTTACAATGTTATCATCTGTAGTGTTTGTAACAGTTTCACTTACGCCTTTAAGATCATTCATTATTAAATCAATTCCAAAAGGAATCGTATTAGCTATTGGTATTGGTATT…
484208	485333	-	peg.416	mfl414	1125	9856	12853	11933	8580	9083	6779	9847.33	2235.58	1342.68	1806.45	1559.26	1060.95	1077.87	991.073	1306.38	324.717	362.85	0.149748	0.543359	0.156462	0.000382549	1.05429e-24	0.634909	Chaperone_protein_DnaJ	PRK14296	ATGGCAAAAAGAGATTATTATGAAGTTTTAGGTGTTTCTAAAACTTCAACAGAACAAGAAATAAAAAGCGCATACAGAAAACTTGCTAAAAAGTATCACCCCGATATGAATAAAGAGAGCGGTGCTGAAGAAAAATTTAAAGAAGTTAATGAAGCTGCAAGCGTTTTACTTGACGCTGATAAAAAAGCTAAATATGATCAATTTGGTCATGCAGCTTTTGATGGTAGTTCAGGTTTTGGTGGATCAGGCTTTGGTGGATTTGAAGATTTCTTCTCAAACATGGGTGGAGGAATGGACTTTGGTGACATATTCTCTGATTTATTCGGTGGGGGAAGAAGCGGGCGTTCTTCTAGAAGAGGACCTTCAAAAGGTCAAGACATTGGATTAGAAGCAACACTA…
485387	487166	-	peg.417	mfl415	1779	8462	15692	21008	19725	14785	18567	16373.2	4540.97	728.992	1394.69	1735.92	1542.42	1109.52	1716.56	1371.35	390.658	574.584	0.157195	0.903214	0.260084	0.000635904	1.10672e-24	0.666484	Chaperone_protein_DnaK	dnaK	ATGGCAAAAGAAAGAATTATAGGAATAGACTTAGGTACAACTAACTCAGTTGTTTCAATTATGGAAGGTGGGCAACCAATCATTTTAGAAAACCCTGAAGGACAAAGAACAACACCTTCTGTTGTAGCATTTAAAAACGAAGATATTATTGTTGGGGGAGCTGCAAAACGTCAAGCAGTTACAAATCCAAACGTAGTTATATCTGTTAAATCAAAAATGGGTACAAATGAAAAAATTGATATAAATGGTAAAAAATATACACCGGAACAAATTTCAGCTGAAATTTTAAGATACATGAAAAAATATGCAGAAGAAAAAGTTGGAGAAAAAATTACTAAAGCAGTTATTACTGTTCCTGCTTACTTTAATGATTCACAACGTAAAGCAACAAAAGATGCA…
487187	487751	-	peg.418	mfl416	564	232	82	2244	595	173	2930	1042.67	1228.17	63.0426	22.9884	584.878	146.757	40.9503	854.439	285.509	349.506	182.83	0.0327273	0.0598353	0.0172298	4.21268e-05	2.30415e-25	0.138759	Heat_shock_protein_GrpE	GrpE	ATGAATAACGAAAAAGAATTAAAAAAAGAAGAAACTTCAGTTGAGAATAAAGAGAAAAAAGTTGCAACTGAAGAAATCAAAAAAGAGAAAAAAGATTATAAAAAAATAATTCAAGATCTTGAAAAGCAAATTGAGAGTTGTCAAAAAGAAATTGAATTTCAAAAAAGTTTAAGAAATGCTGATATTGCAAATCTTACAAAAAAAAGAAATGAACAAGAAGCTTTAGTTAGAAAATATGGTTCAAGCAATTTAGCTGAGGACTTAATAAAACCAATTGACTTACTAAAAAAAGTGGTTGAGACACCTACAGATATTCCAGAGTTACAAAATTATTTGATGGGATTTAAAATGATCATTAGTCAAATTGAAAATGCATTTGAAACTAACGGAATAAAAGCA…
487743	488772	-	peg.419	mfl417	1029	3767	2487	2861	10995	3618	6353	5013.5	3227.7	561.055	382.15	408.719	1486.42	469.4	1015.44	720.531	441.312	331.081	0.0825928	0.273449	0.0787405	0.000192521	5.81491e-25	0.350182	Heat-inducible_transcription_repressor_HrcA	hrcA	ATGTTAAGCGAAAGACAAGCTAAAATTTTAAAAGTAATTGTTTCAGAATATATTAAGACTAACCAAGCTGTTAGTTCTAAAAGAATTCAAGAATTACTTAACATAAAAGTTTCAAGTGCAACTATCAGAAATGATTCAGCAGCACTTGAAGAAATGAATTTTTTAGAGAAGCAACACACATCATCTGGGAGAGTTCCTTCAACAAAGGGATACAGATATTATGTTGATCACTTAATGGAATTTGATGATTATAATGAAAGTTTAAAAGAAAACTTAAAATCAATTTTATTTCAACGCGGAACAAAAATTGAAAATGTTTTAGAACAAGCAAGTCAAATAATTAGTGAAATGACTAAAATGACAGCAATTGTGACAAAGCAAAATTTAAATAGTGAACTA…
488826	490962	-	peg.420	mfl418	2136	7677	5152	3914	4581	10754	8550	6771.33	2661.94	550.828	381.372	269.365	298.346	672.139	658.351	471.733	179.123	689.65	0.0540737	0.372919	0.107383	0.000262552	3.80704e-25	0.229265	ClpB_protein	ClpB_D2-small superfamily	ATGGAATTTCAACAAAAAGGTGAAGAAATTAACGCATTAGAAAAGTACACACGTGATTTAACTCAAAGTGCTAAGGATGGAAAAATTGATCCTATTATTGGTAGAGAAGAAGAAATATTGAGAGTTATTAGAATTCTTTCAAGAAAAACAAAAAACAATCCTGTTTTAATTGGAGAACCCGGAGTTGGTAAAACTGCAGTAGTTGAAGGATTAGCTCAAAGAATAGTTAAAGGTGATGTGCCTTCAATTTTAAAAGGAAAAAGAATTTTAGAATTAGATATGGGAAGCTTAATGGCTGGTGCTATGTATCTTGGGGACTATGAGTCTAGGGTAAAAGCAATTGTTAATGAAATCAAAAAATCAGAAGGTGAAATAATTTTATTCATTGACGAACTTCAT…
491074	491941	-	peg.421	mfl419	867	8769	5594	9401	3651	16670	3861	7991	4889.92	1550.09	1020.18	1593.96	585.805	2566.89	732.442	1341.56	728.573	279.379	0.15378	0.429629	0.123713	0.000302479	1.08268e-24	0.652006	Thymidylate_synthase_(EC_2.1.1.45)	Thymidylat_synt	ATGAAACAATATTTAGAATTAGTTAATGAAATTTTAAAAGATGGAGAAAAAAGAGAAGATCGTACAAACACAGGAACAATATCTAAGTTTGGTGTACAAAAAAGATATGATTTACGTGAAGGTTTTCCATTACTAACAACTAAAAAAGTTTTTTATAAAGCAATCTTTCATGAGATGTTATGGTTTATAAAAGGTGATACCAATATTAAATACTTGGTTGAGAATAATGTAAAAATTTGAAATGAATGACCATATGAAAATTTTAAAAAATCATCTGAGTTCAATAATGAGACTTTACAAGAGTTTGTTGAAAGATTAAAGAATGATAATGAGTTCTGTAATAAATGAGGAGATTTAGGACCTGTTTATGGAAAACAATGAAGAGACTTTGGTGGAATT…
491999	492947	-	peg.422	mfl420	948	0	0	0	0	0	4	0.666667	1.63299	0	0	0	0	0	0.693976	0.115663	0.283314	304.777	1.32581e-05	4.04078e-05	1.16355e-05	2.84489e-08	9.33433e-29	5.62127e-05	Holliday_junction_DNA_helicase_RuvB	ruvB	ATGAGTAATGATTTTAGACCTAGTAAGTGGAGTGAATACATAGGACAAGAAAAGGTCATTAAGAATTTAAAAATATGTATAGAATCATCAATCAAACAAAATAAAGTTTTAGATCCAATAATTTTCTCAGGACCAAGTGGAATGGGTAAAACAAGCTTAGCTTATTTATTAAGCAAAATATTAAAAACTAAAATTCATATTGTTAATGGGCCTAGTTTACAAAGACCAAGTGATTTGATTTCAGTTCTAACAAGTATAAAAGAAAATCAAATTCTTTTTATTGATGAAGTTCATTCAGTTAGCAAAGATATCATGGAAGTGTTATATCCGGTTTTAGAAGAAAATAAACTTAGTATTATTATTGGAAAAGAATATAATTCTAAAATAGTTAATATAAAG…
492939	493488	-	peg.423	mfl421	549	0	0	0	0	0	0	0	0	0	0	0	0	0	0	0	0	176.779	0	0	0	0	0	0	Holliday_junction_DNA_helicase_RuvA	RuvA_N superfamily	ATGAAGGATTATTTAGTTTGTGATATTAATTCAAAGGATGATAATTATTTATATGTTGAGTATCAGAATAAAGGAGAATACTTTTCTTATTTAACAAAAGATAATTTTAAAAATGAAAAAAACATTAAATTGTTTATTGTTGATCATAATACTGAATTTGAAAATGTTGAAATAGTTTTCAGATCAAGAGATGAAAGAAACCTTTTTAAAGAATTGGTGAAAATTAAAACAGTAGGACTTAAAACTTCTTTTTATTTATTAAATAATTTTTCATTTGAAGAATTTATAAAAATGATTGAAGAATATGATATTGAGAAATTAGCTAAATTAAAAGGGATTGGCAATTATACAGCTAAACTAATAATTGAAGAATTGCAAAAGCATTTTTTCAAAAACAAA…
493557	495390	-	peg.424	mfl422	1833	13798	5843	10175	12366	20593	13039	12635.7	4839.44	1153.66	504.019	816.007	938.485	1499.85	1169.97	1013.67	342.013	587.757	0.116194	0.682939	0.196654	0.00048082	8.1806e-25	0.492647	Lipid_A_export_ATP-binding/permease_protein_MsbA	ABC_MTABC3_MDL1_MDL2;MdlB	ATGAAAAAGAAAAAAGAAATTTCTAACAGTCGAGCATTTTTATATTTATTTTTTAAATATTATAAACAAGACTTTAAGAAAAACTGATGAGTAATTCCTAACTTTATATTTTGAGCTTCTATGTTGTTCTTAGCACCATTGCTAACAAACCAAATAAACTTAGCTTTAAGTTTAACTGATGCAGAAAAAGCTGCTTCAAGTGGTTTTTGATTAATTAGATTTTGAGGTTTAGAGACAACAGAATTAATTATTATCTCAGTAGCTTTATTATTATTTAACTTATTTAACTCATTTTTATTTAATTGATGATCAAATACTTTTGCAAAACAAATTGAAACTCATTTAAGAAATGAAATTTTAGAAAAATTAATTAGACAAGATATTTCTTATTATTCAGAT…
495400	497245	-	peg.425	mfl423	1845	3042	5949	1249	6946	24	1742	3158.67	2743.11	252.69	509.825	99.5149	523.72	1.73662	155.29	257.129	216.972	592.564	0.0294742	0.174653	0.050292	0.000122964	2.07512e-25	0.124966	Lipid_A_export_ATP-binding/permease_protein_MsbA	ABC_MTABC3_MDL1_MDL2;MdlB	ATGAAGACAAATAAAAAAACATCACAAAATGCAGAATTCTTTAAAATAATTTCTAAGTATTATTTAAAATATTGATGAATAACAATTATTCTAGCATTAACAATATTATCTTTCTGTTTAACTAGAGCTTCAATACCACTTTTAACACAACAAATTACATTGGCTATTAAAAGTGAAAATAAAGTAGTTTTAAATGATGCAGAACAAGCTCTTTTTTGAGGATGAAGTTCTACAACTATTATTATTGTTGCTGTAGTTATGATTTTAATTGATGCAATAGGAACTTTTATTTTTAACTATTTCTCATATATTTTAGGAAGAAAAATTGAAATTGATTTAAGAAATAAAATTCTTGAAAAATTGGTAAGACAAGATATTTCATATTACTCAGATAAAAAA…
497366	498116	-	peg.426	mfl424	750	0	13	1090	101	1015	930	524.833	536.823	0	2.74066	213.642	18.7336	180.674	203.946	103.289	106.044	240.77	0.0118398	0.0285068	0.00820862	2.00701e-05	8.33577e-26	0.0501992	hypothetical_protein	RpiR	ATGTTTCAAAGTATAAAAGAAAAGTTAACTGTTATTTATAATAACAACGAGAGTAATACACATAAATTAATTGCTAAATATTTACTTGATTGTTTGGAAGAAAATAAAACCCCAACTAGTAAAGAATGCTCTGAAGTATGTTTTATTTCTGAATCAGCGTTAACATCATTTTCTAAAAAATATGGTTATAACGGTTTTAGAGAAATAGCTATTAGAATAAAAGTTGAAAGAGAATATTACAAAGATTTTGAAAAGCAAAAACTTTCTGCCAAGCCATCTACCTTATTTAATCAAGTTGTTCAAAATATAAAACAAATTGATGTCCAAGAAGATGAAATAAGTTTGTTGGTAAGTTTGTTAAAAGAATGTGGAAGAACATTTTTATTTAGTTCTTATGAA…
498235	499594	+	peg.427	mfl425	1359	3	4497	6	1	2	27	756	1832.73	0.33832	523.211	0.649013	0.102363	0.196472	3.26766	87.9609	213.232	437.449	0.0100828	0.0441069	0.0127007	3.10533e-05	7.09872e-26	0.0427495	Beta-glucosidase_(EC_3.2.1.21)	BglB	ATGTTAAAATTTCCTAAAAATTTTCACATCGGTGCTTCAATGAGTGCTATGCAAACAGAAGGAAAAGGAATTACTGAAATAGGTGATTTAACTTTTGATGCATATTTCAAAGAAAATCCGGAATTGTTTTACCATGGTGTTGGGCCAGATCTGACAAGTGATATTACAAGACACTATAAAGATGATATTGAAAAATTTAAATACATCGGATTAGATTCAGTTAGAACAGGTTTTTCTTGAGCTAGATTATTTCCAGATGGTATTAATCTAAACAAAGAAGCAGTAAAGTTCTATCATGACTATATCGATGAGTATTTAAAAAATGATATTGAAATTATTATGACTTTATTTCACTTTGACATGCCTTTATGAGCACATGAATTAGGTGGTTGAGAGAGC…
499597	501229	+	peg.428	mfl426	1632	5	2340	8	33	8	7	400.167	950.378	0.469543	226.709	0.720596	2.8129	0.654425	0.705457	38.6787	92.12	523.694	0.00443365	0.0232188	0.00668593	1.63471e-05	3.12149e-26	0.0187981	PTS_system,_trehalose-specific_IIB_component_(EC_2.7.1.69)_/_PTS_system,_trehalose-specific_IIC_component_(EC_2.7.1.69)	PTS_IIB_glc superfamily	ATGGCTACAAAAAGTCAAATATACAAAAATGTTGAAAAATTATTTTTAAGTCTTGGTGGACATGAAAATATTCAATATTTCACTCACTGTATGACTAGAATGCGTTTTCATTTGCATGATTGAGATAAAGCAAATGAAAATGAAATTAAAGATGGTGGTTATGCTGTTGGTGTTAACAAAAATAAAAGCAACGGTGAATTCCAAGTTATTATAGGTCCTGAAGTTGAAAGTTTTTACAATGCTTTTTGCGAAGTTAATGGATATGATGAAGATGGAAAAACATTAATTGTTAAAAATGATAAACCAAATTTAACAGAGAAACAAAATAAAGAAATTGTTGATATGAAAAATAGATTTAGAGTTAAAGGTTCATTTAACAAAGCCCTTTCTTTTATCTCA…
501264	502704	-	peg.429	mfl427	1440	5300	7919	6799	974	7847	532	4895.17	3348.38	564.078	869.524	694.072	94.0929	727.498	60.7633	501.671	342.854	464.686	0.0575054	0.26722	0.0769468	0.000188135	4.04864e-25	0.243815	hypothetical_protein	DUF2130 superfamily;PheS superfamily	ATGAGCGATATACTTTTTCGTTGCCCCAAATGTGGCGAAGAAATCACAAAAGATTCTTTTAAGAATCATAATTCAAACTGAACAGTTATTGAAAACTATTTAAGTGAATTAAAACAAAAGCAAGAGAATGAAATTCGAGTGCAACTTAAAAATGAATTAATAGCACAAATGAATGATAAACAGATTGCTGAAATTAGTTTAGTTAAACAAGAAATGCTAAATAACTTTAATAAACAATTAGAAAGCTTAAATATTTCAATTAATGAAAAAGATAATTTAATTAATAAATTAAATGAACAAAAGGCATTAGAAATAGATAAAGAAAGAAATGCTGTTATTAATGAGTTTAATGAAAAAATTAAAACATATGAATTGAACATTCAAAAACAACAAAATATG…
502912	503728	-	peg.430	mfl428	816	0	0	730	1	0	1027	293	463.149	0	0	131.509	0.170479	0	207.001	56.4467	90.5833	261.772	0.00647036	0.0169376	0.00487723	1.19248e-05	4.55543e-26	0.0274334	SSU_ribosomal_protein_S6p_/_hypothetical_protein	Bac_DNA_binding	ATGAAATTAATTAATAAAAATAATCTTAAAATATCAATTATTTTTCTATTGATTATTCTTTTTACTACTTTATTGATCATTTTTAAATTATTAAATAATGTTTATAATGGAAATCAAGAATGAAGTGAGGTAATTTCATCTGGATTTAACTCACAAGTTGTATCTAAATGATTTGAAAATACTAATCATTTTTTACAAGGTCCTATTGGTTTTTATTCTATGTTTCAATCTAAACTATATGTTGATTCAACTTTCTTAACTCCTATATTTTTAGATGCATTTATAAATTGAATGTATGTGATTATCCTAATAATTTTGTTAACTATACTTGTTTTACAGTTTTGATTTAAAAAACAAACAATAAAAACAAATGAAACTATAGTTCAAAAAAATAAAAGT…
503731	507511	-	peg.431	mfl429	3780	6767	6804	9260	6846	14	3025	5452.67	3330.57	274.366	284.607	360.115	251.945	0.494455	131.621	217.191	129.405	1216.18	0.0248962	0.302783	0.0871872	0.000213173	1.7528e-25	0.105556	hypothetical_protein		ATGAAGTTTTTATTATCATTTTTAACGGCTTTGACTATTGGTCAAGGTTCATTTAATATTGTTGAATTGGCTAATTTTTCAATCAATTCAAATAAAAATTATGAAATATTAGAGTATGAGGCAATGAATAGAGCAGCTTTAACATTTGGCACAAAAGTAAGACAATCCTATTTTGATCAAAAAGATGGCATTACTACATGAACAGGAAATTATACAGATCCAAATAATAAGAAAGTAAAAGTACAAGGTTTATCAAAAACTAAAATGAACTCACAAATGAGTGGTCCAACAAAAGAAGTTGCCTACGTCTACAAAGCAGGCACTAATAAGAATACAACACCACTTGATGTTTCAGGAAAAACAATATTCTATGGAGATGATAAAATATCTTATTATTTT…
507620	509063	-	peg.432	mfl430	1443	5610	0	1470	0	580	1	1276.83	2199.44	595.83	0	149.752	0	53.6602	0.113979	133.226	234.018	464.825	0.0152714	0.0709851	0.0204404	4.99768e-05	1.07518e-25	0.0647486	6-phospho-beta-glucosidase_(EC_3.2.1.86)	BglB	ATGGAAAAATTAAGTAAAGATATAATGTTGGGAACTTCAATATCAGCTAATCAAGCAGAAGGTTCATGAAATATTAATGGTAAAGGTTTATCAATAGCTGAAATGCGTAGATATAATCCATCTTTGGATCAAAAAGATATTAATACTGAAAGAAAAATGACTGAAGATAAAATAAAAGAAGCTTTAGACCCTAATTCAAAATTTTATTATCCTAAAAAAAATGGAATAGATTTTTTCAAACATTTTAAAGAAGATATTAAACTATTAGCTGAAATGAATAACGATTGTTTTAGAACATCAATTGCATGAACAAGGATTTTTCCTAATGGAGATGAAACAGACCCAAATGAAGAGGGATTAAAATTTTATGATCAACTGATTGATGAATTAATAAAAAAT…
509046	510591	-	peg.433	mfl431	1545	1625	40	40	0	0	2	284.5	656.991	161.195	4.0936	3.80587	0	0	0.212909	28.2178	65.1728	496.288	0.00323454	0.0160527	0.00462242	1.13018e-05	2.27727e-26	0.013714	PTS_system,_trehalose-specific_IIB_component_(EC_2.7.1.69)_/_PTS_system,_trehalose-specific_IIC_component_(EC_2.7.1.69)	PTS_IIB_glc superfamily	ATGAAATTTACAAAAGAAAATATTGTATTTCTTTTAGAAAATGTTGGTGGATCTGAAAATATTGAAAAAATAAGTCACTGTATTTCTAGAATGAGATTTAAACTTGTAGATATTACAAAAGCTAACACTGAGGAAATCAAAAAGCAAAAATGATGTAAAGGTGTTTTAATTGTTGGTGGTGAATATCAAGTTGTTATAGGAACAGAAATTGAAAGTTTTTATAAAATGTTTTTAAAAACAACTGGAATAAATGAAAACGCAAATGATGAGTTAAAAACTAAAAAACAAAAAATGACTTTTATTATGTTTGTTTCATCAATTTTTAGCCCAATAATGATTTTGCTTGTTGTATACGGAATGTGAGAAATGGTAAGAACGCCTTTCTTCTTATCTTCTAAT…
510683	511436	-	peg.434	mfl432	753	147	0	6	1	0	2	26	59.3195	29.9191	0	1.17133	0.184742	0	0.436845	5.28533	12.0759	242.185	0.000605845	0.00146727	0.000422504	1.03302e-06	4.26543e-27	0.0025687	hypothetical_protein	HTH_6 superfamily	ATGAATTCAATATACAAAAAAGTTGACAATTTAAGTAGAGATAATAGAGAGACAACTTTTAAACAAATTGCTCAACAAATACTTAAAGATTTTTCAAAAGGTTTATTTAGAACACAAGATGAGTTAGCTAAAAAATGTTTTGTAAGTAAATCAACAATTACACAATTTGCTAAAATAGCTGAATGCACAGGATTTCGTGAGTTGCAAGTTAGATTGAAAATTGAATATGAAAATAATTTCACAGAAAAAAATGCAAATTACTCGAAACACTTAACTGTTAGAGAATATTATGTTTCATTTGAAAAATGAATTTCAGAAAATTATGATTTTTTAATAGAGTTTGCTAATGATATAAAGAAAAAAGAAGAAGTATTTTTATTTCCAAGTTTTCAAACACAA…
511457	511925	-	peg.435	mfl433	468	296	2	1020	233	0	28	263.167	391.804	96.9329	0.675706	320.388	69.2581	0	9.84022	82.8492	123.089	149.994	0.00949681	0.0142447	0.0041018	1.00289e-05	6.68619e-26	0.0402652	unknown_transmembrane_protein		ATGTTTTCATTTTTATGAACAATTATAGCCGTTTTTATTATTTGAGTAATTTTATTAATATTTTCAAGTCTTAATCGCCATTGAAAAATGAAAAATTTAACTGAAAAACAAACTATTTATTTAGAATATGTAAAGAATGAAAGAAAAGATCGCTATATAAAATTAAACTGAGCTTTATTTATTTCATTAATGTTTGGAATCTTTTTCATGATGATTCAATTAAACTTAACTCCTATTATTGTTGGTGATGTATTTCCTATTCATAATTTAGATTTATATATTGGTTGAGGAATGTATGGAGTTTGAGTCTTCTTAACTATAATAGCTATTTTAAATATTCTATATTCAGGTAGAAATATATGTAATGCAAATATGAAAATGAAAGATTCTATGGATGAA…
512059	512758	+	peg.436	mfl434	699	490	1313	1834	1476	1847	2653	1602.17	714.757	107.435	297.003	385.695	293.744	352.761	624.241	343.48	167.956	222.953	0.0393723	0.0877818	0.0252771	6.18024e-05	2.77199e-25	0.166933	hypothetical_protein		ATGAAAAAAAGATGAAGTTTTTCATGACTTAATCTATTCGGTTTATGTGTTTTTTGATTATTTTTCATTTACGATTTAATTTATTTAACTTTTATTGCTAAAACTTTATTTTTAAGTTTTAATTTTGTGTTTTTATTAATTTTTATTTTACTATTAACATGACTTATTTCTTATATATTACTTATAAAAAGAATTAAAAATAATATAAAAACATATGTTGTGGTTATATTAATTTGTTCAATATTATTATTTATATTTAAAGTACATTACTTATATGAAGCAATTGAATTATTTAATAAATATGATTATCAACTTTCATTGCTAGGTTATTTAAATATATTTATAGGTTTTATTTTCTTTTTTACTAATTCAATTTTAGCAATTGTACTTATTGTAAAA…
512775	513462	+	peg.437	mfl435	687	43	2805	1945	2821	6747	1647	2668	2242.15	9.59262	645.58	416.183	571.225	1311.13	394.302	558.001	429.582	219.686	0.0639624	0.140516	0.0404622	9.893e-05	4.50325e-25	0.271192	hypothetical_protein		ATGAATAGAAAAAAAATAATATTTTTATTACAAATAATTACTGCTTCGCTTGTTTCATTATTTACAATTTTATTTTTGATAGATGGTATTAGACTTGGAGTTACATCTTTTTTTGATCATGAAACTGGTAAAGAAATTATTGTAAGAGAATGGACTTGAATCATACCTTGAATTATGAGTTTATTAACAAGCACAGGTTTTTGAATAATTACATATTTTTATAAAAAAAATATGACTAATACAAATAAAAATAAAAAAATAACTGTTTGATGACTTATTTACCTAATTTGTGGTTTGATCTTATTTTCAATTTTTCAATTATTGGGTATATTCTTATTTCATTATTTCACTATATCATTCTTTTTATCTTGAATTATTTTGGGAATAGTTTTAATAATT…
513670	513859	-	peg.438	mfl436	189	0	0	0	0	0	0	0	0	0	0	0	0	0	0	0	0	60.5659	0	0	0	0	0	0	hypothetical_protein		ATGTTAGTTTGTTTAAAATGTAAAAATGATATTTTGCCAACACATAAGTATATTCAAAATAGTGTAGGTATTTATCACTTGGATTGTTATAATAAAATTCAAAAAATGTTAAAGTATTCTATTTTAGTTGGAATAGTTTTTTCTATTTTAGTTACAATAGCAGTTATTGCTATAGTAGTTGTAGTTTAA
513869	515222	-	peg.439	mfl437	1353	13598	1201	7969	17884	10255	2154	8843.5	6484.6	1540.29	140.352	865.821	1838.77	1011.88	261.843	943.159	674.993	435.385	0.108112	0.470704	0.135541	0.000331397	7.61159e-25	0.458381	Acetylornithine_deacetylase/Succinyl-diaminopimelate_desuccinylase_and_related_deacylases	M20_PepV	ATGGAAATTAACAACAAATTATTATTAGATAAATATTTCACAGAAGCTTTAGAAAAAACTAAAGAATTAATTAGAATACCATCAGTATTAGCAGATCCAATTGGAAATATGCCTTTTGGAAAAGGAGTTAATGATGCATTAGACTATATTTTAAATTTAGGTAATGAATTAGGTTTTGAAACATATCGTGATGAAACTAATAAATATGGGTTTTTAGAATATGGTGAGGGAAAAGAATTATATGTAATCTTATGTCATTTAGATGTAGTTCCTGCTGGAGATATGTCAGAATGAGTTACTAATCCTTTTGAACCAATTGAAAAAGATGGTAAATTAATTGGACGTGGTTCTATTGATGACAAAGGCCCAACAATGATGAATCTATATGCACTTAAATAC…
515232	515976	-	peg.440	mfl438	744	1703	10	3902	633	1278	1963	1581.5	1342.12	350.806	2.12521	770.968	118.356	229.323	433.95	317.588	270.997	239.134	0.0364044	0.0870554	0.0250679	6.1291e-05	2.56304e-25	0.15435	hypothetical_protein	DnaJ superfamily	ATGAGAAATACTAAAAGAACTGTTTTAGTATCAAAATATGACTATTATGAAAGTTTTGAAGAGTTTCCTTTTAACTCAGAGTTTAATAATACAAAAGAATATTTATTAAAAAATAATTTTTCTTTTACAACAACAAATGATGTAATTAAAGAATTAAATGAAGCACAATCAAAAATATTGAATTTTTGATTAGTTGAACAAAAAAAACTATTAAAAGCATTTGATCAAACTGGTTTAGAAGATAATTATCAAAATCGAAACTTTTTAATGAAATTTTATAATGAATCTTTAAATATATATATGAAAGTAGTTACTCAAGGTTTTGTACCAAGAATATTAAAAGCTAAAATAGATTTCTTAAAAGGAGATGCATTATTAGATATTGATAAAGAAGTCAAT…
516222	516510	-	peg.441	mfl439	288	8880	3781	23	717	5	2687	2682.17	3397.67	4725.48	2075.81	11.7397	346.328	2.31776	1534.5	1449.36	1817.14	92.9942	0.166137	0.154498	0.0444882	0.000108774	1.16968e-24	0.704399	LSU_ribosomal_protein_L27p	rpmA	ATGCGTTTTATATTAAATTTACAATTCTTCGCTTCTAAAAAAGGAGTAGGGTCAACTAAAAACGGTCGTGACTCAGAATCAAAACGTTTAGGAGCTAAAAAAGCTGATGGACAATTCGCAAACGCAGGTTCAATCATCTTTAGACAAAGAGGTACAAAAATTCACCCAGGTCAAAATGTTGGACGTGGTGGAGATGATACTTTATTTGCATTAGTATCAGGAATCGTTAAATATGAAAAATTTGGAAAAGGTCGTACAAGAGTTAAAGTTGTAGCTCCTGCTGAATAA
516511	516826	-	peg.442	mfl440	315	1706	2096	1619	1362	773	305	1310.17	658.968	830.03	1052.09	755.541	601.488	327.612	159.251	621.003	330.849	101.451	0.0711841	0.0722171	0.0207951	5.08441e-05	5.01169e-25	0.301811	FIG139598:_Potential_ribosomal_protein	YsxB-like	ATGATTAAAGTCAAAATTAAAAATGAAGGTGAATTGTTAAAACAATTTGAAATATCAGGGCATGCTGAATCTGGACCTTACGGACAAGATCTTGTATGTGCAGCTGTTTCAGGAATTACATTTGGAGCATTAAATGCTTTAGATATTCACTTTTCAAAAGAAGTTGATTTAAAAGTTTTAGAAAATAAAATTGTTATTACAAATAACAATATAGAAAATCAATCTTTACAAACAATGTTGAAAATGTTGAAAATACAATTATCAACAATACAAACACAATACAAACAGTTTATAGAAATTATGGAGGTATACTAA
516828	517128	-	peg.443	mfl441	300	1866	3402	6067	2464	3640	6660	4016.5	1936.33	953.27	1793.03	2972.86	1142.56	1619.83	3651.28	2022.14	1066.63	97.1044	0.231793	0.225081	0.0648129	0.000158468	1.63193e-24	0.982771	LSU_ribosomal_protein_L21p	rplU	ATGTTCGCAATTATAAAAACAGGTGGAAAACAAATTAAAGTTGAAGCTGGAATGGAAATCTTTATCGAAAAATTAGAAGGTGAATTAAACACTGAAGTTACTTTCGAAGAGGTTTTAATGGTTGATGGAAAATTTGGTAGCCCATTAGTACAAGGTGCTAAAGTTACTGGTACAATCGTTAAACAAGGTAAAGGTAAAAAAATTCGTGTAGTTAGATACCACCCTAAGAAAAACGTTAATAAAGTTTATGGTCACAGACAACCATATACAAAAGTAAAAATTGAAAAAATTGAAGCTTAA
517291	517684	-	peg.444	mfl442	393	0	4213	0	0	3	10	704.333	1718.89	0	1695.01	0	0	1.01911	4.18504	283.369	691.563	126.567	0.032482	0.0411113	0.0118381	2.89442e-05	2.28688e-25	0.137719	hypothetical_protein		ATGCAAAAACTAAAAGTTGATGAATTAAAAGATATAAAAGGTGGAGCTGCTTCAGGAGCGTTGTTAAATGGAATAGGTTCTATTATTGGTAAAACGGGTGATTTTATTATTGATGTAGCAATGTTACCATTTGCTTATATAGAAGCTGCTAAAGGGCATGATAAAGCAAAATTTAAAATAGGTAATTCTAGTTTTGAATTTGATGATACAACTTCTGTTAAGCTAAATGCTAATAGTAATATTTCAGATAATATAGTTAAACTAGAAACTATGAGATCATTTGATAATAGTTTAATCAATCAAAATAATAATTTAGAAATGTCACAACCTATTAATACAACTTTAGATGCTAATATAGGTAAAGATATGGTTTTTAATAAGTATTTTGGTTAA
517750	517897	-	peg.445	-	147	0	0	1	0	0	0	0.166667	0.408248	0	0	1.00001	0	0	0	0.166668	0.408253	47.2821	1.91048e-05	9.03316e-06	2.60113e-06	6.35976e-09	1.34507e-28	8.10018e-05	hypothetical_protein		ATGTTTGAATTAATTGACCAAATCTTTTCATATATGTTAGAACCTTATAATGGTTATTGAAAACAAGATGAAATTTTATTTAGAAAAGATATTAATACTAAAAAAGAAGATGAAGAAATGTTAATTAATTATATTTTTAATAAATAA
517965	518388	-	peg.446	mfl443	423	0	0	2	0	0	0	0.333333	0.816497	0	0	0.695043	0	0	0	0.11584	0.28375	135.509	1.32785e-05	1.79936e-05	5.18132e-06	1.26683e-08	9.34869e-29	5.62991e-05	hypothetical_protein		ATGATTAAAAAATTACATTTTAAAAGTCTTAAAGACTTAATTGATAACTTAAAACAAAACAAAAACATTATTGGAATTATTCAATGTGGAAGTCGTGACTATTTAAATCAAGATCAAAACCAACAAGGTGATTATGATTTAACAATTGTTTTAAATAAAACTATTACACCAAATATTACAGGTATGCATTTTTACGTTAATGATATTCCTGTTGATTGTATGATTAAAACAATTGATCAGTTTTATTTACAAACTAATAATGTTTTTGACTTAATGCATTTAAATGGAGTTATTATTCATGATACTAATAATGAAGTTAATAAAGCATTAGATTATTTTATTAAACATAATAATAAAGTTATTAATAATCAATTGCTAATAGATAAATACAATCAGGTA…
518512	522931	-	peg.447	mfl444	4419	31590	33623	47410	51124	35033	25380	37360	9865.53	1095.6	1203.06	1577.13	1609.39	1058.39	944.626	1248.03	280.059	1423.98	0.143059	2.03713	0.586599	0.00143424	1.0072e-24	0.60655	Chitinase_(EC_3.2.1.14)		ATGAAAAAATTATTAGCATTATTAGTGGTTGTTACATTAACAACAAACGTTGTTGTAGCTGGTGTAGCTATAGCTAATGCAGACAAGAAAAAGCAAAACGATATTAGAATCTTGCAATCAAAATTGGAAGCAATTTTAAAATCAAAAACTGATGCAAAATGAGATGTATCAGAATTACAAAAAAAAGTAGATACTGAATTTGGTGAAGGTGAAATTACAGTTTCATTTAAAGACTATACTAAAGTAACAAGTATAGCTAAAGCTGAATTTATATTTAAAGCAAATAATAAAAAATATACAGGTCAATTAACATTAACTCAAACTTATGAAGTAAAAGATAATAAAGCTGAAGATATTTCAGTTATTTCAACAAGACTGACAAGCATTCTATCTGAAAAA…
523388	523538	+	peg.448	-	150	25	0	4	0	1	11	6.83333	9.82683	25.5431	0	3.92004	0	0.890019	12.0613	7.06908	10.1415	48.5487	0.000810313	0.000393396	0.00011328	2.76969e-07	5.70497e-27	0.00343561	hypothetical_protein		ATGTCTAAATTTTTAACAAAAAAACAAAGAATAAATATTATAAAAATAAATGATGAATTAAGTATTAATAAAGCAGCTATAGAGTATTTAAAAATAACTGGAAAAGAGGTTGGTCTAAAAGAATTAGAAATAAAAGTTTTTTTTAGATAA
523545	523668	+	peg.449	-	123	21	5	0	5	0	1	5.33333	8.01665	26.1661	6.42745	0	5.65491	0	1.33717	6.59761	9.98573	39.7827	0.000756269	0.000300864	8.66348e-05	2.11822e-07	5.32448e-27	0.00320648	hypothetical_protein		ATGAAAGCACTACAAAGAAAAGCAGGTAATTTTAGACCGCCAAAAAGAGATGATTCTGATATTCCTTCAATTATTGATAAATTAAATGAAAACAAAAAATGAAATAATTGAAGCTTGAATTAA
524145	524274	+	peg.450	-	129	3	4	3	1	5	19	5.83333	6.58534	3.56416	4.9028	3.41864	1.07838	5.17453	24.2246	7.06051	8.53337	41.4088	0.000809331	0.000335134	9.65029e-05	2.3595e-07	5.69806e-27	0.00343145	hypothetical_protein		ATGAAAAATTTCTGAAAATATGATGTAAAATTAGTTTTTGATACTTTAGATAAGCTAAACTGAAAAGGGTTTATTTTGCATTCTGATCATGGTTTTCAATATTCTTCTTATGAAGTTACTAAAAAGTAA
524856	527580	-	peg.451	mfl446	2724	2877	1534	3296	2278	1237	2972	2365.67	832.81	161.867	89.0414	177.87	116.334	60.6252	179.446	130.864	49.8491	876.113	0.0150006	0.131423	0.0378435	9.25274e-05	1.05611e-25	0.0636006	Chitinase_(EC_3.2.1.14)	DUF285;Flavi_NS2B superfamily	ATGAAAAAATTATTACAATTATTAGCTGTTTTATCTTTAACAGCAAGTGTTCTTACAGGAATTGTTTCTTATGAGTCGATGAAAAAATTAAATAAACCCCCTGCTTATAATAAAATTGATCAGAATGAAATACAAAAGAAATTAGAAGAATCTATTAAGAATAAAAATTTAACTGAAGATGAAGCTATTGCTGAGCTTAATAATTCATTAAAAAATGTTTCTGGAATTAAAACTGTTGAAGCTAAAATATTAACATCATATGCATTTGAGGAAAAAACTTTTGAAGTTAAAGTAATGCTCGAAGAAAATTATATTTGAGATGATTTATCATTTAATGGTGAATTCACAGTTTCAGCAAAAGTTGGAACTTATGATGTCATTAAAAAAGAAGAAATTCAA…
527598	528456	-	peg.452	mfl447	858	1	1	1	1	5	1	1.66667	1.63299	0.178623	0.184284	0.17133	0.162134	0.777988	0.191693	0.277675	0.245316	276.302	3.18293e-05	8.79451e-05	2.53241e-05	6.19174e-08	2.24093e-28	0.000134952	SSU_ribosomal_protein_S6p_/_hypothetical_protein		ATGAAAAAAATACTAAAAGTAAATCAAAATAAATTTAAAAATATCTTAACTTGATTCTTAATGATAATTATCTTGATAATTTTAGCATTCATGTTTAAGATGATAAATCAGGCAATAAATGGAACTAGTCAATGAAAAGTAATTTTTGAATCAGAATTTAGTTTAATAAACAAGACAGATGTTAACTGATTTGCTAATGGAAAAATAACAAGTTCTTTTTTCACAGGACCAATAGGTTCAAAGTCATTTTCAGAATTTCGATTATTATACAGTGTAAACGGTGGATATATATTCTTACTTCCAATTTTTTGAGATTTATTAATCAACTGAATTCTAATCGTTGGAATTACCTGCATGCTAGGTTTTATTATTTATGAGCTTTTAAATAATAATAATAAT…
529926	530652	-	peg.453	mfl448	726	4	26	27	42	5	0	17.3333	16.777	0.844401	5.66253	5.467	8.04773	0.919441	0	3.49018	3.3223	232.954	0.000400072	0.000931983	0.000268368	6.56159e-07	2.81669e-27	0.00169625	hypothetical_protein		ATGAAAGAAAAAGTAATTAAGCAAAAACCTTCAAAAGAGGAAAAGAAATTTAATAAAAAAGTCATACGTAGAAAGAATGGGATTCTACTTAACTTATTTGGTTCTTCTACTACAATTATTGGACTAATAATGTTTTCTTTAATTTCTATCTTAATTTTTATTTATATACGTCAAGAAAACTTTATAACTTTAGTTGATAATTTAGAAAAAGATTTAAAGACTAATATAGAGAAATTGATCAATGATGCAATACAAACAGTTAAAGATAAAACTAATCCTGAAGAGATTTATCAAAAAGTATTAGATAGCTTAAAAGGTGATATAACAGTAAAAATTAAAAATGAAGTTGTAACACTATCGGCTCAAGAAGTTAAGGATTTATTTAATCAAATATTACCA…
530719	530953	-	peg.454	-	234	0	0	0	0	0	0	0	0	0	0	0	0	0	0	0	0	74.5992	0	0	0	0	0	0	hypothetical_protein		ATGGATTTTCTTTTAGTAATAGTTGCAGCAGTATTAACAGCTATTAATTTATTAAATATTATTTTTTCTTCAAGATTAATTGTAGTTAAAGGCAAAATTTCAAAACCTTTATTTATTATTACTTCAATATTATCAATCAATATTATAAATGAATTGGAATGTTGGTATTTATGGTTAATGATAAAAAAACAGTTTTTTAATTACTGTTTTTTTGTTTTGTATTCATATTATTAG
531353	531476	-	peg.455	-	123	361	0	46	0	0	115	87	141.597	449.808	0	54.9762	0	0	153.775	109.76	177.039	39.8097	0.0125815	0.00500866	0.00144226	3.52633e-06	8.85797e-26	0.0533439	hypothetical_protein		ATGGCAAACACTAAGAAAACAAGTGCACAAACCACAAAAGAATCAACGACAAAAAAACCAGCAACAAAATCAACTAAAAAAGTTATTCAACCAATAGCTAAAAAAATTTGAGATTGTAAATAA
531527	532379	-	peg.456	mfl449	852	13105	9894	15086	10534	5443	10092	10692.3	3277.3	2357.34	1836.14	2602.89	1719.94	852.882	1948.18	1886.23	606.195	272.214	0.216214	0.588567	0.16948	0.000414378	1.52225e-24	0.916719	hypothetical_protein		ATGAGATCAAATAATAAAAAAATGCATTTAAGTGCAAAATTTCCTACTAAAAATAAATTTGCTATTTATTTTAAATATAACTTCTTTAATGGCTTCAAATCTGGTTTTGTAATTTTATCTTTATTTACAATAGCTTTAATTGGAACTATTAGTTTATTAAGCTATGTTGCTGTTAAAATGGCTTTAGTTGATGAACCAGATAAAACAGAGTTAACAGTGGGTGTTGTTATGATGATAGTTGGTGCTTTAATGCTAGTTTTTTCAATCACAAGTATGAAAAGCACACTTAATGATAATATAAGCAAAAAAGTTAACCGTATATTCTTATTTGGTGGAATCAAAAGATACCAAATTAAAAACTTTGGCTTAATCTATAATGCAATATTATTAATAGCACAA…
532381	533089	-	peg.457	mfl450	708	2	2422	294	835	2714	5	1045.33	1221.41	0.432935	540.897	61.043	164.064	511.761	1.16153	213.227	249.928	227.849	0.0244417	0.05569	0.0160361	3.92083e-05	1.72081e-25	0.103629	ABC_transporter,_ATP-binding_protein	ABC_DR_subfamily_A	ATGATTGAATTTAAAAACGTAGATAAAATGTTTGCATCTAATAAAGGATTAAAAGGTGTAAATATTATTATTGATAAAGAACAAATAGGTTTAGTTGGTCCTAATGGAGCTGGTAAAACAACTTTTATTGAACTATTATTAGGTTTTCACTTACCAAGAAAAGGTGAAATTCTTATTAATGGTATTAAGTCAACAGATAAGAATTTTGATATTAGTAAAATTGGCTATATATCAGCTAATTTAGATATTCCTAAAAAATTAAGTGTATCTGAGTATGTAGGATATATTAAAGAATTAGAAAATAGTGAAAAATTTAACACTAACATTGAAATGTTTGCTAAAGTATTAGCATTTGATTTAAATGATAGTTCATTAATTGGTAGTTTATCATCTGGTATG…
533192	533795	-	peg.458	mfl451	603	60523	54914	49463	57817	69700	47218	56605.8	8127.51	15382.6	14399.2	12058.3	13338.2	15431.4	12879	13914.8	1381.38	194.766	1.59502	3.10656	0.894545	0.00218716	1.12297e-23	6.76267	hypothetical_protein		ATGAAAAAATTATTATCAATATTAGGAGCTGTTGGTTTAACAGCAACAGGAGCTTCAGTTGCTGTTTCATGTAGCAATACTACAGATCCAGGGGACAAAGTTATTTTAGCGTTGGGAGATATCACAATTGCTGGTACACCAATTAGAGAACAATACAAAGCAGATGCAAAAAATAAAGAGGGTAAAACTAATGCAGCAGTTATTTTAGATGCTTTTAAAGCTAAGAATAAAGATTTAACTGTTAGTGAACAAGCAACTGTTGAAGGAATCACTTTAAAAGGTGCTAAAATCAAAGATGGTGAAACTGTTTACAATGTAACTTACAAAGGGACAGAAGAAAACACTAATCCAGAAGTTACTAAAGTAGATTTATCAAAAATTGAATTAACTGATTTTGTA…
533958	534711	-	peg.459	mfl452	753	0	1113	259	1735	2950	2183	1373.33	1137.35	0	233.708	50.5623	320.527	523.019	476.816	267.439	215.256	240.737	0.0306559	0.0738001	0.021251	5.19587e-05	2.15832e-25	0.129977	Hypothetical_transmembrane_protein		ATGAAAACAAAACCATATTATAAAAATTGAATTTGATATTATCATTTAATAGCTTGTCTACTATTTATAGGTTTTTTATGCTGAGGATTTTACCTTTCAAGCTTTGTTGAATATTGATATAGTAAAAATGCATTTACAAATTATGATATCTTAATGAGTTTCTTTTCAGTGCAAGTTAATATTATGACAATAGTTTGATTAATTATCTATATCATTAATTTTGATAAAAAAGAAAAGCATGGAATATTAACTGATCGTTTTAGAATGGCTATTATGAATTTAAATATGTTAGTATTTTTAATATTTTGAATGGGTGTAGTATATTATGTTAAGTCTGGAGAAGATAGTATAGTTAACTATGGTACTAATCAAATAATCTGTACCATAGTAACGCATTTA…
534790	535627	-	peg.460	mfl453	837	12	220	757	518	967	1342	636	489.693	2.19726	41.5596	132.951	86.0924	154.238	263.706	113.457	92.644	269.017	0.0130054	0.0349866	0.0100745	2.46321e-05	9.15637e-26	0.0551409	hypothetical_protein		ATGAAAAAATTACTTAATTTATTAACAGGTTTAACTTTAACAATGTGTACATCAACAATAGTAATTAGTTGTGACACAAAAGAGATACCAATAATTGTAAAAACTGATATAAAAACAATATTTACTGACAATTATATTGAGATACCTTATTGAATGGAAATAAATAAAGATAATATTTTAAACGCAATAAAAGTAGCATATCCAAAATTAAATGATTGTAAATTAAAACTAGTTTCCTTTGAACTAGAGTGAGAAGTCCATGTTGATGATAATGATTTATACTATGAAGGTTTTAAAGAGTTTAGTTTAATTAAAAATGAAGAGATACCAAAATTACCATCAGTTAAAAAAGAATTGATTGATATAGTTTTAGACAAAAACATTATATTAGATGAAAAT…
535708	536476	-	peg.461	mfl454	768	0	0	0	0	0	0	0	0	0	0	0	0	0	0	0	0	246.626	0	0	0	0	0	0	hypothetical_protein		ATGAAAAAATTATTACTATTTATAACAGGAATTAGTCTTTCAACAATTGTAATTAGTAGTCTGGTTGCTTGTACTACTAATGATTATGATAAAAATAATATTGAACAACCAGAAATTAACAATGAACCAATAGACTTAAAGTCTTTAGATTTAATAACAAAAGTTGTATTATTAAGTGATGAAGAACTCAATGAAAAATTAATATTAGAAAAGTTCATTTTTTTAAATAAAGAAATTAACATAGATTGAAATGAATTATCTGTAATTAAAAATGAAGAATATTTCTTAACCAGTTTAAATGAGAATATTTACATTGGTTTTATACAAATAGAAATAAAACAAAAAACTAATATCAATATCTTTTATCCAAACATTTATTTAAAATTAGCAGAAGAAAAT…
536622	536850	-	peg.462	mfl455	228	1	0	0	1418	0	0	236.5	578.815	0.672188	0	0	865.171	0	0	144.307	353.15	73.6261	0.0165416	0.0121789	0.00350696	8.57452e-06	1.1646e-25	0.0701341	Transcriptional_regulator,_MerR_family	HTH_XRE	ATGAAAAAGTATAGTGGTGAAGACGATTTAATTTTGATTATTGCAGCTAATTTAAGAAAGATTAGATCTAGTAAAGGTTTAACTCAAGAAGAATTAGGCTTTAGATGTGGCATTTCAAAAAATTATATTTCTGATTTTGAAAGAGGAAGAAGAAATATAACAATTAAAATTTTACAAAAACTTATTGAAGGACTTGAAACAACACCTCAAGAATTATTAAAAGCTTAA
536836	537970	-	peg.463	mfl456	1134	2011	2653	3568	1796	1803	2247	2346.33	679.251	271.784	369.912	462.523	220.32	212.262	325.899	310.45	96.0832	365.373	0.0355862	0.130022	0.0374404	9.15417e-05	2.50543e-25	0.15088	hypothetical_protein	Bac_DNA_binding	ATGGAAAAACAAGAAAAAAATAAAAAGCAAAAAAATAATTTTTTAAAAAAATCAAAAAGTAATGTAATTAAAGTAAGCTTGGCGTTTTCTGTATTAATTACAATAGTTATTTTCTTTTTAATGAAAATAGTAAATGCATTAGTAAATAATACGGATATTTTAGATGCATTTAAAACTATTGGAATAATTCCCCCAACAGATCTAAGTTTGCCAAATTTAATTGATTATATATCGAATATTATTTTGCTAATAGTTTTACCTATTTTAGTACTTACTTGAATTGTTCTAATTATTAAATTTAAAAACAAAAAAGCAAAAAAAGCAAAAAAAGATTTTAAAGCTTCAATAAAAAATCAAAAAGTTGAAACTGAAATAGTATTAGAAGTTGAAAATCCTGAT…
538047	538284	-	peg.464	mfl457	237	0	0	183	2	7	0	32	74.0243	0	0	113.508	1.17393	3.94312	0	19.7708	45.9469	76.2577	0.00226628	0.00172821	0.000497644	1.21674e-06	1.59556e-26	0.0096087	hypothetical_protein		ATGACAGAACAAATTAAAAAATTTTTTAGTGGTCATGATGTAGAAACTAATTTAGAAGATTTAATTAAATTTAAAAAACAATTAAGTAAAAATTTAATTAATGAAGTTAGTTCAAATAAAAATTTACTTAAATTAGGTGAATTTAGAATTTCTATATCAGATGCTGAAATGATTAACTCACAATTAAATAAATTGATTAATGATTTAGAAGATATTATAAATCGAATAAATTTATAA
538303	539896	-	peg.465	mfl458	1593	22	11290	2165	8019	9906	3637	5839.83	4542.93	2.11657	1120.6	199.786	700.269	830.181	375.509	538.077	419.307	512.639	0.0616786	0.316189	0.0910475	0.000222611	4.34245e-25	0.261509	hypothetical_protein		ATGAAAAAATTATTATTAGTGTTATCATCTTTAGTAGTTACAAGTTCAGCATCAACGATTGCTGTATCATGTTCTACTAAAGCGGAAAAACAAAATATTGATTCAATTGAAAGATTTTTGACTATAATATTGCATAGTAAAGAAAATGATCAAGAGCCTTGAACTAATGATGAACTAGAAGCAGAACTTGTTAATCAAAAGGTTGATGAAGCTGGTGGAATTAGTGTAAAAGCTAGTGATGAAATAAAAGAAGGAACAATTACCAATAAACAACAAAGTATTGTATTTACTGGTAATGGTACTTCAAAAAATGGTTACAAATATACAGGCTCAATAACTTTAATTTATAACTTTGGTGGAAACAAACCAGCACCTAAGAAAAAAATAAGTCAACAAGAA…
539921	541943	-	peg.466	mfl459	2022	19572	13734	10632	12430	19645	17661	15612.3	3862.58	1483.47	1073.96	772.958	855.166	1297.06	1436.57	1153.2	299.921	650.147	0.132189	0.85942	0.247473	0.000605071	9.30668e-25	0.560461	hypothetical_protein		ATGAAAAAATTATTATTAATATTATCATCATTCGCTGTAGTTGGTACTTCATCAATGGCTGTGATTTCATGTTCAAAAGATCCAGTTGAGCCACCAGTTGATCCAGCAGAAAAAGAAAAAGAAGCAATAAGACAATTAATAAGACAATTTGAATCTGAAGTTCAAACTAAATTTTCAACAATTGTTTCATCTCCAATGGCAACAAGATCAACTCTATTAGATACAGAAGCCTCAAATAATGGTTTAATTTTCTTCCAAAAAGATAATTTAAAATCAATTTATGATCAAGCATCAGCTGGAACAGGTGGTGGAGAAACAGGGCCTGAAACTTCAACATATGCAAATGAACAATCAGTTAAGTTTTATGATGTTTTAACACCTGATCAACAAAAAGATTTA…
541995	543810	-	peg.467	mfl460	1815	8671	10763	18034	18903	5334	7939	11607.3	5597.77	732.18	937.628	1460.62	1448.82	392.344	719.419	948.502	429.252	580.195	0.108725	0.630815	0.181645	0.000444123	7.65471e-25	0.460977	hypothetical_transmembrane_protein	NosY	ATGGTAGAAGAAAATTATGAAAAAAAGAAAACAAACCCTTTGCAAAATTTTATAAAGCAAAAGCTTATTAAATATAGAAGAATCCCGTTTGTTAAATTAATGAAATTTAGTTTTAAAAGTTTATTAAAAGAAAAATTATTTTATATTTTAAATTTAGCAACTATTATTATTTCTATTTTAATGGGAATTATATTAGCTTTTGTAAAATCTGGAAGTTCTCAAGTTGTAATATTCAACTTTTATATATTATTTTTTGTTTGTTGTTTAATGTTTGTATTTATTTTAAGAATGATTCAATTTTTCTTCAGTAAGAATTTTGAAGATAAAACAACATATATTGTTTTAACTAATCAAGTAAGTAGAACAAAGTTTTTTATAGCTCAATATTTATTAATTATT…
543845	545717	-	peg.468	mfl461	1872	3778	2575	5333	3330	2291	202	2918.17	1710.5	309.301	217.493	418.782	247.457	163.384	17.7475	229.027	135.552	599.715	0.0262529	0.157442	0.045336	0.000110847	1.84832e-25	0.111309	reticulocyte_binding_protein_2_homolog_a		ATGTTAAAAAAAGTATTACCAATTGCCTCAGTATTTGTTCTAGGTTTTGGTTTAATAACTACTGCTTGTGGCCAAAAACCAAAAGATTTTAAACAAGAATATAAACCAATATATGACTATTATGTTCTTGGCGAATCTTTTGAACAAGAAGTTGAAACAAAATTTCATAATGCATTAGCTAAAAAACAAAATGAAATTATTTATATTGATCAAACTATGCAACAAAATAAAAATCTAGATTTTTTCACTCAGTCTAATTTACAAGAAATAAGTTTGCGTAAACAAAACCAAAATGTATCTTCAAATTATGAACTTTTATCTCAAAGAGAAAAAGACGCCTTAAATAATGATTTAAATAAGATTACAAAAAACAGTAAATTAGAAGAAACAATTTTAGAT…
545732	548600	-	peg.469	mfl462	2868	8395	31479	12731	13878	29855	10602	17823.3	10136.8	448.608	1735.46	652.537	673.144	1389.72	607.997	917.912	517.228	923.806	0.105218	0.972011	0.279894	0.000684341	7.40784e-25	0.446111	Na+_ABC_transporter,_ATP-binding_component	CcmA;SMC_N superfamily	ATGGAAAAAAATATTTTGAAATCAAAGCGTGTTATTTTAGAAAACTCTAATAATAATGCTGTTATGGTTGACCATTTTCATAAAAAATTTAAAGACATAAATATAGGACCATTTTCTTTTAATATTGAAAAAGGAAAAGTTACAGCATTACTTGGAAGTAGTGGATCAGGTAAGAGTGTATTTTTAAACTCATTACTTGGAGCTACTCTAAATTATGATGGAAATATCTATATTAATGGTAAAGAACGTAAAAAAAGCAGTTCAATTGAAAATAACTCTAATGTAGGGTTTTATTCTCAAATGGATTTTTCATTATATTCAATTACAGCTTATGACTTTTTATACAATATGTGTAATGTTATGGGTTTAGATAAAACATTAGTAAAATCAAGAATTGAA…
548822	549392	-	peg.470	mfl463	570	7	16	1	2	5223	1	875	2130.08	1.88213	4.43832	0.257897	0.488108	1223.31	0.288548	205.11	498.815	183.301	0.0235113	0.0430966	0.0124098	3.03419e-05	1.65531e-25	0.0996848	Hypoxanthine-guanine_phosphoribosyltransferase_(EC_2.4.2.8)	HptA	ATGAAATTACACCCATTAGTAAAAAATGTATTATTTACTGAAGAACAAATAAAAGAAAGAACAATTGAAGTAGCAAAAGAAATTAAATCATTTTACGAACAAAATGATAAAGAAGACCAATCATTATTGGTTATAGGATTATTAAAAGGATGTATTCCTTTTTATCAAACATTCTGTATGAATTTTGACTTTTTAATTGATATGGATTTTATGGTTGTAAGTTCATATTTGGGTGGAACAAAAAGTTCTGGAGAACCCAAAATTAATTTAGACGTTAACATGTCTGTTAAAGATCGCAATATATTAATAGTTGAAGACATTGTTGAATCTGGTCTAACACTAGAGTTTGTACAAAATTACTTATTAAACAAAGGTGCAAAATCAGTTAAAATTTTAACT…
549467	549896	-	peg.471	mfl464	429	3	7	0	11	1401	1	237.167	570.174	1.07174	2.57997	0	3.56694	435.985	0.383385	73.9311	177.374	138.584	0.00847455	0.0117444	0.00338184	8.26859e-06	5.96647e-26	0.0359309	Putative_Holliday_junction_resolvase_YggF	RuvX	ATGAGTAATATTCTAGGTCTTGATGTTGGGAGCAAAACAATAGGTTTAGCTTCTTCAACAGGTAACGTAGCAAAGAAAGAAATCAACTTAAAATTTGAAGAATGAAACTTTGAAGAAGGAGTTAGTTTATTAACTGAATTCATAAAAGATAAATCTTTTGATACATTTGTTTTTGGTTATCCTAAAAACATGAATGGATCAATTGGTGAAAGAGCTGAAATGGTTGATTATTTTATTGAAGGATTTATGGTTTATAATCCAGAAATTAAAGAAGAACAAATAATTAGAATAGATGAAAGAAGAACTACTAAAATGGCTAAGTCAATTATGATCGAAGCTGGGTTATCTCGTCAAAAACAAAAAGAAAACAAAGATACACTAGCTGCACAATTAATTTTA…
549888	550788	-	peg.472	mfl465	900	1789	42	933	1	1	3	461.5	747.649	304.644	7.37871	152.392	0.154567	0.148336	0.548241	77.5443	126.497	287.875	0.00888873	0.0255884	0.00736828	1.80154e-05	6.25807e-26	0.037687	FIG00791463:_hypothetical_protein	PAP2_like_6	ATGAAACTACTTATAGACAAAGAAAAAATTAAAAAACCATACTTATATGTTTTTTTATCAATCGGAATAGTATTGTTTACCATTTTTATGGTGGGAACTTTTTTAGATGCTCAAATAGCTGAAAATATTTATAAAGAAAATTCTTGATTTGGATATGCTTTTGATAAATTCGGACAACTTACTTTCTTAATACCAGTCAATTTTTGTATTGTTGGTATATTTATTTACTTAACAAGAAAGAAAAAAGACTGAGCTTTACATTTATTCATGTTTAAAACTGTTTATTACACATTAATATATGCTGGAACTATTATTTACTTATTTGCTCCATTAATGTCAAAAGAAGAAAAACACATTCATGAACTTAGTGTAGATATTTTTAATAGTTTAGTTTTTGTT…
550861	551266	+	peg.473	mfl466	405	0	0	1	0	0	5	1	2	0	0	0.362967	0	0	2.03052	0.398915	0.812399	130.534	4.57267e-05	5.96887e-05	1.71876e-05	4.20236e-08	3.21937e-28	0.000193875	Cytidine_deaminase_(EC_3.5.4.5)	Cdd superfamily	ATGAATTATGATAAATTATTAGAAATTGTTAAAAAAGAAGTTTATACAAGAGAATTTGAAACTGACAAAGTGACAGCTGGTGCTGTTGCATCAGTATTAGTAACAAAAGATAATAATTTTTACACAGGTGTTTGTGTTGTAATGGATTGTGCTTTAGGGACATGCGCTGAAAGATCTGCTGCTTTTCAAATGATTAAGAATAATGAAACTGAAATTAAAACAATTTTAACTATAGGTAGAAATGGATATATTTATCCTCCATGTGGTGCATGCTTAGAATTGATTAAGTTAATAAATCCTAATAACAAAAATACGCAATTTTATATTTCAAAAAATCAAACATTAAATTTAAATCAGTTAATGATTAAAAACTGACAAGATAAAGAAAAAATGGAAAAA…
551262	551835	-	peg.474	mfl467	573	1	4	36	267	0	2	51.6667	106.385	0.267467	1.10377	9.2357	64.8212	0	0.574074	12.667	25.7914	184.262	0.00145199	0.00267547	0.00077041	1.88365e-06	1.02227e-26	0.00615625	unknown_transmembrane_protein		ATGTTTTATACAATTGAAATTGGAACATTAGCTGAATGGTTCGGTGTTTTTTTAACATCTATAACATTAGTTATAACTATAATTATTGCATTACTTATTCCAAAAATAAAAAGTACAAGAAATGAAATAAAATCTTTTATAAGAAAAGTGAACGAATCTAAAATATCACTTATAGAAGTTGAAATTTTAAAATCAGAAAGAAATTTGCATGAATTTATTTATAATAAAATGTTGACAACTTTTTTAAACATTAAATTAATTGAAGATTCGATTAATAATTTGAAATATCTAAATAATAAAAAAATAAATAAATTTATTAATGTCAACATTAATAGTATTTTTGAACTTAAAAAAATTTTGGAAAATAGTTTCAAAGATTTAAATGAATTAGAAAAAAAT…
551919	553281	-	peg.475	mfl468	1362	60255	66095	53425	58566	67628	55362	60221.8	5690.4	6780.18	7673	5766.19	5981.76	6628.87	6685.4	6585.9	673.526	438.978	0.754927	3.31396	0.954265	0.00233318	5.31503e-24	3.20079	Enolase_(EC_4.2.1.11)	eno	ATGTCAAGAATTGAGAAAATTATTGCACGTGAAGTATTAGACTCACGTGGAACTCCAACTGTTGAAGTTGAATTATGAACTGAATTTGGTGGTTATGGAATTGCTAAAGCACCATCAGGAGCATCAACTGGAGAAAACGAAGCTTTAGAACTAAGAGATGGAGACAAAGCACGTTACAACGGTAAAGGTGTTTTAAAAGCAGTTGCTAATGTAAACGATAAAATCGCACCAGCTTTAATTGGACACGATGTTCAAGACCAATTAGGTTTAGACAGAGTAATGATTAAATTAGATGGAACTGAATTTAAGAAAAAATTAGGAGCAAACGGTATGTTAGCTGTTTCATTAGCTGCAGCTCACGCAGCAGCAAGTGAATTAGAAGTTCCTTTATACAGATAC…
553411	555250	+	peg.476	mfl469	1839	24259	16320	23755	26311	43020	17606	25211.8	9573.74	2021.7	1403.18	1898.87	1990.29	3123.05	1574.6	2001.95	601.527	592.358	0.229479	1.35933	0.391425	0.000957034	1.61564e-24	0.972958	GTP-binding_protein_TypA/BipA	GTP_EFTU superfamily	ATGTCAAATCAAAAAATTATTAACATTGCGGTTATTGCTCACGTTGATGCAGGTAAGTCAACATTGGTTGATGCACTTTTAAAACAAGGTGGAGCTTTTAGAGATAACCAAGAAGTTGTAGAACAAATCATGGATTCAAACGATCAAGAAAGAGAACGTGGGATTACCATCTATTCAAAAAACTGTGCTATTGAGTACAAAGGAACAAAAATTAACATCGTGGATACTCCAGGTCACGCCGACTTCTCAAGTGAAGTTGAACGTATTATGAAAACTGTTGATACTGTTATTTTATTAGTTGATTCAAGTGAAGGGCCAATGCCTCAAACACGTTTTGTTTTATCTAAAGCATTAGAATTAGGATTGAACCCAATCTTAATGATTAATAAAATTGATAAA…
555286	555706	-	peg.477	mfl470	420	1	20	1201	55	4	0	213.5	484.221	0.364902	7.5293	420.354	18.2169	1.27146	0	74.6228	169.515	135.394	0.00855384	0.0115814	0.00333489	8.1538e-06	6.0223e-26	0.0362671	hypothetical_protein	ASCH	ATGGATTTAATTTTATCAATGAAAAAAGAGTATTTTGATTTAATTAAAACTGGAAAGAAAAAATACGAATATAGATTCAAAATGCCAGAACTAAATATTAATGACAAACTTTATTTATACATACCAAAAAGCAAAGCTGGAATTTATGGTTACATTAAGATAAGAGATGTTAAATGAATGAGTAAAGATGAAGCTTGCACATTTTATTCTAATCAATTTAAAGATAAAGAAGCAGCATACCAAATAATGGAAGAATGAATAAGTCATAGATGTGGTTGTTTTGTATTAACAATATCTGAATTTAAGGAATTTGAAAATTATATACCTTATAAAGAATTAAAAGATAATTATAATTTTAATGCCCCACAAAACTACAATTATGTAAAAAATGAAATAATT…
555707	556232	-	peg.478	mfl471	525	40	9	10	440	2	5	84.3333	174.778	11.6769	2.71055	2.80003	116.588	0.508582	1.5664	22.6417	46.1977	169.545	0.00259537	0.00440032	0.00126709	3.09803e-06	1.82726e-26	0.011004	Putative_Nudix_hydrolase_YfcD_(EC_3.6.-.-)	Nudix_Hydrolase_34	ATGGAAATTTTAGATTTATATGACATATTAGGTAATAAAACTGATCAAACAATGATAAGAGGGACTAAACCTCCAAAAGGTTTTTATAGAAGAAAAATAACTATTGGAATTTTTAATAATAAAGAAGAAATGTTAATTCAAAAAGTTTCAAAAGAAAGAAAGTATTGAACTGGAATGTGAACACCATCAGTTAGTGGTTCTGTTTCAACTGGTGAAAATAGCCAATCAACAGCAACAAGAGAAGCAAAAGAAGAGTTAGGATTGGAAATAGATTTTTCAAATATCAGGCCATCATTTACAATTAATTTTACTGAAGGATTTGATGATTTTTATTTAATTAAAAAAGAAGTAGAAATTGAAAAACTAATTTTACAAAAAGAAGAAGTTGAAGAAGTAAAA…
556286	557096	-	peg.479	mfl472	810	2	5413	2961	4861	3547	3106	3315	1896.87	0.378417	1056.64	537.372	834.836	584.61	630.68	607.419	354.396	260.481	0.0696271	0.181365	0.0522247	0.000127689	4.90207e-25	0.295209	hypothetical_protein		ATGACAAAATTCAAATATGAAGATTGATTGATGCAATTTATTAATGACGATTGATATATACAAATTAACACATCAGAAAATAACATTATTTTTGATGAAGTTATTCAATTACATGAAAAATGATTAGATTCCCAAGATTATAATAATTTTATTAAAGAAAATCAAGAAGCAGTTGCTATTGATAACTTACCTGGTTTTTTAGAAAACGAAGAAGTTTGCAAAACTGATGAATACATTAAATCTTTCATTAGTGGTGTTTTTCATTTAAGAATTGATGGTTTGTACAACATAGCTTCAGATTATGTAAATGCTTTTAACGAAATTAATGAACATTCATTTAACGCAGTTGATGAAAGTGGAGTTGATGTGGCGATTAATAAAGCATTTTTAGAATTATCA…
557110	558913	-	peg.480	mfl473	1803	7467	4772	8176	1438	4670	1465	4664.67	2858.09	634.711	418.484	666.603	110.949	345.789	133.639	385.029	237.739	580.369	0.044135	0.256146	0.073758	0.000180338	3.10731e-25	0.187126	Translation_elongation_factor_LepA	PRK05433	ATGGATAAATCAAAAATTAGGAATTTTAGTATTATTGCTCATATTGATCACGGTAAGTCAACTTTGGCTGACCGTATTTTAGAGTTAACTAATACTGTAACAAAACGTGAAATGCAAGAGCAACTTCTTGATTCAATGGATATTGAGAGAGAACGTGGAATCACAATTAAACTAAACTCTGTTCAATTGTATTACAAAGCAAAAGATGGACAAGAATATACTTTCCACTTAATTGATACTCCTGGGCATGTTGACTTTGCATATGAAGTATCAAGAAGTTTAGCAGCTTGTGAAGGAGCAATACTTGTTGTTGATGCAACTCAAGGTATTGAAGCACAAACACTTGCTAACGTTTATTTAGCCATTGAAAATAATTTAGAAATTATCCCTGTTATTAAT…
558930	559860	-	peg.481	mfl474	930	4195	462	1554	1028	2979	2683	2150.17	1386.85	691.313	78.5476	245.635	153.77	427.64	474.493	345.233	228.46	299.241	0.0395733	0.118419	0.0340992	8.33726e-05	2.78614e-25	0.167785	Lysophospholipase_(EC_3.1.1.5);_Monoglyceride_lipase_(EC_3.1.1.23);_putative	PldB	ATGAGAAAATTTCAATTGCAAATGATTGATGGGAAAGAATTAATTAATTTTGAATGAAAAACTTCTAAAAAACCTATTGCCATTATTCAAGTTGTACCTAACTTTGATGAACATATGGAAATGTATGATAAATTTGCCAAAATCATGAAAGAACATAACATTTTAGTTGTAGGAACTGATTTAAGAGGAATTGGTGAAAGTAGAGATGAATCTGATGGTTCAAACATTATTTTTGATAAAAAACAAGGTTGAAGTAAATTAGTTGAAGATGTTAAAAATATAAATACATGAATTAAAAGATACCATTCAGACTTGCCTATTTTTGTAATGGGGCAAGGATTAGGTGGAAATTTAGCTAGAGCATTCTCAATTAAATACTCAGAAGAAATGGCTGGATTA…
559863	560484	-	peg.482	mfl475	621	6	3	890	2859	1494	0	875.333	1148.98	1.48076	0.763842	210.679	640.447	321.181	0	195.758	256.043	200.664	0.0224393	0.0450276	0.0129658	3.17015e-05	1.57983e-25	0.0951397	Ribonuclease_HI-related_protein	RNase_HI_bacteria_like;Cauli_VI	ATGAAATATTACGCTGTTAAACAAGGAAGAAATATTGGTGTATATGAAACTTGAGAAGAATGTAAAATTCAAGTTGAAGGATATACTAATGCTGTTTATAAATCTTTTTCAAGCAAAGCAGATGCTGAAGCCTTTATTAAGGGCGGACAAACATTATCTAAACCTAAACAAAAAATTGAAATAGAAGAAAATGCTGCAGTTGCATATAGTGATGGTAGTTTTATTAAAGACAATAATACTTATTCATATGGTGCAGTTGTAATGTGACAAAATAAAGAGTTTCATTTTTCAAAAAGATATCGTGATGATGAATTAAAATCAATGTGAAATGTGAGTGGAGAACTACAAGGAGCAAAAAGGGTGATGTTATTCGCGTATGCTAATAACATTAAGAAATTA…
560509	561931	-	peg.483	mfl476	1422	5994	5993	16564	7511	15548	9625	10205.8	4733.96	646.015	666.375	1712.33	734.782	1459.71	1113.25	1055.41	451.686	457.35	0.120979	0.553298	0.159324	0.000389547	8.51749e-25	0.512935	Prolyl-tRNA_synthetase_(EC_6.1.1.15),_archaeal/eukaryal_type	PRK08661	ATGAAACAATTAGAGAAAATAACACCAAGAGACGTTGATTTTTCACAATGATATACTGATACAGTTATTAATGCTAAATTAGCAAGCTATGGTCCAGTTAAAGGAACAATTATCTTTAGACCTTATGGATATGCAATTTGAGAATTAATCCAAAAATATTTGGATGCAAAATTCAAAGAACTTGAAGTACAAAATGTTTACTTCCCATTATTAATTCCACAATCATTATTTCAAAAAGAAAAAGACCACATTGAAGGTTTTTCACCTGAGATAGCAACTGTAACAAGAGTTGGAGATACTCCATTACCTGAGCCACTATTTATTAGACCAACTAGTGAAGTGTTGATGGCAAACTTTTTCAAAAATGAAGTTAAATCATATCGTGACTTACCTTTAATC…
561935	562562	-	peg.484	mfl477	627	2	2343	678	290	2	1868	863.833	1004.55	0.488864	590.852	158.959	64.3415	0.425846	490.006	217.512	258.747	201.971	0.0249329	0.0503572	0.0145005	3.54538e-05	1.75539e-25	0.105712	hypothetical_protein		GTGAAATCAAAAGAAAAAAGAACTAAAAGCTCATGAAAAGAAAAACTTTTATTTTGAAGAGCTGATAAAGATGACATTTTGAATGAGAATGAATTAGATAACTTTTTTAAATCATTATTCGTTAATGCCGGTTCTGAAAAAGAGATTGTTCTAGACTTAATTAAAAAAAGAGGAATTAAAAGTTTTTTATTTTATACTGATGTAAGAAACATTGGTTATATTTTAAAAAATGGAATACAACCAACCCAAGAAATAATTTTAAATAAAGACGAATTATATCATGTTTGAGGTTATCACCAAAAACAAGATTCAAGTAACTTAGACTTTGACATTTCATCAAGAGCACACTTTTGAAAATGATCAGCAGATGCAGCAATTGATACAAGTAAGTTTTGTGTT…
562794	563262	-	peg.485	mfl478	468	0	1	830	1	0	33	144.167	336.24	0	0.337853	260.708	0.297245	0	11.5974	45.4901	105.534	150.44	0.00521442	0.0078446	0.00225888	5.52295e-06	3.67119e-26	0.0221084	LSU_m3Psi1915_methyltransferase_RlmH	SPOUT_MTase	ATGAATATCAAAATAGTTTGTTTTGGTAAATTAGATAAGAAATTCTTTATTGATTCATTTAATGAATACGCAAATAGAATATCAAAATATGCTAATTTACAAGTTATTGAACTTAAAGAAGAATACCAAAAAGAAGATGTGGTAAATAAAAATATTAATTCAGATTTATTAATAGATAAATTAAAAGCATTTTCAGATCATGAAATAATTTGTATGGATGTAAGTTCTAAAAATTATTCAACAGAAGAATTTATGTCAATCATTGAAAATAATAAAAATTTAAAGCAAGCAAAAATTGTTTTTGTAATAGGGCCAAGTGATGGTTTTAGTGATAAATTTTTACAACAAAATTATAAAAAAGTTTCTTTTGGTAACATCACGTTACCACATCAATTATTT…
563274	564627	-	peg.486	mfl479	1353	1382	5315	5695	4209	294	4753	3608	2230.66	156.544	621.125	618.754	432.755	29.0095	577.78	405.994	255.389	436.498	0.0465382	0.203138	0.0584943	0.000143019	3.2765e-25	0.197316	Signal_recognition_particle,_subunit_Ffh_SRP54_(TC_3.A.5.1.1)	PRK10867	ATGGCATTTGGAGATTTTTTAACTAAACGAATGAAAAAATCAATGGAGAAAAATATCAAAAAATCTACATTGACTGATGAAAACATTCAAGAAACACTTCGTGAGATACGTTTAGCTTTATTAGAAGCTGACGTTAACGTTGAAGTTGTAAAAGAATTAATAAGTAAAATAAAAGAAAAAACAGTTGGTGAATATATTCAAGAAGGTGTTACTTCACACCAACAAATGTTGAAAATTGTTCATGAAGAATTAATTGACATTTTAGGAACTGAAAAAGCACCTTTAAATCTTTCTAAAAAACCTTCTGTTGTTATGATGGTTGGGTTACAAGGATCAGGGAAAACTACTTCATCATCTAAACTAGCTCATTATTTAGCAAAAAAAGAAGCTAAAAAGCCT…
564719	566084	-	peg.487	mfl480	1365	7879	4611	11549	8901	9065	4527	7755.33	2747.51	884.635	534.117	1243.75	907.124	886.595	545.469	833.615	265.237	438.871	0.0955554	0.419365	0.120758	0.000295252	6.72754e-25	0.405142	Asparaginyl-tRNA_synthetase_(EC_6.1.1.22)	asnC	ATGGATATTAAATTTTTATATGACAACCATGAAACTTTAAAAGAACAAAAAGTAACAATCATTGGTAGAGTTAGATCAAATCGTCAAGGAAAAGCAGTTAGCTTTATGGTTTTAAATGATGGAACTGTTTTAAATGACTTACAAGTTGTTTATAAACCAGAAACATTTGGTTTTGAACAAGGAAGTAAAGCAAGAGTTAGTTCAATTGTTGAAATCGAAGGTATTTTAATTCCTACACCAACAAGACCACAACCTTTTGAAATTAATGCGACTTCAATTACTTTACTTGATCAAGCAATTGAAGAATATCCATTACAAAAAAAAGAACATTCTCCTGAATTTTTAAGAGAAATTTCGCACTTAAGAGCTAGAACAAAAACATTCCAAGCAATTTTTAGA…
566088	566937	-	peg.488	mfl481	849	5026	3	3504	229	3	1300	1677.5	2116.46	907.278	0.558711	606.706	37.5222	0.471741	251.842	300.73	377.743	273.706	0.034472	0.0943517	0.0271689	6.64279e-05	2.42698e-25	0.146156	HMP-PP_hydrolase_(pyridoxal_phosphatase)_Cof,_detected_in_genetic_screen_for_thiamin_metabolic_genes_(PMID:15292217)	Cof	ATGAAGTTAACTAATATTAAATTGATTGCAACAGATTTAGATGGAACGATTTTAGAACATGGAAAAATATCAAATCCATTTGATTTAGAAATGTTAAAAAAAGTATCAGAGCAAGGTGTTCATGTAGCTGTTGTTACTGGTCAAGGTTGATCAAGTGGTTCAGTAAGAGCAAAAATGTTTGATGTAGATAAACATTCTGATGTTTCTATTTTTTCAAACGGATCTGTTATTTCAACAGTATCAAAATTTGAACCAACATATTGTGAAACAATCGATATTGAATTAGTTAAAGAATTTATGCAAAAAATGTTTGAAATGAATATTCCAACATTAGCATATACAAAAGTCCCTGCGCATGCATATTGAAATAAAATTGATATTAATGTTAAGTCATTAAAA…
566941	568087	-	peg.489	mfl482	1146	3092	6934	6164	2088	5702	1035	4169.17	2420.24	413.505	956.694	790.678	253.458	664.252	148.542	537.855	317.248	368.496	0.0616531	0.227189	0.0654198	0.000159951	4.34066e-25	0.261401	Putative_hydrolase_from_alpha/beta_family	AXE1 superfamily	ATGTCCAAAGTAAAGAAAAAAAATAATAAAAAATCTAGATCTAGATTAGGTAGCAAAATTTTTAAAACTGTTAACCTTAGATTTAAATTTTTTTATAAAGCTTTAGAAGGAACAATGGGAGATTCTAATAAGAATAAATACTATTATCCTGAATTAAGACGTATGAATAAAATCATGCGTAAGTTTTATAAAACACCACAACTACAATTAAAAGCAACTGATAATTTAATCCCTTTTAATTTCGAAACAGAAGATGGAGTAGTTATTTCAGGAATGAAATATATAACTGATCCTAATTCTAAAAAATGAGTTGTATCATTACACTGATTTGCTGGACATAAATATTGAGCTTTATATGAAGCAAGACCATTCATTGAACTAGGATATAACATTTTAGTT…
568099	568882	-	peg.490	mfl483	783	5382	419	6526	6123	553	1414	3402.83	2900.03	1053.43	84.6109	1225.2	1087.83	94.2874	297.016	640.397	536.254	251.543	0.0734073	0.184651	0.0531707	0.000130002	5.16821e-25	0.311237	Transcriptional_regulator,_RpiR_family	RpiR	ATGAGATCTTTTTTAGCAAAACTTTCAACAATTGAGGAAAATAATTTAACTACACGTGAATTAATTATTGTTGATTACATTAAAAGCAATTCAAAACAAATAGTAGAAGAAAATATAAAAATTGATGAATTAGCAAGACGTGCAAAAACAGGGTTTAGTGCAATTTATAATTTATTGAAAAAAATGAATATTGATGGATATCGAGATTTCATGATCTGTTTAGCAAATGACGTTGAACATGCAGAATTAAATATTGCAAAAAACGATGAAAACGTAGCTAATGGATATATTAATTTAATTAAACAAAATTACACTTTAATTAAAAAAGCTAATTTAGTTAAAACAATTAATTTAATTGATTCATCACCAAGAATTGTTATTTGTTATTGAGAAGGTGTG…
568948	569902	-	peg.491	mfl484	954	1451	394	2435	15	7661	12	1994.67	2932.88	233.101	65.3013	375.208	2.18728	1072.08	2.06883	291.658	409.478	307.115	0.0334321	0.102675	0.0295656	7.22879e-05	2.35377e-25	0.141747	TsaD/Kae1/Qri7_protein,_required_for_threonylcarbamoyladenosine_t(6)A37_formation_in_tRNA	T6A_TsaD_YgjD	ATGAAAATATTAGCAATTGAATCAAGTTGTGATGAATTTTCAATTTCAATAATTGATGATGGAAAAATATTAACAAATATTATTTCATCACAAATAGATCAACACGTTAATTTTGGTGGTGTTGTTCCTGAACTAGCTGCAAGACTACATTTAGAAAATATATCTTGAGTAATCAAATCTGCACTTGAATCTTCAAATACAAAAATTGAAGAAATTGATCATGTTGCATATACTGAAAAACCTGGTTTAATAGGTTCTTTAATCATAGGTAAATTAGTTGCTGAAACTATCGCTAGTTATATTGATAAACCATTAATGCCATTACATCATATTGAAGGTCACATTTATGGAGCATCAATTGAGAATGAGTTTGTTTATCCGGTACTAGCTATGGTTGTT…
569914	570319	-	peg.492	mfl485	405	1	0	0	1	0	0	0.333333	0.516398	0.378417	0	0	0.343483	0	0	0.120317	0.186721	130.329	1.37916e-05	1.79745e-05	5.1758e-06	1.26548e-08	9.70993e-29	5.84746e-05	hypothetical_protein		ATGAACAATAAAGAGTATTTAAGTAAATTAGAGATTTATAATTTTGATAAATATCAACTGATAGATAAAAAAGAATTTAATGAAGTAGAAAAATACTTTTTATCTGATGAATATGTAATTGATATTATTGTTGGAGAAATAAACGCTTTTGCGCATATGATTTTATTAACAAATAAAAGATTATTTACAATAAGCAAATTTATTCAAACAGCAAGTCAAATTAAACAATATGGTTTAGAACAAATAGAAGATGTAAAACTAGGAGTTCTTGGAGATATTGCTGATTTAACTATGATTTTTAAAAATGGTAATATTTTTAAAATAGATTACTTACATACTGAAGTTGCACAAAAATTCGGATATAACATATCAAAAATGTATGATGAGTTTATTAAATCA…
570384	570774	-	peg.493	mfl486	390	0	1	5	74	1286	0	227.667	519.289	0	0.405424	1.88464	26.3954	440.217	0	78.1504	177.677	125.258	0.0089582	0.0112209	0.00323108	7.9e-06	6.30698e-26	0.0379815	hypothetical_protein		ATGCCAACTTGAGCTTTTATACTTATTTACATAGCATGTTATTTATTTATTTTAATTTTTGTAACTGCATTTAGTTTTTTAGCTATTAAAAAATGCAAGCAAGGAAAGCAATCTGGTGTTTGGTTGGGTTTATTAGCAACTTTAGCCATTTTCCCATTTGTGGGAGCAATTCCATTTTGAATTTTATATAACAAAAATTCAAATAATAAAAAAGAAAAAAATGACATTTCAATTAATGAATGCAATATGACATCTTTAAAGTTAAAGCAAATAGAATTAGAAGATAAAATTAAAGCAATAAATAAAAATTCTAACAATAAAAGTATGATTATTAAATTTAAAAAGGAAGCATCAATTTTAGAAAAAGAAATTGAAGAAATGCTAAATTAA
570775	571255	-	peg.494	mfl487	480	842	2235	2367	2370	2617	1565	1999.33	668.983	268.842	736.224	724.901	686.859	727.868	536.248	613.49	184.765	154.652	0.070323	0.108756	0.0313165	7.6569e-05	4.95106e-25	0.29816	hypothetical_protein	DUF1640 superfamily	ATGAGTATATTTATAATAATATTTGTAATAATTTTAGCTGTAGGACTGACATATTATGGTGCCGAATTATGTTTTAATGGTAATCCATGAGGGTTTTTAGTTGGTTTTTTAGGTAGTGCGTTACTTGGTATTGTACTGTGTTTCATTATGTATGAAAAATATAAAAAAAATAATGATAACGTCCAAAAAAGTGAAATAGTTAAACATAAATTACCTGATAGTAAGAATAATAATATAGACAATATTTTTTTACAAAATGCACTAAGTGAATTAGAAAAGTTAAATTCTAAACTTTCTTTTCAAAACTCAAAGTTAAGATTAAGAGAAGAATTAAAGAATAATAAAAAATCTGGGGTCATCAAAGAAAATTTATCAACATTGAATAAAGAAATTATCAAT…
571306	572251	-	peg.495	mfl488	945	2668	4092	2063	7789	4115	10444	5195.17	3251.43	432.693	684.664	320.914	1146.6	581.338	1817.72	830.655	561.392	304.702	0.095216	0.290125	0.0835423	0.000204261	6.70364e-25	0.403703	FIG146085:_3'-to-5'_oligoribonuclease_A,_Bacillus_type	NrnA	ATGACAATTTATAAACAAATAAAACAAGTTATAGAAAAATATGACAAGATAATTATTTTAAGACATATTGTTCCAGATGGAGATGCTTATGGTTCACAATTAGGCTTAAAAGAATTAATTAAAACAAATTACCCAAATAAAGAAGTTTATGCATTTGGTGAAGAAATTGGATATTTAAAACATGCTGGAACACCTGATGTTTTTACAGATGAAGCAATATTTAAGGATGCATTAGTTATTGTAACTGATTGTGGTAATGTTGAAAGAATTGATAATCAAAATTATGATAAGGGTGCATTTTTACTAAAAATTGATCACCACCCAGATGCAACACCATATGGAGATCTATCATGAGTTGATGTAAATTATACAAGTGCAAGTGAAATGGTTGGAGATTTA…
572365	574042	-	peg.496	mfl489	1677	49688	54350	39442	53897	51207	28128	46118.7	10345.3	4540.92	5124.37	3457.38	4470.87	4076.49	2758.66	4071.45	847.242	537.745	0.466701	2.50966	0.722665	0.00176692	3.28579e-24	1.97875	Hypothetical_transmembrane_protein		ATGAGAAAAACAGTTAGATTAGTTATTTTATTACTAGTTGTTGCAGTTATTTACTTTGGTTACTCAGCTTGAATTGATTCAGTTGCTATTTACAACATCGGTGCAGTTCAATTGGGATCAGGTACAAACTGAAACAAAACTTTAGATGATCTTATCATGGTTGCTGGTTTAAGTGAATCAAACGCATGAACTGCATTTTTTGAAAAATATACAGATTTAAATGCAGCAATGTTATTTAATGGTGGAACATTACCATCTGGAATAATTACTTCATCTGCATTATCATTAGGTGGATCAACAAATATTGCATTTATCAATGCATTAATTGAAGCAGCAAATGATAAAGCTGGAGCTGGTACATATGTTTTAAACGGATTTATGGCAGCAAACTCATTATTA…
574123	576529	-	peg.497	mfl490	2406	7227	3625	21646	21250	12857	13916	13420.2	7264.08	460.35	238.224	1322.53	1228.64	713.402	951.286	819.071	428	774.97	0.0938882	0.727606	0.209516	0.000512268	6.61016e-25	0.398073	Leucyl-tRNA_synthetase_(EC_6.1.1.4)	leuS	ATGGAATTTTCACATAAAGCGATTGAAAAGAAATGAAAAAAATATTGAGAAGAAAATAATACAAATAAAACAACTAATACATCTGATAAAAAATCTTATGTATTGGATATGTTCCCATACCCAAGTGGAGCAGGTATTCATGTTGGTCATGTTAAAGGTTATACTGCAACTGATGTTTTTTCTCGTTATAAAAGAATGAATGGATATGATGTTTTACACCCAATGGGTTGAGATGCATTTGGATTACCAGCAGAACAATATGCATTAAAAACAGGTAATGATCCAATTGATTTCACTTTAGAAAATATTAAAACATTTAAACGCCAATTAAAAATGATGGGATTTAGTTATGATTTTGATAAAGAAATATCAACAGCTAATCCAAACTATTACAAAATA…
576774	578544	-	peg.498	mfl491	1770	5455	11159	8996	7500	8232	4194	7589.33	2499.04	472.332	996.841	747.133	589.452	620.901	389.715	636.062	215.59	569.532	0.0729104	0.415248	0.119572	0.000292353	5.13322e-25	0.30913	hypothetical_protein	TIGR04141 superfamily	ATGAATCAAAGTTTTAGAATATACAAATTAGATACAAAAAAAATATGAGAAAATGAATTACAAAGACATAATGAAGAAATGAATCTATCAATCATTAAAGACTTAATTTTTCAATATATAATTGATAAAAATAGTTTGGTTGAAAATAATTTTTGAATATATAATGAAGAATCTGATGATGAAAATATTGCTGCTCTTGTCTACATAAAAGATGCGGAAATATCATGGATGAGTGGTTTATCTAATTTTTTTAAAGATCAACATTTTGATAATTTAGTTAACACATCTGTATCATTTATTTTCTTAATTGCATATGAAAATGAGCTTTATGCATCAACAGGTGGTCATGCAAGTAACTATATAAGTGAGTTCATTGTTAAAGATTTTGGAAAAGAAATT…
578641	579037	-	peg.499	mfl492	396	12129	6445	8565	16840	11864	10149	10998.7	3564.5	4694.13	2573.37	3179.47	5915.72	3999.69	4215.22	4096.27	1170.56	127.805	0.469546	0.600103	0.172802	0.0004225	3.30582e-24	1.99081	SSU_ribosomal_protein_S9p_(S16e)	rpsI	ATGGCAGAAAAAGTTATTTATAGAGGAACTGGAAGAAGAAAAACTTCTGTAGCTCAAGTTATCTTAACTCCTGGAAAAGGAAACATCATTGTTAATGGTGTTCCTGCATTAGAATTCTTCCCATATCCAACATTAGTTCAAGACTTAGAACAACCACTTGTAGCAACTGGAACAGAAAAAGATTTTGATATCACTGTTACAGTTAAAGGCGGAGGGTTTACTGGTCAAGCTGGAGCAACTCGTTTAGGGATTGCTAGAGCATTATTAGTAGCTAGTGAAGATTACCGTAAAGGGTTAAGAGCTGTTGGGTTACTAACACGTGATGCACGTATTAAAGAACGTAAAAAATACGGTCTTCGTGGAGCACGTAGAGCACCTCAATACTCAAAACGTTAA
579036	579489	-	peg.500	mfl493	453	10485	10416	12524	13017	5625	18415	11747	4183.82	3547.28	3635.6	4064.12	3997.36	1657.73	6685.99	3931.35	1613.34	146.163	0.450642	0.65867	0.189666	0.000463733	3.17272e-24	1.91066	LSU_ribosomal_protein_L13p_(L13Ae)	rplM	ATGAAACAAACAACATTAATTGCTGCAAAAGACATCAAAAAAAATTGATATATCGTTGATGCAGCAGGACAAAATGTGGGGAGATTATCTACAGAAGTAGCTAGAATCTTAAGAGGTAAACATAAAGTTGACTTCACACCTCACATGAACAATGGTGATCACGTTATCATCATTAACGCTGAGAAAGTATTATTTACTGGTAAAAAAGAATCAGATAAAACATACTACCACCACTCAATGCACCCAGGTGGACTAAGAAGAAGAACTGTAGCAGTTCAAAGAGAATTAGACGCAACTAAAATTTTAGAACGTTCAATTCGTTTGATGTTACCAAAAAATGTACAAGGAAGAAATCAATTTAGAGCATTACACGTATTTGTTGGTGAAAACCACCCTTAC…
579580	580147	-	peg.501	mfl494	567	0	0	2	934	403	0	223.167	383.653	0	0	0.518524	229.152	94.8882	0	54.0932	93.764	181.96	0.00620058	0.0112826	0.00324885	7.94343e-06	4.36549e-26	0.0262896	TsaB_protein,_required_for_threonylcarbamoyladenosine_(t(6)A)_formation_in_tRNA	T6A_YeaZ	ATGAAATTATTTATAGATACATGTAATTGAAAATTAGTTTTAATACTAAAAAAAGATGATCAGATAATCGATAGTCTAATATTGTCTGACACTAAAAAGGTTAGTGATATAGCATTATCTACTATCACTAAGTTATTAAGTAAAAATAATTTAAAAATTAATGATATTCAAGAATTTTATTTAACTAATGGTCCTGGTAGTTATACTGGTGTTAGAGTTGGGCTAACAATTGTTAAAACTTTAAAAACTTTAAACAATAGAATTAAAGTCTATTTATTAAATTCATTAGCATTTCAAGCAGCAAATGATCAAGCTATTTCAATATTAGATGCTAGAGGAAGTAAATACTATATTGGAGTATATGAAAACCAAAAACCTTTAATAGAAGAAACAGTTGTT…
580148	580568	-	peg.502	mfl495	420	1	2	1	0	1	0	0.833333	0.752773	0.364902	0.75293	0.350004	0	0.317864	0	0.297617	0.280051	135.32	3.41151e-05	4.61644e-05	1.32932e-05	3.25018e-08	2.40186e-28	0.000144643	TsaE_protein,_required_for_threonylcarbamoyladenosine_t(6)A37_formation_in_tRNA	TsaE	ATGATTATCAAAAGCATTAATGAAACTAGAGAATTAGCCATTAAAATCGCTGATGAACTAAAAAGCGTTAAGGGTGAAGTTTATTTATTATTAACAGGTGATCTTGGTGCAGGTAAAACAACTTTAACAAAGCAATTAATTAAATCATTGGGAGTTGAAGAAAATGTAACATCCCCAACTTTTAATATTTTGAATCAATATGAAACTACAAATAACCTAGTCATAAATCATATGGATGCATATAGACTAGATGAACAATCAAATATTGAAATGTTCTTAGAAGAATTTGATAACAATATTAATATCATTGAATGATGAACAAATTTAAATTATGACTTTAATGAATTTAAAAATATAAAAATTGAAATATTAGCAATTGATGAAACTACTAGAGAAATT…
580622	583283	-	peg.503	mfl496	2661	15524	10140	5877	6828	9938	10333	9773.33	3388.25	894.096	602.514	324.663	356.951	498.591	638.666	552.58	209.604	854.968	0.063341	0.541546	0.15594	0.000381273	4.4595e-25	0.268557	Mg(2+)_transport_ATPase,_P-type_(EC_3.6.3.2)	P-type_ATPase_Mg	ATGAAAAAACTAAAGAAATTAAACAATAATACAAAAATTGAATTAATCAATTATGTAGACTCTGATAATAATAAATTACTAAAACAATTTGAAGTAAATAGTTTTGGTTTAAACGATGAACAAGTTGAAGTAAATAGAGAAAAATTTGGTGGTAAAGAATTAAAACCAGCAAGATTTAATGTTTTTCTTGTATTTGTTAAATCATTTTTTTCACCATTTAATATTATTTTAATGGCGATCGATGCATTTAACTTTTATGAGTATGTTAGTGATCCAAATACATTTTCACTAGTGGCTGCTGTTATTGTGCTAATTATGATATTAGCTAGTGGAACAATGGCATTCATTCAAGAAATCAGATCTCATTTAGTTATTAAAAGAATGATAACTGAGAATAAA…
583523	584462	-	peg.504	mfl497	939	32707	35032	29949	35590	9676	18133	26847.8	10565.7	5338.27	5898.93	4688.55	5272.58	1375.69	3176.12	4291.69	1705.62	302.633	0.491946	1.48879	0.428703	0.00104818	3.46353e-24	2.08579	glucokinase(_EC:2.7.1.2_)	NagC	ATGATACTAAATATTGATTTAGGTGGAAATTCAGCTAAATGCGCACTTATTGAAAACTTCGAAATAAAAAGTAAGTTTTTTGTTGAAACACCAAAATTTGAAATAATTGAAAATTTAAAGAAAATGATAGATATTTATTTTAAAGAAAATGGCTATAAATGAGAAAATATTGAAGCAATATCTTTTTCTGTGCCTGGCGCATACGATAAAAAAACTGAAATTATTGTTTTTGCAGGTAATTTAAATTGATGAAATTATCCTCTTTTAAAAGAAGCAAGAAGAATATTCAATTTTGAAAAAATATTTATTTTAAATGATGCCAATGCTGCAACTTATGGTGAATGAAAAAAAGGTCAAGATGGTATACCAGAATCTATGATGCTGTTCACTTTAGGAACT…
584837	586457	-	peg.505	mfl499	1620	43120	31491	47109	39861	32780	19686	35674.5	9851.11	4079.33	3073.59	4274.75	3422.9	2701.37	1998.64	3258.43	856.199	521.593	0.373506	1.94818	0.560986	0.00137161	2.62966e-24	1.58362	Trehalose-6-phosphate_hydrolase_(EC_3.2.1.93)	trehalose_treC	ATGAGAAATGAAGTAATTTATCAGATATTCCCTTTAACTTTTTCTGATGGTAAGAAAAAAGGTAAAGGAAATATCAAAGGTATAATAAATAAATTAGATTATTTAAAAAGTTTAGGCATAACTAGAATATGAATATCTCCCTTTACAAAATCACCTTTTAAAGATAGTGGTTATGATGTTTCAGATTATTGTGGAATAAATGAAGAATTTGGTACTATGGAAGAAGTGGAAATTCTTATATCTGAAGCAAAGAAAAGAGATTTAACAATTGTTTTAGATATAGTTTTCAATCATACTTCTGACCAACACGAATGATTTAAAAAAGCTTTAGCTGGTGATGAAAAATATATGAATTATTATATTTTTAAAGATCCAGTCGATGGTAAAGAGCCAACTAAT…
586502	588062	-	peg.506	mfl500	1560	69553	74992	62935	69221	64194	32577	62245.3	15159.3	6833.08	7600.88	5930.48	6172.68	5493.64	3434.62	5910.9	1419.96	501.285	0.677553	3.39647	0.978025	0.00239127	4.77028e-24	2.87273	PTS_system,_trehalose-specific_IIB_component_(EC_2.7.1.69)_/_PTS_system,_trehalose-specific_IIC_component_(EC_2.7.1.69)	PTS_IIB_glc superfamily	ATGGGTAAAAAAGAAAAATTACCACAAGTAAAGATTGATTTAAAAGCTTGATCAAAAGAACTTGTTGAATATCTTGGTGGTTCTGAAAATATTATTTCAGCAACTCACTGTTTGACAAGACTAAGACTTGTTATTAAAGATGAAAATCTAATTAATAAAGCAAAAGTTGAAACAATGCCAAGTGTTAAAGGTACTTTTAAATCTTCTGGTCAATATCAAATTATCATTGGAACAGAAGTTGAAAAATACTTTAAAGAGTTTGTAGCTGTTTCAGGGGTTGAAGCTGTTTCTAAGGAAAAAGCTAAAGCCATCGCAAACCAAAATAATGGTGGGTGATTCTTAAAATCACTTAACTTTTTAGGAGAAGTATTTATTCCAATTATTCCTGTTTTAGTAGCA…
588124	589072	-	peg.507	mfl501	948	553	38	17	2142	672	38	576.667	818.959	89.401	6.33795	2.6361	314.32	94.6349	6.59277	85.6537	119.847	304.495	0.00981829	0.0298962	0.00860871	2.10483e-05	6.91253e-26	0.0416282	Sucrose_operon_repressor_ScrR,_LacI_family	PurR	ATGAAAAAAACAAAAATGACTTATCATGATATTGCTAAAAAAGCTGGTGTTGGAATAGGAACTGTTTCTAGATATTTTAATGATTACAATATTTCTGAAGAAGCTAAATCAAAAATCAATAAAGTTTTAAACGAAACTGACTATGTCCCTAATTTTGCAGCATCTAATATTAAAAAGCCTAGTAAAGATGTTTATTTAATATTGCCTTACAATAACGATGAGACAGCTAATATGGAAATTGTTAATGGTGTCAAGAGTTCATTAACAGCTGATAATATTAATTTCTTTATTTTTCTTTCATCATCTGAAAGTGAAATTTATCAAAAAGATTTAAAATATTTAACAATGAGAAACCCGTTTGGAATTGTTTTATTATTACCCAAACATACTTCTAAAGAT…
589160	590759	-	peg.508	mfl502	1599	49007	38132	57790	48755	47590	37097	46395.2	7725.23	4697.16	3770.64	5312.83	4241.61	3973.36	3815.78	4301.9	601.389	514.699	0.493116	2.53807	0.730845	0.00178692	3.47177e-24	2.09075	2,3-bisphosphoglycerate-independent_phosphoglycerate_mutase_(EC_5.4.2.1)	PRK05434	ATGAATGTTAAAAAACCTGTTATCTTAGCCATTTTAGATGGTTGAGGAATTGAAGAAGCTGGTGTTGGTAATGCAGTTGCTAATGCTGATCAAAAATTTGTAAAAGAAATGATGGGTATGTATCCATGAGTTAAAGCACATGCTTCAGGTGAATGAGTAGGTTTACCAGAAGGACAAATGGGTAACTCAGAAGTAGGGCATATTCATTTAGGTGCTGGAAGAATTAACATGGAATCTTTAGCAAAACTAAATCATGAAGTTAAAGTTGATGGATTTTTAACAAACGAAGTATTAGTGGATACATTTAAATATGTTAAAGAACACAATAGTGCATTGCACTTAATGGGATTATTCTCAGATGGTGGAGTTCACTCTCATATGAATCATATGATTTCAATG…
590774	591596	-	peg.509	mfl503	822	10158	9899	9249	1987	7945	11933	8528.5	3457.6	1893.92	1904.12	1654.04	336.269	1290.36	2387.65	1577.73	705.989	264.693	0.180851	0.4787	0.137843	0.000337026	1.27327e-24	0.766784	Hydrolase_(HAD_superfamily)	HAD_Pase	ATGAATGAAATTAAGCTTTTAGTTTTAGATATGGATGGTACTTCTTATCACAAGATGGGAAATATTATCGAATCTAATATTAAGCCATTACAAGATGCTATTAAAACTGGTACTAAAGTAGCTTTTGTTACTGGAAGACCAGTTTTAGCAAAACCAAATAATTTAAAAGCTCATAATTTGGCCGAAGAGAATGCAATTTTAATTGGATGTAACTCTGGATGTATTTATGATTTAAATACTGAAAAGGTTTTAAAAAGTAGTCCAATTAAATCTGACCAAGCTAAACAATTATTTGAAGAAGTTAAAAATACAGATACAATTCTATGAGGATATGTTGATGATTTAAATACAGTTATTCTTTCAAGAAAAGTTAATGATGTTTATAATGAAGAATGTCAT…
591599	592346	-	peg.510	mfl504	747	15818	5800	12320	18429	6519	3528	10402.3	6015.85	3245.31	1227.67	2424.44	3431.96	1165.07	776.784	2045.21	1145.34	241.055	0.234437	0.565122	0.162729	0.000397872	1.65054e-24	0.993981	Triosephosphate_isomerase_(EC_5.3.1.1)	tpiA	ATGAGACAAAAAGTAATTTTCGGAAATTGAAAAATGAACGGAACTAATGCTGAACTTGTTACTTTCTTAAAAAAAGTTGACAAGGCTGCTAAAAAATCAGATGTAGTTGCAGGATTAGGATTACCATTTACATTATTATCAAAAGGAATTGAAAAAGCAAAAAATGTTAAAGTTGCTGCACAAAATGTTCACTTTGCTGAAAAAGGAGCATTTACTGGAGAAGTTTCAATTTCAATGTTACAAGAAGTAGGAGTACAATACGTTATTATTGGTCACTCAGAAAGAAGAGAAATGTTTGCTGAAACTGATGAAACAGTAAACAAAAAAGCTACTGCATTATTAGCTGCAGGAATCACACCAATTATTTGTTGTGGTGAAACTTTAGAAACTAAAGAAGCT…
592451	594968	-	peg.511	mfl505	2517	146884	129020	137622	144630	145559	131011	139121	7773.16	8943.69	8104.9	8037.6	7993.48	7720.51	8560.85	8226.84	444.285	811.291	0.943024	7.65067	2.20303	0.00538642	6.63932e-24	3.99829	hypothetical_protein		ATGAAAAAAACAGTTACTTTACTAGCTGCAGTTAGTATCGTTGGAGGAGCAAGTGCAACAGCTGTGTCTTGTTCTTTTAAGGGTGATAAAAATAAAGGCGGAACAACTGATCAAAAAACCACTGATAAGGAAAGCAGTCAGGTTTTATTAAAGATGGAAGTTCAAAACTATTTAAATGAAAAAGGAGCATTTGATAGTAAAGAAAGTGCGATAAAAGATATTCAATCAAAATCAGATTGAAAAACTGAAGGAATAGATTCTTTAACAGGAAGTGTTTATGGAACTGATTCAGTTTCTTCTATCCATATTAAAGGAAAATTAAAAAAAGGTTATATATGACCAAAAACATCAGCAGGAGAGTTTGATGTAATAATTAAAATAAATAATGAAAAAAACGTA…
595008	595701	-	peg.512	mfl506	693	1034	186	1639	1816	701	1323	1116.5	608.313	228.672	42.4379	347.67	364.538	135.044	313.992	238.726	128.641	221.787	0.0273646	0.0606911	0.0174762	4.27293e-05	1.92659e-25	0.116022	hypothetical_protein		ATGCATGCACCAAAATTTAAAAAAATGATTTATTTTTCAATTTATGCAATAGTTTGTGCACACTTTTTGTTTGCCTTTTTGTTTTCTTTTGAAATTATGAAAACAGATAACTATCAAGCAACTAACGTGACTATTGAAAGAGTTAATAATCTTTTTTCAATTATTTTAATAATATTATTGACTTCAGAAACTATAAGATTCATTTCAAGAGATGACGAAGATTTAATTAAGAATAAAAATATTAATGTTTTAACTAAGAAAGAAAATATAAAGTCAATATTTAAACTTTTAGGTTTAATAATACCATTTTTAGCAATCAAGCTTGTGCGATTTATATTTTTTAATAGGTTTAAAGAGACTTTGCCTTTATCAATTCAAATAGTTACCATTGTTTTCTTA…
596941	597961	-	peg.513	mfl507	1020	2382	23	220	10207	4	1212	2341.33	3961.91	357.904	3.56534	31.7062	1392.06	0.52354	195.432	330.199	538.694	326.644	0.0378499	0.123635	0.035601	8.70445e-05	2.66481e-25	0.160479	unknown_transmembrane_protein		ATGAAAAATAATTATTTTACTTTAAAAAAACAAAGTGTTAATAAATGATTCTCAAATAACTATTCAGTTAGTGATTGAAAATTTTGATTTAAATTATCTTTTGTTATTATTTTATTTGCTGTATTACTTATGAGTTATTTAAAACCTATTATTGATTCAAGTATTTATGTAAAACAAATAAATGATATTTTAAATAATCCCGAAACAAATATCAAAACAGTTGAAGAGTTGATAACATTTGCTGAAGGAAAAAACTATGATTGATTAATTATTACAAAAGTTAATGGTGAAAATGTATTTAATATAATTTCAACAATTAACTTTACAGTAATAGGTGAAGCTAAAACTTTACATGCAAATTATCAACCTTTTGAAGAAATATGATTTAGAACTTCATTC…
597950	598898	-	peg.514	mfl508	948	1364	893	829	1465	1	991	923.833	520.132	220.512	148.942	128.549	214.976	0.140826	171.932	147.509	80.6927	303.636	0.0169086	0.0513405	0.0147837	3.61461e-05	1.19044e-25	0.07169	unknown_transmembrane_protein		ATGTTTTTTACTTTAAAAAAAGAAAAGCTTACAGCTTGATATAAAAACTATACATTGAAAGACTGAAGATTTTGATATAAAACTTTATTCGTAGTATTAATGACTTTTATTGTACTATTCAGTTACATTCAATTATTTGTTAATATGTCATCTGTAGTTAAACAAATAAATGATTTAAACCTAAGCTCAGATATAGCTAGTGATAAATTAAAAGAAGTTTTAGATAATTTAAATTTATCTAAATCTATTCAAGAAAGATTAATTTTTTATAAAACATCAGATGGATTACTTCATGCAGGTTATCAGCCATTTGAACAATTTATTCAAATGTCTTCATTCTTTACATTAATAAGTAATTTATTAATATTAATTTGAATGTATGTTGCGTTATTTAAACCT…
598960	602203	-	peg.515	mfl509	3243	2729	13	4148	3605	4267	1617	2729.83	1658.89	128.968	0.633826	188.024	154.639	175.657	82.0079	121.655	70.2575	1043.48	0.013945	0.145514	0.0419011	0.000102448	9.81794e-26	0.059125	Spermidine_Putrescine_ABC_transporter_permease_component_potC_(TC_3.A.1.11.1)_/_ABC_transporter,_periplasmic_spermidine_putrescine-binding_protein_PotD_(TC_3.A.1.11.1)	PotC;Periplasmic_Binding_Protein_Type_2 superfamily;NBD94 superfamily	ATGAAAAGATTCGTCAGATCAACTTACTTTGCTTTAATCCTTTTAGTAATATATGTCCCTATTGGAATCATGGTATTATTTTCTTTCAATAGTGGTTCATCAGTTTCAAACTGAATGGGTTTTAGTACAAGATGATACGAAGAGTTTTTTAAAAACTCACCTTTTATTAAATCAATTATTACTTCACTTTTTGTTGCTGTAGTTTCAACAATGATTAGTGTTGTAATCGGAGTTATGGCTGCTATTGGACTTAGCAGATTAACAAAAAGAAAACAAAGCAAATGAATGTCAATTGCAAACATTCCATTAATTAATGCTGATATTATTACAGCTGTTGCTTTAATGGTAGTATTTTTGATATGTGGATTAAAATTTGGTATTTTAACTTTAATTATGGCC…
602166	603162	-	peg.516	mfl510	996	3462	3	1102	244	860	4	945.833	1313.88	532.713	0.476251	162.646	34.0793	115.273	0.660531	140.975	202.703	319.659	0.0161596	0.0516557	0.0148744	3.63679e-05	1.13771e-25	0.0685146	Spermidine_Putrescine_ABC_transporter_permease_component_PotB_(TC_3.A.1.11.1)	PotB	ATGAGTAAAAAAGAAAAACAAATTTCAAATACTTTTGATCAAGAACAATTAGACACAGCAATTGATAATCAAATTGCTCGTGAAAATAAAGTAAAAGTTCGTCAAAAGATTAAAGAAATTAATAAAGTTTTAGGTAAAACTAAATTATTTAACTTTACCAAAGGTAAGGTTTGACCAATATTATTACCATTTTTTATAGTAATGACTCTATTGGTTATTATTCCTATCATTTCAATTGTTGTGTATTCTATAGTTCAACCAAGTGGTGACTTAAAAATGTTTGAGATAAGTTTAGAAAAATTTATCAGATTATTTAAAAATGGAAATATTATGATGTCAATGGGATTAACAATCGCTTATGCATTTATTGCTTCAGTTATGTGTATTCTTTTAGGATAC…
603166	604219	-	peg.517	mfl511	1053	1968	1512	2595	4834	1573	4606	2848	1502.24	286.432	227.037	362.269	638.615	199.43	719.429	405.535	220.569	339.584	0.0464856	0.157858	0.0454557	0.000111139	3.2728e-25	0.197093	Putrescine_transport_ATP-binding_protein_PotA_(TC_3.A.1.11.1)	PotA	ATGGAAAATAACATCTTAGAGTTACGTAATGTGACTAAAGACTATGATGGTAAAGTTGTTTTAAAAGGTATAGATTTAAATATCAAAGAAGGAGAATTTATTACTCTTTTAGGACCTTCAGGTTGTGGTAAAACAACAACTTTAAGAATCGTAGCTGGTTTTGAAAAACCAAATAGTGGACAAATTATGTTTGAAGGCAAAGACTTATTGCCAATTCCAATTAACAAAAGACAATTTAATACAATTTTTCAATCTTATGCACTATTTCCACATTTAAATGTGTTTGATAACATTGCGTTTGGTTTGAGAACTAAAAAAACTAAAAAAGATATTTTACAACGTGAAGTTTTAAAACAAATAAGACAAGTTGGATTAGAAGGTTTTGAAGATAGAAATATC…
604571	605411	-	peg.518	mfl513	840	2723	5681	4358	3673	10716	9128	6046.5	3192.61	496.814	1069.35	762.658	608.278	1703.11	1787.26	1071.25	557.042	270.735	0.122794	0.332448	0.0957294	0.000234058	8.64529e-25	0.520632	Hydrolase_(HAD_superfamily)	Cof	ATGATAAAAATGATAGCAATCGATATCGATGGAACGGTCTTAGATCATAAAACTGGAATTCACCAAACAACAAAAGATGCAATCTTAAAAGCAAAAGAACTAAACATACCAGTAATAATAGCAACAGGTAGAAATTTAACAACAATACATCACATTGCAAAAGAATTACAAATTGAAAATTCTTCATACCCATTTGTTTCACAAAACGGTGGTCAATCTTTCAGTTTTAATCATAAAAATAAAGGCGAATTAAAAATTTATTACACAGTATCTTTTGACACAAAATTAACAAAAGAATTATTTGATTGTGCTAATGAAAATAAAATTAGAATTTTTGCATATTCTGAAAATGAAAAATATGCTTACTGCAATAAAAAAATAAGTGCATTTAGAACTTTT…
605494	606415	-	peg.519	mfl514	921	4735	2502	3904	6311	5248	12484	5864	3487.78	787.927	429.538	623.121	953.233	760.719	2229.39	963.988	644.284	296.34	0.1105	0.327455	0.0942918	0.000230543	7.77969e-25	0.468504	Fructokinase_(EC_2.7.1.4)	bac_FRK	ATGAAAAATATAGTTTCAATTGGAGAAGTGTTAATGGATGTTTATTCAGAAAATAACACAATTAAAAGTGAAGTTGGTGGAGCATCATTTAATGTTGCTTGTTCAATAGGTGCTTTAAAACAAAATAACAGTTATTTTATGGGTAGTCTTGGTAATGATGAGTTTGTATCACCAATAAAAGATTTCGTTAAAAAATTTAATGTTAAAGAAGATTTTATTCAAGAGAGTGATAAGCCAACAACTATTGCTAAAGTTACACTAGATGAAAATAAAGAAAGATTTTTTCAATTCATAAGAAATAGTGATGCTGAGTATAGTCTTTCAAAAGAATCAAATGAAAAACTTTCAAAAATAGATTTTATACATTTTGGAAGTGCAACAGGTTTTTTAGAAGGTAAT…
606416	607868	-	peg.520	mfl515	1452	38119	31087	40493	40336	45082	41571	39448	4686.2	4023.47	3385.21	4099.54	3864.44	4145.02	4708.87	4037.76	429.364	467.105	0.462839	2.16194	0.622539	0.00152211	3.2586e-24	1.96237	Sucrose-6-phosphate_hydrolase_(EC_3.2.1.26)	Glyco_hydro_32C superfamily	ATGCAAAAAGAAAAATATAGCTTAATAAGCAATAATGATCTTGAAGATATTCAAAAATGACATGATAAAAAACAAAGCGATTGATACAATAATCAGTTTCATTTAGCTGGATATTCAGGTTCTACTAATGACCCTAATGGATTAACATACCATAAAGGAAAATATTATATCTTTATGCAAAGCTGCCCATTTAGTATTCAACATTTTAATAAATCATGAGCATTATATACAACAACTGATTTTATTAATTACAACTATGAAGGTTTAACTTTAATACCTTCAACAAAATATGATATTAATGGAGTTTTTTCAGGAAGCGCTAGAATAAATGAAAATGATGAAATTGAAATATACTATACAGGTAATATAAAGTTTAATGATGTTGATAGAACAGCATAT…
607872	609591	-	peg.521	mfl516	1719	6238	6380	10932	13379	17597	8951	10579.5	4389.61	556.154	586.839	934.858	1082.7	1366.64	856.423	897.268	306.757	552.762	0.102852	0.568526	0.163709	0.000400268	7.24124e-25	0.436078	PTS_system,_sucrose-specific_IIB_component_(EC_2.7.1.69)_/_PTS_system,_sucrose-specific_IIC_component_(EC_2.7.1.69)_/_PTS_system,_sucrose-specific_IIA_component_(EC_2.7.1.69)	PTS_IIB_glc superfamily	ATGAAAAAGAAAGATTATGCGTTTGAAGCCAAGCGTTTTATCAAAGCAGTTGGAGGTAAGTCAAACATTGAGTCTTACCTTCACTGTGTTACAAGATTAAGATTAAATCTTATTGATAAAACAAAAGTTAATGAAGCTGAAATAAAAGCCTCTCCATTAACAAAAGGAATAAACTATTCACAAAATCAACTACAAATTATTTTAGGTAGTGGTGTTGTTGAAGCTGTTTATGAAGAAGTTCAAAAAGAAATGGAAGTAAGTAATTTATCACTAGATGAAAAATTGAGCAATGATAAATTAGAAGACTTTAAATTACAAGCTAAAGCCAATAAAGAAGCTTTAAGAAATAAATCAGGATTTTTTGGACAAATCCAAAAAGGTATGAGAGTTTTAGGAGAC…
609610	610309	-	peg.522	mfl517	699	5178	3355	5844	3950	8720	5184	5371.83	1875.91	1135.3	758.908	1229.01	786.105	1665.44	1219.78	1132.42	334.822	225.089	0.129807	0.292182	0.0841346	0.000205709	9.13901e-25	0.550364	GntR-family_transcriptional_regulator	MngR	ATGAATAAAAAATGAGAGATAGTATTTGATTATTTGATGCATCTAATTAGAGAGAATAAGGTTCAGCCAGGTGAAATATTACCTAGTCAAAATATGCTTAAAACAAAATTTAAGTATAGTGAACAACCAATAAGAATAGCATTCAATAAACTAATAGAATTACAAATTGTTAAGCCAGTTAATGGTAAAGGATATGTAGTTCAAGAAAAAATAAAAAATAACTTATTATTTAGTTTTAGAGAATTATTCCCTAATTCAATAAATAAATATTACGAACTTAAAGAAATTAAAGTAGATGAATCACTATCAAAAAAAACAAATTTTTATATAGGAACTGACGTTTACTTTTTTAAATGTGTAAGAAAAGACAAAGATACAAATGAGGTTATTTTATATCAA…
610539	611010	-	peg.523	mfl518	471	17663	17730	17868	17815	25271	13716	18343.8	3761.62	5747.37	5951.98	5576.7	5261.69	7162.95	4789.6	5748.38	803.5	150.866	0.658924	0.994092	0.286252	0.000699886	4.63912e-24	2.79375	hypothetical_protein		ATGAAAAATTTTAAAAAACTTATTTTAAATATGGCTGTATGTATCAATGTCATGATTTTTGGTATATTAGCTTTAGTAGCTTTTTATAGCATTGGTTTTAGAGACGGTGTTAATTTATCAGGTGTTACAGAATATACACAAAATAATAAACAATACTTTGCGTTAGCTTTAACTGGAATAATTTTGGTTTGAGCATCAATGATATTACCTATTCTAAAATTATTTTTTAGAAAACCATTTCAAACAATGATTATTAGCATTACAACATTAATTGTATTAACAATTGCTACAGCGATGATGATGGCTGCTGATATTACTTTTGTTATCAATCAAGATTCTGATACATGAAAAGTGTTTGGAGTTATGTTGTTATTACTTGTTGGTTACAGCATTACAATA…
611096	612818	-	peg.524	mfl519	1722	40725	40795	35813	47977	53264	38430	42834	6519.67	3624.54	3745.83	3057.24	3875.79	4129.44	3670.54	3683.9	356.53	554.422	0.422277	2.34119	0.674155	0.00164831	2.97302e-24	1.79039	Phosphoenolpyruvate-protein_phosphotransferase_of_PTS_system_(EC_2.7.3.9)	PtsA	ATGAGTAAACAATTTAAAGGTATTGGAGCTAGTGAAGGTATTGCTGTAGCAAAAGCTTTAGTTCTAGCAGAAGACCATATAGAAATTAAAAAAACAAAAGTTTCTGATATTGAAGCAGAAGTTTCAAAATTAGAAAATGCAGTTAATAAATCAATCGAAGATTTAGAGAATTTAAAAGCTACTACACTTGAAAAATTAGGTCCAGAAAAAGCAGCTATTTTTGATGCACATAAAGAAATTGCATCTGACCCAGCTATTAAAGATGAAATTATAAATGTTATTAAATCTGAATCAATTTGTGCTGAGTTTGCGGCAGAACAAGTAACTAATAACTTTTATGAAATGTTTGCCTCAATGGATGATCCATATTTTAAAGAAAGAAGTGCAGACATTAAAGAT…
612950	613091	-	peg.525	mfl520	141	0	3	0	0	0	2	0.833333	1.32916	0	3.36415	0	0	0	2.33294	0.949516	1.5067	45.317	0.000108841	4.93234e-05	1.42028e-05	3.47259e-08	7.66289e-28	0.00046147	hypothetical_protein		ATGAAAAAAGTAATTATGAGAGGTGCTGAAATTTTATTTACAGCCGAATCTGACAATCAACAAGTTTTAGATCAAATGCTTTACGACTTTTGTGTAGGCAATAATATTCCTGTTGACTCAGTTGTTTTCAAAGAAATTTAA
613109	613844	-	peg.526	mfl521	735	207	570	1946	4417	3195	734	1844.83	1672.77	43.1627	122.62	389.204	835.989	580.328	164.248	355.925	306.893	237.032	0.0407989	0.0967064	0.0278469	6.80857e-05	2.87243e-25	0.172982	NAD_synthetase_(EC_6.3.1.5)	NAD_synthase	ATGGAATTAAAAGAATATTTAGATTATTTAGTTGAATTTATTAAAGAAACAGTTAAAAAAGCTAATGCAAAAGGTGTAGTTATTGGAATAAGTGGTGGAATTGATTCTGCAGTTGTTGCTTGTTTAGCTAAAAAGGCCTTTCCTAACGATTACACTGCTGTTTGAATGCCGATTGAATCAAGTGATGAAGATTACAAATGTAAACAAGAGTTGATTGATCAATGTGGTATTAAAGCAATTGATGTAGAATTAAAAGAAACTTTTTTATCTTTTAAAAAAGCTATTAAAGATTCAACAACACCTGAACATAAATTGGCTATTGCAAATGCAAAAGCACGTTTAAGAATGACAACACTTTATACTGTTGCTCAAACAAATTCATATTTAGTTCTGGGAACT…
613863	615162	-	peg.527	mfl522	1299	5873	10621	9583	11253	9265	10243	9473	1902.34	692.909	1292.8	1084.46	1205.09	952.197	1296.91	1087.39	234.028	419.76	0.124646	0.523212	0.150661	0.000368365	8.77561e-25	0.52848	GTP-binding_protein_Obg	obgE	ATGAAATTTATTGATACAGCTAAGTTTACTATTAAAGCCGGTAATGGAGGGAATGGAGCAGTTAGTTTTCATACTGCGCTTTTCGTACCTAATGGTGGTCCAAACGGTGGAGATGGTGGAAATGGTGGAAGTGTAATATTTGAAGCTGATGGTGGAAAACATTCTCTTTTAGATTTAAAACTTCAAAAACAACTTAGTGCACAAGATGGATTTAAAGGTGATATAAAAAATATGCATGGTGCTCAAGGTAAAGATCTTATCGTTCGAGTTCCCGTGGGTACATTGATTATAGAAAATAAAACTGGAACAATTTTAGCTGACATGGATGAAGATAAAAAACAAGTCTTAGTTGCTAAAGGTGGAAAAGGTGGAAAAGGGAACGCAAGATTTGCAAACTCA…
615187	615496	-	peg.528	mfl523	309	1669	521	322	643	1	194	558.333	590.145	827.796	266.596	153.186	289.476	0.432048	103.261	273.458	291.743	99.55	0.0313458	0.0312048	0.00898552	2.19696e-05	2.20689e-25	0.132902	hypothetical_protein	DsbC_N superfamily	ATGAACAATAAGATAAACTTTAATAAAGATAATTATGTCGAGTTTAATGATTTTAATGATGTAATGATACAAGCTTTTGGTATTGGATGTTCTCTTTGCTATGAACCACAAATTAGTTTTGTTTTGAAAGATCATCCAAAACCAATTGGGAGTTTAATTAAAGAACAAGGAAAAAACCTAACAGATAGTGAAGTTGAAAAATTAGTTGAAAAACCTATCCAAGAATGACAAAAATTCGAGGATATTAATTTTGATAATCAAGAACCAACATTCTTATGTGATGAATGTTGAAATCAAATGATTTGATAA
615485	616223	-	peg.529	mfl524	738	1979	1887	343	2361	3	3	1096	1091.96	410.975	404.287	68.3219	445.041	0.542694	0.668586	221.639	219.242	237.093	0.025406	0.0602359	0.0173451	4.24088e-05	1.7887e-25	0.107718	hypothetical_protein	DUF3196 superfamily	ATGAATTTTTATGATGAACTAATTATCGAATTAAAAGAACTTGTTCTGAAAAACGATTTTGAAACTGCTTTATTAAAAATAAATCAAGAATTATCAATGCCATATGTACCTTCAGATATTGAAGAACAACTTTTGGAGTTTAAAACTCAGATTTTTGAGCAAATTTCAAAAAAAGCAAATAGTAATAATAATTTAAATGCTGAATATATTTTGCAATTACTTAAATCAAGTGATAGAGAACAACAAGCATTTGGTATTAATTTTTTAAACAAAATTAATTTAAGAGATAAGTTAAATGACGTTTCTGAATTACTTACTTTAGAAAAAATTGATAACTCAATTAAAACTTTGATCTTATTTACTTTAAAAGAACAAGAAATAAATAAAAGTTTTGATGTT…
616475	618476	-	peg.530	mfl525	2001	37092	32558	32415	34422	23434	39281	33200.3	5477.64	2840.92	2572.67	2381.34	2393.04	1563.47	3228.7	2496.69	557.684	647.767	0.28619	1.85384	0.53382	0.00130519	2.01491e-24	1.21341	DEAD-box_ATP-dependent_RNA_helicase_CshA_(EC_3.6.4.13)	SrmB;Rho superfamily;RRM superfamily	ATGACATTTAAAGAATTACAATTAAGCGACAAAGTATTAGTCGCACTGGAAAAAGCTAATTTTAACGAAGCTACAGAAATTCAAGCTAGAGCAATACCACTTTTCCTAGAAGGAAAAAACATTTTTGGTAAATCAAGCACTGGTACAGGTAAAACAGCATCATTTGTATTACCAATCTTAGAAAAAATAGAACCAAACAAAAGAAGAGTTCAAGCCGTTATAATGGCACCAACAAGAGAATTAGCAATGCAAATTGTTAACCAAATTAGAATATTTGGATCAAGAATAGAAAATCTAGTAATAGCACCATTAATCGGTGGAGCTGATATGCGAGATCAAATTAAAAGACTGAAAGACTCACAAATAGTTGTGGGAACTCCAGGAAGGGTTAATGACCAC…
618619	620059	-	peg.531	mfl526	1440	54869	63184	61960	70256	57800	61173	61540.3	5243.52	5839.69	6937.75	6325.15	6787.06	5358.65	6986.98	6372.55	660.751	463.686	0.73047	3.38709	0.975323	0.00238467	5.14285e-24	3.09709	Sucrose-6-phosphate_hydrolase_(EC_3.2.1.26)	Glyco_hydro_32N;Glyco_hydro_32C superfamily	ATGAAATTAAATAAAGAAACAATATTAAATTTAATAACAGAACATAATCAAGATGATATTAAAAAAGCAAATGAATTAGTAGCAAGTGATAAATATTATAGACCAACATATCATATAGCACCTCCAAATGGATTATTGAATGATCCAAATGGATTAGTTTATATAGATGGAGAACATTATATTCATTATCAATGATCACCACTTCAACCATATCATGGGATGAAACATTGACGTTTAGTTAAAACTAAAGATTTTGTTAATTATGATGATTTAGGTGTATCAGTAATACCAACAGAAGAATTCGAAAGAACAGGAGCATTTTCTGGATCAGCATTTAAAGAAAAAGACGGAGTAAAAATTTACTACACAGGTAATATTGAAGAAAATGGCGAAATGATT…
620060	621593	-	peg.532	mfl527	1533	6331	16884	28563	27237	21382	17842	19706.5	8103.09	632.93	1741.43	2738.95	2471.6	1862.07	1914.23	1893.53	729.733	492.147	0.217052	1.06821	0.307595	0.000752071	1.52814e-24	0.920269	PTS_system,_trehalose-specific_IIB_component_(EC_2.7.1.69)_/_PTS_system,_trehalose-specific_IIC_component_(EC_2.7.1.69)	PTS_IIB_glc superfamily	ATGAAACATGCAAAAATAAACAGCCACTTTTACGACGAATGTAAAAAAGTAAGAGAAGCTGTCGGTGGAATAAAAAACATCGAGTTAATTAATAGATGTTCAACAAGAATCAGAATCAAAGTTATTGACATAACAAAATTAAATTTGAATAAACTTGAAGGTTCTAAAATTTTTGTTAAAACATTATTAAAAGATGACTTTGTTCAATTGATTGTTAACGAGAATATTGATGAAGTTTTCTTAAATTTATTAAAATCGCTAAAAATTTCATATGAAGAGATTCCTAACGATTTTGAAGTAAGAGTTAATAAAGAGGGGAACTTTTTTAAAGTAGTAACTGATGGAATTTCTGTTATTGTAAAACCTCTTATACCTCTTTTGATAACAATGGCCATAGTA…
621768	623934	-	peg.533	mfl528	2166	118215	110525	87667	113010	143173	93354	110991	19734.4	8364.49	8068.19	5949.76	7258.03	8824.56	7088.71	7592.29	1039.66	696.017	0.870287	6.05734	1.74423	0.00426465	6.12722e-24	3.6899	Ribonucleotide_reductase_of_class_Ib_(aerobic),_alpha_subunit_(EC_1.17.4.1)	PRK07187	ATGGAAGATAAAAAAATAAATACATTATCTGGAACAGATGAAAGTGACGAATATGTTACTTTAAATGCCAGAGCTAAAATATTAGCTGCTGGATCAGATAACTTCAAATTAGATGTTGATGCTGCTAAAGCTTATTTAAAACATCATGTTGAACCTAGATTAGTAAAATTTGGTTCAGTTAAAGAAAGAATAGAATACCTAGTTTCTAATGGATACTACGAAGAAGAACTTATAAATAAATATACAATAGAACAAATTGAAGAAATTACTGATATTGCTTATGGATTTCACCGTGAATTCCCAAGTTTTATGGGAGCTATGAAATTTTACAATTCATATGGTTTAAAAACTTTTGATGGACAAAAATATTTAGAAAATTTTGAGGATAGAGCAGTAATG…
623936	624392	-	peg.534	mfl529	456	10791	9128	7369	16417	12068	8823	10766	3213.33	3626.79	3165.08	2375.56	5008.29	3533.14	3182.32	3481.86	868.055	146.879	0.399118	0.586221	0.168804	0.000412727	2.80997e-24	1.69221	Ribonucleotide_reduction_protein_NrdI	nrdI	ATGCACGATGATATTAAGTTAGTTTCAGGTGAAGAAATTGTTAAGCCTACAGGAGAAGTGCATGTAGTTTACTTCTCATCAATTTCAAATAACACACATAGATTTATTCAAAAACTAAGTGTTAAGAATTCAAGAATACCTTACGAATTAGAAGAAGAAATTAATGTTGATTCTGATTACGTATTAATCACACCAACATATAGTGGTGGTGGTGAATTTACTTCGGGAGCAGTTCCAAAACAAGTAATTAAATTTTTAAACAAGGAAAATAATAGAAATTATTGTAGAGGTGTAATCGCATCAGGTAATACTAACTTTGGTAATACTTTTGCGATGGCAGGACCAATTCTTTCAAAAAAACTTAATGTTCCATTGTTGTATCAATTTGAATTATTAGGA…
624395	625418	-	peg.535	mfl530	1023	49418	58087	47852	57522	63034	54765	55113	5703.8	7403.46	8977.95	6876.17	7822.02	8226.02	8804.81	8018.4	812.858	328.92	0.919131	3.02321	0.870542	0.00212848	6.4711e-24	3.89699	Ribonucleotide_reductase_of_class_Ib_(aerobic),_beta_subunit_(EC_1.17.4.1)	PRK13965	ATGGCAAAAATAAAAAACCAATATTACAACGAGTCTGTTTCGCCAATTGAATATGCGCAACAAGGATTTAAAGGAAAAATGCGTTCAGTAAACTGAAACGTAGTAAATGATGAAAAAGATTTAGAGGTATGAAATAGAATTACACAAAACTTCTGATTGCCTGAAAAAATTCCAGTTTCAAATGATTTAACTTCATGAAGAACTTTGACACCAGAATGACAAGAATTAATTACAAGAACTTTTACAGGATTAACATTGTTAGATACAATTCAAGCTACTGTTGGTGATGTGGCTCAAGTTCCTAACTCATTAACTGACCATGAACAAGTAATTTACACAAACTTTGCATTTATGGTTGCAGTTCACGCTAGATCATATGGTTCAATCTTTTCAACTTTA…
625670	627254	-	peg.536	mfl531	1584	10136	27677	22645	15464	20780	14530	18538.7	6348.58	980.702	2762.72	2101.55	1358.09	1751.38	1508.7	1743.86	624.918	508.178	0.199894	1.01582	0.292508	0.000715182	1.40735e-24	0.847524	FIG00834907:_hypothetical_protein	Asd superfamily	ATGATAAATCGTTTAGACACTGTTTTTTGAGCATATTTTGATGAATATATTAAAAAAGACTCATCATTGATTTTTAAAAAAATTAATAATGATTTAAAAGAAAAAATAAATGAAATATATGATGTTACTTATTATTCTTTATTTCAATTTCAATTGTGAAAAAACGAATCATTAATAAATATAGAACCTGAAAAATTTAGTGAAATATCAAATTACATCATTTCAAATTATAATGAATTATTCATTTTTACATTTCAAGATAAAAAAATTGAATCAAAATTTAAAGAAATTGATGAAACCCAAAAAATTTTTATTAAACAAGTTATTGAAGAATTTGTTTTGAATCATATTATAAAAACATCTTTTAACAGTTCTGATGATATCAGTCAAAATTATTAT…
627268	628609	-	peg.537	mfl532	1341	22341	28766	16432	16383	10652	20476	19175	6191.35	2553.29	3391.76	1801.29	1699.52	1060.46	2511.36	2169.61	817.864	431.883	0.248697	1.07408	0.309285	0.000756202	1.75094e-24	1.05444	tRNA:m(5)U-54_MTase_gid	PRK05335	ATGAAAAATAAAACAGTAAATATTATTGGAGCTGGTTTAGCAGGAACAGAAGCTGCATACCAACTAGCTAAAAGAAATATAAAAGTTAAACTTTTCGAAGTTAAAAGAATAACTAAAAATCCCGTCCAAGTCTTGGACGGGTTTGCTGAATTAGTTTGCTCTAATTCTCTAAGAAGTAACGAATTAACTAATGCAGTCGGTACATTAAAAGAAGAAATGAGACTTTTAGATTCATTAATTATAAGAGCGGCTGAATATGCACAAGTTCCAGCTGGAGGAAGTTTAGCCGTTGATAGAGTTTTATTTTCTGAATATATAACAAAAGAAATAAGTTCTAATGAAAACATTGAAGTCATAGATCTTGAAGTTGAAAATATAAACCCAAATGAATTAACACTT…
628608	630516	-	peg.538	mfl533	1908	19408	17220	22194	18321	47402	15588	23355.5	11987.4	1558.93	1427.02	1709.93	1335.77	3316.72	1343.71	1782.01	765.186	612.836	0.204268	1.25183	0.360468	0.000881345	1.43814e-24	0.866068	Lipid_A_export_ATP-binding/permease_protein_MsbA	ABC_ATPase superfamily;MdlB	ATGAGCAACAATAATTTACAAAATGGTAAACAATTAAATAAACATGGATTTGATGTTAATTTAGAATTTTCATGAAAAAAAATGGGTGTATTTATGCGCCAAATTTTTGAATCAGCAAAAGAGAACAAGTTAATATTTTGAGCAATGTGTTTATTTACAATGTTTGATGCTATAGTTGCAACTTTCCTTCCGGTGTTTGCAACAATGATGATTTCTGCCATTACAAAACCTGGAGCAGATACATTAAACTTTTTAGCATGAGAAGTTGGTTTAACAGAATGAACAGCTTGATTATATATAACTTTAGCTGCTTTAGTTTTATTACTACTTTCTGAGTATGTTGTTAACTGAAGTATTGCTCAGTTTTCACTTCATGTAGAAATTAATCAAAGACAAAAA…
630502	632482	-	peg.539	mfl534	1980	21948	32324	28333	26153	30101	28366	27870.8	3557.92	1698.85	2581.27	2103.53	1837.46	2029.58	2356.27	2101.16	326.224	636.397	0.240851	1.53277	0.441366	0.00107914	1.6957e-24	1.02118	Lipid_A_export_ATP-binding/permease_protein_MsbA	MdlB	ATGATCGACAGAGAAGAACAAGAGATGCTTGATAATGAAAAAATCAATGAATCTTCAACACCTCAAGTAAGAGTTTCAAGATGATTAAAAAAATCAGATTTAAACACTGAACTTGAACCAACAAAATCAAAGAAAAAATCAAAATCTTATATAGCTTTAATTTTAAGATATATGGGTAAAAACAAAATGTGAACTTTCTTAATGCTAGTTTCTGTTTTAATTCTTTCAGTTGCTACAGCTATGACTCCAAAAATTATTGAACAAATGAGTACAGCAGTAGTAGTTGAAAGATATAAAGACGCTGCTGAAGGAACAGATTTATGAGAAAGATATAGTCAAGCTTTAGCTAAATGATGAGGAGTTAACTTTACAGGTTTACTTTGAATTGAAATGGGTATT…
632568	633348	-	peg.540	mfl535	780	0	0	0	0	0	0	0	0	0	0	0	0	0	0	0	0	250.083	0	0	0	0	0	0	SMF_family_protein,_DNA_processing_chain_A_(dprA)	Smf superfamily	ATGGATAATGTACTATTATATTTTTCTTTAAAATACCATGGGGATTGAGAAAAAATTTATGATGCGTTAGATAGAAAAGAAAAAATAGAAACACAAGATTTAATTAAAGTTCCAAATTCTATACCAAATAACTTTATTTCCATTATAAATCCACTATACCCAAACAACTTAAAACAAATAATGAAGCCCCCTTTCATTCTTTATTATTTAGGTAATATTTCATTACTACAAAATTACTTTCAAACAATTTTTATTAATAGTTCAGATAATATTGATGAGTATAACTTTAAAGTAATAAAACAGGTAGTTGAAGATCTTATTAAAGAAAATAGAACAATACTATTATCTTGTGAAAATTCTCAAGATAATAAATTATTAGACTTTATCATTGAAAAACAA…
633352	633658	-	peg.541	mfl536	306	0	1	0	2	0	0	0.5	0.83666	0	0.516717	0	0.90922	0	0	0.237656	0.388534	98.5305	2.7242e-05	2.68417e-05	7.72914e-06	1.88977e-08	1.91796e-28	0.000115502	FIG00834124:_hypothetical_protein	RPA_2b-aaRSs_OBF_like superfamily	ATGAATTTAGTAAATATAATTGGTCAAATTGAAGGAGATGCACAAGTTACTTACACATCAAAAGATGGTAATGCAAAATTATATAAGTTTGTAGTTAGAGTACCTAACCTATATAAATCTAAAACAGGTAAAAATGAAGATGATTTAATTAACATAAAAGCCTGATCATCTGCTATTAATGATGAGTTTGCTTTACATGATCAAGCTGTTGTTGGAATTGAAGCTAGAATACATTCATCAGTTAATAAAGAAAGCTCAAATGTTTTTAACGAAATTATTGCAAATAGAATAATGTATTTAAATTAA
633729	634356	-	peg.542	mfl537	627	1	3	0	3018	6	2531	926.5	1439.72	0.244432	0.756532	0	669.595	1.27754	663.922	222.633	344.023	202.115	0.0255199	0.0515794	0.0148525	3.63143e-05	1.79672e-25	0.108201	Ribonuclease_HII_(EC_3.1.26.4)	RNase_HII_bacteria_HII_like	ATGATAGATGAATCAAGAATATTATTTGATAGTCAAATTAGAGAAAAATATAAAACTGATTTTATTAGTGGCAGTGATGAAGCTGGTAGAGGTGCAATGGCAGGACCTGTTGTTGTAGCAAGTGTAATATTGCCAAAAGATTATAAAAATTGTTTAATTAGAGATTCAAAAAAATTAAGCAAAAAGCAAAGAGAATCACTTTGCGAAGAAATAAAGTCAGTAGCTATAAGCTATGCTATTGAAATAATTGAAGCAGATGAAGTAGATATATTAAATCCTAAACAAGCTAGCAGAATTGGTATGACAAAATCTATTATGAATTTAAAACCTAAGCCTGATTTATGTTTGATTGATGCAGAAAATATTATTATTCAAGAATATGTATGTGCCCCATTTATT…
634349	635297	-	peg.543	mfl538	948	2630	2135	3499	1468	8	5963	2617.17	2016.59	425.18	356.093	542.572	215.416	1.12661	1034.54	429.155	350.316	305.095	0.0491931	0.150086	0.0432177	0.000105667	3.46342e-25	0.208572	50S_ribosomal_subunit_maturation_GTPase_RbgA_(B._subtilis_YlqF)	GTPase_YlqF	ATGAGTGCAGAATTTAACTGATTTCCAGGTCATATGAATAAGACTTTAAAAAACATTGAAGAAAAAATACCTGTAGTTGATTTAGTAATCGAGATTTTAGATGCCCGTGCACCATATTCATCTCGTAATTTAACTTTTTCAAAAATTTTAAAGAATAAACCAATCTTATATGTTTTATCAAAAGCTGATATTGCAGACCCAAATATAACTAAAGAATGAGTTGAGTTTTATGAGAAAAAAAATAATACTGTAATGGTTTTAGACGATAAACAAAAAAATATTGTTAAACCATTAATTGACTTAATTAATAAAGCAACAAAAGAAAAACAAGAAAAAGATAAAGCAAAAGGAATGGTAAACTCATTAATTAATGTTTTAGTTATTGGAATCCCAAATGTA…
635386	635773	-	peg.544	mfl539	387	15767	10894	14988	13840	5339	8713	11590.2	4047.04	6244.01	4450.92	5693.18	4974.91	1841.79	3702.96	4484.63	1574.37	124.506	0.514063	0.640041	0.184302	0.000450618	3.61924e-24	2.17956	LSU_ribosomal_protein_L19p	rplS	ATGGCATCAAAAGCAACTAAAACAACACAATCAAAATACGCTATTATTAACAACCAATTACGTAACGACTTACCAGATTTTACATCAGGGGATACTATTAAAGTTGACGTTAAAATTAAAGAGGGAGAAAAATTCCGTATTCAAACATTTGAAGGATTAGTAATCAAAACTCAAGGTTCAGGTATTACTTATTCTGTTGTTGTTAGAAAATTATCAAACGGTGTATTCGTAGAAAGAACTTTCCCACTACATTCACCAATTATTGATAAAGTTACTATCGTTAAACGTGGACGTGTACGTAGAGCTAGAATTTACTACATCAGAAAATTATCAGGTAAAGCTGCAAGAATTAAAGAAATCTTACCAACAAAAGCTGATAAAAAATAG
635774	636506	-	peg.545	mfl540	732	11090	2302	7871	14151	8293	11114	9136.83	4047.1	2321.91	497.242	1580.67	2689.28	1512.48	2497.19	1849.8	820.044	235.439	0.212038	0.499221	0.143752	0.000351474	1.49284e-24	0.899012	tRNA_(Guanine37-N1)_-methyltransferase_(EC_2.1.1.31)	trmD	ATGAAATATTCAATTCTAACGTTATTCCCAAATATTATTAAATCTTATATTTCTGAATCAATTATTAAAAAAGCTCTAGAGCGTGAAAAGATTGAATTAGAAATTATTGATATAAGAGATTTTACAACACTACCTCATAATCAAGTTGATGAATATCAATTTGGAGGGGGAAGAGGAATGGTTTTAATGTGTGATCCAGTTGTTAGTGCAATTGAATCTGTTAAAACAGAAAACTCAATTGTTGTATTAACATCTCCACAAGGGAAAACTTGAAATCAAAACTTAGCAAAATCATTTGCAACAGAATACAATCACATCATTATAGTATGTGGTCATTATGAAGGTTTTGATGAAAGAATATTAAAATATATTGATGTTGAAATATCTATTGGTGACTAT…
636505	637006	-	peg.546	mfl541	501	2465	499	2725	1751	147	129	1286	1177.48	754.058	157.484	799.559	486.193	39.1715	42.3491	379.803	348.4	161.245	0.0435359	0.0701992	0.0202141	4.94235e-05	3.06513e-25	0.184586	16S_rRNA_processing_protein_RimM	RimM superfamily	ATGGAAAATAAAAATTTATTATCTATTGGAAAAATTGTCAACACATTTGGTATTAAAGGAGCTGTGAAGATAGCTTTAGAAAAAAGCATTGAAGTTAATGACATAAATGGAATTAAACTTTTATTTATTGAAAACACAAACAATGTAATTATTCCAAAACAAGTTGAATCAATAAGTATGCAAAAAAGTCATTTAGTTGTTTACTTTAAAGAACATAATCATATTAATGAGGTTGAAATCTTTAAAGGCAAAAAAGTTAAATATTTAAATGACAATGATGCATTTTCAATATTCTATGATTTAACTTACTATTCTGTTGTGTATAACAAACAAAATGGTAAAGTTATTGAAACAATGTTTAATGGTAATCATGATTTAGTCAAAGTACTATTAGAAAAT…
637063	637333	-	peg.547	mfl542	270	868	4145	6009	3673	5306	2562	3760.5	1865.62	492.699	2427.36	3271.6	1892.42	2623.58	1560.66	2044.72	964.677	87.0848	0.234382	0.204111	0.0587744	0.000143703	1.65015e-24	0.993745	SSU_ribosomal_protein_S16p	rpsP	ATGGTAAAAATTAGATTAAAAAGAATTGGTAAAAAACAAGCACCTTTCTACAGAATCGTTGCTGCTGATTCAAGAGTTAACCGTAATGGTCAATACATAGAGTTAATTGGAACATTTGATCCATTAAAATCAGAAGTTAAAATTAACAATGAATTAGCTTTAAAATGATTACAAAATGGTGCTCAACCAACTGAAACTGTTAGAGAATTATTATCACAACAAGGTGTAATGAAAGCATTACACGAAGCAAAACTTGCTAACAAAAAATAA
637420	638290	-	peg.548	mfl543	870	37	4	2043	1	1	1605	615.167	946.645	6.5179	0.726967	345.2	0.159897	0.153451	303.423	109.364	167.039	279.304	0.0125361	0.0350138	0.0100823	2.46513e-05	8.82598e-26	0.0531513	Conserved_hypothetical_transmembrane_protein		ATGAAAAACAAAGAAAAAGAATATGGAACTTATTTAAAAGATATAAGTTTAAACGAAGAAGAAGAAATAAGCAAAAAAGAACATAGAAAAGAAGATCACTATCATGGAATTCATCACTTTGATTCAAAAGGTGGGCATGACCATATTGAAAAAGATGAATTTAAACTATCTATTGAATTTAGAATGTCTAGAAGAAGACTTATTTATAAAATGGTACTTACTTCTGTGTTCTTAGCTTTAACAGCAACAGTTAGCGCTCTAGACATTTTATTTGAAAAAATTGCGTTACCAGTAGGTTCAGGTCAACTATGAATTGATTTTAGATTTTTAGATATTGCATTTATTTGTATATCAATAGCAACATTGGGTCCAATATTTTCATCAATTATTGGATTATTA…
638401	638965	+	peg.549	mfl544	564	8970	9857	15026	16600	14795	8132	12230	3648.18	2437.47	2763.37	3916.39	4094.39	3502.08	2371.43	3180.86	756.417	182.165	0.364614	0.6642	0.191259	0.000467627	2.56705e-24	1.54591	Inorganic_pyrophosphatase_(EC_3.6.1.1)	Pyrophosphatase	ATGTCAAAAAACAATGTATTAGATATGATCGTTGAAATTCCTAAAGGTTCTTCTAATAAATATGAAGTAGATGCAAAAACTGGAAGAATTATTTTAGATAGAGTTTTATACGGTGCTAACTTTTACCCAGGAGAATACGGAATGGTTGAAAATACACTAGACTGAGATGGAGATCCATTAGATGTTATTAGTTTATGTACATACCCAACAATGCCTGGTGTTCAAGTAAGTGTTAGAATTTTAGGATCAATTAAAATGATTGATGCTGGAGAAATTGATACTAAATTATTTGGAGTTTTCAATGACGATCCAAGATTTAGTTCTTATGAAAAATTAGAAGATGTTCCTCAACACTTACGTGATGAAATTGAAAACTTCTTCTTACAATACAAAGCTTTA…
639021	639816	-	peg.550	mfl545	795	4858	3159	42	373	113	889	1572.33	1984.44	936.517	628.284	7.76612	65.2683	18.9759	183.919	306.789	386.16	254.827	0.0351665	0.0896136	0.0258045	6.30921e-05	2.47588e-25	0.149101	Hypothetical_transmembrane_protein		ATGGATAACTTATTTATTATAAATTTAATGTTATTAATAGTTAACTTTATTGTTATGATATCGTTACTATTTTCGGTGTTGTATTTTAATAAGTCATATATAAATTATCAAGTACCCAGAATCAATTCATACAATGATGTTATAAGCTCAAAAGAAATTGAAAGAATTATAGAACAGTTTAAAAGAATTTATCATTTAGCAGATTATGAAATCATTTATGCAGATACAGAAAACTATATTAGTTTATTTAGAAACCTAAATAAAAGTAAAAAACAAATTGTGATATCTAAAAAAATATTTGAATCTGTTGGATATGAAATTGATTATATTATTTCAAGATTGTGAATAGCGTCAAAAATAAATGAAAAAAATGGTTTGGTAAGAGGATACAAATGATTG…
639878	640592	-	peg.551	mfl546	714	299	2130	4396	9117	1399	5230	3761.83	3208.51	64.1798	471.688	905.068	1776.29	261.583	1204.75	780.593	642.629	230.495	0.0894776	0.206241	0.0593878	0.000145203	6.29963e-25	0.379373	FIG000859:_hypothetical_protein_YebC	PRK12378	ATGGGAAGAGCACACGAAGTCCGCGCCGCCTCAATGGCTAAAACAGCTGCAAAAAAATCTGCAGCTAATGGTAGAGCAAGTAAAGAAATTTATATGGCAGCCAAAGCAGGTGGATCTGATCCATCTTCAAACTTAGCATTAAGAGCTTTAATTGATAAAGCCAAATCAAATCAAATTCCAAAAGAAGTTATTGATAGAGCTATTAAAAGAGCAACTGGAGGAGACGCAGAAAACTACGTATCAAATAGATATGAAGGTATGGGTCCAGGAAATACAGCAATTATAGTTGATGCTTTAACAAGTAATGTTAACCGTGCAGCTGCCAATATTAGAGAAGTATTTAATAAAAATCATGGTAATCCCGAAGGAAAAGTTGCTTTTATGTTTGAAGAAGTTTCA…
640593	641214	-	peg.552	mfl547	621	22869	17762	8726	15880	15943	7325	14750.8	5815.66	5643.92	4522.45	2065.6	3557.29	3427.43	1940.03	3526.12	1423.89	200.108	0.404191	0.808817	0.232902	0.000569444	2.84569e-24	1.71371	Deoxyadenosine_kinase_(EC_2.7.1.76)_/_Deoxyguanosine_kinase_(EC_2.7.1.113)	dNK	ATGAAAATAGCAATTTTTGGAACAGTAGGAGCAGGTAAATCATCAATATCACAAGAATTATCAGAAAGATTAAATTATGAAATTTTTCCTGAGCCAATAGATGAAAACCCCTACTTTGAAGATTATTACAAAGATATTAAGGCTTATGCTTTTAGAATGCAAATATTTATGTTAACAGCTAGATCAAAACAATTATTTGCAGCAAAAGATTTAAAAAATAAAATTTTTGACAGAACAATTATTGAAGATCCGATTTTCATGAATGTTGGTCATAAAATGGGAAATGTTAATGACACAGACTACAAAACATATTGTGATTTTTTCCAATATGTTGTATCAGAAAACTTAAGATATCCTAATGATAGATTAAAGTTTGATTTAGTTGTTTACTTAAAGGTT…
641227	641983	-	peg.553	mfl548	756	3166	10652	2247	2355	4109	4626	4525.83	3145.42	641.822	2227.84	436.921	433.341	725.612	1006.41	911.991	678.659	243.8	0.104539	0.254867	0.0733897	0.000179438	7.36005e-25	0.443233	Ribosomal_large_subunit_pseudouridine_synthase_B_(EC_4.2.1.70)_##_LSU_Psi2605	RsuA	ATGGAAAGATTACAGAAAATAATTTCAGCTAGGGGTGTTACTTCAAGAAGAAACGCTGAAAAATTAATAGTTGAGGGAAAAGTTAAAGTAAATGGTGTAGTTATCACTGAACTTGGTTTTAAAACAAGTACTGATGCTGATATTGAAGTTAACGGTAAACAAACAACTAAGAACAATGAAAAGTTTTATTATTTATTTAATAAACCAAGACTTGTTTTAACAACAATGTATGATCCTAAACAACGTAAAACAGTTGCAGATTATTTTAAAGACGTACCAACTAGAGTTTATCCTGTTGGAAGACTTGATTATGATGTTAGTGGCTTAATTATAATGACTAATGATGGTGAATTTGCAAATTTTGTTATGCACCCAAGATATGAATTCTTTAAAACTTAT…
641982	642612	-	peg.554	mfl549	630	2231	645	10708	6663	6526	2734	4917.83	3725.67	542.731	161.88	2498.56	1471.26	1382.92	713.757	1128.52	837.707	202.761	0.129359	0.262291	0.0755275	0.000184665	9.10749e-25	0.548466	Segregation_and_condensation_protein_B	SMC_ScpB	ATGAATAGCAATATTAAAGCAATAGTTGAGGGTTTATTATTCGTATATGGTGATGATGGTATTAGTTTACTAGACTTACAAAATGTACTTGAAGATGTTAGACCAGTTACAATCCAAGAAGCTATATTAGAATTAGAAAAAAAATATTCTTCAGATCCTGATTGTGCTTTTTCAATTCAAAAATTTGGAAAAAATAAATATAGATTACAAACTAAACCAGAATTGCACGAATACTTTGCTAAATTAGAATTAGAAGTAAATAATTCAAGATTATCAAATTCAAGTATCGAAGTTTTATCAATCATTGTTTATAAAGGTCCTATTTCAAAACATGATATTGAGTTGATAAGACAAGCAGAATGTTCATACCAAATTTATAGATTAAGACAAAAAAAATTA…
642604	643438	-	peg.555	mfl550	834	5099	12639	5472	11417	10190	3389	8034.33	3848.46	937.01	2396.19	964.499	1904.35	1631.17	668.341	1416.93	669.002	268.477	0.162419	0.436057	0.125564	0.000307004	1.1435e-24	0.688634	Segregation_and_condensation_protein_A	SMC_ScpA superfamily	ATGCAACATTGAGACGAATTAAATATTTCCAATTTCTCAGGTCCTTTAGACCTATTGTGAAACATGGTTAAAGATAAAAAGATTGATATCTTTGAAATTAATTTAAGTGAAATAATTGATCAATATTTAAAATATATTGAGGGACAACAAAAATTAGATATTGAATTAGCTAGTGAATATTTAGTTTTAGCAGCTCAAATGATTGAAATGAAATCAAGAATATTGCTTCCAAATGACGATGATGATTCTGAAGAAGAATTGATGTTTGAGGATTTATTGGAGCAAATTAATCAATATGGACAAATTAAAGAAGTTAGTGAATATTTCTATAATAAACAAGAAGAATATTTAAAGACTTTTTCAAAACCAAAAACAAAAAAATCATTTATTCAATCTATT…
643488	644328	-	peg.556	mfl551	840	2414	2531	643	3286	2759	3329	2493.67	982.719	440.437	476.416	112.526	544.188	438.493	651.819	443.98	181.215	269.011	0.0508924	0.136906	0.0394226	9.63882e-05	3.58306e-25	0.215777	Hypothetical_transmembrane_protein		ATGAATGAATTAAAATTAATTGATTATTCAGAAAAAATAAAACAATTAATTAAAATAGTTAAGAATAAAAGAATTAAGCAGTCTGAAGCTGACGATATTTTATTTTTTATCGCAAATATGATTGATGAAGTAATTTTAAAAGATTCAACAATTTCTCACAGACTTAATATTAATTTGATCAAAAATAATAGAATTTTAGATATTGATATTAAACCAAGTAAAAAAGTTGTTTCAACAAAAGATACACATGAATTTTTATATCTTTTAAAAACTCTACTTTCTTTAATGACAATTAAAAATTACTTTTTTGACTTTTATATTTATTCTGAAATAAAAATGATTGTTAACTATTACATTAATAAATCTTCTAAAAGCAAATCATATGATAGTGTCAATGAG…
644344	644914	-	peg.557	mfl552	570	431	4	601	699	853	554	523.667	291.46	115.885	1.10958	154.996	170.594	199.786	159.855	133.704	70.3757	183.487	0.0153262	0.0281217	0.00809772	1.97989e-05	1.07904e-25	0.0649811	hypothetical_protein		ATGAAAAATAATTTTGAAAAAATTAATGATATTAAAATAGATGAAAATTTAAATAATAAAGTATTTCGTGATTTTATAAAATATTTTGAAAATGAAAATAAAATTACAATAAGCAAATCACTTTACGAAAAGTTTGAAGAAGTAGTTAGTAAAATAGCTTCATATAATAATCATAAATTTGTTAAGCCTTCTGATTTATTTGGTATGTTGTTTATTGAACAAGAAGAAATAGATGATTTTGAAAATAAATTTCATGAGTCAATTAAACAAACAATGTTTAAAGAAGTTATAACTTATAAAAATTTAAATTCTGATATTAAAGATGATTTTGAAGTTAAATATAATAACAAAACTTTAACTTTAGAAGAAAAGCAACATGCGGCTAAATTAGCTGAATGA…
644923	645607	-	peg.558	mfl553	684	4784	239	2332	2328	1824	1308	2135.83	1514.51	1071.92	55.2479	501.181	473.464	356.007	314.517	462.055	338.259	218.72	0.0529644	0.115844	0.0333576	8.15593e-05	3.72893e-25	0.224562	hypothetical_transmembrane_protein		ATGTATTTTGTAACAAATTCAAAAATAAGTAATAATGACGTTGAATGATTATCAACTTTAGATAGAAAATACCAAGCATTATTTATATTTGGACAATTTGCAATAGGTTATACATTGTATAAAATTTTATTACCAAAGATTGGAGTTAAAAATCTAATTTATGGTCTAATTGTAATCTCAGGAATAGCACTATTAATTAGTACATTTATTATTAATCCTACTTGAATGGTTATTTCTAATTTAATATTTGGTGCGTCATATTTTATATTATTTTACATGTGATTTGGATTCGCAATTATGTGAAACTATAGAGCAACAAAAGGTGTTCCAGTAACTGGTTTTATCGCCTCAGCATTACTTGTAGGTCAATTCTTAGTTATTTTTGTTTTTAATTCAATT…
645983	646298	+	peg.559	-	315	25	19	69	46	90	43	48.6667	26.8378	12.1634	9.53711	32.2003	20.3146	38.1437	22.4518	22.4685	11.1218	100.981	0.00257551	0.00260078	0.000748903	1.83107e-06	1.81328e-26	0.0109198	hypothetical_protein		ATGGCCAATATAATCGCTTGCAAAATAATAATAAATTTAAATCAAGCACTGTCATTTAATGGAATCAATAAAAGCATTGAAGCAGCAATTGACGCAATAATTGAAGATCTTATTCATATATTTCTGCTTCTAATTTTTCCTGTTATTCAAGTTGCTAGTGGTTTCATTAAAATAGCAAATAAAATTGAACTACCAAATAATAGCAATACAACAATTATGGCTGGTGGTGTGTTATGAAAAGTATCAGTTAAAATGTTTGAATTTTCTTGTATCAAAATAGCATTCATAACTCATACGATTAAAGTCTGCATATAA
646409	648071	-	peg.560	mfl554	1662	8784	6629	22440	14220	19816	18172	15010.2	6291.73	810.003	630.653	1984.79	1190.23	1591.75	1798.31	1334.29	546.897	534.519	0.152946	0.817527	0.23541	0.000575577	1.07681e-24	0.648472	Arginyl-tRNA_synthetase_(EC_6.1.1.19)	argS	ATGGAAAACATAATTAGCATAGTCAAAAAAGACTTAAAAGAAATTGCGCAAAAATTTAATATATCAAAAGACCCAATTGTTGAAATTAACAAAAATAATATTGATAGTCATTTTTCTACAACTCTTGCTTTAATGAGTGCAAAAGAGTTGAAACAAAATCCTATTCAATTAGCAGAAAATATTAAAAATGAATTATTACAAAAAGATTACTATGACCAAATAGAAATTGCTGGACCAGGTTTTATTAACATTAAATTAAAAACAGAATTGCTTTCAACAACAATTAAAAATATTACAACTTTAAAAGAAGCGTACGGTAAAAATAAAATTAAGAATAAAATTATTAATATTGAATACGTATCAGCTAACCCAACTGGATTTTTACACGTAGGTCATGCA…
648122	648668	-	peg.561	mfl555	546	2802	5697	5407	2589	11999	2071	5094.17	3709.65	786.504	1649.79	1455.75	659.629	2933.88	623.85	1351.57	886.697	176.213	0.154927	0.273001	0.0786116	0.000192205	1.09076e-24	0.656869	Ribosome_recycling_factor	frr	ATGGATGAAATTTTATTAATAGCAGAACAACAAATGGAAGATACTGTTGTTGCTTGACAAGAACATATAAAAACAATTAGAACAGGTAGAGCAAGTGCTACAATGCTAGACAAAGTTATGGTTAATTACTATGGAACTCCAACTCCCGTTAATCAAACTGCTCAAATATCAACACCTGAACCACAATTGTTAGTAATCAAACCTTGAGACAAAACTTTAATTCAAGAAGTGGTTGCAGCAATTAATAAATCAGATTTAAATTTAAATCCAGTTTCTGATGCTGAGGTTGTAAGAATAAACATACCAGCTTTAACAGAAGAAATCAGAAAAGATTTAGTTAAAAAAATGAATAAAGAATTAGAAAACTTTAAAGTACGTATTAGAAATATTCGTAGAGAT…
648679	649396	-	peg.562	mfl556	717	14955	21016	16073	12995	12339	18823	16033.5	3366.1	3196.63	4634.52	3295.34	2521.26	2297.48	4317.8	3377.17	938.437	231.287	0.387117	0.895353	0.25782	0.00063037	2.72548e-24	1.64132	Uridine_monophosphate_kinase_(EC_2.7.4.22)	AAK_UMPK-PyrH-Ec	ATGAAATATAAATATAGTACAGTTTTATTAAAACTGAGCGGTGAAGCTTTAAAAAGCGAAAATGAAATTTACAACAAAGAAAAATTAGAAGACATTGCTAAACAAATTGTTGAGTTAGCAAAAAATGGATTAAAATTAGGAATCGTTATTGGTGGAGGAAATATCTGAAGAGGTAAACTTGGAACTGATATTGATATGCCACAAATTAATGCTGACTACATGGGAATGTTAGCAACTGTTATGAATGGTTTAGCACTTGAATCAACTATCAAACGATTAGGATATGACAAAGTTAATGTTTATTCTTCTTTACCAATTGAAACAGTTACAGATGATTACAACTTTAAAAGAGCTCGTTTAAAAATGAATGAAGGCTACATTTCAATTTTTGTTGGTGGT…
649793	650537	-	peg.563	mfl558	744	5617	2801	7662	4989	9533	2222	5470.67	2801.39	1157.06	595.27	1513.88	932.827	1710.59	491.206	1066.81	488.691	239.591	0.122286	0.292986	0.0843662	0.000206275	8.60946e-25	0.518474	Peptidoglycan_N-acetylglucosamine_deacetylase_(EC_3.5.1.-)	CE4_NodB_like_6s_7s	ATGAAAAAACAAATTTATAAACTTATAATATTTTTTTTAATGTTAATATGCTTTATTTTTAGTTTTATTTCAATGAGTCATAATAAAGAAGTAAATAAAATAAAAACAAAGGAAAAAGTTGTTATGTTAACTTTTGATGATGGTCCATCAGCGTCTGCTGATGAACAAATTTTAGATATTTTAAAACAATATAATATAAAGGCTACTTTTTTTATGACCGGTATTAATTTAGAAAAATATGAAACAGAACCAGGAGTAAAAAGAGTTGTAGATAGAATGGTAAATGAAGGGCACACGCTTGGTAATCATTCTTATTATCATAATGAATATATAAATGATCAAAAGCAATTAGTTAAAGAATTAAACAATGTAAATGACATGATAATTAAAGCCTATGCC…
650583	651144	-	peg.564	mfl559	561	5102	12750	6264	5782	16	5654	5928	4059.14	1393.81	3593.53	1641.39	1433.76	3.80757	1657.62	1620.65	1148.44	179.966	0.185772	0.334325	0.0962699	0.00023538	1.30792e-24	0.787646	Hypothetical_transmembrane_protein		ATGAGTTCAAAATTTTTAATTATGAGTATCGTGTTAATTGGAGTTTCATTACTTTTATTATTAACACTAGCATTTTATTACTACCAATTTATAAAACTTGATACTAAGTCAAAAAAATATGGTTTAGTTTTACCTATTGTAACTGTATCATTAATTTCAATAAGTGAAATTATGGGAATTATAACAGCTATAATTTACAAACCTGATAATTCAAATGCAAATACAGGTGCTATAGTAACAACAGTTATAGGAATGGTTTTCATTGCTGCTTCAGTAATTGCTTTATTCTTTTTCATACCACACTTTGGTGTTGCGTTAACAAAAGATTCAGTTAATTTAATTGGAGAAAAAATTGACAATAAAAATATTGTTAAAATTATAAAAGATACTAGAACTGAA…
651146	652040	-	peg.565	mfl560	894	14849	16098	16927	12645	19158	7158	14472.5	4185.79	2545.57	2847.14	2783.33	1967.62	2860.9	1316.88	2386.91	622.826	288.573	0.273606	0.789552	0.227354	0.000555881	1.92631e-24	1.16005	Translation_elongation_factor_Ts	tsf	ATGGCTGTAAACGCACAATTAATTAAAGAATTAAGAGAAATTACACAAGCTGGTATGATGGACTGTAAAAAAGCTTTAGAAGCAACTGATGGAAACATCGAAGATGCAATCGTTTGATTAAGAGAAAACGGATTAGCTAAAGCTGCTAAAAAATCAGACCGTGTAGCTGCTGAGGGTGTAGCATTAGCTAAAGAAGACGACAAAAAAGTTGTTATTCTTGAAGTTAACTCAGAAACTGATTTCGTTGCACAAAACGAAAAATTTATAAATTTAATCGATGAAATTGCTAATGTATTATTAGCTTCAAATGCTAAAACTTTAGAAGAAGGTTTAGCATTAAAAACAAACTCTGGAGAAACAATTGAACAAGTTTTAGTTAGTGCTACAGCAACAATTGGA…
652064	652865	-	peg.566	mfl561	801	22461	18756	24245	32124	27309	22487	24563.7	4631.63	4297.56	3702.38	4449.5	5579.02	4551.6	4617.34	4532.9	608.923	258.215	0.519596	1.34167	0.386339	0.0009446	3.65819e-24	2.20301	SSU_ribosomal_protein_S2p_(SAe)	rpsB	ATGGCATACAAAGAAGTAACAAGAGATGAGTTATCTGCTGCTGGTGTTCAATACGGTCACCAAACAAAAAGATGAAATCCAAAAATGGCACCATTTATTTATGGGTCAAAATCAAAAAACCACGTAATTGATTTAGAAAAAACTTTAATTCAATTAAGACAAGCTGAAAAATTAGTTCAATCAATCGGAGCTAAAGGTGAAAAAGTTTTATTCGTAGGAACAAGACGTTCAGCTAAATTAGCTGTTAAAGAAGCTGCATTAAGATCAGGAAACTATTATGTTAACCAAAGATGATTAGGTGGAACTTTAACTAACTTCAAAACAATCGTAAAAAGAATTAAAGCTTTATGAGAAATTGAAGAATCAGAAAAAAATGGACAATTAGCTTTAAGAACTAAA…
653060	655121	-	peg.567	mfl562	2061	11940	1728	4369	12789	875	8625	6721	5144.35	887.875	132.568	311.62	863.215	56.6788	688.293	490.042	369.935	659.474	0.0561724	0.370442	0.10667	0.000260808	3.95479e-25	0.238163	polysaccharide_transport_protein,_putative		ATGCAACCTGAAGCTACAAATGCAACAGAAAACATAGTTATAAAGACATCAGCTAGAACTAGTGTTTGAAGTGCGCTAGTTGGAGTTGCTATTTCTTTAACAAATACCATTATTCAAATTCTTATGATTTATTGAATTTTGAGTGCTTATGGTACTGAATTTAATGGGTTCGTAAGAATATCAATGTCAATCGCTATTATTGGTGGTACATGTGAAGGTGCTTTAGGAATAACTACAGTTATTTTAATGGCAAAACCAATCATGGAAAAAGATTGAATTACAGCAAATGAATCTTTTTCAACAGCAAAAAGAAAATATCGTAATAAATTATGAAGAGGATTAATTTTTGTAACTTTAATTTCAATTTTATATCCTCTTGAAATTGCTTTAGCTCCACAT…
655136	656045	-	peg.568	mfl563	909	3236	492	3371	1108	4	213	1404	1518.1	545.595	85.5805	545.151	169.565	0.587471	38.5397	230.836	250.085	292.552	0.0264602	0.0774099	0.0222904	5.45001e-05	1.86292e-25	0.112188	Ribosomal_large_subunit_pseudouridine_synthase_C_(EC_4.2.1.70)	RluA	ATGAATACATTTAAAGCAAATCAAAATGATGATAATCAGTCATTATTTAAATTTTTAAAAAAGAATTATAAAACAACACCTCTATCAGTTATTTACAAATGACTAAGAAAAGGTGACATTAAAATTAATGGAAAAAGAATTAAGGATAAAGATTATTTAATTAAAGCTAATGATGAAATTATTGTTTATGACAATAACAAACCAGTTTTAAGGGATGATTTCAAAAAAATAACAAATTATGATATTGACGTTATATATGAAGATTCAAATCTTTTAATTGTTAAAAAACCTTATAACGTTGAAGTCCATTCTCCAGTTAAAACAAGTATGGATGATATTGTTAAGAATTATTTATTTGACACAAATCAATATAATCCTAGTGAAGAGAATTCATATGTT…
656044	657037	-	peg.569	mfl564	993	2576	14	2774	604	4780	1628	2062.67	1712.72	397.578	2.22922	410.657	84.6152	642.642	269.648	301.228	234.58	317.687	0.0345291	0.109695	0.0315869	7.723e-05	2.43101e-25	0.146399	Conserved_hypothetical_transmembrane_protein,_CAAX_amino_terminal_protease_family	Abi;YdiL	ATGAAATTAATAATTAATAAACTCAAAAATTTTATGAAATCATCATTAAACAAAATGAGATTTCAAGATCAATTACCAGAAGAAGTTAAATTCAAATTTAATGTTTTTAATCCTTTGATTGATGGAATCATATTCGCAACTTCAGTTCTATTTGTGCCATTAATAGTTCTTATAATATTAAAATTCACAATAAACGCAAATACAGAAGAAGACACACAAAGTATTATAAATCTTGTGTTTGTTTCAGTTCAAATATTTTGCTCTGCAATAGGTTGTTTTGTTTTATATAAAAGAGACAATGAACTTTTCACAAGAACCAATGCTTTTGGTATTTATGCTTTTATAGTATTACCTTTCTTATTTGTAATAATTTTAGGTTCGTTATTTTTAGCTTTATCT…
657112	657382	-	peg.570	mfl565	270	1047	5495	5461	3212	886	4918	3503.17	2133.98	594.304	3217.94	2973.24	1654.9	438.087	2995.83	1979.05	1261.29	87.0818	0.226854	0.197549	0.0568848	0.000139083	1.59716e-24	0.96183	Phosphotransferase_system,_phosphocarrier_protein_HPr	PTS-HPr	ATGGCACAATTTACAGCAGTTATAACTGACAAAATTGGATTACATGCAAGACCAGCTACTGCAATTATTTCAGCAGCTTCAAAATATGGTTCAGACATTCAAATCGTTTCAGGAAGTAAATCAGGAAACTTAAGATCAATAATGAACATCTTATCAATGCAAATTAAAAATGGTGATGAAATTACTATTATTGCTGATGGTAGTGATGCTGAAGAAGCAGTTGCTGGTATTAAAGAAGCAATGATCGCTGCAGCATTAATTGAAGGTTAA
657456	659628	-	peg.571	mfl566	2172	13727	38	13923	8534	10334	9088	9274	5068.57	968.593	2.76629	942.312	546.579	635.183	688.178	630.602	350.991	699.071	0.0722845	0.50532	0.145509	0.000355768	5.08916e-25	0.306476	ATP-dependent_DNA_helicase_UvrD/PcrA	UvrD superfamily	ATGAATAATTTATTATTACAATTAAATGAACAACAATTGGCAGCGGTGACAATAACAGACAAACCGTTAAGAATAGTTGCTGGTGCTGGTTCTGGTAAAACTAAAGTAATTACCACAAAAATTGCTTATTTAATTGAAGAACTAAAAATGGCTCCTTATAAAATATTAGCTGTGACTTTTACCAATAAAGCAGCAAGAGAGATGAGAGATAGAGTAACAAAAATTATACCTGACTTAAAAAGTAATCCTCATATTTCTACATTTCATGCTTGATGTTCAAGAGTTTTAAGAGAAGATTTTGAATTAGTAGGTTTAAATAAAAACTTTTTAATTATCGATCAAGGTGATCAAATTGCAATTTTAAGAAGTTTAATAAATGAACACTTTAGTCATTTACCT…
659620	660457	-	peg.572	mfl567	837	976	1399	305	974	3	41	616.333	578.613	178.71	264.281	53.5669	161.88	0.478505	8.05658	111.162	106.564	268.869	0.0127423	0.03426	0.00986527	2.41206e-05	8.97115e-26	0.0540255	Hypothetical_transmembrane_protein	RDD	ATGTTTGAAGTAAATAAAAATGTTGATGGAAATTATGAATTATTAAAAGTAGAAGAAAACGCATTAAAGGAAAATGAATTTTATTTACCAAGTTTATGAAAAATATTTTTTGCAAGACTTACAGATTTAATTATTAGTTCTTTATTATTTTTAATTTTAGGATTTATCTTTAAAGATCAAGCTAAAGAAGGTAATTGAATTTTCTTATTTATAATTTTTTCAGCAGCATTAATATGAAATTTTTCCTACTTTGTTTTACTACCATACTTTTTTAATGGTAAAACAGTAGGAAAAATTATTTTTAGAATAAAGTTAGTGAAATTTAAAGCAAGCGAAAAATTAAAATTCAAGGATATATTTGAACGCGAATTATGATTTATATTACTACCATGGTGTCTA…
660463	661423	-	peg.573	mfl568	960	6528	1916	353	2601	394	323	2019.17	2407.2	1042.16	315.572	54.0537	376.903	54.7918	55.338	316.47	383.616	308.571	0.0362762	0.111938	0.0322329	7.88094e-05	2.55401e-25	0.153806	glycosyltransferase	WcaA	ATGTTAGTTTCATTTATTATTTCTAGCCAAGCTAGAGAAGAAAAATTATTTAAAACAATTAATACACTAAAAAAACAAACTAATGATTCATATGAGTTAATCATAGTAGTTGACGAACCAAACATTGAAAAAGAAGCTATAGATTTTGTTAGAGATCAGTTTATTGAAAACGACAAAATTATGCTAATCTTTAATTCAAAAGGTCAAGGAGAATCATTAAATTGAAATAATGGGATAGAGTTAGCTCGCGGTGAGTATGTTTCATTTTTAAAAGAAGGGGATTTAATTAATGAAAATTATGTACAGACAGTACAAAACATTGTTGAATCAAACGAAGCTAAAATAGATTTAATTGAAGTTCAGTATGAACAATCAAATTTATTTGAGGGTGATACACAA…
661595	662198	+	peg.574	mfl569	603	80	4	1993	326	0	95	416.333	781.507	20.3328	1.04886	485.861	75.2074	0	25.9119	101.394	190.325	194.378	0.0116225	0.0225917	0.00650534	1.59056e-05	8.18279e-26	0.0492779	Peptide_deformylase_(EC_3.5.1.88)	Pep_deformylase	ATGAGTATAAAAAATTATTTATTACAAAATGAAATACCAACTAACGAATGATTAACAAAAGATGATAACAAAGAAGTAATTAGATCTGTTTCTACAAAAGTAGCAGATGTTAATAACTTATCAAAAGATGAAGAACTAACAATGAAAAAATTAATTGATTTTGTTGTAGCTAGTCAAGACGAAGAATTTAATTATGAAGGTAAAGAAGACTATTTACGTCCCGCTGTAGGGCTTGCCGCACCTCAAATTGGTGTAAATAAAGATATGTTTTATATTAGATTTAATTTACCAAACAACCAAATAGAAGAGTATGCAATGATTAACACAGAATACCTGGCAAAATCATCAAGAATGGCAGCATTAGAAGAAGGCGAAGGATGTTTAAGTGTTGATGAAGAC…
662346	664113	+	peg.575	mfl570	1767	28994	28802	28861	24578	34532	36356	30353.8	4320.4	2514.76	2577.27	2401.03	1934.95	2609.01	3384.01	2570.17	468.845	567.537	0.294613	1.67204	0.481469	0.00117719	2.07421e-24	1.24912	Ribonuclease_J1_(endonuclease_and_5'_exonuclease)	RnjA	ATGGAAAAGGAAAAAATAACTTCTACTAATCAAATTATTGAAAAAGAAGATTTTGAACCTTTTGTTTTTAAACAAAAAGAAGTTCAAAGAAAATATATTAAAACTGAATCACCAACTAAAGTTTTTGCTTTAGGTGGACTTGAAGAAATTGGTAAAAATACTTACTGTATAGAACATGAAAACGAAATTATTATGATTGATGCTGGAGTTAAGTTCCCAGATGATTCTATGTTAGGTATTAATGCAGTTATCCCTGATTATTCATATTTAAAAGAAAATGAATCAAAAATAAAAGCGCTTTTCATAACTCATGGACATGAAGATCACATTGGTGGAATTCACTATTTAGTTAAACAAGTTAATATACCTGTTATTTATGCACCTGAATTAGCTGCTGCT…
664135	666751	-	peg.576	mfl571	2616	1240	102	3741	1713	946	2054	1632.67	1232.69	72.6456	6.16504	210.219	91.092	48.2774	129.138	92.9229	70.7172	839.513	0.0106515	0.0894211	0.0257491	6.29565e-05	7.49917e-26	0.0451611	Phosphonate_ABC_transporter_permease_protein_phnE_(TC_3.A.1.9.1)	PhnE superfamily	ATGACTAAAAGATTATCAAATTCTATTTTGAATCAAAAAGCATTCAAGATAAAAGATAACTATTCAAAATCCCCAAAAAAAATATTCTTTTGATCAATAACTTTATTTACGCTTTTTATAGTAATACTCTCATTTTTTACATTAGATTCAAAATGATTAGAGTTTTTTAGAGATATGCCTAGTCTTTTTGAAAGAATAGGTGAAATGTTTAAATGAGATTGAACTGACTTTAGCACAATAAATGGAACAGGGCACTCATTTTTATATAACGCTTTTGTTTCTATATGAGACACTATCGTTATGGCATTTGCTGGAACTGTTATTGGTGTTGTAATTGCAATTCCCGTAGCTATTTTAGCTTCTTCAAATATTGTAAAAAATAAATCTGTAAATTTTATA…
666750	667500	-	peg.577	mfl572	750	2	977	398	162	1	1	256.833	385.591	0.40869	205.971	78.0088	30.0479	0.178004	0.219296	52.4724	81.1081	241.74	0.00601479	0.0145402	0.00418689	1.02369e-05	4.23468e-26	0.0255019	Phosphonate_ABC_transporter_ATP-binding_protein_(TC_3.A.1.9.1)	ABC_PhnC_transporter	ATGATAGAATTTAAAAAAGTTGAAAAAGTTTGACCAAATGGAAAACATGTTTTAAAAGACATTAATTTAAAAATTAATGCGGGTGAATTTGTTGCTGTTATTGGTTTATCAGGAGCTGGTAAAACTACATTGTTGAAAACCATAAATAAGATAAATAATATTAGCTCTGGAGAAATTTTTATTGATATAAATGAAAATGAAAAATATGAAATTAATAAAACTAAAGGTAAATCTTTAAGAAATTTAAGAAAACACATTGGGTTAATGTCACAAGAGTATAACAACATTGAAAAACAAACAGTTTTAAAAAATGTTTTAAACTCAAGAGTTGCTCAAATGAATTTTTTTAGAGCAATGGCAGGTTTTTTTACCAAAGAAGAAAAACAAAATGCTCTTGCA…
667569	668787	-	peg.578	mfl573	1218	4973	2990	5014	5066	2710	10129	5147	2663.32	625.744	388.148	605.144	578.6	297.038	1367.77	643.74	378.365	392.98	0.0737905	0.289982	0.0835012	0.00020416	5.19519e-25	0.312861	Phosphonate_ABC_transporter_phosphate-binding_periplasmic_component_(TC_3.A.1.9.1)	Phosphonate-bd superfamily	ATGAAAAAATTATTAGCAATAGTTGGCGCAATTGGATTAACAGGAACAGCTGCAACAACAGTTGTCTCATGTGGAACAACAGATACATTTGACATTATTTTTATTCCATCAAATAATGCAACTGAAGTTATTAACACAGTTAAACCATTGGAAGGAAAACTACAAGCAGAAATGAAAGCAAGAGCTGAAGAGCGTGGCGAAACATTTACTAAAAAAGTTAAAATTTCAACTTCTACAAATTATGAAGCTGCTGGATCAACATTGGCTGCTGGTAAAGCTGATTTAGCATTTTTACCAGTAGGAACTTACAATAAAAATAAAGGTACTCTGAAAGAAGACGGAACATATGACAAACTAGGTATTCTTCTTGAATCTTCTAGAGATGCATATAGTGTTGAA…
669081	670032	+	peg.579	mfl574	951	8261	17865	9809	15778	13549	14228	13248.3	3618.44	1331.31	2970.27	1516.23	2307.98	1902.03	2460.68	2081.42	616.363	304.54	0.238588	0.726595	0.209225	0.000511556	1.67977e-24	1.01158	FIG00835546:_hypothetical_protein		ATGGCTATAAATAGAAATTATGGGCGAAGCTATATTCCTAGAGGGTTTATAAAATTTGCTCAAATATTAGGTACAGCAGTAACAGCTCTTATTCTAATAATGACAATTTACTTTTTTTCAAGTAGTGATTTCTTGGGTTCAGGTGATCCAAACACAGTTACATTTAGTTCTTTAATAATTGGTATCGAGATTTACTTCTTGTGAAAATCAATATATTCAGCATATGTGATAATTAGTTATTTAAATTCTGCTTCAGATGAAGAAGTAATTGCTAATAGATATATACTTGCAATTTTGAGTGTTGGGGTTGGAGGATTAATTACACCTTTCATACTAACATCATTACCAAACATTGAAACTCAATCTTCAATGAATCCAAGAGCATTCTTGGCAAAACAT…
670095	670602	-	peg.580	mfl575	507	3342	44	6792	3853	14	2162	2701.17	2570.77	1010.24	13.722	1969.3	1057.19	3.68647	701.359	792.582	740.183	162.97	0.0908518	0.148061	0.0426346	0.000104242	6.39638e-25	0.385199	hypothetical_protein		ATGAAAAATTGTAACTATTGTAAAAAACCAATAAAACCATACCAATTAAGCAGAAGTGGTCAAAGTTCAGCTGGTGCTATTTATACTCCTAATAATTCAAATTTAGGTTTTGTGTCAACAAGTGGAAGAATATACACAAGTCATATGGGATGTTATAAGACAGTTAATAAAAAAATATTACCATGAGTTATTTTAGCTCTTATTTTTGTTGTTATTGCTTCCATTTTGATGTCTGTTGGAATGATAGATTTATTTACTTCTAAAAGCTATGATTGAGAAGATTTAAATAATCATGTGATAATTGATGAAGCCAAAAAAACTAAAGGAATTATTGAACTTGTATTTTGTGGTATATTTTTTGTTTTATGTTTTGTCTCAGGGTTTGGTGGCTATGCGTAT…
670869	671556	+	peg.581	mfl576	687	15	4	181	590	16	39	140.833	229.728	3.34626	0.920613	38.7297	119.469	3.10924	9.33685	29.152	46.4386	219.389	0.00334162	0.00733115	0.00211103	5.16146e-06	2.35266e-26	0.014168	Substrate-specific_component_RibU_of_riboflavin_ECF_transporter		ATGGATAAAAAATATAAGTTATGAAATTATAAATATGATTTTTCAGAAATAAACTTAAAGAATTGAAAAGAAGTATTAAAAGATACTTTTAAACTTAATACTAGAAAAATAGCTTTGCTTTCAATGTTATTTGCAATTGAAATATTGATGACTATAATTTCTAAAGTTATTATGGGTCTAGCTATTCCAATGATTGTTGGTGTTTACACAATCGAGATTTCTTTCTTTGTCATACTAATTATATATTTATGTTCTAACTACATATATGCATCTATATTGTCCATTACTGCGATTTGATTTAGATTATTATTAGGTAGTGAACCTGTAGGTTTACTTTCAATGATGATTTCAGATACAGCTTTTTTAACAATTTTTGCAGTTTTATTTTTCATCTTAAAA…
671595	672810	-	peg.582	mfl577	1215	53274	61590	57726	64744	47283	53784	56400.2	6293.68	6719.93	8015.08	6984.21	7412.83	5195.4	7280.64	6934.68	958.043	391.965	0.794906	3.11576	0.897193	0.00219364	5.5965e-24	3.37029	Phosphoglycerate_kinase_(EC_2.7.2.3)	pgk	ATGAATTACAATTTGAAAAAAACATTAAAAGATATTAATGTAAAAGGAAAAAAAGTTTTAGTTCGTGTTGACTTTAATGTTCCATTAAAAGATGGAGTTATTACTGATGACAATCGTATTCAAGCAGCATTACCAACAATTAAATATTTAGTTGAAAATGGCGCAAAAGTTATCTTATTTTCACACTTATCAAGAATTAAAAGTGAAGATGACAAAAAAACTAAATCATTAGCTCCAGTAGCAAAAAGATTGGAAGAAGTTTTAGCACAATCAGTAAACTTTGTTAACCAAACAAGAGGAACTGAATTAGAAACTGCAATTAATGCATTAAATGAAAAAGAAGTTTTATTATTTGAAAACACTCGTTTCGAAGATGTAAAAGATGGTGAAGTAGTTAAA…
672922	673936	-	peg.583	mfl578	1014	54598	58782	40754	54904	55467	49003	52251.3	6454.05	8252.1	9166.01	5908.19	7532.28	7302.76	7948.35	7684.95	1087.27	326.316	0.880908	2.87455	0.827735	0.00202381	6.20199e-24	3.73493	NAD-dependent_glyceraldehyde-3-phosphate_dehydrogenase_(EC_1.2.1.12)	GAPDH-I	ATGTCAAAAAAAGTTGCAATTAACGGATTCGGAAGAATCGGACGTTTAACATTTAGACAATTATTCAACCAAGGAGTTGAAATCGTTGCTGTTAACGATTTAACAGACACAAAAACATTAGCTTACTTATTAGAATTTGACTCAGCACAAGGAAAATTCCAAGAAGGAAAAATTTCATACACAGATAACTCAATTATCGTTAATGGAAAAGAAATTAAAATCTTTGCTGAAAGAAATGCAGCTGATTTACCTTGAGGTAAATTAGGAATCGATTTAGTAATCGAATCAACAGGATTCTACACAGATAAAGAAAAAGCATCAGCACACTTAACAGCTGGAGCAAAAAAAGTTATTATTTCAGCACCTGCTACAGGAGAAATGAAAACAATCGTTTATGGT…
674028	674964	-	peg.584	mfl579	936	14296	9392	15058	15619	31305	13507	16529.5	7568.06	2340.8	1586.56	2364.9	2321.34	4465.07	2373.43	2575.35	975.023	301.166	0.295206	0.889061	0.256008	0.000625939	2.07839e-24	1.25163	Helicase_loader_DnaI	DnaI_N superfamily	ATGGATATTCAAATTTTTAAAGATAATAAAGTTATTGCAAATTTAATTGAAAATAGCAAAAATGAATCTCATGAAATAACAGATGAAGTTTTAAAGCAAAATTTTATTATTTTATTTGAATTTGTATCCGACTATACAGAATGTTCAACTGGTCCAATAAAGGAATGTAAGCAAAGAATTAGGGGACGACAATTGAATTTAACTTTTAAAAATTCAAACTTTTATTTAAGTTCTTCACCGTGTACTCATTTTCTATATGAAAATAAAAATCAAACAATTAAAAACAATTATATTTATAAAGACTTTAGTGTAGATGCATTTCCTAAGACAGTAAAGAATTATTTAGAAGATTTAAAAACTGAAAACTTCTTTAGTGCTGAAGAAATTCAAGAGCGAGAA…
674971	676156	-	peg.585	mfl580	1185	17286	31880	25750	23805	38856	18688	26044.2	8174.58	2235.64	4253.77	3194.34	2794.54	4377.54	2593.8	3241.6	888.655	380.95	0.371578	1.41552	0.407605	0.000996594	2.61608e-24	1.57544	Helicase_loader_DnaB	DnaB superfamily	ATGAACATTTTGAATCGTAAGTATTTAATTCACTGATCAAAAGAATTATCAAAAATTGATCATGAAGTTCTTTTTAATTTATACCAGCCCATCATAGGTTCATCAGCCATTGGACTATATAATACTTTAATATTAGAAAGCAACTGAAGTAAAAAATTGAATTCGTCACCTTTTACTTTAGAAAGAATAGCATTAATAACAGCATCACCTGAAAAACAGTTAAAGAAAAATTTAGGGAAACTTTCAAAACTAAAATTGATTAAATGTTTTAAATCTAAAAAAAGTGGAAACATGGCAATTGTAGTAAACTTACCGTTGTCTCCAAAGCAATTCTTTGAGAATCAAGCCACAAGAGGATGACTGCTAAAAAAAGTTGGTGAAGAAAACTTTGAACTAGCA…
676318	677146	-	peg.586	mfl581	828	2570	2891	3663	1564	488	8626	3300.33	2832.64	475.695	552.067	650.322	262.765	78.6828	1713.45	622.164	573.168	266.778	0.0713172	0.190258	0.0547856	0.000133951	5.02106e-25	0.302375	Formamidopyrimidine-DNA_glycosylase_(EC_3.2.2.23)	PRK01103	ATGCCAGAACTACCAGAGGTTAGAACGGTTGCTGTTTTTTTAAATAAAAGAATAGTCAATACAACAATTTTAAAAGCAGAATGTTTTTTTGAAAAAATGATTTGAAGAAATGAAGTTAAAGACTTTTATAAAAGTGTTTTAAATCAAAAAATATTGAAAGTTTCAAATTATGGAAAATATTTAATGTTTGAACTTTCAAATCAAATTATTATTAGTCATTTGAGAATGGAAGGCAAATGAAGCATTTCAAAAAAAGAAATAGATATTTATAATGCAAACCATTTAAGATTGCAATTTGAGCTATCAAATGGTGAATATTTAAAATATTATGATTCTAGAAAATTTGGAACAATTGAAATTTGAGATAAAAAAAATTATAAACAAAAAAGTGGAATGGAT…
677163	679851	-	peg.587	mfl582	2688	6609	7849	7382	9096	12965	7079	8496.67	2347.77	376.818	461.699	403.707	470.741	643.923	433.147	465.006	94.4506	864.952	0.0533025	0.461042	0.132758	0.000324594	3.75274e-25	0.225995	DNA_polymerase_I_(EC_2.7.7.7)	5_3_exonuc_N superfamily	ATGAAGAAAATTTTATTAGTAGATGGAAACTCATTATTATTTAGAGCATATTATGCAAGTGCATACGCAGGACCAGTTTTAAAAACAACAACCGGTATACCAACAAATGCAATTTTTTCTTTTGCGAATATGCTAACTAGTTTAATAAGTGATAGAAACTATTATGATGTAAAAGTAGCTTTTGATAAATCAAAGAAAACTTTCAGACATGATAAGTTAGAAAATTATAAAGCAGGAAGATCAGCAACTCCTGAAGACTTAATTCCCCAATTTCAAATTGTTAGAGAATTTTTAGATTCATCAAATATTTCTTGATGAGAAAAAGAAAACTATGAAGCTGATGATTTAATTGGAACCATGTCAAAAATTATAGAAAATAATTTTAGTGAATTTGAAGTT…
679867	682846	-	peg.588	mfl583	2979	6778	8765	7881	10162	1622	11443	7775.17	3435.02	348.704	465.217	388.895	474.536	72.6893	631.774	396.969	186.204	957.032	0.0455037	0.435485	0.125399	0.000306601	3.20367e-25	0.192929	DNA_polymerase_III_alpha_subunit_(EC_2.7.7.7)	DnaE	ATGTCAAATTTCATACCCCTAATAAATGTGCGTAGTGTTTATAATTTTCAAGAGTCATTAATAAAAATTAATGACTATATTTCTTTTGCGAAAAATGAAGGATTTAAACATTTATTTTATTGCGAAAATAAAACTATGTATGGGGTAGCTGAATTTTTTCAAAAAGCCTTAAAAGAAAACATTAAGCCTATTATTGGATTATCTATTGAATTAAATGATAAAAAAATAATTACTTTAATTCCAAAAAATAAAGCAGCTTATAAATACACATGTATTATTTCTTCGAATTTAAATGAAGATGTTAAATTGAATGATGAAGAAATTTTTGATCTTTTAAAAAAATATGTTGATAATAATTCTTTTTTGATAACTAACGTTGATAATAAAAATGAATTTTTT…
682845	683991	-	peg.589	mfl584	1146	12168	1384	3396	5343	12673	5802	6794.33	4633.5	1627.27	190.952	435.617	648.576	1476.34	832.694	868.575	572.941	368.653	0.0995627	0.367041	0.105691	0.000258413	7.00967e-25	0.422132	tRNA_S(4)U_4-thiouridine_synthase_(former_ThiI)	PRK01565	ATGTTTATTAGCAAACTTTTGGATAACATAAAATATAAATTAAAAAAATTTGATCAATCAAAAATTAAATTTATTAAAGATAATAATTCATTAGTTATTGATGCAGAAGAAGAAATATTAGAAGATGTTCTTGAAGAATTAAAAACAGTTTTTGGTATATATTCATTATCAGTGATTGAAAAATGTGAAAAAGATTTAGATAAAATTGCTGAAAAAATCATTGAGATAGCCAAAAAATCTGAATATAAAAGATTTAAACTAGAAATTACAAGAAAAGATAAAAGTTTTCCAATGACAAGTGCAGACTTAAAGTTAGCACTAGCTCCAATGGTTCTTAAGGCTGTGGATAATCTTATTGTTGATGTTCATAATCCGGATTTGAAAATTGAAGTGCTTGTT…
684065	685856	-	peg.590	mfl585	1791	9054	5321	8672	16476	5465	5428	8402.67	4304.66	774.766	469.755	711.78	1279.73	407.366	498.467	690.31	322.648	575.542	0.0791286	0.455418	0.131139	0.000320635	5.57102e-25	0.335495	Conserved_hypothetical_transmembrane_protein		ATGATATTAATGTCAACATTATCAAATAAACCGACAGCTTTATTAATAGTTGGTATTGTGTTTGTTGTGATTTCAATATTAGGTTTATTAGCAACCTTGATTACCCTTGTATTGTATAAAAAAACAGTTGAATATACATATGAAAGTTCAAGAAAATTAACATATGTTGATTCTTCACCTTTACTTAAAAAAATTATAATTATTTACAGAATATATATTAAAAATAAAGATAACAGAAATTTAGAAAGTACGTTTTATATTATGCTAAGGAATTATTACAATATCTTTGCAGAAAGATTTGTTACTTTAGCTACTGAAACAGCAGAGATGTTCAATGAAAATAGTTATAACCCTAAACCAACAATTAGAAACTACTTAAAAGCTAAAAAAATTTTTTAT…
686107	686734	+	peg.591	mfl586	627	54229	48831	49711	61173	43345	46727	50669.3	6268.72	13255.3	12314.1	11654.9	13572.3	9229.15	12257.2	12047.2	1548.94	202.286	1.38094	2.79344	0.80438	0.00196671	9.72243e-24	5.85498	SSU_ribosomal_protein_S4p_(S9e)	rpsD	ATGTCAAGATATACAGGATCAACATTTAAAAAAGCAAGAAGATATGGTTTCTCAATTCTTGAGAATGGTAAAGAATTTAGCAAAGGGAAAAAAAGAGTAACAACTCCAGGTCAACACGGTAAAGACAAAGCTCGTTTAAAAATGAGTGGATATGGTGCTCAATTACAAGAAAAACAAAAAGTTAAATTCATGTATGGAATGACTGAAAGACAATTCAGAAACACATTTGCTAAAGCTAAAAAAGTTCACGGTGGAATTTTAGGGACAAACTTCCTAGTATTATTAGAATCAAGATTGGACAACATCGTTTTCCGTCTTGGATTTGCAATGACTAGACAAGCTGCTCGTCAATTAGTAAACCACGGACACATTTTAGTAAATGGTAAAAAATTAGACATT…
686984	688226	-	peg.592	mfl587	1242	1483	6370	9063	3180	3268	3619	4497.17	2737.02	182.997	810.945	1072.69	356.177	351.278	479.247	542.222	333.971	399.924	0.0621536	0.248568	0.0715758	0.000175003	4.3759e-25	0.263523	Tyrosyl-tRNA_synthetase_(EC_6.1.1.1)	PRK05912	ATGAATATAATTAAAGAACTAGAATGACGTGGGTTGGTAAAACAAATCACAAATGAAGAAAGACTATTAAAAGCACAAAATGATGGAGCTGCTGTTTATTGTGGTTTTGACCCAACTGCAGATTCATTGCATGTTGGTCATTTAATGATGATAGTTACACTTAAAAGATTTGATAAAGCTGGATTTCAAGCGATTGGATTAATTGGTGGTGGTACTGGAATGATAGGGGACCCATCATTTAAAGCTGATGAAAGAAAATTACAAACAGATGAACAAGTTAAATTTCATGCAACAGCAATACAAAATCAATTATTAAGAATAATTCCTGATGTTACATTTGCTAATAATGTTGATTGATTAGGTAATATGTCTTTAATTGATTTTTTAAGAGATGTTGGA…
688236	689292	-	peg.593	mfl588	1056	2129	9256	6072	7214	997	5643	5218.5	3116.35	308.985	1385.9	845.259	950.326	126.044	878.898	749.236	459.131	340.09	0.0858832	0.29208	0.0841055	0.000205638	6.04657e-25	0.364133	Nicotinate_phosphoribosyltransferase_(EC_2.4.2.11)	PRK07188	ATGAATAAAATAAATTTTGATAAAAAAATAAAAGACGGATATTATATAGCTGACTATTTTAAAAAAACTAGTTTAATTATTAATAACGAATTTCCAAATTCTATTGTTACTATGCAATTTTTTCAAAGAAAAAACAATATAACATTATCAGGTATAAATGAAGTTATACAACTTCTTGAATTTGCATGTAAAGATTATAAAAATTTAAAAATTTGAGCTTTAAAAGATGGAGACATAATAAACGCAAATGAACCGGTTTTAAAGATCGAAGGTAATTATTCTAGCTTTGGTTGATTAGAAGGTATGATTGACGGAATTTTAGCAAGAAATTCATGTATAGCTACAAACTCAAGCAAAATTGTTAAAGCTGCTAATGGTAAACCAGTTTTAAATATGATG…
689296	689878	-	peg.594	mfl589	582	1426	2393	1402	1166	1027	6236	2275	1998.69	375.51	650.12	354.117	278.699	235.58	1762.28	609.385	583.057	187.956	0.0698524	0.131292	0.037806	9.24356e-05	4.91793e-25	0.296165	Phenylalanyl-tRNA_synthetase_domain_protein_(Bsu_YtpR)	tRNA_bind_bactPheRS	ATGAGTACAAAATTTGGAGTATTTTACAATAAACAGTTTAATTGTTTAATGTTAACTTTTAAAAACAAACCTATTACATCTTCAGAAAAAAAAGGGAATATAGTTATTTTAAAAAATGAGGAGGAGTTAGTAGGGATAAATATCTTTGAAGTAAAATTAGAGATTAATAAAAATTTTATTTATAATGATTCTGATATTTTAACTTATATTAATTCTGAGTTAAAGGATGTTATTAAACTTGAGCCATTAGAACAATTTGTTATTGGGAAAATTATCAAATGTGATGCAATCCCTGACACACACTTGAGTGCTTGTGAAGTTGATATTAAAACAAAAATTTTAAAAATAGTTTGTGGTGCAAAAAATGCTAGAGAAGGTATATTTGTAGTTGTTGCAACA…
689955	690786	+	peg.595	mfl590	831	8084	14142	19911	5949	8162	17375	12270.5	5697.43	1490.91	2690.81	3522.2	995.872	1311.25	3438.87	2241.65	1118.58	267.923	0.256956	0.688444	0.19824	0.000484696	1.80908e-24	1.08946	DegV_family_protein	DegV	ATGAAAATAGCTATTTTAACTGACTCATCATTTGATGGGAATTTGAAAAGTTTTAAAGATTTGTATCAAGTACCTTTATTAATTGTTGAAGAAGATGGTACAACACATTTTAGTGATGATAAGTTAGACGATAACTTTTTTTATGACTTATTAGAAAAGCAGGCTCTTAAAACTGCACAAACCACACCGGGTGAAATGTTAAAGGTTTGAGATAAACTTTTAACTGAATATGATCAAATAATATTCTTGCCTTTATCAAAAGGATTAAGTGGTCAATTCAATACTTACAGAATGTTAAGTGAAACTGAAGAAGAGTACAAAGGTAAAGTCTTTGTTTGTGATACTAACGGAGTAAGTATTATTAATCAAGAATTTGTTAAGAAAGTTGCCTTCTGAATT…
690794	691646	+	peg.596	mfl591	852	25822	29123	29308	20142	43544	21436	28229.2	8412.5	4644.89	5404.68	5056.71	3288.69	6823.06	4138.06	4892.68	1201.59	274.44	0.560837	1.53916	0.443207	0.00108364	3.94855e-24	2.37787	FIG00836333:_hypothetical_protein	DegV superfamily	ATGAAAATAGTTATTTTATTAGATAGTTCAGGAACTAATCAATCAGAAAAAATAAAAAATAAAAATATTGAGGTTTTACCTTTACACTTTACTTTCCCTAATGGAACAGATATGTTAGACACTCCAAAAGAAGTGAAAGAAAAAGGCATTATTAAATTAATTTCAGAGGGTGTTGATATCAAAACAAGTCAAGCTAGTCCAGGTGAAGTCGAAAACAAATATGACGAACTTTTAAAAACTTATGATCACATTTTTCATATCCCTATAACAGGTAATTTATCAAGTATGCTACAAACAGCAATGATGGTTTCAAGAGATGATAAATATATTGGAAAAGTTACTGTTTATGAAAATTTAAACATTGCAGCTCAAGCAATAGAACAAACGGCTCTTCATATT…
692414	692639	-	peg.597	mfl593	225	1894	2991	5465	3774	5511	9944	4929.83	2831.16	1290.1	2101.88	3570.5	2333.35	3269.93	7268.94	3305.78	2108.84	72.6245	0.378934	0.275199	0.0792445	0.000193753	2.66787e-24	1.60663	Acyl_carrier_protein	PP-binding	ATGAATATACATAACGAAATTATAAAAGAATTAAAAAGTAAGGGTGCAAAAGGTAATCTAACAGCTGAGACTCAATTTTCATCAATTGGTTTAGACTCTTTAGATTTAATGGACATGATAACAGTGCTAGAAGACCGTTTATCAATATTTGTGCCAGATGATAAACTATTAGAAATAAAAACAATTAAAGATTTAGAAAATGTTATAGCTGAGCTAACAAAATAA
692670	693006	-	peg.598	mfl594	336	0	0	0	0	0	1	0.166667	0.408248	0	0	0	0	0	0.489501	0.0815834	0.199838	107.914	9.35172e-06	1.00918e-05	2.90597e-06	7.1051e-09	6.58404e-29	3.965e-05	hypothetical_protein		ATGAAATTTTTTAAAATTCTTTTGGTATCTATAATTTTATGTTCAGGCTTAGTTACCTTATATTTTGCTATAACAAGTGCCAATTTTTTTGGAAACAAAATAGTAGATAATCTAAATATTAAAAAAGTTACTTTTAAAGATAATGAATGGAGATCTTTTATAAATAAAGATGGTGATATTGATAAAGACAAATTTATCAGTGTATTTTTATTAAAACTAGAAAATCAAGCATATGTGGAAAACATAAGTTTTGATTTTGAATTAAATAAAGTAGAAGTAAATATTTGAAATAATTATAAAAATTATAAGTGATTTTACCAATTAGAAAAAGCTTAA
692992	694123	-	peg.599	mfl595	1131	0	0	2	0	0	0	0.333333	0.816497	0	0	0.25995	0	0	0	0.0433249	0.106124	362.885	4.96624e-06	1.80217e-05	5.18942e-06	1.26881e-08	3.49646e-29	2.10562e-05	hypothetical_protein		ATGCTAAACCAAATCAAAGAAGAAGTTAATACTGATATTTTGGTAGAAAATATTATTTCAAATGCTAATCAATCTTTTTTAGCACCAGAGATAGTTTTTATAAATAAACCTTACACTATTAACAAAAATAGCTATTTTAAAATGTTAGTAAGTTTAAACCTAAATCCAAATATGGTTGATGTTGATGAATATAAAAAGATTTATGGTATTACAAATTTAGATTTCAAATTATATAATTCTGATTTAAAAGAAATTAAACCAGCTTCAACAATTACTAAAAATTATGAAATAAATAATAAAAGTAAAATATTTTTTGAATTTGAAATACCAATTTCTTTAAAAGAAGAACATGCAATAAATTTAAGTTTTGGTTTCAGTCATGAATTTAAAGAAATAAAA…
694197	695151	-	peg.600	mfl596	954	37566	47650	43085	50107	77977	49407	50965.3	14038.7	6034.93	7897.48	6638.95	7306.52	10912.1	8517.9	7884.65	1724.77	307.771	0.903799	2.78163	0.80098	0.0019584	6.36316e-24	3.83198	L-lactate_dehydrogenase_(EC_1.1.1.27)	HicDH_like	ATGAAAAAAACTTCAAATAAAGTTGTATTAGTTGGTACTGGTGCAGTTGGTATGTCATTTATTTATTCAGCAGTAAACCAAGGTTTAGCTGAAGAATACGTATTAATCGATGTTAATACAAAAGCTGCAGAAGGGAACGCAATTGATATCCAAGATACAATGGCTGTTTTAGACAAACCTTTTACAATTAAAGCTGGAACTTACGAAGATTGTAAAGATGCAGATTTAATTGTTATTACTGCTGGGCGCCCACAAAGACCTGGAGAAACAAGATTAGAATTAATTGCAGATAACTCAAGAATTATGAAAGGTATAGCTGAAGCTATTAAAGCATCAGGATTCAATGGAGTAACTGTTATTGCTTCAAACCCATGTGATGTTTTAACTACTGTTTATCAA…
695299	699064	-	peg.601	mfl597	3765	104728	90077	94174	111747	97849	88964	97923.2	8868.99	4263.08	3782.88	3676.95	4128.87	3469.62	3886.35	3867.96	292.209	1211.07	0.443375	5.36959	1.54619	0.00378044	3.12156e-24	1.87985	DNA-directed_RNA_polymerase_beta'_subunit_(EC_2.7.7.6)	PRK00566	ATGGAAAATAAAAACAATAAAGTAATTAAAATTGAATTAGCTAGTGCTGATACTATTCGTTCATGATCTCATGGGGAAGTTACTAAACCTGAAACAATTAACTATAAAACATTAAAAGCTGAAAAAGATGGTCTATTTGATGAAAAGATATTTGGACCAACTAAAAACTATGAATGTTTTTGTGGAAAATTTAAAAAAGCTAACCCAATGAACAAAGGGAAAAAATGTGAAAAATGTGGTGTTGAATTAACTGAATCAATCGTGCGTCGTGAAAGAATGGGGCACATTGAATTAGCAGAACCTGTTACTCATATTTGAATGGTTAAAGTATCTCCATCAAGAATTGCATCATTATTAGACTTAAAATCTAAAGAATTAGAAGAAGTTGTTTACTTCGTT…
699073	702928	-	peg.602	mfl598	3855	64007	73772	67411	87791	81714	72839	74589	8857.66	2544.65	3025.81	2570.56	3168.01	2829.84	3107.65	2874.42	270.765	1241.27	0.329488	4.08985	1.17769	0.00287944	2.31975e-24	1.39698	DNA-directed_RNA_polymerase_beta_subunit_(EC_2.7.7.6)	rpoB;RNAP_largest_subunit_C superfamily	ATGGCATATAAAATTAAAAAAGTAAACCGTGGCGTTGAAAGACGTGATTATAGAAAAGTTTCTGGTAATCTTGAGTTACCAAACTTAATCGAAATTCAAACTAAAACTTTCGAATGATTCAAAACAAAAGGAATTGATGAAGTTTTAAATGAATTTTTTGCAATGAGCTCAAATGATGCTAGTGCATCTCTTTTCTTAGAAGGATGAGAAATTAAAGAAGCAAAAATTTCACCATCAAAAGCAAAAGAGCAATCAAAAATCTATGATGCTCCAATTTATGTAGACTTGCAATTAATGTTTACAAAAACTGAAGACATTTCAAAAGAATTTGAAGAAATTGTAGAAAAAGATGTTAAGAAAGTATTATCAAATTGAATTGCTGAAAAAACAGATTCAAAA…
702942	704100	-	peg.603	mfl599	1158	1545	3059	8210	5749	2242	1245	3675	2747.45	204.477	417.681	1042.21	690.628	258.474	176.829	465.05	340.555	371.883	0.0533077	0.198242	0.0570845	0.000139571	3.7531e-25	0.226017	FIG00834111:_hypothetical_protein		ATGAGTCTAAACTATTTTTTAAATAAAAAGATTATTGATTCAATGAATCAAATTGTTGAAGAACAAAGTTATTTGACTTTAGACTTTCCACTTTCAATAATGCAAAAAATGAATTTTGAACCAGTTCAAGAAATTGAAGGAGATAAGTACTTAACAAACTACTTTCAAGCATATACATTTACTAAGAATAAGGAATTAAATGATTTTATTCTAACTAGCAATATATCTTCATTGATGTTTTTGGAAAACTTGGCAGAAGGATCTTCAACTATTTCTATTCACAACATGATTAGAAGAATTGAAAACGGAGCTAAACCAAAAACTAAAAAAGAAAAACTAGCAATGAATTTAATTGAAGCTGTTAGATTGGTCAAAAAAGCTGACTTTGAAATTAATGAA…
704314	705424	+	peg.604	mfl600	1110	697	2674	379	4122	5304	4323	2916.5	2027.59	96.2355	380.901	50.1924	516.589	637.927	640.553	387.066	261.56	356.794	0.0443685	0.158304	0.0455842	0.000111453	3.12375e-25	0.188116	Beta-lactamase_class_C_and_other_penicillin_binding_proteins	Beta-lactamase	ATGAAAAATATTGAACAAAAAATAAACGAATTTATTTCTAATAATTTTTATCCAGGAGCTGTTATTAAAATTGATATTAATGGTAAAGATTTATACTACTCTTCATTTGGATATAGTGATTTAGAAAATAAGAAACCAATGAAGAAAAATCAGATTTTTCCAATTTATTCAATGACAAAACCAATAGTTGTTGTTGCTTGTCTTTTATTAATCCAAGACGGGTTGCTTTCATTGGATACAAAAGTTTCAGATTTTTATTCTAACTTCAATCAAAATATGAAAATAAAAAACTTATTAAATATGACATCTGGTATAACTTATAGTTGGAGCGCAAAAAACAACATTGAAAAACAAATTGAAATTGAAGAAGAAATTGAAACTAATAATTATAATCTTCAT…
705468	705837	-	peg.605	mfl601	369	5182	9997	3387	9001	2121	5213	5816.83	3096.57	2152.27	4283.68	1349.31	3393.32	767.37	2323.56	2378.25	1293.74	119.469	0.272613	0.325689	0.0937832	0.0002293	1.91932e-24	1.15584	LSU_ribosomal_protein_L7/L12_(P1/P2)	rplL	ATGGCAATTACAAAAGAAGATATTATTAAAGCATTAGAAGAAATGAAATTAACAGAATTAAACGAATTAGTTAAAGCAATCGAAGAACACTTCGACGTTGTTGCATCAGCAGGTGTTGCTGTTGCTGCTGGACCAGCTGTTGCTGACGCAGCTCCATCAGAAGTTGCAATTATGTTAACAAACGCAGGTGGACAAAAAGTTGCAGTTATTAAAGTAGTTAAAGAAGTAACTGGATTAGGATTAATGGACGCTAAAAAATTAGTTGACGGAACTTTACCAGTAGCTATTAAAGAAAACGTAAAAATCGAAGAAGCTGACGCAATTAAAGCTCAATTAATTGAAGCAGGAGCATCAGTAGAATACAAATAG
705896	706397	-	peg.606	mfl602	501	8730	9122	7468	11946	6102	3789	7859.5	2787.91	2670.56	2878.9	2191.23	3317	1626.02	1243.88	2321.26	785.554	161.257	0.266081	0.429073	0.123553	0.000302087	1.87333e-24	1.12815	LSU_ribosomal_protein_L10p_(P0)	Ribosomal_L10	ATGTCAACAAATAGACCTGCACATGCTAAAAAAGCAGAAATCGTTGCTGAGATTGTTTCTAAAATTCAATCAGCTCAAGGTGTTGCTATTGCAGAATACAAACACTTAACAGTTGAACAAATGTCAAATTTAAGAAGACAAGCTTTAAAACAAGGTATCGAAGTTAAAATTTACAAAGACTCACTTGTTAGAAGAGCTGTGGAAGAATTAAATTTAACAGAATTAAACGAATATTTAACTCAACAAAATGTTTTTGTTTTCTCAAATGATGATGCAATTGGAGCCGCTAAATTAGTAGCAAACTTTGCAAAAGAAAACGAAGCATTAAAATTAAAAGCCGGAGTTTACGAAGGCGCAGCTATGGATACTGCAGCAATTATGGAAGTTGCTACACTACCA…
706622	709076	-	peg.607	mfl604	2454	4901	8683	12925	18743	14144	9603	11499.8	4828.32	306.08	559.46	774.244	1062.49	769.464	643.613	685.892	252.446	788.594	0.0786222	0.62001	0.178534	0.000436516	5.53536e-25	0.333347	hypothetical_protein	ABC2_membrane superfamily;YhgE superfamily	TTGTATGGAGTAACATGTTTAATTGCTTTTTGAAACCCAACAATAAATTTAGGAAAAGCACCAGTTGCAATTTTAAACGAAGACAATACAGTCTGAGTATATAAAAATAATGATATGGAAAAACTCGATTTTAAAATCGGTGTTTTAACAGATTATAAATACAATTCACTGGATGGTTATATAAGTAAAGAACAAGCCATTTCTTCAGCTTATGACATTGAAAAAGGAATTTTATATACAAACACTGGAACAATAGCAGCTTCAAAAGAAGAAGTTGCAAATCACATTTTTCAATTTAACGTATGAGACATAATTAAATCAGCTTTAAATGAAAAAACAGATAAAAATATTAAGGATGAAGATTATGTTTTTTCTTCTCCAGAATTAAAAGAAGATATG…
709255	710644	-	peg.608	mfl605	1389	67785	64124	59529	65448	74176	47881	63157.2	8894.26	7479.23	7299.48	6300.11	6554.73	7129.38	5669.61	6738.76	690.6	444.039	0.772448	3.42997	0.98767	0.00241485	5.43839e-24	3.27507	Amino_acid_permease	AA_permease_2 superfamily	ATGAAACTAAATAAAAAATATGGATTTTGAACAGTATTAGCATCTACATTAGCTGCAATAGTAGGTTCAAGCATTATAATTTCTTTTAATATGGTATTTGCTTTATCTGAAGCAAATCCTCTTTTAATGATATTGGCGTGAGTTTTTGGAGCTTTAATAGTTCTACCTGATGCATTTATTGTTATTGAACCTTCAATAGGTTATGGAGAAAGTGGTAGTGGTTATAGTTGAATTAGAAAATGTAATTGAAGAATATTAGCATTTTGATTTGGTTGAGTTTTAATTTTATTTGTTTCAGCAACATCTTTGGCTAGTTGTTGTTCTGCAATGAGTTCTATGATAACTCAAATCTTAGAATTAAATCCTGAAGAAATAGCAGTTGAAACATTACAAAAAAGC…
710630	711641	-	peg.609	mfl606	1011	7859	3344	7453	9618	6805	8731	7301.67	2174.94	1191.36	522.985	1083.68	1323.41	898.602	1420.38	1073.4	325.709	325.312	0.123042	0.400269	0.115259	0.000281808	8.6627e-25	0.52168	N-formylglutamate_deformylase_(EC_3.5.1.68)	Abhydrolase_1 superfamily	TTGGAAAAAATAAATAAATATAAATATTCATTAAAAACAGTTTTAATAACATTGTTACAAATGAAATCAATTAAAAAAAATTCTAGTTCTCATTTTTTAGATTATAAAAACTTTTGTTACAACTACTATAGAGATGGTTTTACTAAAGAAGGAATTAAGGTAAATTCACTTGATATTTATTATGATGATTTAAAAAATAAAAATTTAAATTATTTAACTGATACTTTCAACGAAAAATCGATTGAAGAATTTGATTTATTTAATAGTAATGGAAAAATAAGCTGTTTAGTTGCAAAAAATGCAAACTCTAAAAAATGAGTAGTTGGATTACATGGTTGAACTGAAAATAAATTTTTAGCTTTAAGATTAGTTCATCATTTTTGAAAGCAAGGATACAAT…
711727	712168	-	peg.610	mfl607	441	7075	2686	2779	1449	6	5362	3226.17	2584.37	2458.74	963.033	926.343	457.078	1.81636	1999.77	1134.46	929.185	142.226	0.130041	0.184953	0.0532577	0.000130215	9.15549e-25	0.551356	ElaA_protein	ElaA superfamily	ATGAAAATAGAATTTAAGAAGCTTAGTGAACTAACTAGTTATGAAGCTTGAGAAATATTTAAAAGTAGAAGTGAAGTTTTTGTTGTCGAACAAAAATGAGTAGCATGCGAAATTGACGAACAAGATTTGACAGCAACACATTTAATTATTAGAAATGATGATAATGAACTTGTGGCTTACTTAAGAATATATGAAAAATTAGATGGAACAGCTTCTTTTGGTAGAGTACTAACTCCATTTAAATTCAGAGGACTTAAAATGGGTAAAACACTTTTGCAAAATGCTATTGATTGAATTAATAAAGAATGACCAAACAAAGACATAAAAATTAGCGCTCAATACTATTTATTAAATTTCTATAAAAGTTTTGGTTTTGTAGAATGCTCTGAAGTATATGAT…
712216	712900	-	peg.611	mfl608	684	32827	21626	24841	26465	20243	26587	25431.5	4446.3	7355.3	4999.12	5338.69	5382.4	3951.02	6393.02	5569.93	1174.76	220.833	0.638468	1.40995	0.406	0.000992669	4.49511e-24	2.70702	LSU_ribosomal_protein_L1p_(L10Ae)	rplA	ATGGCTAAAATTTCAAAAAGAATGAAAAGCGTTAAAGGTTTAGTAGACAAACAAAAAGTTTACGCACTTGACGAAGCAATTAAATTAGCAAAAGAAACTTCAACAACTAAATTTGATTCAACTGTTGAATTATCATTTAACTTAAACATCGATCCAAGAAAAGCAGATCAACAAATCCGTGGAGCATTAGTATTACCAGCTGGAACAGGTAAAACTCAAAAAGTTTTAGTTTTAACAAATACTAAAGTTAAAGAAGCTCAAGATGCAGGTGCTGACTTTGTTGGTGGAGAAGAATTAATTACAAAAATCCAAAAAGAAAATTGATTTGAATTTGATGTAATTGTTGCTACACCAGAAATGATGGCAAAATTAGGAGCAATTGGGAAAGTTTTAGGACCA…
712899	713328	-	peg.612	mfl609	429	796	2231	4305	5579	4367	3878	3526	1719.46	284.368	822.273	1475.16	1809.09	1358.99	1486.77	1206.11	554.084	138.412	0.138253	0.191359	0.0551026	0.000134726	9.73366e-25	0.586175	LSU_ribosomal_protein_L11p_(L12e)	rplK	GTGGCTAAAAGAATTACACGTATTGCCAAATTAGAATTTATGGCGATGCAAGCAAAACCAGGAGCAGAATTAGCTTCTTTAGGTATTAACATGCCTGAATTTACAAAACAATTTAACGATGCTACTAAAGATCGTGCAGGAGACGTTGTTCCTGTAGTTATTACAGCATATGATGACAAATCATTTGACTTTATACTAAAAACAACACCAGCTGCTATTTTATTAAAAAAAGCAGCAGGAATTGAAAAAGGTGCAAGCAATGCTAAAACTCAAACAGTTGCTACTATTTCAGCTGACAAAGTTAGAGAAATTGCTGAGTACAAATTAGTTGATTTAAATGCAAATGATGTTGAAGCAGCAATGAAAATTATTGCTGGTACAGCTAAAAACATGGGAATC…
713822	714908	+	peg.613	mfl610	1086	20833	13565	8236	11017	13166	13573	13398.3	4188.24	2940	1974.98	1114.83	1411.22	1618.51	2055.6	1852.52	637.582	349.023	0.21235	0.741151	0.213417	0.000521804	1.49504e-24	0.900337	hypothetical_protein	Peptidase_C39_like superfamily	ATGAAAAAATTATTAAGTTTAATAGGAGGAATAACTTTAGTTGTTTCTTCATCATCAATCGTTGTCTCATGTTTTAATACTAGACCAATTATTAATCATACTTTTAAAGATGAATTTACAATATTTGATTTGGGAGCAATCTCAGGAGCCGAAAATGCTCCAAGTATTGAAACTATATATAATGGTATTTCCGTCGCTCATCAAAATGTTCCAGATTGACGATGATCAGTGCCAATCGAACATATTACATTTGTTGATGAACCAACAACCGATTCTTGCATTATTAGAGTTATTGATGGGCACAACCAACCAACTCTTACAGGAGAAGTTCAATTTAGATATAATTATCAAAAAATAGAAAATAGAGAAATTACTTTTTATTCAAGTGGGCAAAATAAT…
[truncated: 73 more rows]

## Sheet: rRNA and tRNA
tRNA
start	end	strand	gene name (RAST)	gene name (RefSeq)	length	MW of RNA molecule (kDa)	fraction of total RNA mass (%)	RNA mass (fg)	number of moles	number of RNA molecules	gene product	DNA sequence
[truncated: 39 more rows]
