# Supplementary material for: Integrative characterization of the near‐minimal bacterium Mesoplasma florum
Source: Mol Syst Biol. 2020 Dec 17;16(12):e9844. doi: 10.15252/msb.20209844 (PMC7745072; doi:10.15252/msb.20209844)
Supplement: Supplementary file 10 — Dataset EV6 [file MSB-16-e9844-s009.xlsx]

## Sheet: Content
Dataset EV6 - 2D LC-MS/MS protein quantification results and corresponding intracellular abundances.
Sheet 1 - Proteins

## Sheet: Proteins
start	end	strand	gene name (RAST)	gene name (RefSeq)	protein ID	#amino acids	MW (kDa)	possible coverage (%)	coverage (%)	spectrum counting (NSAF)	#peptides	#peptides unique to protein	#validated peptides	#validated peptides unique to protein	#peptide spectrum matches (PSMs)	#validated PSMs	fraction of total protein NSAF (%)	normalized MW according to NSAF fraction (kDa)	fraction of total protein mass (%)	protein mass (fg)	number of moles	number of protein molecules	gene product	conserved domains	amino acid sequence
0	1332	+	peg.1	mfl001	YP_053241.1	443	50.2321	100	17.61	0.016629	107	107	5	5	151	12	0.0324971	0.016324	0.0666682	0.00684683	1.36304e-22	82.0841	Chromosomal_replication_initiator_protein_DnaA	PTS-HPr	MAQFTAVITDKIGLHARPATAIISAASKYGSDIQIVSGSKSGNLRSIMNILSMQIKNGDEITIIADGSDAEEAVAGIKEAMIAAALIEG
1559	2681	+	peg.2	mfl002	YP_053242.1	373	42.4768	92.23	14.48	0.0811886	60	60	5	5	119	41	0.158662	0.0673945	0.275244	0.0282675	6.65481e-22	400.762	DNA_polymerase_III_beta_subunit_(EC_2.7.7.7)	HU	MTKKDLINEIIANENISKVECEAVVNSLFDLIIEELSSGNEVSIAGFGKFAISERAAREGINPSTGDKISIAASKSAKFKAAKQLKEKLN
2707	3682	-	peg.3	mfl003	YP_053243.1	324	36.8093	89.2	17.28	0.0243368	44	44	5	5	68	17	0.0475599	0.0175065	0.0714976	0.00734281	1.99482e-22	120.131	Rod_shape-determining_protein_MreB	rpsS	MARSLKKGPFVDENLFKKAEVAKDGEVIKTWSRRSTIFPEFIGKTFGVYNGKEFIPVYVTEDMVGHKLGEFAPTRKFGGHGDDKGKK
3750	4278	+	peg.4	mfl004	YP_053244.1	175	20.0637	100	22.29	0.0133333	78	78	4	4	113	7	0.0260565	0.0052279	0.0213511	0.00219276	1.0929e-22	65.8158	Ribonuclease_M5_(EC_3.1.26.8)	rplL	MAITKEDIIKALEEMKLTELNELVKAIEEHFDVVASAGVAVAAGPAVADAAPSEVAIMLTNAGGQKVAVIKVVKEVTGLGLMDAKKLVDGTLPVAIKENVKIEEADAIKAQLIEAGASVEYK
4279	5083	+	peg.5	mfl005	YP_053245.1	267	31.0074	100	13.11	0.0193508	63	63	3	3	88	7	0.0378161	0.0117258	0.047889	0.0049182	1.58613e-22	95.5192	SSU_rRNA_(adenine(1518)-N(6)/adenine(1519)-N(6))-dimethyltransferase_(EC_2.1.1.182)	rpmI	MPKMKSKKSLAKRVIAKKNGTLKRGKAYRSHRATGKTTKQKRHLEKATIVHVTDMKRIKGLLQK
5301	7209	+	peg.6	mfl006	YP_053246.1	635	70.9465	88.98	29.92	0.0429175	135	133	24	22	292	122	0.0838711	0.0595036	0.243017	0.0249578	3.51784e-22	211.849	DNA_gyrase_subunit_B_(EC_5.99.1.3)	rpsI	MAEKVIYRGTGRRKTSVAQVILTPGKGNIIVNGVPALEFFPYPTLVQDLEQPLVATGTEKDFDITVTVKGGGFTGQAGATRLGIARALLVASEDYRKGLRAVGLLTRDARIKERKKYGLRGARRAPQYSKR
7235	9713	+	peg.7	mfl007	YP_053247.1	825	92.6925	89.33	35.88	0.0259488	209	209	30	30	436	99	0.0507102	0.0470045	0.19197	0.0197153	2.12696e-22	128.088	DNA_gyrase_subunit_A_(EC_5.99.1.3)		MKKLLSILGAVGLTATGASVAVSCSNTTDPGDKVILALGDITIAGTPIREQYKADAKNKEGKTNAAVILDAFKAKNKDLTVSEQATVEGITLKGAKIKDGETVYNVTYKGTEENTNPEVTKVDLSKIELTDFVAKNDTEDLAVIAELVKVEGLSGLKAEDVTITKVDATNEATGTITIKANDSSELVEGQLVLTIAQLAE
9836	12362	+	peg.8	mfl008	YP_053248.1	841	93.87	ND	0	0	0	0	0	0	0	0	0	0	0	0	0	0	PTS_system,_sucrose-specific_IIA_component_(EC_2.7.1.69)_/_PTS_system,_sucrose-specific_IIB_component_(EC_2.7.1.69)_/_PTS_system,_sucrose-specific_IIC_component_(EC_2.7.1.69)_/_domain_of_unknown_function	rplX	MSKSKILVGDVVKVIAGSHKGELGPITWISKDKKWVSVQGINSLKHVKPSQTDSEGGIKEVPSKINLSNVALQDPKNKDGISKVGYQIEDGKKVRIAKKSNSPLKKASK
12375	13839	+	peg.9	mfl009	YP_053249.1	487	56.66	ND	0	0	0	0	0	0	0	0	0	0	0	0	0	0	6-phospho-beta-glucosidase_(EC_3.2.1.86)	rpmC	MANKLMDEIRALSVEQLLERNEAKKAELFALKFQAAVGSLEQTHRIKEIKKEIARIQLVIAEKAKAGEEVNKTVKTNYNQAVTEAEKAGKEVRAKQRKMIEELQAQYENNGASNDDAIAEAMANAVVEEQNDVNEGETK
13897	14632	+	peg.10	mfl010	YP_053250.1	244	28.2	ND	0	0	0	0	0	0	0	0	0	0	0	0	0	0	hypothetical_protein	TRX_family	MAEMIKVSTKEEFDKIISEGKTFVDFNATWCGPCKMQMPLVHMLAQKTEGVKFIDLDVDLVPEVAKEYQVMSIPTLMLFENGKESKKNVGFMDPTKLDNFVK
14853	16248	+	peg.11	mfl011	YP_053251.1	464	53.9	ND	0	0	0	0	0	0	0	0	0	0	0	0	0	0	Beta-glucosidase_(EC_3.2.1.21);_6-phospho-beta-glucosidase_(EC_3.2.1.86)	rpsU	MASIIVHEGESIEKALKRFQKVASSNKAEARKREYHLSKKEKRIYKQKQNRKYK
16263	17718	+	peg.12	mfl012	YP_053252.1	484	56.652	77.69	19.42	0.0137397	70	65	6	6	86	11	0.0268506	0.0152114	0.0621244	0.00638018	1.1262e-22	67.8216	6-phospho-beta-glucosidase_(EC_3.2.1.86)	rpsO	MISKTRKAEIIKEFGGSEANTGLAEVQIALLTEDIANMTEHLKEHKKDVPTRRTLLKKVAQRRHLLDFLIKKDVNRYKEIIAKLGLRK
17727	18645	+	peg.13	mfl013	YP_053253.1	305	34.3057	79.02	5.9	0.00555556	64	64	2	2	92	2	0.0108569	0.00372453	0.0152112	0.00156219	4.55374e-23	27.4233	N-acetylmannosamine_kinase_(EC_2.7.1.60)	rplA	MAKISKRMKSVKGLVDKQKVYALDEAIKLAKETSTTKFDSTVELSFNLNIDPRKADQQIRGALVLPAGTGKTQKVLVLTNTKVKEAQDAGADFVGGEELITKIQKENWFEFDVIVATPEMMAKLGAIGKVLGPKGLMPNPKTGTVTMDVAKAIDEIKKGKIEFRADKEGNIHTIIGKASFTAEQLKENFTTILNEMKRVKPQTVKGDYIINITISTTMGPGIKVEIN
18680	20039	-	peg.14	mfl014	YP_053254.1	452	50.5886	74.56	16.37	0.03883	60	60	7	7	110	27	0.0758831	0.0383882	0.15678	0.0161013	3.18279e-22	191.672	GTPase_and_tRNA-U34_5-formylation_enzyme_TrmE	Pyrophosphatase	MSKNNVLDMIVEIPKGSSNKYEVDAKTGRIILDRVLYGANFYPGEYGMVENTLDWDGDPLDVISLCTYPTMPGVQVSVRILGSIKMIDAGEIDTKLFGVFNDDPRFSSYEKLEDVPQHLRDEIENFFLQYKALQKKSVKINGWGTLEEAIEELHECKERFAEYKDRLEAGERDLILAEWKEKGIGQG
20110	21676	-	peg.15	mfl015	YP_053255.1	521	56.385	34.93	1.92	0.0083682	37	37	1	1	48	2	0.0163535	0.00922089	0.0376587	0.00386755	6.85919e-23	41.307	Arginine/ornithine_antiporter_ArcD	PRK05302	MRKNRAEKRDVLADPIYNSKLVTRAINKIMLDGKRGTAQTIIYDAFDIIKEKTGEEPIEIFNKAIENIKPHLELKVRRIGGANYQVPVEVSDERQVTLALRWLINYARLRNEKVMTVKLANEIIDASNNMGGSVKKREDTHKMAEANKAFAHYRW
21758	23372	-	peg.16	mfl016	YP_053256.1	537	59.68	ND	0	0	0	0	0	0	0	0	0	0	0	0	0	0	Amino_acid_permease	rpsQ	MERNSRRILVGKVVSDKMDKTITVLVETYKNHPIYKKRVKYSKKYKAHDEQQVAKIGDKVQIMETRPLSKTKNFRLVKVVEKAIL
23457	24726	-	peg.17	mfl017	YP_053257.1	422	47.7645	81.99	41.23	0.0434217	84	84	21	21	209	91	0.0848563	0.0405312	0.165532	0.0170002	3.55916e-22	214.338	Seryl-tRNA_synthetase_(EC_6.1.1.11)	Ribosomal_L23	MHLTEVIKKPVLTEKSFLGHANGVYTFLVDRRANKVQIKKTFEEIFEVKVESVRTMNYDGKEKRMGRFVGKTNNYKKAIITLKDGETLDILSDL
24874	25738	+	peg.18	mfl018	YP_053258.1	287	32.6688	100	33.8	0.0217853	53	53	8	8	84	21	0.0425736	0.0139083	0.0568025	0.00583361	1.78568e-22	107.536	Chaperonin_(heat_shock_protein_33)	rpsR	MAMKKFVKKRKKVNFFAKNKINYIDYKDVELLKKFISGNGQILPRRITGTSPKHQRQLAVAIKRARQMALLPYVID
25860	27675	+	peg.19	mfl019	YP_053259.1	604	68.0205	95.7	71.03	0.0642331	345	345	59	59	846	351	0.125527	0.085384	0.348714	0.0358129	5.26502e-22	317.067	ABC_transporter,_ATP-binding_protein	rpsJ	MKKLLKMEVTMAEQKMRIKLKGYDHAIIDQSILKIIEAAEGTGAKVRGPIPLPTDKQVITILRAVHKYKDSREQFEMRTHKRLLEILNPTPTTMDVLKRVQLPSGVDIEIKL
27766	29887	+	peg.20	mfl020	YP_053260.1	706	79.4914	78.47	42.07	0.0199827	105	105	26	26	225	83	0.039051	0.0310422	0.126778	0.0130201	1.63793e-22	98.6385	hypothetical_protein	rpmA	MRFILNLQFFASKKGVGSTKNGRDSESKRLGAKKADGQFANAGSIIFRQRGTKIHPGQNVGRGGDDTLFALVSGIVKYEKFGKGRTRVKVVAPAE
30125	30965	+	peg.21	mfl021	YP_053261.1	279	31.5292	75.27	64.52	0.127	78	78	28	28	260	170	0.248188	0.0782517	0.319585	0.0328214	1.04099e-21	626.896	hypothetical_protein	rplE	MKSRLETRYTEQIAPELFKELGYKSVMQVPKLTKIVINMGVGEATTDPKKLDAAVVELEQLTGQKPLVTKAKKSLAVFKLREGMPIGTKVTLRGKKMYDFLDRLTNVALPRVRDFRGVPKTSFDGFGNYTMGIKEQIIFPEIDYDKVQKLRGMDITIVTTAKTNEEAYKLLEKFGMPFAK
31148	31826	+	peg.22	mfl022	YP_053262.1	225	23.5764	70.22	49.33	0.322548	55	55	12	12	222	140	0.630336	0.14861	0.606935	0.0623322	2.64384e-21	1592.16	hypothetical_protein	PRK05309	MAKPKTNNTKKRIKKNIPKGIAHIHSTFNNTIVTISDEKGNVLSWSSAGAIGFKGSKKSTPYAAQMISEAAAKGAMDQGVKSVQVEVKGPGPGRDAAVRALTIVGMEVTSIKDCTPIPHNGVRPKKRPRK
32115	34194	+	peg.23	mfl023	YP_053263.1	692	75.0873	81.36	67.77	0.139473	134	134	64	64	850	619	0.272564	0.204661	0.835847	0.0858415	1.14322e-21	688.466	hypothetical_protein	rpsP	MVKIRLKRIGKKQAPFYRIVAADSRVNRNGQYIELIGTFDPLKSEVKINNELALKWLQNGAQPTETVRELLSQQGVMKALHEAKLANKK
34225	36583	+	peg.24	mfl024	YP_053264.1	785	90.6103	89.3	45.1	0.02663	295	295	36	36	561	144	0.0520413	0.0471548	0.192583	0.0197783	2.18279e-22	131.451	Putrescine_transport_ATP-binding_protein_PotA_(TC_3.A.1.11.1)	Ribosomal_L10	MSTNRPAHAKKAEIVAEIVSKIQSAQGVAIAEYKHLTVEQMSNLRRQALKQGIEVKIYKDSLVRRAVEELNLTELNEYLTQQNVFVFSNDDAIGAAKLVANFAKENEALKLKAGVYEGAAMDTAAIMEVATLPSKEDLYSMFASSLLYPLRQVMAVINAVADTKQD
36575	37565	+	peg.25	mfl025	YP_053265.1	329	37.0191	68.09	5.47	0.0479003	46	46	3	3	79	22	0.0936085	0.034653	0.141525	0.0145346	3.92626e-22	236.445	N-Acetyl-D-glucosamine_ABC_transport_system,_permease_protein	GAPDH-I	MSKKVAINGFGRIGRLTFRQLFNQGVEIVAVNDLTDTKTLAYLLEFDSAQGKFQEGKISYTDNSIIVNGKEIKIFAERNAADLPWGKLGIDLVIESTGFYTDKEKASAHLTAGAKKVIISAPATGEMKTIVYGVNHKNLSAEDVIISGASCTTNCLSPVAKIMDEKFGIVKGKMVTVHAVTNDQKLLDLPHGDLRRGRAAAWNIVPSTTGAAKAVSLVLPNLKGKLDGYALRVPTITGSITDVTLQLSKKTTVEEINATVEAAIKADAELSKAIKFNTQQIVSGDTIGSSFGSIFDATLTKITEVDGEQLVTVCAWYDNESSYVSQLVRTTIYFMGL
37573	38899	+	peg.26	mfl026	YP_053266.1	441	51.326	60.09	5.67	0.0139319	90	90	2	2	126	7	0.0272262	0.0139741	0.0570713	0.00586122	1.14196e-22	68.7704	Maltose/maltodextrin_ABC_transporter,_permease_protein_MalG	PRK00049	MAKEAFDRSLPHVNIGTIGHVDHGKTTLTAAITKVLADKGGAEFKDYANIDNAPEERERGITINTSHVEYKTENRHYAHVDCPGHADYVKNMITGAAQMDGGILVVAATDGPMPQTREHILLSRQVGVPKIVVFLNKCDMVDDEEMIDLVEMEVRDLLSAYDFDGDGAPVIRGSALGALNGEAKWVAAIEELMAAVDEYIPTPTRDSDKTFLMPVEDVFTITGRGTVATGRVERGTIKVNEEVEIVGLVEEAKKTVVTGLEMFRKLLDFAEAGDNVGALLRGVDRESIERGQVLAKPGTIKPHTKLQASVYALTTEEGGRQKPFFNKYRPQFYFRTTDVTGEVILPAGTDMVMPGDNVEMTVELIKPIAVEDGTKFSIREGGRTIGAGTVISVQ
38898	40035	+	peg.27	mfl027	YP_053267.1	378	41.61	73.54	17.46	0.0429825	47	47	5	5	91	29	0.0839979	0.0349515	0.142744	0.0146598	3.52316e-22	212.169	competence_protein_ComEC	rplM	MKQTTLIAAKDIKKNWYIVDAAGQNVGRLSTEVARILRGKHKVDFTPHMNNGDHVIIINAEKVLFTGKKESDKTYYHHSMHPGGLRRRTVAVQRELDATKILERSIRLMLPKNVQGRNQFRALHVFVGENHPYAAQKPEVLTFVKKGDNK
40144	40462	+	peg.28	mfl028	YP_053268.1	105	12.1684	73.33	33.33	0.0285714	13	13	2	2	16	5	0.0558354	0.00679426	0.0277482	0.00284974	2.34192e-22	141.034	hypothetical_protein	rplT	MARVKFGKVTRARRKRWIKRAKGYYGTKHSSYKKAHEQVVRSMAYAFIGRKQKKRDFRKLWIVRINAAVRPYGLSYSKFMNGLKLANIDVNRKMLSELAISNPEQFKLLVDASNKALTSK
40464	41442	+	peg.29	mfl029	YP_053269.1	325	36.0425	100	39.69	0.0257337	78	78	14	14	141	35	0.0502897	0.0181257	0.0740265	0.00760252	2.10932e-22	127.026	tRNA_dihydrouridine_synthase_B_(EC_1.-.-.-)	HicDH_like	MKKTSNKVVLVGTGAVGMSFIYSAVNQGLAEEYVLIDVNTKAAEGNAIDIQDTMAVLDKPFTIKAGTYEDCKDADLIVITAGRPQRPGETRLELIADNSRIMKGIAEAIKASGFNGVTVIASNPCDVLTTVYQQVTGYDEHSVVGAGTTLDSARLRRLVAEKLNVAPKSVNAYIMGEHGDSSVAAYSKATVMGQPISKYLAEGKITEADLEECWTRAIRMAYEIIERKGATYYGIGVCLNAISSAILRDEKTTFMVGAKLNGEYGQKGFYTGVPVILGSKGWETIIEWDLSDAEKAAFKKSCDALDATYQKAKEAIA
41443	42943	+	peg.30	mfl030	YP_053270.1	499	57.4084	80.56	36.27	0.0504669	88	88	24	24	223	95	0.0986243	0.0566186	0.231234	0.0237478	4.13664e-22	249.114	Lysyl-tRNA_synthetase_(class_II)_(EC_6.1.1.6)	rplV	MEAKAYLNMIRISPRKVRLVADTIRNKPVAAAIATLYNLDKRSAEPVLKLLNSAIANAVNNNGMDADKLFVKTIFVNEGPTLKRFRPRAHGRAYEILKRTSHVTIIVSDERI
42978	43698	-	peg.31	mfl031	YP_053271.1	239	26.9331	78.24	10.46	0.0362622	36	36	3	3	57	11	0.070865	0.0190862	0.0779492	0.00800538	2.97232e-22	178.997	Glucosamine-6-phosphate_deaminase_(EC_3.5.99.6)	rpsT	MPNIKSQKKRVLTNEKSRASNKAIKSEIRTAIKKALAAKKDEATDATDLINHAVSLVDKGVKKGILKPNKAAREKSRLMQA
43809	44535	+	peg.32	mfl032	YP_053272.1	241	28.21	ND	0	0	0	0	0	0	0	0	0	0	0	0	0	0	hypothetical_protein	rplU	MFAIIKTGGKQIKVEAGMEIFIEKLEGELNTEVTFEEVLMVDGKFGSPLVQGAKVTGTIVKQGKGKKIRVVRYHPKKNVNKVYGHRQPYTKVKIEKIEA
44648	47225	+	peg.33	mfl033	YP_053273.1	858	95.24	ND	0	0	0	0	0	0	0	0	0	0	0	0	0	0	PTS_system,_sucrose-specific_IIA_component_(EC_2.7.1.69)_/_PTS_system,_sucrose-specific_IIB_component_(EC_2.7.1.69)_/_PTS_system,_sucrose-specific_IIC_component_(EC_2.7.1.69)_/_domain_of_unknown_function	rpmJ	MKVRSSVKKICDKCRVIRRKGRVMIICAQPKHKQRQG
47226	48678	+	peg.34	mfl034	YP_053274.1	483	56.39	ND	0	0	0	0	0	0	0	0	0	0	0	0	0	0	6-phospho-beta-glucosidase_(EC_3.2.1.86)	PRK13965	MAKIKNQYYNESVSPIEYAQQGFKGKMRSVNWNVVNDEKDLEVWNRITQNFWLPEKIPVSNDLTSWRTLTPEWQELITRTFTGLTLLDTIQATVGDVAQVPNSLTDHEQVIYTNFAFMVAVHARSYGSIFSTLCSSEQIEEAHEWVINTETLQERAKALIPYYVNDDPLKSKVAAALMPGFLLYGGFYLPFYLSARGKLPNTSDIIRLILRDKVIHNYYSGYKYQKKVAKLSPEKQAEMKEFVFKLLYELIDLEKAYLKELYEDFGLADDAIRFSVYNAGKFLQNLGYDSPFTEEETRIEPEIFTQLSARADENHDFFSGNGSSYIMGVSEETEDDDWEF
48711	49365	-	peg.35	mfl035	YP_053275.1	217	25.35	ND	0	0	0	0	0	0	0	0	0	0	0	0	0	0	Substrate-specific_component_ThiT_of_thiamin_ECF_transporter	rplK	MAKRITRIAKLEFMAMQAKPGAELASLGINMPEFTKQFNDATKDRAGDVVPVVITAYDDKSFDFILKTTPAAILLKKAAGIEKGASNAKTQTVATISADKVREIAEYKLVDLNANDVEAAMKIIAGTAKNMGIKITGMEETN
49571	51101	+	peg.36	mfl036	YP_053276.1	509	59.1662	71.12	13.95	0.0146624	53	53	6	6	72	12	0.0286539	0.0169534	0.0692389	0.00711083	1.20184e-22	72.3766	Methionyl-tRNA_synthetase_(EC_6.1.1.10)	rpsN	MAKKSLKVKQAKHQKFGVRNYTRCNNCGRPHAVLKKFGICRLCFRKYAYEGQIPGIRKASW
51297	52656	+	peg.37	mfl037	YP_053277.1	452	49.8519	85.4	41.59	0.0928172	83	83	27	27	295	161	0.181387	0.0904247	0.369301	0.0379272	7.60797e-22	458.163	NADH_dehydrogenase_(EC_1.6.99.3)	pgk	MNYNLKKTLKDINVKGKKVLVRVDFNVPLKDGVITDDNRIQAALPTIKYLVENGAKVILFSHLSRIKSEDDKKTKSLAPVAKRLEEVLAQSVNFVNQTRGTELETAINALNEKEVLLFENTRFEDVKDGEVVKAESKNDPELGKYWASLGDVFINDAFGTAHRAHASNVGIASNISESALGFLVQNEIEMLGKGIDAPERPFVAILGGAKVSDKIGVIDNLLTKVDKILIGGGMTYTFHKAMGLEIGNSLLEADKVELAKEYLEKANGKIMLPVDSLCAPEYADVAPTLCGENVPAGMMGLDIGPKTIEMYEKELANAKTVVWNGPMGVSEFENFKAGTVAVCEAAAKRKADGGFTLIGGGDSAAAAIKLGFKDEFSWISTGGGASLEYMEGKELPGIA…
52657	53662	+	peg.38	mfl038	YP_053278.1	334	38.5068	91.32	23.65	0.0405415	64	64	9	9	108	33	0.0792278	0.0305081	0.124597	0.0127961	3.32308e-22	200.121	Lipoate-protein_ligase_A		MSEQILKRNLDLTVEELVKQNAQLKVENKDLYKHVSKIDNKTAGWLRLLWFIPILGWVIYNAIMAGRKANPKYLNQVLPIKEKIARNEFQVVYNEKLIEDKK
53675	54788	+	peg.39	mfl039	YP_053279.1	370	41.3726	92.16	57.57	0.106659	77	77	24	24	296	180	0.208437	0.0862358	0.352193	0.0361702	8.74256e-22	526.489	Pyruvate_dehydrogenase_E1_component_alpha_subunit_(EC_1.2.4.1)		MKKLLAILGAVGLSVTGASIVVSCGGNGNTDITDPETGLVALSKIKNLTLDLGEIGENSSLNISKAFFEKNESVLKKAVGDTLTANMFYVSKITSTSATITGKNTNQELLSPSADFAVTVSFTSESDGRIDLAKLEGLVTSNLIVNKTKYQGTGNYDKSNAIADALIEANKELLKETVAKDFYLLKSDLVEPSDGKPGVAKLEGSTSSLKVKSGSPVEITFTLSE
54787	55777	+	peg.40	mfl040	YP_053280.1	329	36.0437	85.41	65.05	0.081938	87	87	25	25	265	148	0.160126	0.0577155	0.235714	0.0242078	6.71624e-22	404.461	Pyruvate_dehydrogenase_E1_component_beta_subunit_(EC_1.2.4.1)	rpsE	MENKTEVVVAENANNQTQPERKKFDRKPNRRPQGPKQFQKDDFEEKVVTIRRVTKVTKGGRHFRFAAVVVVGDKKGQVGLGTGKANEVPEAIKKAVKEAKKNLIRVPLRGTTVPHEVIGHFGAGQVLIKPAKPGTGVIAGGPARAVIELAGIADVYAKSLGRNNPINMIRATIDGLSSMHTAKKVNDLRFGKPVIKTEKPKVEETK
55797	57066	+	peg.41	mfl041	YP_053281.1	422	44.8355	91.47	68.48	0.0700367	106	93	32	29	404	236	0.136868	0.0613656	0.250621	0.0257388	5.74072e-22	345.714	Dihydrolipoamide_acetyltransferase_component_of_pyruvate_dehydrogenase_complex_(EC_2.3.1.12)	tpiA	MRQKVIFGNWKMNGTNAELVTFLKKVDKAAKKSDVVAGLGLPFTLLSKGIEKAKNVKVAAQNVHFAEKGAFTGEVSISMLQEVGVQYVIIGHSERREMFAETDETVNKKATALLAAGITPIICCGETLETKEAKKTVTFVNAQIKKAYKGISAEDALKTIIAYEPIWAIGTGKTATSEDAEKVCEAIRKNLTKIYDEKTAQQITIQYGGSVNPSNIAELMSQPNIDGALVGGASLKADDFIALINYKK
57081	58890	+	peg.42	mfl042	YP_053282.1	602	64.1048	88.7	52.33	0.0466747	167	154	33	30	465	224	0.0912134	0.0584722	0.238804	0.0245252	3.8258e-22	230.395	Dihydrolipoamide_dehydrogenase_of_pyruvate_dehydrogenase_complex_(EC_1.8.1.4)	rplF	MSRIGNRILTIPAGVEVSVASDNTVTVKGSKGTLTQKFAEVITIKVEGAELSTTRANEIKHTKQLHGTTNSLLQGMLIGVSEGFKKTLDINGVGYRAALAGSKLNLSLGYSHPVEYTIPQGITVECPKPTQIIISGIDKQVVGQVAAEIRSYRRPEPYKGKGIKYSDEIIIRKEGKAAGK
58891	59860	+	peg.43	mfl043	YP_053283.1	322	35.6694	83.54	68.94	0.0691575	81	81	24	24	265	128	0.13515	0.0482073	0.196882	0.0202198	5.66865e-22	341.374	Phosphate_acetyltransferase_(EC_2.3.1.8)	rbfA	MANHKIKGRKEATILRELTIIIEREMKNDVLRALSIAEVRLTNDSEIAKIYWSFLPLNKEITKELIASELEENKKTIRMKLAHKLNTRTVPDLFFEYDTSLENANRIEEILNKVNK
59861	61052	+	peg.44	mfl044	YP_053284.1	396	43.9737	86.36	32.58	0.0275104	75	75	11	11	133	44	0.0537619	0.0236411	0.0965518	0.00991587	2.25495e-22	135.797	Acetate_kinase_(EC_2.7.2.1)	eno	MSRIEKIIAREVLDSRGTPTVEVELWTEFGGYGIAKAPSGASTGENEALELRDGDKARYNGKGVLKAVANVNDKIAPALIGHDVQDQLGLDRVMIKLDGTEFKKKLGANGMLAVSLAAAHAAASELEVPLYRYIGGVQAKRLPVPMLNVINGGEHADSAIDFQEFMIMPVGAPTFKEALRWSSETFQALKSLLHDKGDITAVGDEGGFAPHFSWAYAKQDLASFKAKTPAEIALDLLVEAITKAGYKVGKDGIMIAMDCASSELYFEDKKYHFKKIEKVTGQEWAFTTEEMIAYLEKLVNNYPIISIEDGLSEKDWDGFVQLTEKIGDRVQIVGDDLFTTNPRFIKEGISKDAANSTLIKLNQIGTLSETVEAITMTQKAGWTAVVSHRSGETEDATIA…
61125	61926	+	peg.45	mfl045	YP_053285.1	266	29.5103	100	34.96	0.0545202	73	73	8	8	134	28	0.106545	0.0314419	0.128411	0.0131878	4.46888e-22	269.122	Pyrroline-5-carboxylate_reductase_(EC_1.5.1.2)	dnaK	MAKERIIGIDLGTTNSVVSIMEGGQPIILENPEGQRTTPSVVAFKNEDIIVGGAAKRQAVTNPNVVISVKSKMGTNEKIDINGKKYTPEQISAEILRYMKKYAEEKVGEKITKAVITVPAYFNDSQRKATKDAGKIAGLDVERIINEPTAAALAYGLEKKDKEEKVLVYDLGGGTFDVSILELADGTFEVLSTSGDNKLGGDNFDTQIINWLIEKIKTESGVDLKNDKMALQRLKDEAEKAKINLSSQLEVEINLPFIAMNENGPVSFSTQFSRTEFDKITKDLVERTSKPVKDALQAAKLSASDIDEVLLVGGSTRIPAVQKIVKELLGKEPNRSINPDEVVAMGAAIQGGVLAGDVTDVLLLDVTPLSLGIETMGGVMTKLIDRNTTIPTEKSQIFS…
61952	62552	-	peg.46	mfl046	YP_053286.1	199	22.1146	100	79.4	0.228318	76	76	21	21	343	202	0.446187	0.0986723	0.402984	0.0413865	1.87146e-21	1127.02	FMN-dependent_NADH-azoreductase	rpsD	MSRYTGSTFKKARRYGFSILENGKEFSKGKKRVTTPGQHGKDKARLKMSGYGAQLQEKQKVKFMYGMTERQFRNTFAKAKKVHGGILGTNFLVLLESRLDNIVFRLGFAMTRQAARQLVNHGHILVNGKKLDIPSYQVKPGDSIEVKEAMKKNDKIAEALQNNESTVEFVKVDKANLKGQFVRLPERQELNLEINDALIVEWYNRLIK
62638	63439	+	peg.47	mfl047	YP_053287.1	266	30.3527	100	10.15	0.0150376	39	39	2	2	51	6	0.029387	0.00891977	0.0364289	0.00374125	1.23259e-22	74.2284	Putative_deoxyribonuclease_YcfH	PRK09765 superfamily	MELKDLFKSKVSVFKADLKTKEEVINFLVDKLSSEKMIANKKTFKDAILKRESEASTGMGDGIGIPHAINNTVKEPCIAFVSLKSPIDWQSLDNKPVDLIFMIATNDEKGEAHLGALADLSKFLMKPEFQEALRKAKTFKDLSKAFDNKVETKKVEAKNGKYDVIGITACPTGIAHTYLAEEKLIEYATELGLSVKIETQGRRGTENKLTQEDVDNAKVIILAHDKNLQGMGRFGGKQVIDTTTKDAIFNGKQLIQEFGKTEKTTTAKAVSSKDDEVSDDFSLKKFAQVKGNLLAGVSRMLPFVVAGGIILGIGFLIDFAAGNGNVPGMTGATFDYWFNNIYDKTKVDVLTEWTNWWMGNFGTHSEVAGWFSAIGKTGMMMMVPVLAAYISYTIVGPQG…
63481	64273	+	peg.48	mfl048	YP_053288.1	263	29.5085	76.05	58.94	0.236841	55	55	19	19	184	117	0.462844	0.136578	0.557794	0.0572855	1.94132e-21	1169.09	Putative_deoxyribonuclease_YcfH	DegV	MKIAILTDSSFDGNLKSFKDLYQVPLLIVEEDGTTHFSDDKLDDNFFYDLLEKQALKTAQTTPGEMLKVWDKLLTEYDQIIFLPLSKGLSGQFNTYRMLSETEEEYKGKVFVCDTNGVSIINQEFVKKVAFWIAQNKRGFEIMELVSKANEDFIGYIIPKTLDTLKRGGRISPAAASLAKMLKIVPILRYDGKIDKEATARTFKKAVNEALDLIKKNAKGVKVVDISYSRMQPETLAEVIQIIEEKGFQINLKSQITSVIAAHTGKETLAIAVWKK
64525	64846	+	peg.49	mfl049	YP_053289.1	106	12.4822	100	43.4	0.0149371	25	25	4	4	44	5	0.0291907	0.00364364	0.0148809	0.00152826	1.22435e-22	73.7324	hypothetical_protein	rplP	MLLPKRTKYRKPHKVSFKGKAKGAKTINFGEYGLMSLDGAWIDNRQIEAARIAMTRYMRRDGKVWMRIFPHISMSKKPAEVRMGSGKGNPEKWVAVVKEGTVMFEIAGVSEETAREALRLAMHKLPVRCKFVKRGEE
64862	65354	-	peg.50	mfl050	YP_053290.1	163	19.1304	100	12.27	0.00920245	9	9	2	2	12	2	0.0179838	0.00344038	0.0140507	0.00144301	7.54301e-23	45.425	Peptide_methionine_sulfoxide_reductase_MsrA_(EC_1.8.4.11)	TBP_aldolase_IIB	MTRLYHEKLVNATAMVKAAHENKYAIGHFNINNLEWTKAILEAAQASNTPVILGTSEGAIKYMGGPVTVVGMVNGLLEELNITVPVALHLDHGQSIEMAKKCILAGYSSVMFDGSHLPYEENLAKTKELLIFANEHEISVEAEIGSIGGEEDGVVGNGELGDPTQAAEISKTGIAMLAAGIGNIHGKYPEWWTGLSFDTLEELQAACKMPMVLHGGSGIPQDQVEKAISMGISKINVNTELQLAFRDATRKYIEAGKDLDDKTKGFDPRKLLNPGYQALKETFNELTEWFGCKGKA
65343	65649	-	peg.51	mfl051	YP_053291.1	101	11.7783	100	33.66	0.0231023	22	22	3	3	27	4	0.0451474	0.0053176	0.0217174	0.00223038	1.89363e-22	114.037	Transcriptional_regulator,_HxlR_family	greA	MAKEIILTQEGIEELKHELKHLLEVVRPQVIEELVEARNQGDLSENADYDAARNRQAEVEARIKELETMISKAKLIEDSSTTDGAIKIGSKVKFIMLNTKQTREVKIVGAVEADPFKGLISNESPIAKAILGKKVGESVEVKDINAPYSIEIKEVN
65767	66367	+	peg.52	mfl052	YP_053292.1	199	22.4835	85.93	15.58	0.0159129	14	14	3	3	17	5	0.0310976	0.00699181	0.028555	0.0029326	1.30434e-22	78.5491	FMN-dependent_NADH-azoreductase	rplQ	MSYIQKQGKNTAWRVALMRNLTSELIVSERLEITETRAKELRKHLDKMVTLAKRGDLHARRQAASWLRNIEASSKEDVLQKLFTTIAKKYKDRDGGYTRILKLDNRKGDNAPMVIIELV
66404	67943	-	peg.53	mfl053	YP_053293.1	512	58.0691	80.27	16.8	0.0416614	106	106	11	11	168	39	0.0814162	0.0472777	0.193085	0.0198299	3.41487e-22	205.648	COG0488:_ATPase_components_of_ABC_transporters_with_duplicated_ATPase_domains	rpsF	MLRKYEAMFILDQDTQDVNALSSRMIEIISKDGKVIEKNDLGLIEFAYKINHKKKGHYFVVIVEATAEAIKEFERIANIEKNVVRTLIINTENEQGYEQSVQLSKTDMTKFEEERKAKRDFKKPFVKKEFNKPTEKRTFEKPAEVTVEVKEVVVEEVKQTVKPAKKVAEAKVEEVSHEEAHDFVSKMEAKYKAHLAETVEEHVEEVEVEEAKTTAKKPAAPKMSAAERAKVDGSHNIDEERYELQKYSNKLRSVAIEKNLPKKLQEVNLRDLTKKELIEYMRKVRAALAK
68212	68800	-	peg.54	mfl054	YP_053294.1	195	23.53	ND	0	0	0	0	0	0	0	0	0	0	0	0	0	0	Conserved_hypothetical_prolipoprotein	TatD_DNAse	MAGVYDTHCHLNDNIYIENEISSSEMAAEAKKSGVDIINNVGYDIKSSKVALVQAQKNKHVWALVGIHPTHAQFFTDEAYNTLEILANADKVVGIGETGLDYSRGIEYKNQQISGFTKQVKLAKKMDLPLMLHVRDIEGSIDAYHDVLAILKKEKYHKAVLHAFNESLEIAEMFIEKGILISINGQVTRDKNLKKVVKELPMNSIVVESDAPYDTPKPYNKKTNAPKYLPLVVEAIANIKKMSRSDVAEITRDNAVRLFFPKR
68964	69918	-	peg.55	mfl055	YP_053295.1	317	36.99	ND	0	0	0	0	0	0	0	0	0	0	0	0	0	0	Probable_5'-3'_exonuclease_Bsu_YpcP	frr	MDEILLIAEQQMEDTVVAWQEHIKTIRTGRASATMLDKVMVNYYGTPTPVNQTAQISTPEPQLLVIKPWDKTLIQEVVAAINKSDLNLNPVSDAEVVRINIPALTEEIRKDLVKKMNKELENFKVRIRNIRRDSIDTAKKDKSISEDVVKGIETDIQKLTDSSIKQLDEISKVKEKELMAI
69976	70537	-	peg.56	mfl056	YP_053296.1	186	21.13	ND	0	0	0	0	0	0	0	0	0	0	0	0	0	0	FIG000605:_protein_co-occurring_with_transport_systems_(COG1739)	PRK01355	MSKLLVINGSVIPSDKSNSHEMARIFLEEYKKVNPNDEIIELDLNKLVVGTNVLTTETFSTYWGEEEGMKYINQLKDVDKLLVIAPMYNFHVSGMLKNYIDHVALANQTFSYKYATKGASIGLLDKLKVQILATQGAPKGWYPWGDHVAYLKGTWEFMGAKVAEPILLAGVKVEPLSTQSPKEIVSSITSDLIAAAKKF
70614	73446	+	peg.57	mfl057	YP_053297.1	943	106.498	97.14	47.08	0.0217613	243	243	47	47	533	171	0.0425268	0.04529	0.184967	0.0189962	1.78372e-22	107.418	Protein_export_cytoplasm_protein_SecA_ATPase_RNA_helicase_(TC_3.A.5.1.1)	rplN	MIQTLSKLKVADNSGAKEVRVIRNLGGSVRKFTGIGDIIVCSVQSATPGGAVKKGQVVKAVIVRTTRELKREDGTYIRFSENAVVIIKEDKSPRGTRIFGPIAREIKEAGFAKIASLAPEVL
73506	75510	+	peg.58	mfl058	YP_053298.1	667	76.1626	84.41	24.29	0.0339138	144	144	19	19	273	76	0.0662756	0.0504772	0.206152	0.0211719	2.77982e-22	167.405	Excinuclease_ABC_subunit_B	PP-binding	MNIHNEIIKELKSKGAKGNLTAETQFSSIGLDSLDLMDMITVLEDRLSIFVPDDKLLEIKTIKDLENVIAELTK
75509	78359	+	peg.59	mfl059	YP_053299.1	949	105.68	84.09	30.77	0.0270877	195	195	32	32	428	147	0.0529358	0.0559425	0.228473	0.0234642	2.2203e-22	133.71	Excinuclease_ABC_subunit_A	UPF0154 superfamily	MVLLTTEFSAGGLAGMLIGVILGAIILGAIIGFFITRAMVKKQLKDNPPVTEKQIRAMYMSMGRKPSESDIKKTMRAMQQAKK
78342	79449	+	peg.60	mfl060	YP_053300.1	368	42.2333	92.39	11.41	0.00769928	65	65	3	3	86	7	0.0150462	0.00635451	0.0259523	0.0026653	6.31089e-23	38.0051	Dihydrofolate_synthase_(EC_6.3.2.12)_@_Folylpolyglutamate_synthase_(EC_6.3.2.17)	tsf	MAVNAQLIKELREITQAGMMDCKKALEATDGNIEDAIVWLRENGLAKAAKKSDRVAAEGVALAKEDDKKVVILEVNSETDFVAQNEKFINLIDEIANVLLASNAKTLEEGLALKTNSGETIEQVLVSATATIGEKIQLRRFTLIEKEAGNTTTLYNHANKRVSVALNFKGTLDSTDAYNLAMHVAAMSPQYKSIDEIPAEFKESEFSIIKAEAKEDPKLQGKPENVLENILKGKLSKRLSEISLVDQQYVVDESFKVGQFLESKKVTLIDMVRYEVGEGIEKVVTDFASEVAAQLGN
79464	80139	+	peg.61	mfl061	YP_053301.1	224	25.19	ND	0	0	0	0	0	0	0	0	0	0	0	0	0	0	Substrate-specific_component_FolT_of_folate_ECF_transporter	dNK	MKIAIFGTVGAGKSSISQELSERLNYEIFPEPIDENPYFEDYYKDIKAYAFRMQIFMLTARSKQLFAAKDLKNKIFDRTIIEDPIFMNVGHKMGNVNDTDYKTYCDFFQYVVSENLRYPNDRLKFDLVVYLKVSDETSIRRINERGRAAELSIDKNYWKILNESYEEYYQEHKNDFPFLVIDANNDNLNEKVEEVIRNIEKIKKEF
80224	81157	+	peg.62	mfl062	YP_053302.1	310	35.0464	100	57.1	0.0305045	81	81	19	19	188	53	0.059613	0.0208922	0.0853251	0.00876289	2.50037e-22	150.576	HPr_kinase/phosphorylase_(EC_2.7.1.-)_(EC_2.7.4.-)	rplI	MKVIFLQDVKGQGKKDEIKEISDGYARNFLIPKGLVKLATEGSVKTVKNRKIVQEQEKDLAIAETKQLKTLLEEIILKFKLQINEGKAFHSISNQDIVDQLKNSHKIDLDKRKFVNFKNLNQIGLHYIVIKLGFGIEAKLKVEIQGV
81164	82763	+	peg.63	mfl063	YP_053303.1	532	62.56	ND	0	0	0	0	0	0	0	0	0	0	0	0	0	0	Prolipoprotein_diacylglyceryl_transferase_and_tran	rplO	MKLHELKYTEGSKKDVTRVGRGMASGKGKTSTRGHKGQNSRSGGGVRVGFEGGQTPLYRRLPKIGFTSPNQKEYVILNLSDLERLNLALIDHKVLVEQKIIKNEKQLVKVLGKGSITSAINVKLNKVSKSAQAEIEKLGGKVEVI
82746	83682	+	peg.64	mfl064	YP_053304.1	311	33.6187	81.67	31.51	0.0246823	48	48	7	7	93	23	0.048235	0.016216	0.0662271	0.00680153	2.02314e-22	121.836	Thioredoxin_reductase_(EC_1.8.1.9)	rpsH	MTTDVIADMLTRIRNANQRMLKTVNIPSSKMKLEIANILKEEGFISSFTVEGEVKKTITIELKYQGKQRVISGLKKISKPGLRVYAPANEIPQVLNGLGIAIVSTSQGIMTGKQARLSNIGGEVLAFVW
83710	85105	+	peg.65	mfl065	YP_053305.1	464	52.6604	53.45	4.09	0.0181818	58	13	1	1	81	2	0.0355316	0.0187111	0.0764174	0.00784806	1.49031e-22	89.7489	Prolipoprotein_diacylglyceryl_transferase_(EC_2.4.99.-)	rplS	MASKATKTTQSKYAIINNQLRNDLPDFTSGDTIKVDVKIKEGEKFRIQTFEGLVIKTQGSGITYSVVVRKLSNGVFVERTFPLHSPIIDKVTIVKRGRVRRARIYYIRKLSGKAARIKEILPTKADKK
85126	86080	+	peg.66	mfl066	YP_053306.1	317	36.418	91.17	5.68	0.00157729	87	87	2	2	242	1	0.00308239	0.00112255	0.00458455	0.000470834	1.29286e-23	7.78578	FIG001886:_Cytoplasmic_hypothetical_protein	PRK03202	MKRIGVLTSGGDAPGMNNAIAGVVKAAEAQGIEVYGVRDGYKGLINGWFEKLDSKFALEIISKGGTVLGSARLPEFKEESVRQKAVDQLKAHDIEALVVIGGDGSYMGAQRLTEMGINCIGLPGTIDNDIVSSDYTIGFDTALNTVIESVEKVRDTMQSHNRAAVIEVMGNGCGDLVTYAAIATQAEIFSPSESKLTVEQICEQAKKFAEANHRSLIILISEKQLDANELAKKVEEASGYVTRATILGHVQRGGRPSGMDRYLAFTAAIYAVEKLIEGKGGLYIGLSENKLVARDIESTLNMPKPDKTEFIEKIRLLNAKISK
86139	86376	+	peg.67	mfl067	YP_053307.1	78	9.10096	100	73.08	0.155637	18	18	9	9	59	44	0.304152	0.0276807	0.11305	0.0116102	1.27571e-21	768.253	hypothetical_protein	PTS_EIIA_1	MGLFSKKNKLVEIYAPVDGEVVGLDKVEDEVFSGKMMGDGLAIVPANGDFVSPMAGELASVFPTKHAYGFREKSGVEVLVHIGLDTVNLDGEGFESFVKQGDKVSQGDPMVKVDLKFVKPKVPSITTPIIVTNPNGKEITIVKMGKVKKGELIATVG
86447	86714	+	peg.68	mfl068	YP_053308.1	88	9.48	ND	0	0	0	0	0	0	0	0	0	0	0	0	0	0	preprotein_translocase,_SecG_subunit,_putative	rpsB	MAYKEVTRDELSAAGVQYGHQTKRWNPKMAPFIYGSKSKNHVIDLEKTLIQLRQAEKLVQSIGAKGEKVLFVGTRRSAKLAVKEAALRSGNYYVNQRWLGGTLTNFKTIVKRIKALWEIEESEKNGQLALRTKKEQILILKEKANLEKSLGGIKQMRKLPAALIVVDPKSDEIAVKEAIKLNIPVIGLCDTNVDPDIVTLPIPANDDLQESVNIMINALVDAFADGANLKLAPSVLKTVVVKRERTEGENNYSNNRSWNKPERTNN
86738	90299	+	peg.69	mfl069	YP_053309.1	1186	136.19	ND	0	0	0	0	0	0	0	0	0	0	0	0	0	0	hypothetical_protein	rpsL	MPTINQLVKTNRKAKTWKTKAPALNRGVNSLKKKVTKVSAPQKRGVCTRVATMTPKKPNSALRKYARVRLTNGMEVNAYIPGEGHNLQEHSVVLIRGGRVKDLPGVRYHIIRGTLDTQAVNNRKQSRSLYGAKRPKK
90314	91661	+	peg.70	mfl070	YP_053310.1	448	49.3604	79.46	28.57	0.0291654	121	117	18	17	247	64	0.0569962	0.0281335	0.114899	0.0118002	2.39061e-22	143.966	Cytosol_aminopeptidase_PepA_(EC_3.4.11.1)	rpmH	MKRTWQPSKIKHARVHGFRARMATKNGRKVIKARRAKGRAKLTA
91752	93096	+	peg.71	mfl071	YP_053311.1	447	48.457	76.73	57.49	0.0974992	90	86	33	32	364	233	0.190537	0.0923284	0.377075	0.0387256	7.99175e-22	481.275	Cytosol_aminopeptidase_PepA_(EC_3.4.11.1)	rpsM	MARISGVEIPNEKRVVISLTYIYGIGLSTSQKVLSKLNISEDVRTRDLTEEQIKAISTEISNFKVEGELRREVSLNIKRLMEIGCYRGLRHRKGLPVRGQSSKTNARTVKGPRKTVANKKK
93150	94500	+	peg.72	mfl072	YP_053312.1	449	49.9008	79.06	18.71	0.0129612	79	79	8	8	127	19	0.0253293	0.0126395	0.0516207	0.00530145	1.0624e-22	63.9791	Cytosol_aminopeptidase_PepA_(EC_3.4.11.1)	HINT_subgroup	MNDCIFCKIIKQEIPSYKIYENEYVYAFLDINPVSDGHALVIPKVHAENLSTTPDLYLSEVSKAKKVVAQILQEKLKGVKGFNYVSNQEAIAKQVVFHYHEHILPKFKEDEGFLHDKNVNLKYATLEDVFNEITK
94550	95225	+	peg.73	mfl073	YP_053313.1	224	25.6802	73.66	52.23	0.102429	36	36	14	14	124	81	0.20017	0.0514041	0.209938	0.0215606	8.3958e-22	505.607	hypothetical_protein	nrdI	MHDDIKLVSGEEIVKPTGEVHVVYFSSISNNTHRFIQKLSVKNSRIPYELEEEINVDSDYVLITPTYSGGGEFTSGAVPKQVIKFLNKENNRNYCRGVIASGNTNFGNTFAMAGPILSKKLNVPLLYQFELLGTQNDVEKINEILKEFWGK
95429	96719	+	peg.74	mfl074	YP_053314.1	429	47.4085	77.62	25.41	0.0431693	42	42	8	8	83	35	0.0843631	0.0399952	0.163343	0.0167754	3.53847e-22	213.092	Adenylosuccinate_synthetase_(EC_6.3.4.4)	rplC	MKGILGRKVEMTQVFTANGKLVPVTVVEVQPNTILQVKTLETNGYVATQLGVFDKRENLVNKPELGQFKKANSVPKRFVKEIRNMEGFEVGSVISASDIFETGQYVDVTGISKGKGFAGAIKRHNYSRGPMAHGSGYHRGIGSMGAIINRIFKSKKMAGHMGHVKRTVQNLEVIAIDNNIMLVKGSIPGPNKGFVTIKANVKGLSNTQAAELLVRNAPVATEAPIEAPVVEEVVSTEE
96736	98035	+	peg.75	mfl075	YP_053315.1	432	50.4442	85.19	12.5	0.0165401	84	84	5	5	118	14	0.0323233	0.0163052	0.0665916	0.00683895	1.35575e-22	81.645	Adenylosuccinate_lyase_(EC_4.3.2.2)	PRK05182	MKQFNKPEFGIVKESPNKFYGKFEAAPLERGFAVTLGNALRRTLLSSTPGASVFAIKIAGAQHEFTSISGIEENVTRIVLNVKKLILRIDSAIYNDDETVELKVGTSTIGPVTAGSLVLPAGVEVLNKDLVIANVAEGGNLDLVLYAKNSRGYKTFKENKELKDVVPGMITIDSNYSPIIKVAYGSTPINLGKAQDFEKLILEVETDGSILASDAVSLASKILISHFDVFTTLAEEVEEVAIMGVETVEEKELDKPVEELEFTQRSLNCLKRAGISTLRELVSKTEDEIQDIRNLGRKSLKEIKDKVAALELTFKQN
98069	99113	+	peg.76	mfl076	YP_053316.1	347	38.4601	67.44	29.39	0.0647122	63	63	13	13	154	60	0.126463	0.0486378	0.19864	0.0204003	5.30429e-22	319.432	Ribose-phosphate_pyrophosphokinase_(EC_2.7.6.1)	RNAP_delt_lowGC	MESLSNIDLAYELLRKRKSPMKLMAIWESIKDKAINHKNDENEAIADLYSDLVLDVRFALSTKGEWALSDDSKIEDIKKKFDPKPVKKKKNESDDENDEVVSEDEDDENPEVYDDLFVEEEEEDSTSIYYNDDEEDSM
99129	99690	+	peg.77	mfl077	YP_053317.1	186	21.37	ND	0	0	0	0	0	0	0	0	0	0	0	0	0	0	Peptidyl-tRNA_hydrolase_(EC_3.1.1.29)	rplR	MKYTKQEARKRRHYRVRSKVSGTAAKPRLNVFKSNTNFYAQIIDDTTGTTLVSASSLNLGLKSGNIEAAKKVAEEIAKLAIAKSIVDVVFDRGGYLYHGKVKAFAEAARENGLKF
99703	100627	-	peg.78	mfl078	YP_053318.1	307	36.46	ND	0	0	0	0	0	0	0	0	0	0	0	0	0	0	Methyltransferase	rpsC	MGQKVSPNVLRLGIVRDWEDTWYAEKDQYVKWLDQDIKIREGVLKLLKDAAVSKIKIERTNSNITLIIRTARPAIVLGQEGKNVSNIATAVQKIAKDRNLKVEVKVIEVKNPDADATLVARWIGEQITNRASFRTVQKLAIRKALKAGVKGIKTSVSGRLGGVEMARTEGYIEGSVPLSTLRADIDYALYEAPTTYGQIGVKVWINHGEVIGGQSQRVSEKAPMNNDRRFNNKNNNRGGRK
100697	102107	+	peg.79	mfl079	YP_053319.1	469	55.56	ND	0	0	0	0	0	0	0	0	0	0	0	0	0	0	Conserved_hypothetical_prolipoprotein	xseB	MENKTYDQLIIELKEETLKLSSSEISMEEAMKIFEENIKRIQLAKEKLTEYKGTINKVLAENKIEEFN
102229	102403	+	peg.80	-	-	57	6.55	ND	0	0	0	0	0	0	0	0	0	0	0	0	0	0	hypothetical_protein	DUF552	MKIKELLDKMKTKKLESGEIDQALNDVNGYSMYDEEDSTTKEEVEYSNESELNTINQDIPSKRTEIIKPTSFSEAAKIADELKINKIVLIDLSGLEKAEKRRIIDFISGVIYINDGIYKKIEGNIYKILIRK
102861	103734	+	peg.81	mfl080	YP_053320.1	290	33.5468	100	82.07	0.241679	152	152	39	39	764	490	0.472299	0.158441	0.647083	0.0664555	1.98098e-21	1192.97	SSU_ribosomal_protein_S6p_/_hypothetical_protein	AtpF	MIFFAETQTAGVPEIITSLFPNLPNFIAHVIATIVLVVILSKLMYKPFRKTIKDRRNKINELLSEAVQKQTEANIGVRKAEALLQDAKTESSLIIQTSKVDADIQKTHIISEAHKYADIIKNQAEKDIAQERSKIEAEIKTTIVNVAFDAAEQILQTEINKTKNKKIVDEFIENLDK
103796	104252	+	peg.82	mfl081	YP_053321.1	151	16.6593	100	31.13	0.0165563	15	15	3	3	19	6	0.0323549	0.00539009	0.0220135	0.00226079	1.35707e-22	81.725	Single-stranded_DNA-binding_protein	DsbC_N superfamily	MNNKINFNKDNYVEFNDFNDVMIQAFGIGCSLCYEPQISFVLKDHPKPIGSLIKEQGKNLTDSEVEKLVEKPIQEWQKFEDINFDNQEPTFLCDECWNQMIW
104278	104509	+	peg.83	mfl082	YP_053322.1	76	8.90006	100	88.16	0.514168	65	65	15	15	247	120	1.00481	0.0894284	0.365232	0.0375093	4.2145e-21	2538.03	SSU_ribosomal_protein_S18p_@_SSU_ribosomal_protein_S18p,_zinc-independent	rpmF	MAVPFRKTSKSAKNKRRSHLALVASNLVSCENCGSMIKPHRVCRECGFYKGKEVKSVQD
104644	105088	+	peg.84	mfl083	YP_053323.1	147	16.7454	100	48.3	0.215344	77	77	12	12	185	79	0.420834	0.0704703	0.287805	0.0295576	1.76512e-21	1062.98	LSU_ribosomal_protein_L9p	Ribosomal_L33 superfamily	MREKYILRCTECKNENYIGKNDKKKEKIEVKKFCSNCNKHELHKQKK
105089	106436	+	peg.85	mfl084	YP_053324.1	448	50.5542	78.57	34.15	0.0861545	82	82	17	17	170	78	0.168366	0.0851162	0.34762	0.0357006	7.06185e-22	425.275	Replicative_DNA_helicase_(EC_3.6.1.-)	nusA	MVNGAQILEALASLESEKSISKEVAIEGIKEGFQKAYERFFDTEAVVKTEINEQTGSINLFQELMVVATDDEIEDDWLEIVLEDALKINKEAKVGDKVYKPIDFDEEFSRVAVGQVRQIFQQKIRATERAMIYEKFIQLEGEIVRGKIVGMNDQGTSYILDIDGVHTSLWNQKTINREEFVVNELVDVLLEEVARENKYSQLVVSRVAPKFLAKLVEKEVSEVAQGLVEVMSVSREPGKRAKIAVLSHDEDVEPIGAIVGVKGSRINNISKELRGEKIDVVKWDDEIIPFIINAMAPVKVISVNEVEGEFDIVVPNQQLSLAIGKGGMAAKLVANLLKRRINIYSLENAITDNMDVLWNGNITEEEVNNPDFINEVNKRKINSQTVKPEYHKNSFRNAQ…
106501	107935	+	peg.86	mfl085	YP_053325.1	477	53.3884	79.04	51.57	0.0455494	86	86	27	27	242	122	0.0890143	0.0475233	0.194088	0.0199329	3.73356e-22	224.84	hypothetical_protein	HTH_XRE	MKKYENENELLLLVASNLKRIRQNKKLSQEELGFRCGISKNYVSDFERGKRNITIKVFQKIVEGLGVQPEELLKTHSK
108043	108958	+	peg.87	mfl086	YP_053326.1	304	33.87	ND	0	0	0	0	0	0	0	0	0	0	0	0	0	0	Substrate-specific_component_FolT_of_folate_ECF_transporter	Lon superfamily	MSKKIKLPIFQIRGSFIVPGIKENLEVGRKNTLASVNYAIKNSNNQMIAIPQIDASVEKPEFSDLHEFGILIDFEVIKEWKDNSLTISTNPIQRCKVISFFENEDQVPYAEVELIESINDFSDEELKELIEKISDAIKTKASLVTKQIKQLISGESDDLSLAFDSIMFKLAPSKILTNPEYITSPSLKTRWSIIEKIIFAEDGIITRNAESIDAARQKNEIEQELNHKLKEKMDKQQKEYYLREKMRIIKDELEDEDDSDDSSLEKYKERLAKEPFPEEVKRKIMASIKRVEALQSGTPEWNTEKNYIDWMMSIPWWEETEDLTDLKYAKKILDKHHYGMKKVKERIIEYLAVKTKTKSLKAPIITLVGPPGVGKTSLAKSIAEAVGKNFVKVSLGGVK…
108973	110299	+	peg.88	mfl087	YP_053327.1	441	51.314	92.74	18.37	0.0178718	94	94	11	11	134	23	0.0349257	0.0179218	0.0731937	0.007517	1.4649e-22	88.2185	Cysteinyl-tRNA_synthetase_(EC_6.1.1.16)	LacAB_rpiB	MNKIYIANDHTAIEMKNAIKNHLEKKGYEVIDLGNNDGNSCNYANIGITLAEAVVADENNKGIALCGTGIGISIAANKVKGARAGLVYEVQTAELTRQHNNANILATGARLIAVDKALLLVDTFLNTEFEGGRHQERVGTLDEYNK
110300	111029	+	peg.89	mfl088	YP_053328.1	242	27.2501	85.12	20.25	0.0271036	34	34	4	4	62	9	0.0529668	0.0144335	0.0589475	0.00605391	2.22161e-22	133.788	23S_rRNA_(guanosine-2'-O-)_-methyltransferase_rlmB_(EC_2.1.1.-)		MKKPNILAEEILYEKIPKEFPGYKIESVDSLLDKIIVQMKYYEEELEQLNKVLEEKNKTIAELEQKASTYQGMAISKSAELDKLTKVHLSNSDFVKQAKQIDTLEKTMKLILEKLENK
111270	111609	+	peg.90	mfl090	YP_053330.1	112	13.36	ND	0	0	0	0	0	0	0	0	0	0	0	0	0	0	Preprotein_translocase_subunit_SecE_(TC_3.A.5.1.1)	PRK09330	MNNNTQEFSQKAKIKVIGVGGGGNNAVSRMFEQGAHGVDFYIANTDAQVLAGSNVPNKIILGEKSTKGLGAGANPEVGKTAALESENDLRAALEGADLIFVTAGMGGGTGTGAAPVIARIAQETGALVVAIVTKPFRFEGKYRNTFAEEGIIELKKYVDSTIVISNDRLLEFIGAKPIQEAFAEADAILKQGVQTITDLIAVPALINLDFADVKTVMSKKGNALFGIGLGTGPDKANLAANDAISSTLLEAAIVGAKDVIVNVTGGEGISLNDAYDVVDVVNQAIDNPEVNIVFGVAINKELTEKDELVVTVIATGFDEEMIKSSANLGTKSNAASTFANLRTSSLYKSTHVEEEQKAPTSFEEDVLHAHQTMHSVNSGASTYSDDTEDDFPTFLK
111620	112250	+	peg.91	mfl091	YP_053331.1	209	23.4511	100	58.85	0.0844761	53	53	15	15	134	64	0.165086	0.0387146	0.158113	0.0162382	6.92428e-22	416.99	Transcription_antitermination_protein_NusG	rplB	MAIKKYKPTTNGRRNMTSIDYKATLTTSTPEKSLLAAKNSKAGRNNRGLITTRHKGGGHKQKYRIIDFKRNKRDVVGTIATIEYDPNRNAFICLVNYLDGEKRYILFAKGMTVGMKIVASEHADIKVGNAAPLKNIPEGTLIHNVELKPGKGGQMARSAGTSVQILGKDDDGKYVTLRLTSGEVRKVLADCYATIGEVGNEEYNLVNWGKAGRNRWRGIRPTVRGSVMNPNDHPHGGGEGRTPIGRKSPVTPWGKKALGVKTRNTKKPSEKLIVRKRNAKK
112384	114139	+	peg.92	mfl092	YP_053332.1	584	65.3744	94.69	52.74	0.0192065	180	180	26	26	379	85	0.037534	0.0245376	0.100213	0.0102919	1.5743e-22	94.8067	Ribonuclease_J2_(endoribonuclease_in_RNA_processing)	PRK05480	MSKNVTLILIAGGTASGKTTVADRIANEILKGKSVTHISMDNYYKDFGELTLEERRKINFDHPNSVDTELLLNDLQALKDYQPIKVPVYDFKTSSRTKETITVKPSDVVILDGIFALAIKEIRKLGDIKIFIKTANDLRFIRRLQRDVNERGRTLESVVEQYLNEVKPMHDAFIGPSIEYADLIIPYKEGNEVAVDLVATKILTLLTE
114151	114658	-	peg.93	mfl093	YP_053333.1	168	19.7286	67.26	16.67	0.0168651	32	32	3	3	41	5	0.0329584	0.00650223	0.0265555	0.00272725	1.38239e-22	83.2492	Hypothetical_transmembrane_protein	Periplasmic_Binding_Protein_Type_2 superfamily	MKKLLLTLSSVTLVGTAGMSVISCGVKPEKSVIFMLPGEAVGVGSTDKIDAYNDLVDEFNELHKNDSGFAPIKVKWSKSGTINDSILTGDNLPDLYISYADAVSLYANTKVSNQVRDMEASLGEAGFANLKNDIIDDAFLQEGQYKEQGSDKATQVVLPFGKSVEMSVINVNFFLEFISKISITDFDGASISPKVKTEFEKFNVNERKNLTNETGAMSKTTIFSDKTPKLNEQWFTEHGLNDALTTLQTALAPLTSVGSSSYTGESVDDLIRTIFAKNDNIIALAQVYNEIFNVESNIEVKYASKDGSVVVDPSNGKHFSFGIDSLANKYFMDHAARTNSGLIDITNEDNGFFYSANYDKATRVANVNFNKNSVGFNDTSEFLQAFKDIAVKNNKSGGS…
114736	116071	+	peg.94	mfl094	YP_053334.1	444	48.9994	53.6	2.03	0.0420168	33	33	2	2	62	17	0.0821108	0.0402338	0.164318	0.0168754	3.44401e-22	207.403	Oligopeptide_transport_system_permease_protein_OppB_(TC_3.A.1.5.1)	GrpE	MNNEKELKKEETSVENKEKKVATEEIKKEKKDYKKIIQDLEKQIESCQKEIEFQKSLRNADIANLTKKRNEQEALVRKYGSSNLAEDLIKPIDLLKKVVETPTDIPELQNYLMGFKMIISQIENAFETNGIKAMGVKAGDEFDSSFHEANESLENSGMESNKIVSVISDGYMIHDRVLIHAIVKVAK
116086	117058	+	peg.95	mfl095	YP_053335.1	323	36.1973	38.7	11.46	0.0912018	19	19	7	7	84	47	0.17823	0.0645145	0.263482	0.0270596	7.47557e-22	450.189	Oligopeptide_transport_system_permease_protein_OppC_(TC_3.A.1.5.1)	PRK05826	MNKKELQARVKRTKIITTTGPSTNEPEQIRELFENGMTTIRLNFSHGDYEEQGYRIAGAKKVREELGKPVSILLDTKGPEIRVGKFVDGKQEVTANQSITIYTDAESFKNKECLSGEMTVAYDMSVDLKIGDTILIDDGKLEMTVEEVKPGVVKAIAFNNHLVKTNKRVNLPGVDFSMPFLAQKDINDIKYGVEQGVDYIAASFVNSAENVKEIRDILAEANGSDIQIISKIESQVGIDNIDAIIEASDGIMIARGDLGLEIPYYDVPYWEKIMIRKCREAGKVVIVATQMLETMTENPAPTRAEVTDVYFATELGADATMLSGESAAGDYPFITVNTMATINKRAEIEFYKKAYYQTQLENAKNSTSGPRADIAMDLAERTRDGQYEFAVVLSRTGAL…
117069	118638	+	peg.96	mfl096	YP_053336.1	522	58.5134	89.27	32.76	0.0939415	155	155	24	24	414	173	0.183584	0.107421	0.438716	0.0450561	7.70013e-22	463.713	Oligopeptide_transport_ATP-binding_protein_OppD_(TC_3.A.1.5.1)		MKKLIAILGAVGLTATGSASLLVSCSTPVEKDFSSEIGKMVKDYIKIDQGTIYEDSNEIYTKLKSFNKEMESEILKLKNVDGVSKFNEKEGTFSDPDSSIKPSSADAVWFHSVYTSSSVSEFSNNNDFNKWTITIQYRTPATNKTTGELYWGKYNKTYINDIEFFKAKKPNAILKNSDGTEQSENSFTLVDNEVKIRVDKGYNRENIILNGNEKITDINISLDTQLFEEPEIKLGNDKFPTYFDLTLKLKQGQTLSVDQKIFIKLPSFQDIKLIIKAQN
118639	120493	+	peg.97	mfl097	YP_053337.1	617	70.9821	100	45.87	0.0562451	268	268	44	44	717	285	0.109916	0.0780209	0.318643	0.0327246	4.61026e-22	277.636	Oligopeptide_transport_ATP-binding_protein_OppF_(TC_3.A.1.5.1)	infA	MAKEAEMEFEGTVVEVLPNAKFKVQLENDIVIDAHVSGKIRMHYIRILPGDKVTVVISPYDMTRGRITYRKIAKKAEV
120495	123477	+	peg.98	mfl098	YP_053338.1	993	110.652	71.5	41.69	0.0797386	144	144	54	54	583	358	0.155828	0.172428	0.704206	0.072322	6.53596e-22	393.605	Oligopeptide_ABC_transporter,_periplasmic_oligopeptide-binding_protein_OppA_(TC_3.A.1.5.1)	efp	MSVNDLRPGTTFIYEGNLFVVIEQSFSKTGRQQGKVSVKAKNLRTGSRVEITFTGGEKVEKAMIERKDMQYLYNDGTDAYLMDTDTYEQIQIPMTRLEWESKFLTDGLMIKMTEYDGEVLGISLPDKVELEVTEAEAAVKGDTTSGALKKAVVETGLDIMVPLFVNVGTKVIISTTDGKYSGRAQ
123544	124474	+	peg.99	mfl099	YP_053339.1	309	35.72	ND	0	0	0	0	0	0	0	0	0	0	0	0	0	0	Lysophospholipase_(EC_3.1.1.5);_Monoglyceride_lipase_(EC_3.1.1.23);_putative	tig	MKFTELKIIEQGQGKWTVTIDGTEWTETLKKAKNRVLANLEVPGFRKGKIPAAQAEKYVTPSKIYNEAYRMMVSPAFDFARAQEVKVEPMNSPEPIPAKVSEKELVIEFLFDLKPEIKLGDYKNIKTVKKETVEVTKEEIEAVIDQYCEQFIMEKPKAADAKIEKGDIVTFDFKGFMNGEAFKGGEAKGHKLVIGSNQFIPGFEDSMIGLGLGEAKIDVTFPEGYTPELANKPATFELNIIEVKARELPKKDDELVKDLNLPNVETFAQFEAKVKEDITKQKLQNVKNQFVNDLINEIIKNSTIELPKTAIENQTADLRKEFEAQLKQQGLDIKKYKKVTGLSDEAIKAELTADAKNKLETYLVTSEIRSKEKFEVTEEAINAKFENLAAQFGIPADQI…
124564	127426	+	peg.100	mfl100	YP_053340.1	953	107.994	78.7	37.99	0.0233528	219	219	37	37	460	138	0.0456369	0.0492852	0.201284	0.0206719	1.91417e-22	115.274	Cell_division_protein_FtsK	PRK09281	MALNIKEISEVIEKQIKNYGKDIIEAEQGSVVTIGDGVSLIYGLDKALMGELLIFPNDVYGMVLSLEEGAVGAVILGDYKLIKEGDIVKRTGKVVETPVGDAMIGRVVNALGQPIDNNGPIKTKKSKPVERIATGVMARKSVSQPLETGILGIDASIPIGKGQRELIIGDRQTGKTAVAIDTIINQKGKNVKCIYVSIGQKDSTIAQVVEKLKKFGAMEYTTVVNAGASDSAPLQYLAPYTGVTIGEEWMENGEDVLIVYDDLSKHAVAYREMSLLLRRPPGREAYPGDVFYLHSRLLERAARVNEKFGGGSITALPIIETQASDISAYIPTNVISITDGQIFLSSDLFMAGIRPAINIGPSVSRVGSSAQIKAVKQVSGTLKLELAQYYELEAFSKFG…
127477	129244	+	peg.101	mfl101	YP_053341.1	588	68.8854	90.82	13.78	0.0103789	128	128	10	10	201	14	0.0202828	0.0139719	0.0570621	0.00586028	8.50729e-23	51.2321	Excinuclease_ABC_subunit_C	SnoaL_2	MMEKEIILKDFYDAFTKGDFKKMNSLYDKSIVFNDPIFKDLNHKQVTTMWKSLLSNKKESKFEVSYELLNENDYLFVRWTATYLFGQKRRKVINVVDSRMEVKDGKIIKHTDSFNFKKWAKQSIGGPGFIFGNQKWFKNKVSKAAIEKIS
129302	129773	+	peg.102	mfl102	YP_053342.1	156	17.2983	100	92.31	0.253659	85	85	29	29	277	150	0.49571	0.0857492	0.350206	0.0359661	2.07918e-21	1252.11	Transcription_elongation_factor_GreA	RpsA superfamily	MNKVISVKISDIAPFGAFAIFELDGKEYKGLIHISEIANTFVNDINDFVKVGQDVEVLILELNDEKAQAKLSIKKVNA
129811	130684	+	peg.103	mfl103	YP_053343.1	290	32.95	ND	0	0	0	0	0	0	0	0	0	0	0	0	0	0	rRNA_small_subunit_methyltransferase_I	PRK04296	MIPNRDTIEQKQLGWVELITGCMFAGKTEEFIKRLRRHAFAKRNVIAFKPVIDTRYAVNEVASHAGTLLPSIPVNSTAELKEKLEAKILEKKVDVVGIDEIQFFDEAIVDYIEELADRGIIVIVTGLDKDFRSQPFKNVDRILPLAEMVDKLTAICQKCGNFANRTQRIIDGKPADWNSPLILVDGNDSYEARCRNCYQIEKG
130853	131153	-	peg.104	mfl104	YP_053344.1	99	11.33	ND	0	0	0	0	0	0	0	0	0	0	0	0	0	0	hypothetical_protein	MTHFS_bact	MSNKNQIREKFLKTRSFLSKSYKEEVNKIIERKVNHYIDRYNLEKYAIYLSTENEPNTLNIIETSLKKGIEVYVPLIIEDNKMEFKKITNLETDLEQNKVLNILQPKSTCSTLENGNYINTMFIPLVAFDKQLNRVGMGKGFYDRWLNENDYIGYKIGLSASTQLSNESIDADEFDVKFDNVITEKEIYVPFVEEEQEFDYDVTYSVFNDETIVG
131226	131667	+	peg.105	mfl105	YP_053345.1	146	15.7451	76.03	47.26	0.152038	19	19	7	7	69	47	0.297118	0.0467814	0.191059	0.0196217	1.24621e-21	750.487	Ribose_5-phosphate_isomerase_B_(EC_5.3.1.6)		MKCYSTNCKNDASASFSEKVLDVNSTQNKWLTTEPVYKRITLYYCHDCMQTVLGNLRGQKK
131650	132889	+	peg.106	mfl106	YP_053346.1	412	45.1611	75.97	70.63	0.0862606	104	104	37	37	344	197	0.168574	0.0761298	0.310919	0.0319314	7.07055e-22	425.798	Serine_hydroxymethyltransferase_(EC_2.1.2.1)	PRK05434	MNVKKPVILAILDGWGIEEAGVGNAVANADQKFVKEMMGMYPWVKAHASGEWVGLPEGQMGNSEVGHIHLGAGRINMESLAKLNHEVKVDGFLTNEVLVDTFKYVKEHNSALHLMGLFSDGGVHSHMNHMISMYKAAVKFGLTNIKFDLITDGRDTAPKVAEQYINQLLQVIKDNNNIGEIASISGRYFAMDRDKRFERSAAAYITMTERKVDQPKFTDPIEYVKAAYENGLDDEMIVPAYNASVVDSELKANDAMIFTNFRPDRAIQMASIMTNNNYPAWNDEAFKDVEFIGDKIRFVSTMKYADSVTSQFIAYPPTPLTNTLGEYISSLGLKQLRIAETEKIAHVTFFFDGGNDYFKNGLAKPEEISLPHASIDLISSPKVATYDLKPEMSAVEITD…
132934	133558	+	peg.107	mfl107	YP_053347.1	207	23.1173	100	35.27	0.0488728	29	29	6	6	52	21	0.095509	0.0220791	0.0901726	0.00926072	4.00597e-22	241.245	Uracil_phosphoribosyltransferase_(EC_2.4.2.9)	RpiR	MRSFLAKLSTIEENNLTTRELIIVDYIKSNSKQIVEENIKIDELARRAKTGFSAIYNLLKKMNIDGYRDFMICLANDVEHAELNIAKNDENVANGYINLIKQNYTLIKKANLVKTINLIDSSPRIVICYWEGVLRGPAMDLSNFFYNHGVNVTLLDSDWDSINNRIKNTQTNDLYIFLTKYGTSTHLSKVIEAIRKQKGKSIFISGKVPSKEVEENASLVHTLIVDGVEINDDNVLISKSLPFHYFNDLLIYHYLNSEKK
134097	134961	+	peg.108	mfl109	YP_053349.1	287	33.05	ND	0	0	0	0	0	0	0	0	0	0	0	0	0	0	ATP_synthase_F0_sector_subunit_a_(EC_3.6.3.14)	PDH_E1_alph_x	MKYIGKFDPQKDEIVRVMDKDGKIINPKLAPSISDEELIKAYSIMNLSRRQDDYQNKMQRQGRLLSFLSSTGQEACEVAYTMVIDPKNDFFVSGYRNNAAWLTMGQTVRNIMLYWAGNEAGAKAPEGVNSLPPNIIIGSQYSQATGIAFAEKYQGKKGVAVTTTGDGGMSEGETYEAMNFAKLHELPVVFVCENNKWAISTPTVQQTKSLNIAVKAIATGTPSIKVDGNDFLASYAVAKEAVEFARSGNGPVLIEFDTYRLGAHSSSDAPDVYRPKGEFEDRVPYEPLIRLKAYMIEKGIWSEEKQTALNEEQDKHIAAEFAWVEQNKNYPIEDIFNYQYAELTNDLKDQLAEAKEFFAKYPETKDGGHH
134978	135293	+	peg.109	mfl110	YP_053350.1	104	10.38	ND	0	0	0	0	0	0	0	0	0	0	0	0	0	0	ATP_synthase_F0_sector_subunit_c_(EC_3.6.3.14)	PRK05250	MRKLFTSESVSEGHPDKICDQISDAILDEVLKQDPNAKVACETFATTNYLLIGGQITTTASVDYEKIARDVLRKIGYNNDAYGINADTCKIDIRVEQQSADIALGIDLDTEVIGAGDQGIMFGYATNESKTFLPLAITISHELVYLASKLRKEGKFKWARPDMKSQVTIDYTDESNPKIDTILMSIQHDDEMIEEEFKKFIKSEIMDVVAKEFELNTDFNVLINPTGRFVIGGPQGDTGLTGRKIIVDTYGGYSRHGGGAFSGKDATKVDRSAAYMARYAAKNLVASGLADKIEIQVSYAIGKPEPVSIFIETFGTEKVSKEVIAKALNENFDFSVNEIIKKLDLRKPTFLKTATYGHFGKDEFTWEQLDKVKTIKK
135321	135855	+	peg.110	mfl111	YP_053351.1	177	19.9749	76.27	59.89	0.162966	43	43	12	12	146	94	0.318475	0.0636149	0.259808	0.0266822	1.33579e-21	804.432	ATP_synthase_F0_sector_subunit_b_(EC_3.6.3.14)	IHF;tRNA-synt_1g superfamily;RhaT	MSIEMKNKKHTRTIALIFLLVLFIALIFAFKLINQATNGTSQWAQTIAGSGLIESKHINAVWFTDKGLSHFLAGPMGFKSFAQFKLVATVGTTETYSTFLLPIFWDLLINWIALVGIIFLVVSIVLSFVKENKINKILSEKGTTTAIEETKEITKEEIKQEAIELEEKLEEEIVAKQPVKKKVKKPVAKKVEEVKVEEVKVEEAKVVAKKPVAKKPAAKKVEEAKVVAKKPVAKKPAAKKVEEAKVVAKKPVAKKPAAKKVEEAKVEEAKVVAKKPAAKKPAAKKVEEAKVVAKKPVAKKPVAKKVEEVKVEETKVAATAKTESKYVIKKHYNQVSKKDLLIKLEETHSEFSKKSVKEVVDSAFEIMSNAIINNEEVLISNFGKLTKIHKEAKKGINPS…
135859	136411	+	peg.111	mfl112	YP_053352.1	183	21.2015	100	38.8	0.103077	51	51	10	10	112	51	0.201437	0.0427076	0.174421	0.017913	8.44895e-22	508.808	ATP_synthase_delta_chain_(EC_3.6.3.14)	PRK07187	MEDKKINTLSGTDESDEYVTLNARAKILAAGSDNFKLDVDAAKAYLKHHVEPRLVKFGSVKERIEYLVSNGYYEEELINKYTIEQIEEITDIAYGFHREFPSFMGAMKFYNSYGLKTFDGQKYLENFEDRAVMNALFLGNGNFESATKTLRQLMLGRFQPATPTFLNAGKKQRGEYVSCYLLRVEDNMESICRAVTTSLQLSKRGGGVALCLTNLRELGAPIKQIANQATGVIPVMKILEDSFSYANQLGQRQGAGAVYLNAHHPDVMSFLDTKRENADEKIRIKSLSLGLVIPDITFELAQKNEEMALFSPYDVEREYGKAMSDISITQEYQNLVKNPNIKKTYINARKFFLTVAELHFESGYPYILFDDTVNNNNAHAATGRIVMSNLCSEIAQVST…
136423	138001	+	peg.112	mfl113	YP_053353.1	525	57.4646	72.76	40.76	0.116844	143	143	36	36	495	273	0.22834	0.131215	0.535891	0.055036	9.57737e-22	576.763	ATP_synthase_alpha_chain_(EC_3.6.3.14)	rplD	MELKVLNVQGQEVKTISLNDSVWNVAPHKQAIYDTVISQQAALRQGTKKTKTRAEVRGGGKKPWRQKGTGRARQGSIRAPHWRGGGVTFGPTPDINYKKSVNKKVRALAFKSALSIKASEQNLVIVDKFDFAKPSTKEMISVMKNLQIDDQKTLIITKENEELVIKSSSNIKGVKTLPSIKLNVFDILNATKLVMTEEAAMAVEGVYA
138000	138846	+	peg.113	mfl114	YP_053354.1	281	31.3971	82.92	25.27	0.0537707	33	33	7	7	70	33	0.105081	0.0329922	0.134743	0.0138381	4.40744e-22	265.422	ATP_synthase_gamma_chain_(EC_3.6.3.14)	PRK13436	MVLKDNVIDNWANALTKIAVKENKVKKMLEQAHVLIEVLKNKNEFVDILTFKSAHDEEKRIKIIDDTFSQFNIDEDIMNAFKILVHMQAFVNARDILKKLRGKLVELDNMTYGVVWSTEEISAAQIKEIEEKMSKKINKEVKLVNKIDTKLIAGIQVVVHNKVYDGSLRSKLDEMKYQVLKEK
138855	140295	+	peg.114	mfl115	YP_053355.1	479	52.1209	86.01	54.49	0.0693641	62	62	24	24	246	169	0.135554	0.070652	0.288548	0.0296338	5.68559e-22	342.394	ATP_synthase_beta_chain_(EC_3.6.3.14)	adk	MNIMLLGAPGSGKGTLAEKLIKNQGFNQMSTGDLMRKEINDETPLGIECARYMNEGRLVPDEVTMGIVKNFLQDNHNQLIFDGIPRTLNQAKILEENLIELNAKIDKVIYIDVPSEILLNRISGRLICPKCKVSYHIISRKPKLEGICDNDGTELVRRPDDAPEKVKVRLEAYANETAPLVDYYKNKPGFIHIVDNANTTAEEVYAEVLGAL
140305	140605	+	peg.115	mfl116	YP_053356.1	99	10.9979	100	20.2	0.010101	23	23	1	1	44	1	0.0197398	0.00217097	0.00886638	0.000910577	8.27953e-23	49.8605	ATP_synthase_epsilon_chain_(EC_3.6.3.14)		MKINTWTFYDAKDLVDVQMNPLLSGDIVFLVLRPDINQPNRLLGFGLPKDKSGTVIVDLQNKELSHDDIYAIFKGNLGITQSTNLKEIEISGTNLSSAIRLENIQKIIEVYNVFFKTESVQFDTNDYSTEEDLGRPDIFTELDFNKIALPNILQSLQAGMTEYNKQMEFLQSTEMPDDERKDRIVSLSILQSNLILFFDNALRKLNNVVVEQQEEINKLKNNKN
140685	141090	+	peg.116	mfl117	YP_053357.1	134	14.4324	53.73	29.1	0.0559524	13	13	5	5	18	10	0.109344	0.015781	0.0644506	0.00661907	4.58627e-22	276.191	Organic_hydroperoxide_resistance_protein	DegV superfamily	MKIVILLDSSGTNQSEKIKNKNIEVLPLHFTFPNGTDMLDTPKEVKEKGIIKLISEGVDIKTSQASPGEVENKYDELLKTYDHIFHIPITGNLSSMLQTAMMVSRDDKYIGKVTVYENLNIAAQAIEQTALHISKLLEEGKIKTPEEITQAIKEYEKEMYIAILPGDLKRLTNGGRGKKAVTTVLNILKTKVLIKWEAEPKKEAMGRTINSIMDRITKVYHESYSKGFEMVFVRTPLTSSKIYEAARGALVEAKVNFSEELIPNIYTAHAGVDTIGFIITKKI
141290	142880	+	peg.117	mfl118	YP_053358.1	529	61.93	ND	0	0	0	0	0	0	0	0	0	0	0	0	0	0	ABC_transporter,_ATP-binding/permease_protein		MSSKFLIMSIVLIGVSLLLLLTLAFYYYQFIKLDTKSKKYGLVLPIVTVSLISISEIMGIITAIIYKPDNSNANTGAIVTTVIGMVFIAASVIALFFFIPHFGVALTKDSVNLIGEKIDNKNIVKIIKDTRTENIYVFYKQGKRVTKKVKFSRKMVDASFFDEKMTGIKIDTEDALAYHNKTIRNK
142940	144245	-	peg.118	mfl119	YP_053359.1	434	47.7364	94.01	37.33	0.0218003	123	123	16	16	200	43	0.0426029	0.0203371	0.0830581	0.00853006	1.78691e-22	107.61	Pyrimidine-nucleoside_phosphorylase_(EC_2.4.2.2)	PRK12378	MGRAHEVRAASMAKTAAKKSAANGRASKEIYMAAKAGGSDPSSNLALRALIDKAKSNQIPKEVIDRAIKRATGGDAENYVSNRYEGMGPGNTAIIVDALTSNVNRAAANIREVFNKNHGNPEGKVAFMFEEVSMFAFKGKTEEEVLEQLMMSEVDVNDVEVEEDMIIVTAPYKSFNAVKHSLDELGIEEYLMSEIKLIPIDDYIEVSDAELKQQLQTLLDKLDELEDVQNVYHNATI
144339	146025	+	peg.119	mfl120	YP_053360.1	561	63.8808	95.01	20.14	0.0110163	115	115	9	9	206	22	0.0215285	0.0137526	0.0561665	0.0057683	9.02979e-23	54.3787	D-Ribose_1,5-phosphomutase_(EC_5.4.2.7)	Peptidase_M17 superfamily	MITLNKKNHDIKLVAVADNKANEFIKDSAGAVTFISEDKTIYLVIKQKGCRVKQIKAGLKSALSTYTKNLNIDLDSIINQLGEENKDLVFNTVYETISFLSHDVVSFKKESKPSKIEFNIETKNDFSELEAAAAIKTEFINYARDLQDTPPNIGTSEYYAEKVSKDAANIEGLKVTVLGRKEAEKFGMGLFLGVNAGSAHEPRIVVMEYCGDSSKPKTGLVGKGICFDSGGYNLKPSASMLGMKFDMSGAAIMLSATMALAKAKAKANVVAVAMFTDNKIGQNATLPESVLTSMNGLTVEINNTDAEGRLVLADGMTYAIREKGVEQIIEASTLTGALVVALGSSAIGVFTHQDELWNTFEKASLKTRERMWRLPIFEEHLERVKSGAVLGDLSNAVKG…
146033	146696	+	peg.120	mfl121	YP_053361.1	220	23.713	100	68.64	0.0767207	65	65	15	15	159	73	0.149931	0.0355531	0.145201	0.0149122	6.28859e-22	378.708	Deoxyribose-phosphate_aldolase_(EC_4.1.2.4)	pfkB	MIYTVTLNPALDHIIETDGFNIGETNYYKNEYVVIGGKGINVSIILNNLEAKVLSTGILGSNNKNSFLEKFDENNLKNKFFINKGVTRTNLKIKNLSKFEETELNGLGSTVSLEIINELKTFLNDNLKSGDILVAAGSIPAGVKNNIYEEIGNIANEKNALFILDTSKVNMLNGLKTKPYLIKPNIEEICEILNLPFKEYTFEETCEMVKKLKSLGARNVLLSRGSKGSYFFSEKGEIFETGIAKGKLVNSVGSGDSMIAGFTYGLYKNLSIEECLQFGAAAGGATAFTEWLGLKEDILKLKQEIKVNKIK
146886	147225	+	peg.121	mfl122	YP_053362.1	112	12.8221	100	83.04	0.489881	77	77	28	28	569	430	0.957344	0.122752	0.501327	0.0514862	4.01542e-21	2418.14	SSU_ribosomal_protein_S10p_(S20e)	DppD;AAA superfamily	MATNKDKIISLQDVVVKFNVRGRMLTAIRNVSFDIYDGETVAIVGESGSGKSVLTKTLTNMLESNGYISNGTIMYFPTEESKNNSETAVKEDVNLVNYHKGSLTSDTRRKIKKSNYKTINNAKIRLEALNARLGVKGVDTDDILAKIKQESEIIHDAYYELSTFSRLRKRTVLRLTPTMKEISSKKRNLSLIKGRQILAGLRILAEQEFLTEFELNLKHVLEKLKNGETVEEHEVNTLLAAWKFQTTPAWLNKREAIKKLKQVRGGTIATIFQDPMTSLNPLLSVGFQISEAIRLHNKVSRHAAKQQAIELMNKVGIPNAEKRYHDIPGKYSGGMRQRIVIAIALACKPKVLICDEPTTALDVTIQAQILELIKELKKEFNLTVIFITHDLGVVANVAD…
147289	148006	+	peg.122	mfl123	YP_053363.1	238	25.6967	87.39	78.99	0.186985	72	72	23	23	278	180	0.365412	0.0938988	0.383489	0.0393843	1.53266e-21	922.991	LSU_ribosomal_protein_L3p_(L3e)	NirB superfamily	MKVIVLGTNHAGTTAVRTLKRLNPEIEVTTYDRNDVISFLGCGIALWVKGEVKDPNGLFYATPEILESEGINVKMKHEWVSIDADKKTVLIKNLETGETFEDNYDKVIVATGTWPLLPPIPGLDLKGVQICKNYDHAKKIQQANLDDSIKKVTVVGAGYIGVELVDAFVAHGKEVTLVDFADRIMPVYYDAEFTKHVEERMEKAGVKLALSQGVKEFKGANGKVTHVVTDKEEIPTDYVIFSVGVVAQTKQLEGVVELNDRKAILTNEYCQSSNPDIYAIGDCSTVFNKALNMEMPIQLATTAVRTGILAAANIVNGNKLASPGFTGANGIEVFGFKMASAGVSETSAKKMGLDYEAILLSDSDRPEFMSTYKEAWIKLVWDKKTRKIIGAQVASENNH…
148018	148645	+	peg.123	mfl124	YP_053364.1	208	22.9484	100	79.81	0.1033	86	86	27	27	277	164	0.201873	0.0463268	0.189202	0.019431	8.46725e-22	509.91	LSU_ribosomal_protein_L4p_(L1e)	CcmA	MKNIIEISNLKKAFKNKVVLNNLNLDIKEGERVAIMGANGCGKTTLVEMIAQFNNPDKGTIKINLEGNIKNEIGIQLQTGDWPAGITPLDMLAFYRSIYPKFTKEWENTIADVFDIKEFIKTPLKKLSGGQKQRFNAMISVMNNPKIVILDELTTGLDMELQYKITDFFRENVKKSKQTLLLVSHHPEEVEILCDRIIIIKDGGIFFDKKISAVIKKYGSVRDLMNLFFKGELK
148644	148929	+	peg.124	mfl125	YP_053365.1	94	10.8578	100	60.64	0.520293	40	40	9	9	155	88	1.01678	0.1104	0.45088	0.0463054	4.2647e-21	2568.26	LSU_ribosomal_protein_L23p_(L23Ae)	DppC	MINIDKEKFERENKVNFEEIDEKMFEVVEEQTSESERLNSKPYSYWKSVGKLLVTSPTFMISILVLITVLLLAFIVPEVMNYKNTSSTIGDPALPSWDHIFGIGMNGEDLFARVWAGTRTTLLFAFLIAAIQVAVGVILGSIWGYFRKSDLIFIQVASIITIVPQFILLLLMVFLFNSKGYWVIVFAISLQAWVGIAQMVRVQIMLVKNTDYNTASISLGSSSYRIINKNIMPKILPVIVQTAAFAIPTAISIEASLAYLAFDFIPAGQTSLGQILNQVMNETKWQIYPNLLIAPMAVIMIVSVVFFLAARVFADSLDPKNHR
148995	149841	+	peg.125	mfl126	YP_053366.1	281	30.9536	100	53.02	0.140504	143	143	33	33	514	255	0.274578	0.0849917	0.347112	0.0356484	1.15167e-21	693.553	LSU_ribosomal_protein_L2p_(L8e)	pheS	MLKKINKIKDQFISDLNKVKTIEEAEKLKKSLLGKESELSEILKSLKDSDTNDKQAIGIASHELRTFIASTIDEFVARIKKEALDAKLASEKIDVSLTGTLARFGTKHPLNIVVEEITQIFTEIGFDVLNGNDVESDEYCFQKLNLPVGHPARDMQDTFYIDEETVLSTHCTHMTARVLTQMAKDENFEGNYACVAIGNVYRRDDDDATHSHQFMQLDLLCIGKKITFANLKWVLKYMCKRLFGEEVNIRLRPSLFPFTEPSVEVDVSCFKCSGKGCSICKYSGWIEILGSGIINEQVMLLNGMDPEKNTALAFGAGIERIAMLKFGISNIRNLYENNVQFLEQFKFYGE
149859	150123	+	peg.126	mfl127	YP_053367.1	87	9.79012	100	87.36	1.67478	33	33	15	15	397	334	3.27292	0.320422	1.30863	0.134396	1.37277e-20	8267.02	SSU_ribosomal_protein_S19p_(S15e)	glyA	MSTINKNILESLKGELKRQQDHIELIASENYVSDAVLQLSGSILTNKYAEGYPDKRYYGGCEFVDQIEKQGIELAKKIFNAGHANLQPHSGSQANEAVYRALLQNGDKVVSMSLDAGGHLTHGYPINFSGNNYDFKFYGVNRETEEIDFDEVRKVVLEHQPKLIVAGASAYSRIIDFKKFREIADEVGALLMVDMAHIAGLVAGGAHPNPMEYADVVTTTTHKTLRGARGGMILSKAEIGKKIDSSVFPGTQGGPLENQIAGKVQALYEADTPEFKEYVHQVVANSKAFAKALADNGMRLIANGTDNHLINLDVKNTLNVTGKDAEKILESIGIVSNKNMIPFDTEKPFVTSGIRVGTAAMTTRGFKEEQFVEVAKIIASALKDQSETNLNTLSKEVAK…
150141	150480	+	peg.127	mfl128	YP_053368.1	112	12.5779	100	80.36	0.385707	41	41	16	16	216	145	0.753763	0.0948078	0.387202	0.0397656	3.16154e-21	1903.92	LSU_ribosomal_protein_L22p_(L17e)	M13	MTKIRPQDNFYDSVNKEWIDNNELPDGYASWGSFEMLQKKSTDDIKAIINELVNATKLDRDSKMIANLRSNYLNDKARNKQGIKPIQPILNKISALTDKKELTSLFVDLFQEWGISFFHSKGVDSDFKDSNLRALMIDSMGLGMSDRDFYEETHPRHEEIKNAYKNYIENLVKLSGVRLNTKDIFNLIYSFEEKISKSMFKQEELREPENIYNVVTIKELNDICPIVDWTEYLNKTGYDKASKIILTEPKYFEKLNQMIEEISLDDLKDIMSYKVTSSYSRMLTIDLYENSFKYGSVFSGVKKMKPIEDRVVEFVDGTLGELISKEYVKRHFSEDAKKDVLKMVNDLLKVYENRINTLDWMSDETKTKAIEKLNSFTIKIGYPDKWEDLSDVEILSYEE…
150498	151224	+	peg.128	mfl129	YP_053369.1	241	26.8325	100	82.57	0.171957	84	84	30	30	321	208	0.336045	0.0901693	0.368258	0.0378201	1.40948e-21	848.811	SSU_ribosomal_protein_S3p_(S3e)	DnaB	MSRKDMSENNLHSVEKMVLAIAMHSPNALPDIMTGLVADDFLDSTHKIIFQGIIELHSQSKEVTISSVANQIEKKGNLESIGGIQRLQDIALDFFSDEGIENFIEDIFYASSSRKFDAALRRVQNLRREEQMDIESSINEIQKELLKIDLNAQKNDVQSIHASTESLIKKIQELEKRSETLTGIPTDLFELDEITSGLQEGDLIILAARPSMGKTAFALNLAYNAARHKNGVAVFSLEMPAEQLTQRIMTMVSKIDSKKLRTGKNISKAEWSNLLASKEIVSQLPIYIDDTPGITVQQIQSKLYKLKRDHDVKFCVVDYLQLISSTNGSADRQNEISNISRQLKRVARELRIPIVCLSQLSRSVEKREDKRPIMSDLRDSGAIEQDADIIMFLYRDDYY…
151223	151637	+	peg.129	mfl130	YP_053370.1	137	15.6563	100	37.23	0.25927	101	101	12	12	250	83	0.506675	0.0793266	0.323975	0.0332723	2.12517e-21	1279.81	LSU_ribosomal_protein_L16p_(L10e)	Cof	MIKMIAIDIDGTVLDHKTGIHQTTKDAILKAKELNIPVIIATGRNLTTIHHIAKELQIENSSYPFVSQNGGQSFSFNHKNKGELKIYYTVSFDTKLTKELFDCANENKIRIFAYSENEKYAYCNKKISAFRTFMKFKTKRQKLISYNKKTDFSKLKVSKFICFGKAKHMDKFRELAEKNNISIFAFSYVSDAHANIELNPIGVDKAYGLKYVTEQLNIDAKDVIYFGDGENDIAAIKWAGKGIAMKNAKDIVKEAADDVTDLTAGEGGVGDYLFKNIFK
151636	152056	+	peg.130	mfl131	YP_053371.1	139	15.519	70.5	61.87	0.822493	44	44	19	19	380	270	1.60735	0.249445	1.01875	0.104626	6.74175e-21	4059.98	LSU_ribosomal_protein_L29p_(L35e)	NusG superfamily	MNKEELLKLEAEILSSKGQWFVVNSQTGHEEKVLNDLKNKIKAEKMEDQVFDIKISKGTVLTKTGKQKEKNLFPGYLFINMIMSEESWFVVRNTPGVTGFIGSSGRGAKPFPLTVDEVIEMLIPKTEVIVEEIETVDVHNEAVAKKPLFTAPFVVGDFVRVKEGINAGEEGEVSSMDFEKGVAVVLIEMFGRYTNLEISFENVEPVKEY
152055	152313	+	peg.131	mfl132	YP_053372.1	85	10.0106	100	74.12	0.523861	78	78	13	13	311	158	1.02375	0.102484	0.41855	0.0429851	4.29395e-21	2585.87	SSU_ribosomal_protein_S17p_(S11e)	NrnA	MKETNYKLLIKKIKKYKNIIILKHIRPDWDAQGSSMGLAYLIQENFPGKTIVVPGDRLDDNKDFLKSKISNDFIKSALVITVDTATKSRLDFDKYDIAVETFKIDHHVNIDPYAKNEIVKETAMACTEVITLWADAMKLKWNANAASNLYKGLVTDSGRFLFPNTSFKTFNAAKILLENGANLKAVHDSLFVSDLKRKQYANFAFSKLQLSKKGVGHITITKEDQKPWKYSYEEIKSALGTMSGIDEIKIWVLVIELDEEIKVSIRSRDFEIDKVANKYDGGGHKLASGCKLNTLSDISKLVKDLDAVITKGNK
152326	152695	+	peg.132	mfl133	YP_053373.1	122	13.1133	100	72.95	0.227956	68	68	13	13	204	83	0.44548	0.0584172	0.23858	0.0245022	1.86849e-21	1125.23	LSU_ribosomal_protein_L14p_(L23e)	TIP49 superfamily	MADKPYPWPALVYQGSVGMALLVSLAPLLIYVLLFGGIIWFMMKSSSGAGAGAGNIFGMGKNRARAEKSDVKFANVAGIEEEKSELVELVDYLKFPAKYAEAGARAPKGVLMEGPPGTGKTLLAKAVAGEAGVSFFSIAGSEFEEMFVGVGASRVREMFNDAKKSAPAIIFIDEIDAVGRKRNNGMGSGGNEQTLNQLLVEMDGFGTNSGIIVMAATNRADVLDPALLRPGRFDRVIQVSLPDIKERKAILELHAKGKKIDGSVDWYRVAERTPGFSGAQLENVLNEAAILMVREKRDIITITEIDEAIDRVVGGPAKKSRAMTKQDKDIVSYHESGHALIGLKLDSASKVQKVTIIPRGNAGGYTIMTPKDETVFSSKKDLFATIAGYLGGRAAEEIM…
152708	153038	+	peg.133	mfl134	YP_053374.1	109	11.7525	100	96.33	0.972119	93	93	23	23	477	302	1.89975	0.223269	0.911846	0.0936465	7.9682e-21	4798.56	LSU_ribosomal_protein_L24p_(L26e)	rpmB	MARKDMLTGKSALSGNSRSHALNATKRKWNLNLQKVKVMDENGNVFTIKVSARTLRTLKKQNVVVA
153055	153598	+	peg.134	mfl135	YP_053375.1	180	20.387	100	91.11	0.475541	122	122	37	37	801	595	0.929319	0.18946	0.773768	0.079466	3.89788e-21	2347.36	LSU_ribosomal_protein_L5p_(L11e)	HAD_Pase	MQLKDKNKKRLILIDLDGTTLKNDHISINPITKNALQDAIKNGHTVCICTGRSLKDTLHIYNELELDSLLVTLDGGHISDPVHRNFKRIVLPISEEVTKGILRHPILKGKIENIIVEYYHTNMIQNPADNFFVVDSNAEQPVQGNILKDWNGPCSNIIIKLNTNLNFFNVVDTLNDEFGDAVKVKSNLIYGIENIGEKPILIITNKFVNKGFAAEMVAQYYNKNINDVIAFGDQMNDFEMIQTVGHGIALTSGNPKLKEVAWGITDLSNEDGGLGDTLNKLLK
153617	153803	+	peg.135	mfl136	YP_053376.1	61	7.1098	100	32.79	0.338798	14	14	3	3	114	58	0.662091	0.0470734	0.192251	0.0197442	2.77703e-21	1672.37	SSU_ribosomal_protein_S14p_(S29e)_@_SSU_ribosomal_protein_S14p_(S29e),_zinc-dependent	PTS_IIB_glc superfamily	MKKKDYAFEAKRFIKAVGGKSNIESYLHCVTRLRLNLIDKTKVNEAEIKASPLTKGINYSQNQLQIILGSGVVEAVYEEVQKEMEVSNLSLDEKLSNDKLEDFKLQAKANKEALRNKSGFFGQIQKGMRVLGDIFVPIIPAIVAAGLAMGVAALLKRILNPSGAELNSLLWIIVDIITKTAFDSLAVLVCWSTVKRFGGNPVLGIIIGLMLVSPLLPNKGSIAAYNAQLDFFNDQSSKGLNINQIYDYWNNAGLKWMGTAPIIDDESKEILVNATMGAPITAIKFWIIPITGYQGSVLPALIIGIVVAYLEKWIKSWMPKSVNMIFTPFLTISFALLIALFFFGPILLMVEQGILIATKAILGIKYGFGTAIIAGLLQGIVITGCHQVLQGLEMQLVID…
153834	154224	+	peg.136	mfl137	YP_053377.1	129	14.1367	76.74	67.44	0.211732	83	83	21	21	263	118	0.413775	0.0584943	0.238895	0.0245345	1.73551e-21	1045.15	SSU_ribosomal_protein_S8p_(S15Ae)	AcoB	MAVINNIKAVTEALDVAMDRDKNVIVFGEDVGLEGGVFRATQGLQQKYGIERSFNAPISEAMFAGVGLGMAMNGMKPVVELQFQGLGLPALQNVIANISRMRNRSRGKWTAPMVIRMPMGGGIRALEHHSEALEAIFAHIPGIKTVMPSTPYDTKGLLLAAIESPDPVIVLEPTKLYRAFKQEVPDGYYTVPIGEGYKIQEGNDLTIVTYGAQTVDCMKAVEMIKSTHPTASIELIDLRSIQPWDKKMVIESVKKTGRLLVVSEAVRSFGVPAEIIATVNENCFDSLKAPLARCTGYDVVIPYDRGEGFHQVNPQKVVEAIKKVLDYKF
154243	154786	+	peg.137	mfl138	YP_053378.1	180	19.2944	80	66.11	0.301502	51	51	12	12	142	74	0.589207	0.113684	0.464294	0.047683	2.47133e-21	1488.27	LSU_ribosomal_protein_L6p_(L9e)	PRK00118	MSKITLEKTLELSSLFYLYKNMLTEKQIEYFELYFEEDLSFQEIADQLGISKAAAHDAINKIIKSLNDLEDKLQLNHKKISINELLEKNKNSKNEEVLNLIKKIEEVI
154811	155159	+	peg.138	mfl139	YP_053379.1	115	12.6879	74.78	53.91	0.174255	49	49	8	8	132	59	0.340535	0.0432066	0.176459	0.0181223	1.42832e-21	860.154	LSU_ribosomal_protein_L18p_(L5e)	PRK14296	MAKRDYYEVLGVSKTSTEQEIKSAYRKLAKKYHPDMNKESGAEEKFKEVNEAASVLLDADKKAKYDQFGHAAFDGSSGFGGSGFGGFEDFFSNMGGGMDFGDIFSDLFGGGRSGRSSRRGPSKGQDIGLEATLTFKELVFGVNKKTILNLVKTCTKCDGVGAENPSDVHICTKCNGAGQIIVNKQMGPFQVQNQVTCDKCNGVGKEFKSKCKNCHGKGVESKREEVEIPLPKGLWPGQQFVMRGKGHASLEGGIPGDLYITIGIVKSDVFELIPNSNDLIMNYNISYLDAILGNEVIIKTLDGPVRLKIPKGVYSGQLIKVHDKGLYKNQTSDKRGDLLIKISISIPTSVSKEEKKILKELEQLSNFEPKNIID
155179	155800	+	peg.139	mfl140	YP_053380.1	206	22.4534	83.01	74.27	0.314683	93	93	28	28	539	368	0.614965	0.138081	0.56393	0.0579156	2.57937e-21	1553.33	SSU_ribosomal_protein_S5p_(S2e)	beta_clamp	MRLSINKSVLLNELTKASKLIELKNVNPALQGVYMEVSFDKLVIVSSNTSTSFKAELNNENSDLIIEQPGRILVKPKFILELLRKLDSEFVTLSTFAENELEIITEKSNLKVSILNVEEFPLIGFVENGLELSIDSQEFKSTLTQTISSINEWNQKVVLAGMNLKIKDNKISFVTTDLFRVSLKEIILNEATNQEVDIIIPYKTLIELRNLIENVKEFKIIIHDTNATFKLDNDLLQSTLIDGRYPNVHSAFPTTHEIKLELKAKTLLKVLSRFELTNDQNITSVVNLEIQQSGIILKTTIAETVKYEEKFTEYKYEGSSNLNINFNTKYLIEAIRSFDDQLIHLTFNSQNKPVLITGAQKRDLKQVVLPTYA
155818	156256	+	peg.140	mfl141	YP_053381.1	145	15.8268	100	84.14	0.213227	65	65	17	17	254	124	0.416695	0.0659495	0.269342	0.0276614	1.74776e-21	1052.53	LSU_ribosomal_protein_L15p_(L27Ae)		MYISIERNNRGALEIEVNALNKLIQNTILMRSNSDLNNVDNIEVLTDLYHDNLLYVLIKIDLKNKKQMLEENQINKIVEEIIVKTLSIKPKNIAVAYKR
156257	157718	+	peg.141	mfl142	YP_053382.1	486	53.5449	51.44	5.97	0.0125899	25	25	2	2	40	5	0.0246037	0.013174	0.0538037	0.00552564	1.03196e-22	62.1462	Preprotein_translocase_secY_subunit_(TC_3.A.5.1.1)	PBP2_NikA_DppA_OppA_like superfamily	MKKLLSIIAAGTLVTTAGSTLVSCGMSTTKLMARKVNTKEYKGFMTAALNTWSPGSTMQNSDSIILENLYDGLLTPNAHGEIEGQMADWWGHNAKGTEYYFHLRDEEKTSEDGRKTGIPKWTAVRNGEIKSTQNVSTMDFYNAFRFTFNPNSSADGAAPTNGLFKNGTALEGILSTISEYDATVLGGANFSRTTAQGGEQNIGSEYISTRNFDIIVMLINLWTATPEGQTIINKLADAKLNPILDVNGNPTGKYDRTPEFDNLIAEMKKYQGETAFQKLISDSSQNGGMMAISLSSEGLGTAASSKGTYDTRTEQMYNIRYTLENASTSFFTSAAGYGSLKPLPDYAVSYSDNQNRSWYNFSKRYQPSLNEMWFSGAYYVQSYKASSNTILLKNPNYYQ…
157795	158203	+	peg.142	mfl143	YP_053383.1	135	15.2348	100	15.56	0.0259259	15	15	2	2	20	6	0.0506654	0.00771875	0.0315239	0.0032375	2.12508e-22	127.975	Cytidine_deaminase_(EC_3.5.4.5)	cbiO	MQINKKEIKQNLKKWNEEKKSIKSFSFTGDIILDNVSYTYSKKTPFEFRALDNADLTISDKKITCVIGTTGSGKSTMIQLTNGLLISETGQTIVGDYKIPAGLKKIKEVKDLRREVGLVFQFPEYQLFQDTIEKDIAFGPIHLGADKEEVYKKIPELLDLVSLPREYAKRSPFELSGGQKRRTAIAGIIAMDGKTLVLDEPTGGLDPKGEEDFMNLFLRLNKNQGKRIIMVTHNMDQVLKVADEVIVMHEGKVISKGSPFEIFSNQELLSKIQIEPPKLYKLMYKLKEKGTDLLNKNIRTIDEFAKAFKEVRKGK
158216	158855	+	peg.143	mfl144	YP_053384.1	212	23.6803	87.26	77.36	0.102539	65	65	24	24	192	98	0.200386	0.047452	0.193797	0.019903	8.40488e-22	506.154	Adenylate_kinase_(EC_2.7.4.3)	PRK00507	MKLNKYIDHTLLKQDATKAEIKQLCDEAIEFDFATVCVNSYWTSYCKELLKGTNVGITNVVGFPLGACTTATKAFEVSEAIKDGATEIDMVLNIGALKDKNYELVLEDMKAVKKAAGSHVVKCIMENCLLTKEEIMKACEIAVEAGLEFVKTSTGFSKSGATFEDVKLMKSVVKDNALVKAAGGVRTFEDAQKMIEAGADRLGTSGGVAIIKGEENNASY
158855	159614	+	peg.144	mfl145	YP_053385.1	252	27.783	86.9	17.06	0.0254947	27	27	4	4	40	9	0.0498226	0.0138422	0.0565326	0.00580589	2.08973e-22	125.846	Methionine_aminopeptidase_(EC_3.4.11.18)	rpmE	MPKKDIQPKYFEEAKFICTTCANEFICGTTKREEMRIDVCSNCHPFFSGAQNFANTTGRVEQFKSKFARKEAINATAQKNSEDQKSKNKENK
159626	159863	+	peg.145	mfl146	YP_053386.1	78	8.88276	100	64.1	0.125549	25	25	7	7	51	25	0.245353	0.0217942	0.0890089	0.00914121	1.0291e-21	619.736	Translation_initiation_factor_1	AAK_UMPK-PyrH-Ec	MKYKYSTVLLKLSGEALKSENEIYNKEKLEDIAKQIVELAKNGLKLGIVIGGGNIWRGKLGTDIDMPQINADYMGMLATVMNGLALESTIKRLGYDKVNVYSSLPIETVTDDYNFKRARLKMNEGYISIFVGGTGFSYFTTDTNSVIRAIEIGADAVLMAKNGVKGVYDSDPNLNPNAKFYKKLTHREIAENQLRVMDLTAATLAKDAKLPIEVFDMQGQNNIIKVMEGSLESTIIEE
159932	160046	+	peg.146	mfl147	YP_053387.1	37	4.36346	100	29.73	0.36036	25	25	3	3	55	19	0.70423	0.0307288	0.125498	0.0128887	2.95378e-21	1778.81	LSU_ribosomal_protein_L36p	infB	MAKNIKTNKKPQQVNKKEMSKQHAKQIKQQLNETVATGIIDGVFVYTEALSIADFANQIGKSVAEILKYFFAQGLMLNQNVVLSEEQMAELALEFGFDFRKEESLTKENFFEALDASEEDKPEDLEHRAPIVTIMGHVDHGKTTLLDSIKNTNVVGGEAGGITQAIGAYQVKNKDGKKITFIDTPGHEAFSEMRSRGANVTDIVILIVAADDGVMPQTEEAIDHAKLANVPIIVFINKCDKPGADPERVKAELMKYEIVAEEYGGDIPFVQGSAKQKIGLDQLEETILLIAEMQDYKANPNKLAKGVVIEAHLDKAKGPVASILVKEGTLDIRDMIIAGTTYGNIKHMEDETNKKVLKAGPSKPVVVYGLNEVPSAGDKFIVMNDEKMARTIAEAQAEK…
160103	160469	+	peg.147	mfl148	YP_053388.1	121	13.6596	100	60.33	0.202742	50	50	12	12	179	74	0.396206	0.05412	0.22103	0.0226998	1.66182e-21	1000.77	SSU_ribosomal_protein_S13p_(S18e)	tmk	MFITIEGMDGSGKTTALQRVKQYLEDLNYKVVMTREPGGLPLSEKIRELILNKDGVGMEPWTEALLFIAARKEHLEKVIKPYLKKGYIVISDRFMDSTTAYQGGARGLGVDYLNELQKNILEGFLPDLTLYFELSFEDAEKRLSARPEEKNRLDEEGRKFKEAVKLAFEELVVKEPNRITVIDASKSPEEVFEETKKVILEKIELWKKEKR
160491	160884	+	peg.148	mfl149	YP_053389.1	130	13.8224	100	74.62	0.474601	67	67	15	15	235	135	0.927484	0.128201	0.523581	0.0537718	3.89018e-21	2342.72	SSU_ribosomal_protein_S11p_(S14e)	PRK11856	MFKVKFADIGEGLTEGKVAEVLVKLGQEIKEGDALFFVETDKVNSEIPAPVGGKIANILISQGQEIKVGDVVIEIDDGSSAAEVTPVAEIKTKNEPIEENASVVGSTPVSNDVIASRATTNAAAEISNSGVKATPLARKIAADKKIDLSTIKGTGPHGRILVSDLDSAPVAVPNTNSATKTVVKSVDVDAPLSWDSIPMNGIRKATVKAMVKSQSENAAFTGMKNINITPTYDMRAMLKDGCESKGIKLTYLAFIVKAAAKVLEEMPNINVRIDAENNAILQVHNINIGIAVDTEKGLMVPVIKGANHLTIFEIANKIGELAKKARDGKLAMTEMKDATFTVSNFGSVGLDYATPIINSPESAILGVGTMTKTPIFVKDEIKAGWIMPFSMTCDHRIID…
160909	161863	+	peg.149	mfl150	YP_053390.1	317	34.6845	90.54	65.3	0.186462	84	84	29	29	399	255	0.364391	0.126387	0.516175	0.0530111	1.52838e-21	920.412	DNA-directed_RNA_polymerase_alpha_subunit_(EC_2.7.7.6)	PRK09280	MAAKKTTSKNTVNSANGFVFQILGPVVDVKFSEDNIPMIYDALVVDNNGVELVLEVEQHMGDEVVRTIAMGPTEGLAKGLPVINTNAPILAPVGDDVLGRMFNVTGHAIDEKPEFTGKRMPIHRDAPAYEELITNAEILETGIKVIDLMIPFAKGGKIGLFGGAGVGKTVLIQELINNIAKAHSGVSVFAGVGERTREGNDLYHEFIEAGVLDKTSLVFGQMNEPPGARMRVALTGLTIAEHFRDEKNMDVLLFIDNIFRFTQAGSEVSALLGRMPSAVGYQPTLSTEMGSLQERITSTNKGSITSVQAVYVPADDLTDPAPATTFTHLDAKIVLDRSIASLGIYPAVDPLSSSSRMLDPEIIGEEHYNVALGVQGTLQKYQDLQSIIAILGMDELSAE…
161883	162243	+	peg.150	mfl151	YP_053391.1	119	13.7885	100	72.27	0.248618	60	60	17	17	192	105	0.485859	0.0669926	0.273602	0.028099	2.03786e-21	1227.23	LSU_ribosomal_protein_L17p	PTA_PTB superfamily	MYSVEQIKKILVDSDHKKTIVLPEGEEPKIQEVANTLVKENISKVIMLFQKSESIPSSLDSKIEVIAIDKLDKQPLIEKFMDLRKDKTNLEQATKLMGQANYIGAMLVKMEKADCMLCGITYTTADTIRPALQIIKTSPNVALAASVFIMNKGEENYFFTDCALNLKPTSQQLADISKMTAKFAQSFDVKNPEVALLSYSTAGSGAGEDVVRVKEAVELLDSQTVDFNYAGEIQFDAAWDKEIRDKKFKDCKLTKQTPDVFVFPDINAGNIGYKIAQRMGGYEAIGPFILGFNKPVNDLSRGATLTDIMNTAIITIYQALEA
162344	163565	+	peg.151	mfl152	YP_053392.1	406	45.8242	71.43	31.28	0.0440398	134	132	15	15	256	62	0.0860642	0.0394383	0.161068	0.0165417	3.60982e-22	217.389	ATPase_component_of_general_energizing_module_of_ECF_transporters	dUTPase_2	MIKKETLKWLSEQQEFLDNKIIEKHNLTLDHEIFRKKLIAFWVELGEYANEEKSFKYWKQGAPGAKEVQLEEYIDGLHFIISLGNQINYNFETFNFNDLGYNNNIDCYFELIKDLTALVNQPNDQTFSKILNSFLQIAKVQNYSEEDLIKTYKAKHEKNQQRQVENY
163555	164503	+	peg.152	mfl153	YP_053393.1	315	35.7152	100	53.02	0.0769156	128	128	18	18	291	96	0.150311	0.0536839	0.219249	0.0225168	6.30456e-22	379.67	ATPase_component_of_general_energizing_module_of_ECF_transporters	HTH_YyaN	MNNLTNSERLNENIKVITKQKLSIKEIATIFDVSEQTIRFYDSKGLLPFFEREDNNYRYTTVENLQWFKMVFLLRSAGMEIKNIKEYINLCMEGDSTVPQRLKIIQDQKKDLVSKIKGLQSELELLTSKEKHYKKILEENILDEWNPVNFEEIIQKKLK
164504	165503	+	peg.153	mfl154	YP_053394.1	332	37.43	ND	0	0	0	0	0	0	0	0	0	0	0	0	0	0	Transmembrane_component_of_general_energizing_module_of_ECF_transporters	PRK00927	MQKERMITGITPSDSMSLGNYLGVVKNLIEYQNEYDLFVFVANLHAITIPKDPNQLKIKTKEMTALYIACGLDPEKMTLFLQSDVVEHSQLGWILTTQSTMGELSRMTQFKDKSAKESNGDNVSIPAGLFTYPCLMAADILLYDPKFVPVGVDQKQHLELARDIATRMNNKYGEMHVVPEPILTKGNIKIMDLQDPTKKMSKSSENPKAVIKMLDSPAEIANKIKSAVTDSENLIKYDPINKPGVSNLMNIYSIIKNVSIEECQKKWDGKNYKDLKDDVTEALLEVITPIQEKYNEIIKGDYIKEVLELGSLKAKKVAIKKVNKVQNKLGINWYRK
165512	166268	+	peg.154	mfl155	YP_053395.1	251	28.9945	100	7.17	0.00796813	59	59	2	2	103	4	0.0155716	0.00451492	0.0184392	0.00189371	6.53126e-23	39.3322	tRNA_pseudouridine_synthase_A_(EC_4.2.1.70)	PRK00007	MPREFSLENTRNLGIMAHIDAGKTTTTERILFHTGKIHKIGETHEGASQMDWMAQEQERGITITSAATTAFWKNNRFNIIDTPGHVDFTVEVERSLRVLDGAVAVLDGQSGVEPQTETVWRQATTYRVPRIVFVNKMDKTGADFIYSVKSIGDRLGAKAAPIQLPIGAEDNFTGIIDLVEMKAYEFDGKAEEIAKEIEIPADLKDQAEILRSELVEAAVEYDEELMMKFLDGEEITIPELKQAIRKGVIGAEFFPVLAGSAFKNKGVKLLLDAVVDYLPSPLDVPSIKGVLPNGEEAERHADDNEPFSALAFKVMTDPFVGKLTFFRVYSGILTKGSYVLNSTKGDKERVGRILQMHANNRNEIEEVYAGDIAAAVGLKNTTTGDTLVDEKHEIILESM…
166495	170785	+	peg.155	mfl156	YP_053396.1	1429	162.312	68.37	18.33	0.00941175	212	212	24	24	337	68	0.0183928	0.0298537	0.121925	0.0125217	7.71456e-23	46.4582	probably_ABC_transporter_membrane_protein	Phosphonate-bd superfamily	MKKLLAIVGAIGLTGTAATTVVSCGTTDTFDIIFIPSNNATEVINTVKPLEGKLQAEMKARAEERGETFTKKVKISTSTNYEAAGSTLAAGKADLAFLPVGTYNKNKGTLKEDGTYDKLGILLESSRDAYSVEAGMPDGPITQSDSLKYAKNYNELLDISEEENITKEQIREKYLDTKEKSAYYRSYVYVNNKLLEKQGIDISSIQDDSYGETLRKLILPDAKGDEAKGTVNFAVSKSKTSSAGTIYPLMWLKNVAKFNDQQVKYIYINSKKQENYPSAAEVVSNSESVAVGFSDIRYEIKDEAASIKAFKNTSVIGMTDKIINDGIMYSRKRVNDDKVIKDLRDSFKDLISKEENKEIFNVYNHADYIGPEGEQAPIEWETALDKEITVTSVEAEKIE…
170805	173346	+	peg.156	mfl157	YP_053397.1	846	95.1065	76.48	27.9	0.020935	169	169	21	21	273	63	0.040912	0.03891	0.158911	0.0163202	1.71599e-22	103.339	hypothetical_protein	PRK01259	MLSKKENVHIFGLTQGVELAQEICDILGVKRKEVKTLKFADGEILIESLDSVRGKEIFVIQSTSTPVNESIMELLIAIDAFKRGSAEKINVVIPYYGYARQDRKAKGRQPITSKLVADLLTKAGADRVMSIDIHSPQSMGFFDVPMDNFYTAQTLATEIIDTIELNNWDPSNCILVSPDYGGMTRVHKVESYTGGVTNGIAVIGKRRPEPNKAEVEFVLGDIKDKHCFIIDDMIDTGGTIINAAKALKEQGAKDVHIFACHGLFNGPAKERMEAAIKEKIVEEVVVTNTIQIADEKKFNGLKIISVAPLLAEMIDSSISHESLTEVYNNKKQIIWDRAQCIVNKFKK
173372	175871	-	peg.157	mfl158	YP_053398.1	832	93.1823	77.52	11.54	0.0136722	173	173	9	9	241	26	0.0267188	0.0248972	0.101682	0.0104427	1.12068e-22	67.4887	hypothetical_protein	argS	MENIISIVKKDLKEIAQKFNISKDPIVEINKNNIDSHFSTTLALMSAKELKQNPIQLAENIKNELLQKDYYDQIEIAGPGFINIKLKTELLSTTIKNITTLKEAYGKNKIKNKIINIEYVSANPTGFLHVGHARNAVTGSVLEEVLKFDGYEVQTEFYTNDAGNQINILAVTVFVHYLWALGIETEKPANTYGGTFYDDLANIMIQKYGDKFKNLTFTETAISDEETHQIFRKEAVQHFLTEIKQQLKDFGVVIDHYSSEQEMYDTNQIEKLLKEYKEKNATYEADGALWLKTTEFGDDKDRVLVKKDGSLTYIVPDLATHNIRIQRTHADVLINIWGGDHHGYIPRMRAGLQLLGHNPDILEIEMVQMVRLIKDGKEYKMSKRKGTAVWLVDIMEMVG…
176078	181418	+	peg.158	mfl159	YP_053399.1	1779	203.449	67.28	9.61	0.00492637	185	185	18	18	328	42	0.00962731	0.0195866	0.0799931	0.0082153	4.03802e-23	24.3175	Predicted_permease	ABC_MJ0796_LolCDE_FtsE;Neuromodulin_N superfamily	MANNKKNTNTNTWSKATNTKAVNAQKANQVKNESAHNKEIVDKYKEAINSTNKNSKQPTKKVVEPKTSTVVANSNTKKPLSKSEEKLINKINEKELIKQKIAEDKKLKKQNKAEAKRIYQEQIKQEKNRILLEKQEKDLKQIQEAEAKAKKMEAERIADAKKLALEEKAAKQAEKAQAKKMEAERIALEKKAAAEKAKAEKQAEAERIAAAKKLALEEKEREKLIEAQKLIEEKKAAENAKKIEDEKIQKELKTKAEFEAKQKETENKKIAKEERTNMGQTQTEKTPKVGKNSKTSEAREIQVFEPTAESEAKREFIEIDPKTNFDKGVKGLKQKNKYQKQLTSKYSKDILSEGTIVTTTNCKPNTLEHIIELKDVRKSYITGDLETPILKGIDVKLDK…
181533	183534	+	peg.159	mfl160	YP_053400.1	666	75.1642	92.04	16.67	0.00906621	172	172	9	9	274	28	0.0177175	0.0133172	0.0543885	0.0055857	7.43133e-23	44.7525	DNA_ligase_(EC_6.5.1.2)	infC	MDQRRNNSKPIKNQDPINAFIRAREVLIIGDNGEKLGPLKRNEAIQLAEEKGLDLMQVGQQPDGLAICKILDYGKFRYQQQKKNKEAKKNQVKVENKEIRLTVNIGQHDLVTKAKKAREFLEAGDRVKISLKFKGREIAYMDLGKETLDRFYKEIEDIAKIEKEAKLTSRFLDMYVVPKK
183535	183823	+	peg.160	mfl161	YP_053401.1	95	11.21	ND	0	0	0	0	0	0	0	0	0	0	0	0	0	0	Aspartyl-tRNA(Asn)_amidotransferase_subunit_C_(EC_6.3.5.6)_@_Glutamyl-tRNA(Gln)_amidotransferase_subunit_C_(EC_6.3.5.7)	PtsA	MSKQFKGIGASEGIAVAKALVLAEDHIEIKKTKVSDIEAEVSKLENAVNKSIEDLENLKATTLEKLGPEKAAIFDAHKEIASDPAIKDEIINVIKSESICAEFAAEQVTNNFYEMFASMDDPYFKERSADIKDVASRIIKHILGIAIVDLSTISEEVIIVAEDLTPSQTAQLNKQFVKGFATNIGGRTSHAAIMARSLEIPAVLGLRTITSDVKNGEVFALNGTTGIVELDLTDTIKSEYEKLAKEFSDLKAELQKFKDLPSKTADGQEKLIEANIGSPTDVESVIEHGGEGIGLFRSEFLYMDNDHFPTEEEQYIAYKQVMDAMKGKLVVIRTLDIGGDKKLSYFEFPHEMNPFLGYRAVRFTLDRKDIFKDQLRALLRASAHGELGIMFPMIATVDE…
183822	185271	+	peg.161	mfl162	YP_053402.1	482	52.8175	94.19	45.44	0.0223842	101	101	21	21	204	65	0.0437441	0.0231045	0.0943605	0.00969082	1.83477e-22	110.493	Aspartyl-tRNA(Asn)_amidotransferase_subunit_A_(EC_6.3.5.6)_@_Glutamyl-tRNA(Gln)_amidotransferase_subunit_A_(EC_6.3.5.7)	bac_FRK	MKNIVSIGEVLMDVYSENNTIKSEVGGASFNVACSIGALKQNNSYFMGSLGNDEFVSPIKDFVKKFNVKEDFIQESDKPTTIAKVTLDENKERFFQFIRNSDAEYSLSKESNEKLSKIDFIHFGSATGFLEGNLKESYNELFEFAIKNNIKFSFDPNFRDKLWVTDQEIKNFKNHCQKFMDKASLIKFSEDELLLLTEIGNQEEAVRTIMQRNPNALVCITRGCEDTIFGWKNQINYVPTILAEHLVDTTGAGDAFISNLISEYVSIDVDANFSTEEITKIIKKSNMFANQTVQYLGALSFLEHLN
185272	186712	+	peg.162	mfl163	YP_053403.1	479	54.6704	86.43	19.21	0.0133885	97	97	7	7	150	20	0.0261644	0.0143042	0.0584192	0.00599965	1.09742e-22	66.0884	Aspartyl-tRNA(Asn)_amidotransferase_subunit_B_(EC_6.3.5.6)_@_Glutamyl-tRNA(Gln)_amidotransferase_subunit_B_(EC_6.3.5.7)	GATase1_DJ-1	MKKVAIILHKNFEESEAIVTIDILRRSEIIVDIYNIENKDFQVGSHNIIVKTEYNIQSLNSQNYDGIVIPGGPGVNELFDNEILLNLIKDFNDKNKMVSAICAAPQILGLAGIIDDIKIVKFPTSNKYLEKALVQEKDSIIDKNIVTGSSIGTVVPFALNIIEYLQGKEQKEKIRQQLVII
186748	187198	-	peg.163	mfl164	YP_053404.1	149	15.42	ND	0	0	0	0	0	0	0	0	0	0	0	0	0	0	hypothetical_protein	HAD_Pase	MNEIKLLVLDMDGTSYHKMGNIIESNIKPLQDAIKTGTKVAFVTGRPVLAKPNNLKAHNLAEENAILIGCNSGCIYDLNTEKVLKSSPIKSDQAKQLFEEVKNTDTILWGYVDDLNTVILSRKVNDVYNEECHWEGRFFDGEYLIYEDVKDNFNFDFFKILGFNGNYDLYEKFEKEFNLNIATNDGKIAEINAPGINKKFAIDWLSEYFNIPLENIAAMGDGMNDLPMIEHAGIGVALKNSEPRIKEVAQVYIDKENTEGAVAEFVNKYILNK
187275	188190	-	peg.164	mfl165	YP_053405.1	304	33.8085	58.22	31.58	0.0246775	49	49	7	7	77	14	0.0482256	0.0163044	0.0665882	0.00683861	2.02275e-22	121.813	Trk_system_potassium_uptake_protein_TrkA	Mollicu_LP superfamily	MKKLIALLGAITLTASSASLVVACGNTTVPEYDNFAKLANATRPTLNDNNEIEQKGSTLVYYIGAEDNLSSLSFEYALKKSVGLDESASLDDAFEKLNESNSSTNDFAGKFKGIGDTFTANNVNGDDALRLVETNVTYNKKKDLWYFENQTDLSTFSAEATGTKIEMHGTTVDTVGDLWTDKATKKILNDWIKPSIARMVYANIDKHNQSWDKTKDKEQIKKVNDEINSRTEAIKNSKGPLFLIIRNGEFVGYLEGFEAYNQVKKDGDNPDLGKSDYKENDLINNFINGMQSVVHTKDIMTKTYKSDNTNYNLNSTASNQWKWQNWDNWVIRDSKTSSESGESYSYNLNKY
188277	189954	+	peg.165	mfl166	YP_053406.1	558	62.58	ND	0	0	0	0	0	0	0	0	0	0	0	0	0	0	Potassium_uptake_protein_TrkH	SMC_ScpB	MNSNIKAIVEGLLFVYGDDGISLLDLQNVLEDVRPVTIQEAILELEKKYSSDPDCAFSIQKFGKNKYRLQTKPELHEYFAKLELEVNNSRLSNSSIEVLSIIVYKGPISKHDIELIRQAECSYQIYRLRQKKLIKAVGKTSTGANLYTITDNFFKLFNITGGFEALPQIDFASYKNQDEENNFEEEIKVTEEMISEEDVFEEDDSEGMF
189962	190823	+	peg.166	mfl167	YP_053407.1	286	32.0841	56.64	15.03	0.0289193	61	61	3	3	93	8	0.0565152	0.0181324	0.074054	0.00760535	2.37044e-22	142.751	Methylenetetrahydrofolate_dehydrogenase_(NADP+)_(EC_1.5.1.5)_/_Methenyltetrahydrofolate_cyclohydrolase_(EC_3.5.4.9)	PNP_UDP_1 superfamily	MTPHISAKKEDIAKTVLMPGDPLRAKKIAETYLENVKLVNEVRNMFMYTGTYKGIQVTIAGSGMGCPSIGIYSYELFNFYNVENIIRIGSAGSYKEEIKVYDVYNVKEAYGDSNYAKLAANIDDKVIKAGDKLYSLIEKIAKDKKIKTLTGRAHSADVFYRHDDITEFVKENNLDVVEMESVALFANAIKAKKQAACLLTISDNLVTKEVTTAEERQNNFMQMVEIALDAAVESN
196765	198358	+	peg.167	mfl168	YP_053409.1	530	60.0535	76.98	12.26	0.0215278	100	97	6	6	158	17	0.0420704	0.0252647	0.103183	0.0105969	1.76457e-22	106.265	ABC_transporter,_ATP-binding_protein	ALDH_F11_NP-GAPDH	MEKFKAIINNQEIESNSWLDIMDPTTDEVYAQVSALSAQEIDSAFKAAKAAQKKWEAIGIEKRTEFLIRWRDLLLKNEEDLATTMMHEIAKAYKDCLTEVRRTAEYIDLTISEYNDLQVLTFDKNSKGVTEDIVAEYKRIAKGVGVGISPFNYPINLAVSKLAPGLLTGNTFVFKPATQGSVVGIKIGQLAIEAGIPAGVLNVVTGRGRDIGDVIVTNPLIDFISFTGSVPVGRRLMEISSSKDLVLELGGKDAAILLDEHNLENIAKDIVAGAFSYSGQRCTAIKRVITTDNIADKITPLIKAEVAKLTVGLPNENPIITPMIDKKSADFVTDLINDAVKKGATLVYGGTRDKNLLQPTLLDNVTVEMNVAWEEPFGPVLPIIRINEIEDMISVANKS…
198430	199270	+	peg.168	mfl169	YP_053410.1	279	32.0712	88.17	30.47	0.0244048	51	51	8	8	88	18	0.0476927	0.0152956	0.0624683	0.0064155	2.00039e-22	120.466	Hydrolase_(HAD_superfamily)	DUF3696 superfamily;AAA_15 superfamily	MKKIEINNFRSIEKAIMNFGEINFFIGDNNTGKSSTLKLIEALMQNSHLNFQNTFLYSEQIENLKYNIKEPLEVLYKVNFESEKQKEKNEIIENFEYLKIDSINNFDYPLIKTLIVPFFDEDFNNNEQKKFEFVKFDIDYEFKDYRPVIKQLDISIKYLSLIEYKNIIKKLKIKNLLNLDFEIKKSINFDVNQKNTKSKKDFYFYSINFLTRILNNSNKSVEFRIDILFDIYQLIKKENSTKIKEVHGLSRIFGTKKTKYIDPLRPILKDIYFKNEIDKEEKLQFVRKLNVNNSDLRIISKFLKKSKMLENLDIAKIKAKEFSSEAYKLSYKKYNKQNIPISISGTGISQIIPILFAILEKRNDKIFIEQPEVHLHPRAQAEFGTFISDYINNYSQKST…
199470	200433	+	peg.169	mfl170	YP_053411.1	320	35.5622	91.25	37.81	0.0521974	79	79	14	14	171	60	0.102006	0.0362756	0.148152	0.0152152	4.27848e-22	257.656	GMP_reductase_(EC_1.7.1.7)	PRK00093	MKKGIVAIVGRPNVGKSSLFNRIIREKKSIVEDTPGVTRDRIYGTAEWLTREFIVIDTGGITLEDQPFAKEIKVQAEIAMEEADVIVFLLNHQEGLSDEDKMIAKILYKTKKPIVLAVNKYDKKTSDFDQYEYMSLGFGEPILISATHGIGTGDLLDDIIHQMPSHEEINKDNRTRVSIIGRPNVGKSSLVNSLIGEERMIVSDIPGTTLDAVDSVVKVNNIEYTLIDTAGIRKKSKIFQNVEKYSYLRSLTTINGSDVVLLMLDASVPISDLDTNIGGLAFEEKKPIIIIANKWDLVENKEKEILKKEDEIRAYFKYLAYAKILFVSAHDKTRITKIFTAVEDIRTALDKKIKTSVFNEVLNKAQLINPAPNFNGGRLKIYYGAQVEAYLPTFVLFVN…
200441	200921	+	peg.170	mfl171	YP_053412.1	159	18.924	100	33.33	0.0669811	33	33	6	6	58	21	0.130897	0.024771	0.101166	0.0103898	5.49026e-22	330.631	Transcriptional_regulator,_MerR_family	TOP2c superfamily	MAKEVKYDESAIQVLEGLEAVRKRPGMYIGSTDVRGLHHLVWEIVDNSIDEALAGYCTEINVTLEKNGSVTVADNGRGVPIGMHSTGRPTPEVIFSVLHAGGKFGGSGYKTSGGLHGVGSSVVNALSKKFNVTIYRDKKVNEIEFTNGGKLNIPLTEVGTTNKTGTVVNFLPDDSIFNTTKFNFTTISERLKESALLNSGLKITISDKVNDKFVEYQFENGLVEFVKELSSEFTHITDPVVITGESKRIASEICIQYTEDFNETILGFANNVKTGDGGTHITGFKTGLVRAINDYAKNNKILKDKDPRLDSNDLREGLVAIVTVKIPEDLIEYEGQTKGKLGTPDAKTAVEQVTYDFMNFWLIENKVPATKIIEKAMLARRAREEARKARQAIRDSKGK…
200993	201833	+	peg.171	mfl172	YP_053413.1	279	30.5977	80.65	69.18	0.0461499	56	56	18	18	120	69	0.0901878	0.0275954	0.112701	0.0115744	3.78278e-22	227.804	Dehydrogenases_with_different_specificities_(related_to_short-chain_alcohol_dehydrogenases)	GsiA	MAKESIIKVRDLLIEYGHGKNKVSAVKEVSFDIYKGETFGLVGESGSGKSTIGKALMGIEPINDGTIYYQDTLAFGKAPNLIKMNEKMEHHIKVMKLNQTAITKALEIYSEEYKRVYFKYIEGKYYDLKSKETVEYSDNKIRKIEEGLDLKDHKLVSKSKDPKLKLVEDAVREIIKRILKLYKLQDKSLAFLKMLKEDGIINPELLKKVNELHSKTNKLTVKIRKSESKMYLTIQEIEKVRNDVRKGKYKSVKRFFFDLGKLLEVLIAEHKLVSPMISDLKQAQKLSSAIVSTGSDKKQWLKWIDEKIATIDDKSKVAEFELIKDLMSIESIQKTLEKSPKYSLPTSSERHELKKQMQMIFQDPASSLNDRMPVEEIIAEGLDNFPELYKNEQAAQTYI…
201850	202687	+	peg.172	mfl173	YP_053414.1	278	31.1608	69.42	45.68	0.0381307	48	48	13	13	87	37	0.0745165	0.0232199	0.0948318	0.00973922	3.12547e-22	188.221	Short_chain_dehydrogenase	organ_hyd_perox	MSKIYETTVTNTGGRTGEVISSDGKFNLKISSPTLNLEGTTNPEQLFAAGYSSCFNGALQAVMAKNKVSFKTNVTAKVALHNNGELNFNISVELQVEIIGADKEVAEKLMHEADLVCPYSKALKNNVEVTLSLK
202811	203783	+	peg.173	mfl174	YP_053415.1	323	34.7911	77.09	63.16	0.208591	85	85	27	27	301	183	0.407636	0.141821	0.579206	0.0594845	1.70976e-21	1029.64	6-phosphofructokinase_(EC_2.7.1.11)	Ham1p_like	MNKKELWIASNNEGKIKEFKLLLPDYEIKSVKDLPEYVEPEENGETLLENAKIKAEALSKYINGWAIGDDTGYFFDALDGFPGVYSRRWAYPVTDFKEICKMIMQKTKDSDNKNMSMQTAIVICNYEENQSFEALGITKGLMGEELKVSDHTFGYDYIFKPEPFNVYCADLTEEDKINCSARAYALNDIKKIIEKEIK
203833	205270	+	peg.174	mfl175	YP_053416.1	478	53.0523	91.42	66.95	0.129529	119	119	43	43	579	390	0.25313	0.134292	0.548456	0.0563264	1.06171e-21	639.379	Pyruvate_kinase_(EC_2.7.1.40)		MKKTVTLLAAVSIVGGASATAVSCSFKGDKNKGGTTDQKTTDKESSQVLLKMEVQNYLNEKGAFDSKESAIKDIQSKSDWKTEGIDSLTGSVYGTDSVSSIHIKGKLKKGYIWPKTSAGEFDVIIKINNEKNVSEVAKELSMTFYNNEDEAKENIRTKFKSITGVDQVSVVKILTVRSQLKFEISLNYRNNVEGPEKIEVLINLKNNLTTDIYAANQSISKDNKKYESKIAAAKFIKSTFESIEGVEKTSLVWDQWAPYNYTISIKYDEKSKGPENAEGVIQLKTNLTEAIKTAKNIFESKEYKSSVSAKNAVESNLKIEGILNAEFSWEDEVALKYNIKLSYSNDFFGPSSISGTLLKYESASFDKIENQTIDMRKTNKILIDVKGKNLTNKKISVSS…
205315	205768	-	peg.175	mfl176	YP_053417.1	150	17.7463	100	51.33	0.115461	58	58	12	12	150	47	0.225638	0.0400423	0.163536	0.0167951	9.46401e-22	569.936	Ketosteroid_isomerase-related_protein	MdlB	MIDREEQEMLDNEKINESSTPQVRVSRWLKKSDLNTELEPTKSKKKSKSYIALILRYMGKNKMWTFLMLVSVLILSVATAMTPKIIEQMSTAVVVERYKDAAEGTDLWERYSQALAKWWGVNFTGLLWIEMGIVIAMAIATFVSQWTAGMLGKKIEVDLRNDLNKKLVSMDMSYYSDKKIGEILTKVVSDTQIIGEQTGIIPITFLNGILTTIAAIIVMSTISGSLTIVLICVFLTLFLIFFILFIPMKPIAYKTRKIVTEVNGDVTDRINNVKLIKASGTEEYEENRFIEKHIPYFKQSSLMNYYQAIVLSLIFLIINAIETVMIIATVLIYDSNQVVAVLPGMISASSLMIGPLMSFLRVLVGLTQSNVASKRIGEILEQEPRFNNHFEDKNGVIVE…
206086	208021	+	peg.176	mfl177	YP_053418.1	644	74.6227	89.13	24.69	0.0225592	123	123	13	13	187	37	0.0440861	0.0328982	0.134359	0.0137986	1.84912e-22	111.357	Threonyl-tRNA_synthetase_(EC_6.1.1.3)	PRK10867	MAFGDFLTKRMKKSMEKNIKKSTLTDENIQETLREIRLALLEADVNVEVVKELISKIKEKTVGEYIQEGVTSHQQMLKIVHEELIDILGTEKAPLNLSKKPSVVMMVGLQGSGKTTSSSKLAHYLAKKEAKKPLLVGLDIYRPGAIDQLVELGNKNNIPVFEQGKQSPLKTAKQALEFAEKNGHDVVILDTAGRLQIDKDLMNELNDLRKITSPNETLLVVDGMIGQEIINVTNEFNNQLKLTGVIVTKLDGDARGGATLSIRYMTKLPIKFIGEGEGVSALAPFYPKRMADRILGMGDIETLFEKVVDNIDERSMQKTMKRMFMGQFDLEDLRNQLVQVSKMGNIGGIMKMMPNAKISDNQISDAQRKLVVFSILMDSMTLKERREPKLLKSLTRKNR…
208058	208367	+	peg.177	mfl178	YP_053419.1	102	11.6168	100	96.08	0.644391	45	45	16	16	249	183	1.25929	0.14629	0.597457	0.0613588	5.2819e-21	3180.83	Thiosulfate_sulfurtransferase,_rhodanese_(EC_2.8.1.1)	HptA	MKLHPLVKNVLFTEEQIKERTIEVAKEIKSFYEQNDKEDQSLLVIGLLKGCIPFYQTFCMNFDFLIDMDFMVVSSYLGGTKSSGEPKINLDVNMSVKDRNILIVEDIVESGLTLEFVQNYLLNKGAKSVKILTMLDKPTERKVDIKPDWTCFSIAKHFVIGYGLDYQEKLRNLPYVAVCDTDKLADWKW
208507	209200	+	peg.178	mfl179	YP_053420.1	230	26.0671	86.52	13.91	0.0217755	65	65	4	4	102	11	0.0425546	0.0110928	0.0453036	0.00465268	1.78488e-22	107.488	Transcriptional_repressor_of_the_fructose_operon,_DeoR_family	pgi	MIKVDLQHSGLSIADLNEAKVKKVHEMIINKSGKGNDFLGWIEWPKTFDKKEYEEMKKVASSLRNKIDVLVTVGIGGSYLGIRAADEMIRGINHSDKVQVIYAGHTMSSTYVAQLSEYLKGKKFGICVISKSGTTTEPGIAFRALEKQLIEQVGVEASKELIVAVTDSSKGALKTLADNKGYPTFVIPDDIGGRFSVLTPVGIFPLLVAGVNTDNIFAGAIKAMDELVQGDLTNEAYKYAAARNALYNAGYKAEALVAYELQMQYTAEWWKQLFGESEGKDNKGLYPTSMIFSTDLHSLGQWVQEGARNVLFETVIKVKEPVANMLVEADTDNYDGLNYLSGKSFHEINSTAIEGVIDAHVNTGKMPNIVLEFDKMNDVQFGYLVYFFEIAVAMSGYLL…
209216	210152	+	peg.179	mfl180	YP_053421.1	311	34.2901	81.99	43.09	0.0950877	53	53	14	14	168	86	0.185824	0.0637191	0.260233	0.026726	7.79408e-22	469.371	Tagatose-6-phosphate_kinase_(EC_2.7.1.144)_/_1-phosphofructokinase_(EC_2.7.1.56)	PRK02201	MYNENQLFMSNPKKNGVMSYMNSNSTTKSKKTFWQKMSDSNDRKRILKLIWKWFKILGFLFIIISMIWGCVQMYQDPYLIQEVTDMTGRRVYMPGVSFEIVISALGERPSQNWAVIVTGLNGQQYAYNVISSWSEAFSKTGSPFYGFFVYPTALLLNSLIKGMSGTLNPELGNTSYGVSVIFAILFTVIIIKSISLAFTWKSQVNQHKQQAFQLKQADIQAKYKGDKSPQARQKMSAEMQALQKKEGFSPFSSMAGAFASMPFLFAIYAIVRSTKSLKIANVGMIALIEKPWSQMLNGEVIYLSLLAVYLPLQIISMLLPLVLQSIKQKSITLTEAQRKSRKKQFIMQGVFAFVFIFVVASVASGVAIYWIFSSTFQIIQTLGFFFWNQHKANRSVQEV…
210161	212309	+	peg.180	mfl181	YP_053422.1	715	76.5563	56.78	36.22	0.265181	177	177	38	38	702	430	0.518227	0.396735	1.62029	0.166404	2.17362e-21	1308.98	PTS_system,_fructose-specific_IIA_component_(EC_2.7.1.69)_/_PTS_system,_fructose-specific_IIB_component_(EC_2.7.1.69)_/_PTS_system,_fructose-specific_IIC_component_(EC_2.7.1.69)	P5CR_dimer superfamily	MKRVLFIGLGHMGSSLVKGVLKNSNNKIEVFGYDVIKEVQDKAIKNIQGLRPLKDISEIELKKIDYIVIGTRPIDVEPLCKNMDQLNIDGKTIICMANAVTIEDVQNNFVKNKKVSVIRMMPNMNASIQKSVTALATKNASNETMKFVSEMFELCGIVENIDEDKFGTLTAISGCSPSYIISFFKAMTDYAIDKGFEKEQAFRIIEEAIIGSVMNASKSEVELRTMVDQICVPNGSTIEGQKILDNKNFEKIIQEALTAATKKATK
212438	213734	+	peg.181	mfl182	YP_053423.1	431	50.3641	87.01	9.74	0.0108275	138	138	3	3	179	9	0.0211596	0.0106568	0.0435232	0.00446983	8.87504e-23	53.4467	ABC_transporter_ATP-binding_protein	PRK05621	MANLSNLKTQISNTQDIGKITNAMQLVASAKLRRIGKKVTETQEYVSEVYAIFNEIIKHSSESIYLKNSANDIKKTLWVVVNSNLGLCGGYNANVNKLVISNFKKEDQIYAIGSKAVSAYNSKKIKIKNECTDVDIDFSPAQAKQIGNELLSYYSSGEFDEIQIVYTKFINNVTFEPTKLRVFPIIKEETQETSSSYYSFEPSAEEVLNNAVTLYLSTIIFGTIVESQVSEQASRRLAMENATNNGKELEYNLSIQYNRERQASITQEISEIVSGANALMG
213720	214737	+	peg.182	mfl183	YP_053424.1	338	38.51	ND	0	0	0	0	0	0	0	0	0	0	0	0	0	0	hypothetical_protein	pyrG	MAKFVFVTGGVVSGLGKGITASSLGNLLKASGLKVFMQKFDPYLNVDPGTMSPYQHGEVFVTDDGGETDLDLGHYERFIDEKLTKMSSTSAGKIYLETINAERRGDWGGQTIQVVPHITDSIKNKVYQAAKTSGADVIISEIGGTVGDIESQPFIEAIRQIRMEQGKENVVFIHVALLLYLNASKEYKTKPIQMSVKELLSLGIQPDIIVQRTDKHSSKEIKEKISLFCNIPTSNVIDAIDKESIYEVPLEMYEQNLHGLVLDQLQIRTKKTDMESWIKFCEKIKASKEEFEVTFVGKYIELQDAYLSVIESLKIAGYEFKRKLKINWIQADKLNESNYKEVLQNAKGILVPGGFGDRGIEGMILASKFARENSIPYLGICLGMQIATISIARDWLNLP…
214736	215678	+	peg.183	mfl184	YP_053425.1	313	37.09	ND	0	0	0	0	0	0	0	0	0	0	0	0	0	0	hypothetical_protein	GTPase_YlqF	MSAEFNWFPGHMNKTLKNIEEKIPVVDLVIEILDARAPYSSRNLTFSKILKNKPILYVLSKADIADPNITKEWVEFYEKKNNTVMVLDDKQKNIVKPLIDLINKATKEKQEKDKAKGMVNSLINVLVIGIPNVGKSTFINRLIKNKSVKAGNKPGLTRGIQLIHLSQFISLLDTPGVLPAKLENETVATNICAINSIKEDVYPKERVAGKLMQYLFNHYEGLIENHYKISPRLQRPIQITDTFIIFEMIAKVRKWYMNDDLLDYDRVIDAFMRDIIANEFNKVSFERILEVVPEEMEKASKIKNEKAIEDISDLW
215682	215868	+	peg.184	mfl185	YP_053426.1	61	7.05041	100	49.18	0.112022	6	6	4	4	22	15	0.218917	0.0154346	0.0630358	0.00647378	9.18213e-22	552.961	hypothetical_protein	gmk	MKNKGKVIIISGPSGVGKGSVNGELLTNKDLKLEYSVSMTTRAPREGEVNGVNYFFVSKEEFANAIVNNELIEYANFVGNSYGTPRKYVEEKLNEGKNVILEIEVDGATQVLRNEENVLSIFLMPPTLNELESRIKGRATESDDKIKARLDKALLEIPLKHNYDYVVENDSVENAVSKITDILIREKCTESNEESKFKELVKIVENIVDQKYTYFINNWEANVKLLAHNKEAKKEANDFDARGELIKILSSEVYRKTLAHGDFSKINDVEYVDFKIQKLMFKINFFSIKQRSDFSGD
215878	216934	-	peg.185	mfl186	YP_053427.1	351	39.3205	39.32	7.12	0.0212922	19	19	3	3	27	7	0.0416101	0.0163613	0.0668205	0.00686247	1.74527e-22	105.102	Formate_efflux_transporter_(TC_2.A.44_family)	DnaB superfamily	MNILNRKYLIHWSKELSKIDHEVLFNLYQPIIGSSAIGLYNTLILESNWSKKLNSSPFTLERIALITASPEKQLKKNLGKLSKLKLIKCFKSKKSGNMAIVVNLPLSPKQFFENQATRGWLLKKVGEENFELAHLQFKNKEFNIDDLDYEVEDMFENNEDNELDLIDIEQAVETIKKDVYICDEMLNLFELNNILTKKGVLIEFNESVKSNLDALLLKKEFSIEFIAELLVNHYKKSIKEIDWIALNIEFKAISKEFIRKTFGNDLSDDDINIINSFNSTEWLTFYNKCMDVEADQNVIDIISSLKTKYNLSDGILNCLISYSYLKNNKKFIYNYVVKIVESLKNKQISTTKELYTYLKNVSKKTDKNTEDQNYTYANQQTTEFVMEQNIDIEW
217110	217584	+	peg.186	mfl187	YP_053428.1	157	16.7238	64.33	53.5	0.206087	69	69	16	16	231	113	0.402742	0.0673539	0.275078	0.0282505	1.68924e-21	1017.28	PTS_system,_glucose-specific_IIA_component_(EC_2.7.1.69)	PRK05458	MYAFDYEDIQLIPNMCVVNSRSECNTSVTLGKHTFKMPVVPANMATVINEELSIMLAEKNYFYVMHRFDFDAVSFIKKMKEKKLISSISVGVKEQDFKMINELTELNLIPDYITIDIAHGHANSVKEMIEHIRTKMGDQTFIIAGNVATPQAVRDLEHWGADATKVGVGPGKVCITKLKTGFGTGGWQLGAIKWCSKAATKPIIADGGLRVNGDIAKSIRFGATMCMIGSLFAAHEESPGKNVTVDNVLFKEYYGSASEYNKGEKRYVEGKKELIKVRGKLMDTYKEMEEDLQSSISYAGGKTLKAIKKVDYVILKTSNF
217757	218300	+	peg.187	mfl188	YP_053429.1	180	20.8333	100	58.89	0.0640451	79	79	17	17	176	56	0.125159	0.0260748	0.106491	0.0109366	5.2496e-22	316.138	Translation_initiation_factor_3	RnjA	MEKEKITSTNQIIEKEDFEPFVFKQKEVQRKYIKTESPTKVFALGGLEEIGKNTYCIEHENEIIMIDAGVKFPDDSMLGINAVIPDYSYLKENESKIKALFITHGHEDHIGGIHYLVKQVNIPVIYAPELAAALIRDRLKEHKLTDKTIVKEYVADDIWATKNLRVSYAALNHSIPDAFGILVETPNGNIFSTGDYKFDWSPLGHFAELSKLASMGDKGIELLMSDSTNAEVEGYTPGEKGIIENIDKLFLKAKGRIFITTFASNVHRIQQIVELANKYDKKVVILGRSIERIIKIIRQMGHLKINDKMFIKANDIDKHPANKIMIISTGSQGEPMAALSRIATNRHQSISIIPGDTVIFSSSPIPGNRADVEILINRLTRIGANVIESSPSNRIHTSG…
218331	218526	+	peg.188	mfl189	YP_053430.1	64	7.33531	100	17.19	1.34505	54	54	4	4	220	146	2.62855	0.192812	0.787459	0.080872	1.1025e-20	6639.43	LSU_ribosomal_protein_L35p		MKKLLAILAAVGLTATTSSVVISCTTTVDRFGKLNFSDKQVYTSFILKMKDSGFISVSQAEKFLKISDTEIIADVLKILDKKIAEEEYKTTSSNIASTLKVKEKETTENITSNLLNDLATNKFFSEYTAKVISDKHGLVNDKQYSNNHSLNPFNLFEDDEKINYSIYYKEKSENETLTRWQVLGEFGENEWNIPSIEALNGGNNFYIIGSADNTKVTKLTDTKNTKVLNKDTKIDEVTGPFLVAKNEQEQGFSGNEIMKYRFQSYINAKIIPDLYTQLISLAYLDSNLYSTNLTTTNYTRSFVRLNTSNKLVSSVQNSLTSETKSSNVKLIWSFKAKVSTDATSWVKSYKQALGEPNSSGNIILDENSITTLKNNFSSNSLENNTKLGTDPFLGLVGYN…
218549	218912	+	peg.189	mfl190	YP_053431.1	120	14.0018	100	58.33	0.403568	52	52	14	14	234	146	0.788667	0.110427	0.450992	0.0463169	3.30794e-21	1992.09	LSU_ribosomal_protein_L20p	LPLAT_AGPAT-like;tRNA-synt_1g superfamily	MTKEKEVKKPVAKKTETKPATKKAATPKSPAKKTATKPVAKNQPAKKVEEVKIEEVKVVETTEVTNVSSTKTTKSKTKKKKKEKLKLNFWKMTYMWLPMWNMMRKAKKISKKNLKSPGYFSEEYCYNFVKKAAKRILYVSDITVKCEGIENWLDRGVILAPNHQSNFDPVALVALNNFYLQQPLAFIAKKELWEDKKFGRFVRLMDCIPLDRKNPRSALEAFKEGKQLVVDFRRSLAIFPEGTRSHSQQVGEFQPAALKVAQMANAPVVPVTIINSYQVFSKDRPKHIEIKVVFGKPIMPLKHISLKTEDLTKNTRKVIIENMEKWVDKEILLDHKTINKINLKNREDFQKAGNSKPKKSKEKKKLKDIFKVVD
218921	219254	+	peg.190	mfl191	YP_053432.1	110	12.9896	100	9.09	0.0181818	13	58	2	2	26	6	0.0355316	0.00461543	0.0188497	0.00193587	1.49031e-22	89.7489	hypothetical_protein		MRKTVRLVILLLVVAVIYFGYSAWIDSVAIYNIGAVQLGSGTNWNKTLDDLIMVAGLSESNAWTAFFEKYTDLNAAMLFNGGTLPSGIITSSALSLGGSTNIAFINALIEAANDKAGAGTYVLNGFMAANSLLKTLLDPFKMILVGGVFAMFVPLTKQLLFGTVIGMKSYMKNRQSNVLYNYQKTISFTEGLQVKLAEGNFDAVKADYAAYSGLAFKPEFLNIMMDEICSVLIKEGDLTVFAEAAKVVTESIKEMYEKERRRSINGRGDELFFDLKRGYEYCATGSKYSIAYHKALQDKADNNLGWKIYSLEIFKFNFFLVAMFIPAIIISAFVGGLINGLVSNLTGDVRTLAVAATFFVSWVILTIIAHSLMIFRNEQYKNIKNILVKPAIIFYSLYV…
219317	220328	-	peg.191	mfl192	YP_053433.1	336	37.9398	82.14	43.75	0.0668925	89	89	21	21	190	78	0.130724	0.0495964	0.202555	0.0208024	5.483e-22	330.194	Tryptophanyl-tRNA_synthetase_(EC_6.1.1.2)	lysS	MSERKFTEQELVRRAKLEKLIENKSNPYEVSKYVRTHSLKELIELFGGYEKDELATLQQTEISIAGRIKLYREAGNKAAFLNIEDQDSDIQVYVRQDEIGDAAFANFRELDLGDIVGFKGIMMKTNHGELSLRAKEYTLLSKALRPLPDKHAGIQDIEEKYRRRYVDLITNPESKRVFQARTKIIRTMQQILDERGYMEVETPILHSVKGGAAAKPFITHYNALDVDVYLRIATELHLKRLIVGGFDGVYEIGRIFRNEGMSTRHNPEFTSLELYVAYEDMFFLMDLTEEIFRKCNAAVNESSVIEYGGHKLDLSKPFKRLHMVDGIKQVTGVDFWKEMTVEEALELAKKHNVHVEKHNYTVGHIINLFYEEFVESTIIEPTFVYGHPKEISPLSKSNA…
220420	221200	+	peg.192	mfl193	YP_053434.1	259	29.0924	89.19	13.9	0.00836551	70	70	3	3	119	4	0.0163482	0.00475607	0.0194241	0.00199486	6.85698e-23	41.2937	NAD_kinase_(EC_2.7.1.23)	Pep_deformylase	MSIKNYLLQNEIPTNEWLTKDDNKEVIRSVSTKVADVNNLSKDEELTMKKLIDFVVASQDEEFNYEGKEDYLRPAVGLAAPQIGVNKDMFYIRFNLPNNQIEEYAMINTEYLAKSSRMAALEEGEGCLSVDEDKHGIVPRSWIISVKGFDWLKKEWVELKLKDYRSIVFQHEMDHNIGNLYYDHINVNEPEFIGEDWVVL
221257	221827	+	peg.193	mfl194	YP_053435.1	189	21.9635	84.13	4.76	0.005291	30	30	1	1	43	2	0.0103399	0.002271	0.0092749	0.000952532	4.3369e-23	26.1174	16S_rRNA_(guanine(966)-N(2))-methyltransferase_(EC_2.1.1.171)_##_SSU_rRNA_m(2)G966		MNTIDKSVIKVIKDAIVTVPGVVSFSNFNADSYDEIATNDINNAIEFTNTDNITRFRIHVIILSGVNIKDVIKEIQIRVKYELEKISKFTMKYMVDVVVDDLA
221816	222710	+	peg.194	mfl195	YP_053436.1	297	33.8055	90.91	16.16	0.052862	53	53	5	5	99	26	0.103305	0.0349227	0.142627	0.0146478	4.33295e-22	260.937	Guanylate_kinase_(EC_2.7.4.8)	upp	MAFTELKHPLIIDKLSRMRKKETSSKDFRENLNEIAQLMVYEIFRDLELEAIEIETPMTKTVGYTIDKPIVLVPILRAGIGMLDGIQKLIPTARIAHIGLYRDEETLEIHQYFAKKTESIDESYVIIVDPMLATGGSANKAIDIVKGWGVKNIKFVCLVAVEPGISNVLEKHPDVEIYAASKDEKLSDKGYIIPGLGDAGDRIFGTK
222699	223968	+	peg.195	mfl196	YP_053437.1	422	48.23	ND	0	0	0	0	0	0	0	0	0	0	0	0	0	0	16S_rRNA_(cytosine(967)-C(5))-methyltransferase_(EC_2.1.1.176)	NrnA	MTIYKQIKQVIEKYDKIIILRHIVPDGDAYGSQLGLKELIKTNYPNKEVYAFGEEIGYLKHAGTPDVFTDEAIFKDALVIVTDCGNVERIDNQNYDKGAFLLKIDHHPDATPYGDLSWVDVNYTSASEMVGDLAVNNNWEITPVAARVIYHGICTDSGRFLFGGITPRTFEVCARLIETGFDVFEMYKTMYKRSFPVLALQSELIASAKVTDHKVGYIILPDELMKKYNLSYEENGKFSNLLKDLEGIDIWITFSIREDGKWRVEFRSNGIAVNELAVKWGGGGHKMAAGAIINSLDEAMQIVEDANQIIIDNE
224049	224751	+	peg.196	mfl197	YP_053438.1	233	27.7304	100	43.78	0.0387203	52	52	10	10	93	25	0.0756686	0.0209832	0.085697	0.00880108	3.1738e-22	191.131	hypothetical_transmembrane_protein	PRK00326	MGESGMLFFGTYDHNLDDKQRLTIPSKMRNKILNSTVYVSKGFEGSLEMRTEEEFEKWSSQILNLSSFNKETRMITREIIANTHEVEIDKIGRIKIPNNLLKLANIEKSVYILGMGDRVEIWDQKSYDNYQNDNSDRMEEIAETIYQGLNK
224762	225422	+	peg.197	mfl198	YP_053439.1	219	24.9821	100	28.77	0.0347793	46	46	6	6	80	22	0.067967	0.0169796	0.0693459	0.00712183	2.85077e-22	171.677	Cytidylate_kinase_(EC_2.7.4.25)	UgpA	MRKNKKDEGFVLIDDRVINPKGKKAKSKNMEKGRFDLINQLIWVLPGLFFVCIFSYFSIFIVFKYGLSANGANGVFILSIKNIGNLFTEPTHEFPIALRNTLIYVLVSVPISLLIALWTAKALSNVLSKRAFAFFQSAFFLPYVTSALAVAMAFSILFSTSDTSLLTQLLAKLGLSRVDWKEPKNAMIMLIIYGVWKMLPFKIIMFTAAFLRVDKRLYQAASIDGVPRWQQFWKISVPQIMPVIIYMITTGIIGSFKFMPFGLFANYEEAVKSQAQTAVFFIFSRINSGSGGLPSYSTGGAASIVLMVIILIMTLANRQLSKYLNKKYR
225424	226732	+	peg.198	mfl199	YP_053440.1	435	49.2362	67.82	18.62	0.0570639	110	110	9	9	232	66	0.111517	0.0549065	0.224242	0.0230296	4.67738e-22	281.678	GTP-binding_protein_EngA	ABC_ATPase superfamily;MdlB	MSNNNLQNGKQLNKHGFDVNLEFSWKKMGVFMRQIFESAKENKLIFWAMCLFTMFDAIVATFLPVFATMMISAITKPGADTLNFLAWEVGLTEWTAWLYITLAALVLLLLSEYVVNWSIAQFSLHVEINQRQKMLIRLAQQDVDFFFDHVSGNILTRLVGDTQSLAFGIQQFFTNIIYFLTGITMSVVIMLLSGLWYVALILAVYMFLSIAIAVVIFIQSRRKLITAFDQKRDVDQDMTDRISNISLIKSSGLEEYEIERIEELNEKYNRAGDAAITWSAILTQWIQVTASLMMPMFVIIFCIMFAKESDLAAGIELLSVKMPLAQVLVSFVIGAIAMLIPTLRSATRAQNAAQRISELTDPIPTIKPNPEGPVIEKINSISFENVQFAYPKKPEKTIL…
226737	227742	+	peg.199	mfl200	YP_053441.1	334	36.7501	59.28	33.53	0.0217609	45	45	8	8	86	19	0.042526	0.0156284	0.0638272	0.00655506	1.78368e-22	107.416	Glycerol-3-phosphate_dehydrogenase_[NAD(P)+]_(EC_1.1.1.94)	RNaseIII	MTMHEFFENFGIKINDSKIFSTALTHNSYANETKTKETYQRLEFLGDAVLQMYVSKFLYLNFTNAPEGKLTKTRSDIVRQETLSEIAKMIDLGKIIRLGQGEIKSKGYEKPSILSDVYEAVTAAIYLDQTEEVLISWIKSTIFKYIEKNDYKELNHDYKSELQEIIQAEIRSDLEYRVESQKHIEKDNKIEYTVSVNLDGKKYGIGTGFSKQEASQNAAKDCLNKLKKSAK
227762	228035	+	peg.200	mfl201	YP_053442.1	90	9.67813	65.56	51.11	1.93331	29	29	9	9	238	177	3.77814	0.365653	1.49335	0.153367	1.58468e-20	9543.16	DNA-binding_protein_HBsu	RpoD_Cterm;Sigma70_r1_2	MKKYMDKKEIAKIKTIEDFYEATVEFAKQNNNEITSEEVQMSFSKIFANATDNEYEKLLEDLQAKGIQFTDLEDIDIDEEIDLDEEVDEDAEISDDDAYADELIGERKGPGRRPKDAGTTKYRVGSISNETKIQDLIKTYFSTIGQTKILTKDQEIVYAKLANSEDPEERKEGRDMLITSNLKLVISVARKHLNRGLDFADLIEEGNIGLIKAVDKFDYEKGFKFSTYATWWIRQAITRAIADQARTIRIPVHMVETINKLSRIERQLTQELGREPSSKEVAERMGGDMTAEKVVEIKKIAVEPVSLEKPFGDEDDTHFGDFVEDKDMISPTDFTEKEILREVIDKVFEDMPAREEKVIRMRYGIVPTKVRTLIRLAEECNDETAGELAKAINKLDIHL…
228109	228649	+	peg.201	mfl202	YP_053443.1	179	21.19	ND	0	0	0	0	0	0	0	0	0	0	0	0	0	0	hypothetical_protein	Hydrolase_3 superfamily	MKWLFTDFDGTLRNSRNEKNIISEKDMNFVKNLQQKGNKIIISTGRPFEHIDKHIKETYSDFLPDYYLTNAGAAIYDNQGKEIFSQYLDENLSKEIIEFVKNNRSEIFSLVYSFKGEEDFFYHDFWKEEMEITFMGMKPQNRSFDYIDGKQIICFKMSCTPSVWTKLMQTLENKNLKFSYVSNNLKEITFNEIHHANVSKGNAIKEMAKVFNICNDDIIVAGDDNNDLSMFKEFYDNSYIVMQEHNKNIRDKAKFIIDSLSDIKLD
228629	229130	-	peg.202	mfl203	YP_053444.1	166	19.78	ND	0	0	0	0	0	0	0	0	0	0	0	0	0	0	RecU_Holliday_junction_resolvase	lipoamide_DH;E3_binding superfamily	MFKVKFADIGEGLTEGKVAEVLVKLGQEIKEGDALFFVETDKVNSEIPAPVGGKIAKVLISEGQEIKVGDVVIEIDDGSATVEAAPAAEEENASVVGSTPVSNDLIPSRGPAPTQNVAAQPTPAPVATKHTDIEESFDVIVVGAGIGGYVSAIKTAQLGLKTLIIEKQYYGGVCLNVGCIPTKSLLRTAKVFEDIVHKAANLGIDMKTKDEPSINWNKALERKDGVVNKLTGGVKVLLTKNGVKQIIGEASALDKNTISVNGKKYHCDNLIIASGSVPNELPLPGFAEGRESGFLIDSTKILSLPKIPKTLTVIGGGVIGIEFGCLFAALGTKVTVIEGAPKILPMLDQDVTALMTKTLKEKYKIEIFTNAKVKEVKGKSVVFEIDGKEQTVKSDYCLE…
229212	229569	+	peg.203	mfl204	YP_053445.1	118	13.7263	100	66.1	0.147538	73	73	7	7	132	37	0.288325	0.0395765	0.161633	0.0165997	1.20933e-21	728.277	hypothetical_protein	PRK09601	MSLKVGIVGLPNVGKSTLFNAITNSNVEAANYPFATIEPNVGVVEVPDERLDKINEIFNSKKKIATTIEFVDIAGLIAGASKGEGLGNAFLANIRETDAICEVVRCFENKDITHVEGSVDPIRDIEIINLELMLSDEATIKKRIERITPKVRGGDKTLVAEMEVLKKAAECLDSNKLLNTLELNDEEDKILKGFQFLTAKTFIYVANVNDDELIEDNEYVKQVKEFALNNNASVVKICAKIEEDLSEATPEEKAEFLNDLGVKYSGLEQVIKAAYEALDLETYFTAGPQEARSWQYKKGWTAPQCAGVIHTDFERGFIKADIYNVQDLIELGDEKKVKESGKMRLEGKGYIMQDGDVCFFKFNV
229984	230452	+	peg.204	mfl205	YP_053446.1	155	17.18	ND	0	0	0	0	0	0	0	0	0	0	0	0	0	0	C-terminal_domain_of_CinA_type_S	17beta-HSD-like_SDR_c	MKNKVWFVTGAGQGIGLVVTKELLKKGHQVIATSRNKDKIEEAIGANENLLALSVDIKDLKAVEKAVKSGVEKFGGIDVLLNNAGYSQMWTFEETDMEDVKGNIETNLIGTLNVTHAVIPVMRKQKHGHIYITSSAWGYGTVPYNSVYAVVKFGLDGFAESISHELKTVGISISSIKPGGVRTNFLTSDSLQTGKSTIEEYAAGRDEWVNTVKSWNGYQDGNPQKYAEFIIGLTEKDSVPPMHIFAGRDSYEIAKNKISAVQKDMDTLEAQATNLHFEN
230494	231535	+	peg.205	mfl206	YP_053447.1	346	38.0454	81.79	2.6	0.0096463	83	83	1	1	125	5	0.0188512	0.00717199	0.0292909	0.00300818	7.90682e-23	47.616	RecA_protein	TrmL	MERQVNIVLYEPEIAQNVAAIIRTCVATNAKLHIIEPLGFIFKKEEMNRASAGTFDLVEYQLYDDWEDFCEKNPSIDLFCISRYGEKPHSDFDFNSYQKPVFVMFGKESTGIPKQIIKDNYENTFRLPMSPQTRSINVANTVGIVTYEILRQWDYPTLSKTEVQKGKDYIMSERWKDEK
231624	233136	+	peg.206	mfl207	YP_053448.1	503	56.7309	88.87	10.74	0.00414182	119	119	4	4	193	5	0.00809409	0.00459185	0.0187534	0.00192598	3.39494e-23	20.4448	FIG002344:_Hydrolase_(HAD_superfamily)		MKKLLSIITALTVAASATSSLVSCKVITNGFDIEITEYKAAGNLKYTFDTNAGEYVPKTDYTTTEADVKKALDGATGTFASSLVTDMINSLFFNANLSVTQNSKDIWQYLFRTDKEGIYADGQYRTAGLNSSQNEEIDKYYSEIRNITSLLGLMQYSEWTNSNSKEVQSLDESGKPFVLSKETLDFINNETNMFESSNNQGITNVKINSIPKLYEGNIGLATKSDNESSDAEETVYEPINITSYEKKYISKETNYNAKTAKETEDSKGEKGYVDYISGTNLSANFFSQLLISSPQADSKPELDIQVQRVEKQSDTSKENFKKQGLVLNSKKDTDPIVFEYTEDEKGNRTSYAYGYSLIPLAPINLEMTYNNDRDLKTGEPKPGSQNYKINLTIDGLSAA…
233208	234171	+	peg.207	mfl208	YP_053449.1	320	36.5179	100	9.06	0.0151042	57	57	3	3	94	10	0.0295171	0.010779	0.0440223	0.00452109	1.23805e-22	74.557	oxidoreductase,_Gfo/Idh/MocA_family	fatty_acyltransferase_like	MKKLLAILAATALITPVVTSVISCGENQEPFTNNPLMIGKGIDKSKAIDDSQPGKFGFTNFYIVGDSLSDTDGISNLIKTKFANQMVDLNVSLSGAYGYEKNDVHYSAFSNGMTAGTILSEKLGFGEMKPSNFLSKKESTNYGKNYSVGGATAAKLDLPTGILLNDATIDRQTEALLSQHKINNNDLVFFEIGGNDLFSLIGFEGNEAKQIEFMNDSIDRVRTALFNLLNNGIKNIIFMTPPRMDFPPRYRDIFNEANAGNSKAKKTAEFIINICDEYYSKIMNVLNEVEQYYPDSIELYDLYKKTNELENEFKKIAGQDAIIDKAYSDGQAIEIKLNNEKMTFNTDPKLDLFDNVSSVINEFKSDIVFGAKNTLDITISATRSTSRSLYNNNERDKDM…
234223	236338	+	peg.208	mfl209	YP_053450.1	704	81.4976	86.79	18.47	0.0141589	166	166	11	11	289	26	0.0276698	0.0225502	0.0920967	0.00945833	1.16057e-22	69.8909	3'-to-5'_exoribonuclease_RNase_R	WcaA	MLVSFIISSQAREEKLFKTINTLKKQTNDSYELIIVVDEPNIEKEAIDFVRDQFIENDKIMLIFNSKGQGESLNWNNGIELARGEYVSFLKEGDLINENYVQTVQNIVESNEAKIDLIEVQYEQSNLFEGDTQPLLETNKLYDLQDNKEVFAYISQEIYGKLFRSKFIKDFRITFKKNVRFDMLFLFMALAHSRNFYLSGDVLFKHKVSVPKYSIFDIVNQWPHVLNYYRRIGTYKEFKDELNFAANYCMAYDFLNLSKSIKNPAINKKAILFVNTKLDRKVKEFTTQNAIFLENANPDFTIRMENFNSFINERLKKLG
236357	236807	+	peg.209	mfl210	YP_053451.1	149	17.7	ND	0	0	0	0	0	0	0	0	0	0	0	0	0	0	tmRNA-binding_protein_SmpB		MKKILKVNQNKFKNILTWFLMIIILIILAFMFKMINQAINGTSQWKVIFESEFSLINKTDVNWFANGKITSSFFTGPIGSKSFSEFRLLYSVNGGYIFLLPIFWDLLINWILIVGITCMLGFIIYELLNNNNNNNILEIEPASNQNDKSKKTANSSNKIKKINFKKDSNVSDEDAHDFVSKMETKYKDSLVETAEEYIEEVNFKERKTIAKKEVTPKMSVSERAKIDGSRNIDEQRNELQKYSNKLRSIAIEKELSKKLQKVNLRNLTKKELIAYMKKVKNEIKN
236816	237047	+	peg.210	mfl211	YP_053452.1	76	8.65	ND	0	0	0	0	0	0	0	0	0	0	0	0	0	0	hypothetical_protein	cbiO;SunT superfamily	MDSLKKFKTTKLTSQDLNDFKIKLHAKYIEMLEANNNFFKFKEAEKQGKISKEELVEYKNKSIKAKKAFKAICQDKSFSENLKNITKIYNSTTRKNSSVILEQAKEELIEAKNLKREARDSVKDHGRGAQLTKLDKVAIKVENLKFKYAPDFPYALNDVSFEINDGEYVAVIGHNGSGKSTLSKMLIGVLSAQEGHVSIYGNVVTQDNLDQARKFLGIVFQNPDNQFIGSSVEADIAFGLENKRVNPKEMQKIIYDSAKKVGMENFLDKEPLNLSGGQKQRVAIASALALNPDILIFDEATSMLDPKGNREIKEIMVELRDKMKKTIISITHDMDEILNADKVIVMNGGRMVKIGKPEEVLKEKEFLRSIKLEIPFLSLVEEALGNEGIKVKHSQNMDE…
237056	237545	+	peg.211	mfl212	YP_053453.1	162	18.94	ND	0	0	0	0	0	0	0	0	0	0	0	0	0	0	hypothetical_protein	YqxC	MKKRLDEVLVEKALVSTRSKAKEQIVNRKEVYVNNVLITKAGFMVSETDLIDIRLKQSTFVSRAGLKLEKTIKDWKIDLNNKVCLDIGASTGGFTQVCLENNASLVYAVDVGTDQLDESLKNNKLVKDMQKYNFRYAKKEDFDKNIEFFCCDVSFISLDKILPTLNNLIQEQTSGVVLIKPEFEAGSELAKNGKVNLKSTHLQVIKNFIYYSKENGFSVDRLTYSPIVGNKKQNIEYLAYLTKTEKQKNWKDEELNKVVNQSWKYLT
237623	237857	+	peg.212	mfl213	YP_053454.1	77	9.08	ND	0	0	0	0	0	0	0	0	0	0	0	0	0	0	hypothetical_protein	APP-like;Creatinase_N	MKKQEIVNKLLESNSAEAILFYSPENRYWFSRFKSSLGYLLITKTKSYLLVDGRYITAARNSNNIPKDIEIREFSNNLFVQMKEILKEHNVKKLGFESDWVHYAEFEKYASIFTEQTLVPINCSEIRIVKDEWEIEQLQKACDITNEVFEAILEYVKPGMTEKELQRFVDNEFLVKGAEKISFDTIIASGVNGSMPHAVPTDKKIEIGDLVTIDMGCYYNGYCSDQTRTIAIGEIDAKLEDIYNAVYEAQSLGISLVSEGVNAGEIHKQVYDFIEKRGYGGYFTHGLGHGYGVEIHEEPYASAAGNTILKENMTLTIEPGIYIPGLGGVRIEDDILVLKDGYRMLTSATRELVKLKF
237896	240026	+	peg.213	mfl214	YP_053455.1	709	76.5285	58.96	16.22	0.0215302	57	57	12	12	104	31	0.0420752	0.0321995	0.131505	0.0135056	1.76478e-22	106.277	PTS_system,_N-acetylglucosamine-specific_IIA_component_(EC_2.7.1.69)_/_PTS_system,_N-acetylglucosamine-specific_IIB_component_(EC_2.7.1.69)_/_PTS_system,_N-acetylglucosamine-specific_IIC_component_(EC_2.7.1.69)	PRK05431	MLDINFIESNLVKVKEQLNKRSGDYSLIIDEAVELNVQRKSILKEVENLKANKNNLSKQVGELMRNKQSDEANKIKEEVTLINSKIEKLDDSLKLVQEQLTSKLQNIPNIPNDNMPIGNDDNDNVEVRQWGNELIKKHNTPHWDIADKLKLVDFEAGPKLSGSRFVVYTGLGAKLVRSLSNILLNLHTSKGYTEITVPLLVNPQAMYGTGQLPKFKEDAYITTNDQYLIPTGEVPLTNLHAGEILDLNQLPIHYTTYSQCFRQEAGSAGRDTKGLIRLHQFNKVELVKITNQESSEAELQAMVNDAEAVLQLFNLPYRVVELCTGDVGFSSSKTYDLEVWFPEQNKYREISSCSNCTDFQARNMQTRYRDANGEVKLAHTLNGSGVAIDRLIAAILENY…
240068	241073	-	peg.214	mfl215	YP_053456.1	334	38.7131	78.74	8.08	0.0079636	42	42	3	3	55	4	0.0155628	0.00602482	0.0246058	0.00252701	6.52755e-23	39.3098	Adenosine_deaminase_(EC_3.5.4.4)	M20_PepV	MEINNKLLLDKYFTEALEKTKELIRIPSVLADPIGNMPFGKGVNDALDYILNLGNELGFETYRDETNKYGFLEYGEGKELYVILCHLDVVPAGDMSEWVTNPFEPIEKDGKLIGRGSIDDKGPTMMNLYALKYLKDHNWKSDTYKIRMIFGLSEETTWECMEKYVADHGIASAGYVPDGLFPCVYAEKWINNMDVIANVPCDFEIKGGEAYNMICDKVSYKGPRIDEIKAKLDTMKDIHTSINNDELIVKGKPGHASTPHVGVNAASHLAFAMNELGIKHPLIQFIAKEAHLNFNMSNIFDNIADETGDLTQNIGIIDIKDGKGMFTFNFRIPVLSEPKAKFFPIIEEAFNKYGLDHTKQRIEDAVYFPKDGEVVKNIMQVYQEITGDMISQPQAMGGG…
241249	242368	+	peg.215	mfl216	YP_053457.1	372	42.71	ND	0	0	0	0	0	0	0	0	0	0	0	0	0	0	Beta-lactamase_class_C_and_other_penicillin_binding_proteins	PRK01117	MREINSLVVVGSQWGDEGKGKMTDYFAQKADVVVRFAGGDNAGHVINFNGQKHKVTIIPSGIFNSEVTSVIGNGCAVNLINLVKELETIKNSGVKLGKLLISDRAQLILPYHILIDGAQEESRGARKIGTTKRGIGPTYQDKAARLGIRVADIEEEDFKETFKEIFEYQMMFLDRMFNVESIDFEETYANLINAYNVIKDCVTDTGIFVEQAIKNGKKVLFEGAQGALLDIDHGTYPYVTSSNTSANNASTGTGISHKLINNTLGVVKAYSTRVGAGAFPTELLNEVGDGIRERGHEYGSNTKRPRRVGWLDLVALKHAIRTSGIDYLFITLLDVLSGVEELLICDKYILNGEEINYIPATSSKHEKCKANYISMPGWKEDITKVKHFEELPLNAKNYL…
242865	244272	+	peg.216	mfl217	YP_053458.1	468	53.4287	49.15	4.7	0.0138889	58	58	2	2	92	5	0.0271422	0.0145017	0.059226	0.00608251	1.13844e-22	68.5582	Mg/Co/Ni_transporter_MgtE_/_CBS_domain	ClpB_D2-small superfamily	MEFQQKGEEINALEKYTRDLTQSAKDGKIDPIIGREEEILRVIRILSRKTKNNPVLIGEPGVGKTAVVEGLAQRIVKGDVPSILKGKRILELDMGSLMAGAMYLGDYESRVKAIVNEIKKSEGEIILFIDELHLIVGAGKTGNGGGMDVSNLLKPALARGELKAIGATTLKEYREYIEKDSALERRFQRVMVEEPTVDQTISILRGLKERFETYHGVRIHDNAIVSAANLSNRYIADRFLPDKAIDLIDEASSTIKTELASVPTELDQVNRKVMQLEIEKSALSKEKDDKSKERLAEAVKELEKTKIEQDKLASEWNKQKSQLEKINSFKTTIENLKNELEISQNEGNYKRAGEIQYSLLPSLEKQLSEAEKDTRETLVSEEVTEKDVAEIVAKWTGIP…
244280	244952	+	peg.217	mfl218	YP_053459.1	223	26.1415	100	33.63	0.0386148	56	56	10	10	101	24	0.0754626	0.0197271	0.0805668	0.00827421	3.16516e-22	190.61	tRNA_(guanine46-N7-)-methyltransferase_(EC_2.1.1.33)	metallo-hydrolase-like_MBL-fold superfamily	MRKKINLLFLSMILTLIAFLSILTVSCGTKIKEITGNVSFYVLSIGSGNFTFLEKDGHAVVMDSGVGIGENNNGDSIDSISSETFALNNGSWVTANPRDGKAITDFMKNTAGVQVIDAIFISHKHSDHYSALKYLVQEFEVGTVIAPTDSAGLEKAIRGYQPKGQMPVVDTNFSKTYEFLGGTFENLTAYSSKNVVKSLYTTDDPNANSMVLRFKVNGKTFLLPGDMENTSKVMSDKKFLKAVSSQPVDFYLLAHHGSTNGATELTPLIGNKERSPEHIIISGTDNIDGFENWSGQRNAVSNSKTPVGEVLKTYGMKKEPYVYITGSVLTETLNDFPDIVDKDNVKSTFEYKFSDNKWNFIVHDENISNGFNQQLITK
245005	246349	+	peg.218	mfl219	YP_053460.1	447	52.85	ND	0	0	0	0	0	0	0	0	0	0	0	0	0	0	hypothetical_protein	PRK07578	MKVLILGGHGTLGTAIVKELNKSKKEYEIITAGRKSGDIQVDMTSKESIEAMFQKIGNVDHIVNAAGSATMAPLENLTQEDIKFSLNSKLLGQVNMVLIGSKYLNEKGSITLIAGIIKEEFIKMGTMYALINGAVASFAKAAAFDIEKDIRINCVSPSVFNESMVEYEDYFKGVKPVPVEKAALAFVNVIESDINGEEIKVY
246375	247140	+	peg.219	mfl220	YP_053461.1	254	29.2547	72.05	24.02	0.0338798	21	21	6	6	36	15	0.0662091	0.0193693	0.0791054	0.00812412	2.77703e-22	167.237	Protein_serine/threonine_phosphatase_PrpC,_regulation_of_stationary_phase	gyrB	MAEQNYGAESIKVLKGLEAVRKRPGMYIGSTSKAGLHHLVWEIMDNSVDEAMAGFANKIILTITKEGEIIVQDNGRGIPVGIQADSGKSALELVFTQLHAGGKFDSDSYKISGGLHGVGASVVNALSLYVDVQVKREGKIHHQVFSGGGTQQTEIEIIGETNETGTIVRFKPDPEIFLEGTEFDYETIRNKVKQLSYLNKGLVIELNDLRIDKHVEYHFPNGILDYVKEKNETKVKINPSIFYVDDKHDDIEVEVALQYNAEYQENLITFVNNINTHEGGTHEDGLRQSLVRVINRYAEKVATGNKPAAKYSWDDIKEGMVCIVSIRHTDPQYEGQTKTKLANPDAKKAVDAVVGDAFEEFLLKSPEDAKAIIDKNANAQKARIAAQRAREETRRKSAL…
247141	248302	+	peg.220	mfl221	YP_053462.1	386	44.4793	84.72	11.92	0.00516432	70	70	3	3	89	4	0.0100923	0.00448899	0.0183333	0.00188283	4.23305e-23	25.492	Serine/threonine_protein_kinase_PrkC,_regulator_of_stationary_phase,_short_form	DppB	MIKSKNKSTLKNFNLDVLDLDLNEELIYAQPTFWRTVSYRFDELKEEASKYFRRHPLIGYSFKRIVYGLLTLIVSIAIVFFLVNFVTPDSSYLPDVSELGKMGIGTSGPKYDAFLQTRLELFGVSGNAIERLLRYFKNIIPFIPKHILVGQSVIFPNASELSNSQIIINTVLFTGGQVDGLLKSGSKELIDAITISASYKTVWIYLGVVKSSSMGMPGSTEVTSLFASAIPYSFGIGSVAVLFSYLIGIPLGIEAAKRKGKATDGAINGTATFLLAVPSLVIVIAIYLISILVFGHSSIFSSGSFWTRFWPVVALVILMAPTTIILTRRYVVDEMTADYTKFAYAKGLGESKVFYVHIFRNAGVRILRELPLDLAFTLFGASILTETQWNIPGMSQLII…
248311	249208	+	peg.221	mfl222	YP_053463.1	298	34.8056	89.6	4.03	0.011236	67	67	1	1	103	3	0.0219577	0.00764251	0.0312125	0.00320553	9.20981e-23	55.4628	Ribosome_small_subunit-stimulated_GTPase_EngC	Uup	MSLILLENISHQNGGKKLYEESSMRINKGEHVALLGPNGAGKTTLLNIISQKIVPDHGLVEWHPKAKIGYLDQHQEVDMNITGEEYLKDAFKYLFDMEAQIHKIYEDMATEYKEEELVKALALQDELNIKGFDSIEKQIGNLVAGLGIEPDNIKRPLGSLSGGQRGKILLAKLLLKNDDFILLDEPTNFLDVEQVEWLVNFLQNYENAFLVVSHDRDFINRIVNIIYAIENLEIVRYVGNYDKYVELSALRAEQYDRAREAQQGQISKLKEYIAKNGARASTARSAQSRQKQLEKIDVMDARKENAKPNMHFKYRRPSSTVIVKADKLEIGYDFALTKPLTFELREGEKCIVKGYNGIGKTTFLKTIAGEIEKIDGEVEIGQGVFTNFFHQIDDFEEHE…
249207	249879	+	peg.222	mfl223	YP_053464.1	223	25.6391	100	8.97	0.0156951	62	62	2	2	82	6	0.0306719	0.00786398	0.032117	0.00329842	1.28648e-22	77.4738	Ribulose-phosphate_3-epimerase_(EC_5.1.3.1)	prfA	MNPKTYEALETMQKRVDQIDKDLQSEEIVSDVKKMLELNKERANLIEVVEKFIEYKTIIQSIADAKEILGNEKDAEMIELAKMELSENEDAVEPIVAIIEELLLPKDPNDDKNVIVEIRGAAGGDEANIFAGDLLRMYKLYAETQNWKITMLDANSSEAGGFSQVSFMVKGDRVYSKLKFESGAHRVQRVPKTEAKGRIQTSTATVAVLPEMSDVEIEIKNSDLRIDTYRSSGAGGQHVNTTDSAVRITHIPTGVVAASQDGRSQHDNKDIAMTMLRARIYEAELEKQQAEADATRKNAVGTGARSEKIRTYNYPQNRVTDHRVGLTLNKLDQVMEGKIDDFIIALVNDEQRQKVEAQLQDNE
249871	250495	+	peg.223	mfl224	YP_053465.1	207	23.71	ND	0	0	0	0	0	0	0	0	0	0	0	0	0	0	Thiamin_pyrophosphokinase_(EC_2.7.6.2)	NAD_synthase	MELKEYLDYLVEFIKETVKKANAKGVVIGISGGIDSAVVACLAKKAFPNDYTAVWMPIESSDEDYKCKQELIDQCGIKAIDVELKETFLSFKKAIKDSTTPEHKLAIANAKARLRMTTLYTVAQTNSYLVLGTDNLDEWHIGYFTKFGDGGVDMVPLVHLLKREVREAARILGVPTSIINRAPTASLWEDQTDESELGITYDQIDAYLAGEINDENVKSRVDHLHKISEHKRNGAVAPKEFKRK
250503	250941	-	peg.224	mfl225	YP_053466.1	145	17.07	ND	0	0	0	0	0	0	0	0	0	0	0	0	0	0	hypothetical_protein	Lip_prot_lig_C superfamily	MINLFISKSNDPAYNLAVEEYLTYHYQTKDPILYIWQNSNTIVVGRNQNTYAEINIAEAMKDEVKIIRRNTGGGTVFHDMGNVCYSLIVNNDKNSQSNFEIALQPIIQYLRSEGLNANFSGRNDIEIDGYKISGNAQLKTNNKILQHGTLLFDVELPRILKYLNVDPEKIKHQKVKSKPARVANIKALLEGINKNIELTDFINNIINSYTKNEETKWIEFSETDELAINKCFEEKYQSRDWTFAKNENFEISNKKYLESKGLTEIKINVDKGKIQNIKIYGDFLGYIGTEALEFSLLNVNYDYHSVKNILDKFALKEIFGDNFEAEDILNLIFN
251189	251933	+	peg.225	mfl226	YP_053467.1	247	28.99	ND	0	0	0	0	0	0	0	0	0	0	0	0	0	0	hypothetical_protein	PRK05912	MNIIKELEWRGLVKQITNEERLLKAQNDGAAVYCGFDPTADSLHVGHLMMIVTLKRFDKAGFQAIGLIGGGTGMIGDPSFKADERKLQTDEQVKFHATAIQNQLLRIIPDVTFANNVDWLGNMSLIDFLRDVGKDFNISYLLNKDSIATRISTGLSVTEFSYTMLQAYDFYNLYINHNCKVQIGGSDQWGNITSGTDYISTRVGSANTEAAGFTIPLLTKSDGQKFGKTESGAVWLDSNKTSVYDFYQFWINQDDNDCVKMLKYLTFLTKEEIDELEAKHKEAPHLRTMQKTLASEITKFVHGDKELNKAIKLTDAFFTGNILNLDDDLLELAIKSIPTIQLEKTTSAIDAIVNVNAASSKREAREFINAKAISFNDVAVQDENMLLSEIKTIKNNKII…
251970	252171	-	peg.226	mfl227	YP_053468.1	66	7.36405	100	37.88	0.0833333	25	25	4	4	50	12	0.162853	0.0119926	0.0489785	0.0050301	6.83061e-22	411.349	LSU_ribosomal_protein_L28p	PldB	MRKFQLQMIDGKELINFEWKTSKKPIAIIQVVPNFDEHMEMYDKFAKIMKEHNILVVGTDLRGIGESRDESDGSNIIFDKKQGWSKLVEDVKNINTWIKRYHSDLPIFVMGQGLGGNLARAFSIKYSEEMAGLILINTRDYNYHISNIFLKYMNLSQMIFNVRNDAKFLNNIRAKRMNKRHNPLLKFDNQWLSSDWKFVEKYNNDPLCNLKLSWSAFKDIAVGNKFISKNSNNEFITKDLPILIQSGGLDNYTKMGKDSQKLFYRFTKLGLDTDLKIYQNLKNKLLEEEVNEVVIDDIVKFIDKYKDNY
252326	252638	+	peg.227	mfl228	YP_053469.1	103	11.6752	59.22	9.71	0.0491803	26	26	1	1	45	4	0.09611	0.011221	0.0458274	0.00470647	4.03118e-22	242.763	FIG00834450:_hypothetical_protein	trmE	MNNLNQTIVAPTTNISTQAISLIRISGDDSFNIINKLLKTKIKEEKNVWVRKMFDGQELVDEVVITSFVSPASFTGENVVEIACHGGILNTQRIINLIIKNGARMANKGEFSQRAFLNNKIDLIQAEGINDLIFAKNELALKIGVNNMSGAHNQSIINLKGNLLDIISRIQVSIDYPDYDDVEGSSIPELAKALSGINEEVNNLLKRSKMAIKNTNGIKTAIVGKTNVGKSSLLNALLNEDKAIVTDIHGTTRDIVTGEINLENISLNLIDTAGIRETTDIVEGLGIEKSLKIIDEAELVLFVVDFKSINDEENKMIFDKLENKNYILVFNKSEFINDIERNKIKDLHNNFVYTSAINNDIDNLIMKIEQMHINEEIINNDSLILINLQQITLVEQVKD…
252666	254313	+	peg.228	mfl229	YP_053470.1	548	60.4183	88.87	42.88	0.0276298	125	125	24	24	207	68	0.0539952	0.032623	0.133234	0.0136832	2.26474e-22	136.386	Dihydroxyacetone_kinase_family_protein	IscU_like	MIDISDDILLRKILMKHFTEPENLGLKNITNAIIKDAKSQTCADEMKIEILLENNIFKEINFEGTACAVATSSADIFINLIKNKSLEDTKKIIDQYQNFLNTGNLSEIDLLEDLVVFKNINKQKNRILCANLAIEAINEIIE
254376	255372	+	peg.229	mfl230	YP_053471.1	331	36.5621	87.01	37.76	0.0386727	97	97	11	11	160	34	0.0755756	0.027632	0.112851	0.0115898	3.1699e-22	190.896	Phosphate:acyl-ACP_acyltransferase_PlsX		MDKQLSRSELHKDQVKEINNKFAENRDFLTINSFVTSSLETLKKMDSEFFSRVEKVLNQENDNVKFHLEHDPEIKHFNYEIISQLNDTLEELKKIQNYESSSNNNEKSEILFEEKEFYKKELEDLLHSLNEKNRKYLDRMNNSEAYKTNYAGEKNETLARSFLSYNEKIAINKEIKRLPFDQLTLEIKAKQREKMHNLSQSKKRFKINTKIFTIFFASFVVIGLIGIVIIFII
255373	256069	+	peg.230	mfl231	YP_053472.1	231	26.5857	85.71	40.26	0.0475892	40	40	11	11	87	30	0.0930005	0.0247248	0.100978	0.0103704	3.90076e-22	234.909	Ribonuclease_III_(EC_3.1.26.3)	PRK05331	MYKIAFDVMGSDNGSAVAIEAASRFIKSRKDLYLVFVGDEDQIKTSLEKFPIDESRFEILATKEFIDMNGSIMDIRRKKDSSMVRALETLKDKKVDAMITGGNSAAFIAGSHFILGELNGISRPGFMPTLPTAVSNKLTLLLDVGANLEADIEDIIGYAKMANIYAKNVLKIENPLIAQLNIGEEKSKGTLLQKEIYKELESDENINFFGNLESRDILAGKVDIIVTDGYTGNMCLKAFEGASKILMTEIKSQLYKTIFTKLKALTLKKSFDNVSKKFDYKNHSGAILLGVEGIAFKAHGSSDVKSFEATLRMTCDAVENDVLNKIKKELN
256218	259206	+	peg.231	mfl232	YP_053473.1	995	112.625	93.77	52.96	0.0171448	267	267	53	53	479	158	0.0335051	0.0377351	0.154113	0.0158274	1.40532e-22	84.6301	Chromosome_partition_protein_smc	trmB	MRLRNKPWVKEYLEKNDKYLISWDKETKINLSDLFNNKKQPVHLEIGCGKGNFITNHALKESDINFIGMEKEETVVGVALKKTLAEFEQRNKEVTNLKYFNDFAEDLSDIFAPSSIDKIYLNFSDPWPKARHSKKRLTYRTFLDIYANIIKSHGILEFKTDNDGLFAFSLEEIAENKNWELIYQTTDLYSDIEALKNNIPTEYETKFHTAGKNINKLIIKKTF
259349	260489	+	peg.232	mfl233	YP_053474.1	379	42.0522	89.45	33.51	0.0305755	40	40	10	10	68	26	0.0597517	0.0251269	0.10262	0.0105391	2.50619e-22	150.926	Putative_periplasmic_phosphate-binding_protein_PstS_(Mycoplasma_type)	tRNA_bind_bactPheRS	MSTKFGVFYNKQFNCLMLTFKNKPITSSEKKGNIVILKNEEELVGINIFEVKLEINKNFIYNDSDILTYINSELKDVIKLEPLEQFVIGKIIKCDAIPDTHLSACEVDIKTKILKIVCGAKNAREGIFVVVATDGSWMPNGMQIQKGKLRGYDSEGMLCSAKELNIEEGKFNSEGIIELDEKYRNNLGSEFKG
260517	262665	+	peg.233	mfl234	YP_053475.1	715	79.32	ND	0	0	0	0	0	0	0	0	0	0	0	0	0	0	Phosphate_transport_system_permease_protein_PstA_(TC_3.A.1.7.1)_/_Phosphate_transport_system_permease_protein_PstC_(TC_3.A.1.7.1)	17beta-HSD-like_SDR_c	MKNKVWFITGASQGFGLGITKKLLEQGHQVAATTRNPQKLVDELGANKNLLALKVDLSNQKEIDDAVAKTVSTFGSIDILLNNAGYGQLWTFEESTDKQIRECFEVNFFGTINVTRSVLPVMRKQKYGHIFTTSSIWGYVGVPYNSTYAAVKFATDGWTESISHELKPFGITVSCIKPGGFRTNFLSSGSLITGEETISDYKSGRDEWFTNLASFDKQQDGDPERYCDFIIDITKGDKVPPVHIFTGRDSYEYAENKIKQIKEDMEILKTEATDLHVR
262657	263518	+	peg.234	mfl235	YP_053476.1	286	32.1688	100	30.07	0.0335262	69	69	9	9	122	27	0.0655182	0.0210764	0.0860775	0.00884016	2.74805e-22	165.492	Phosphate_transport_ATP-binding_protein_PstB_(TC_3.A.1.7.1)	RsuA	MERLQKIISARGVTSRRNAEKLIVEGKVKVNGVVITELGFKTSTDADIEVNGKQTTKNNEKFYYLFNKPRLVLTTMYDPKQRKTVADYFKDVPTRVYPVGRLDYDVSGLIIMTNDGEFANFVMHPRYEFFKTYQGLCKGKVSKQQVNQLLKGVKIEDDYFTKAIQAELLNYDQEKDQSIIEMTIAEGKKHHVKQMFSAIEANLMKLKRTKIEFLEVDDLEVGRYRELKPHEVKKFYGIYQSTKRKEDLKIK
263521	264208	+	peg.235	mfl236	YP_053477.1	228	26.3519	85.53	24.12	0.0235043	37	37	4	4	48	7	0.0459329	0.0121042	0.0494344	0.00507691	1.92658e-22	116.022	Phosphate_transport_system_regulatory_protein_PhoU	PRK00566	MENKNNKVIKIELASADTIRSWSHGEVTKPETINYKTLKAEKDGLFDEKIFGPTKNYECFCGKFKKANPMNKGKKCEKCGVELTESIVRRERMGHIELAEPVTHIWMVKVSPSRIASLLDLKSKELEEVVYFVSHIVLDPGTSKHFAAKEVLDLGVSKSQKTRSKLRPAIEEIVTLINDPAHRDTLKAERLLEELNNPTIPFSIDEATALISKYTDAKFGIGASAIEELLKQIDLDKEIEITKNTLDAIGPNADNSKLLKRLDILESLKRSNQKPEWMVLRVLPVIPPDIRPIIQLDGGRFTTSEINDLYRRIIIRNERLLKVKEMGAPSIIINNEKRMLQEAVDALLDNERKPRPIQGKDKRPLKSLTSVLKGKQGRFRQNLLGKRVDYSGRSVIAIG…
264287	265391	+	peg.236	mfl237	YP_053478.1	367	41.6257	89.92	31.61	0.0352934	128	128	14	14	216	44	0.0689718	0.02871	0.117254	0.0120419	2.89291e-22	174.215	Signal_recognition_particle_receptor_protein_FtsY_(=alpha_subunit)_(TC_3.A.5.1.1)		MRDTYDIVFDHKDNKHFNQDLSNLIKRSSNNNFEKWLFKDKQLENFSPITIVNEKNEIIAALGILKFDVFISGEKCSAVQVGNFFIKEAFIEEKLEEILIEAAIYKYSNLVDILISYCGVKDEEVLIKSGFERKQEYLFFLPWNNREKQESSKIIKLDLSLAHDFELVKEAILHSSKQSSILDTKGDSLVKFHNIQKHFEDDLWYIPSLQTVVCFRIKNGIFDFIGSFSSHNIDLEELLKIIVPNGIKRVDFGFMPDIKEGIHITKTDTFVKTGLDIHSCLYLKEVTTGLKDKKFMFPLLSRQK
265383	265710	+	peg.237	mfl238	YP_053479.1	108	12.6547	75.93	28.7	0.0817901	20	20	4	4	49	18	0.159837	0.020227	0.0826084	0.00848388	6.70412e-22	403.731	Signal_recognition_particle_associated_protein	Mollicu_LP superfamily	MKKMLLSLTAVSMLASSTATVSCTYTMKAKSEFVKSIQKIINIANVSAEAQILTSNNTPDTKLAIDDYSNNSRKINGIEYSTTNANIGYSYTLDNFSGMQANQFLPKEDLTLSLSNNPNDDNTRMDRYLLKNYGSNWVNNINSSSIKNGEIHKGKKTGSSSITSTASLVSSLIGVIFGSDFSVSEAGFLNDNIATILNQLPNDTKQNLAKTLDDLSVKFKTLPESLKEGFSNPLTKYVGQTKYKAITDISKNFWTEIFKKDTAENTGENSTNEKAGTVNKMSSALQYIFTLLWYIQEYADIIDAKITPDNLTNVLNQEINANDVKNYDQINLNKTFKILNNFLNPGRDTRKAKNLVIVLFGIPTSADKFQPKSNIIVEPIFQALSSNSSGTPETYGLKS…
265709	266474	+	peg.238	mfl239	YP_053480.1	254	28.3006	66.93	5.51	0.00984252	46	46	2	2	69	5	0.0192346	0.00544352	0.0222317	0.0022832	8.06765e-23	48.5845	Phosphoesterase_family_protein	SugarP_isomerase superfamily	MKIIKTKDYESMTDKTIEAFMEILEKNKHKERINVSVTGGNSPKLFYSKIISILNELAYLDKIHFYNFDEVPFRNDLSTGITSKDLEELLFSKAKIKQKNIHRLNVLNYKEYIDQLYKDGGLDVVLLGIGIDGHFCGNMSGVTKFGDKTRLINNIDLEGNISVPKLDLNLFHDQFVTMGPRDIMAARNIIMIANGKGKAEVIDQIVNGPVIEKVPSSILTLHPFFTLILDEEANSIANA
266560	267694	+	peg.239	mfl240	YP_053481.1	377	41.8575	76.13	41.91	0.106111	65	65	15	15	167	85	0.207366	0.086798	0.354489	0.036406	8.69762e-22	523.783	S-adenosylmethionine_synthetase_(EC_2.5.1.6)	DHFR	MIKMIWAQTEKGVIGKDNSLPWSIKEEMQHFRTTTLNQNVLMGGKTFESMNFKGLPNRINYVLTRDTEKYKEHMSENVNFINKKDFILKEFKGNTSKDVYIIGGSQIYELFFDDCDEIIRSMIKDDFEGNVHIKNFNYDNFDKINIVEKEHFYVEYMNRRK
267760	269659	+	peg.240	mfl241	YP_053482.1	632	73.1996	81.17	43.99	0.0862275	152	152	35	35	420	203	0.168509	0.123348	0.503761	0.0517363	7.06784e-22	425.635	Peptidase,_M13_family	T6A_YeaZ	MKLFIDTCNWKLVLILKKDDQIIDSLILSDTKKVSDIALSTITKLLSKNNLKINDIQEFYLTNGPGSYTGVRVGLTIVKTLKTLNNRIKVYLLNSLAFQAANDQAISILDARGSKYYIGVYENQKPLIEETVVNLSELDDIKKTYSNFLIKEDNKSLDYIQTFNLLEKNFRLVDEIEEILPLYIKNFI
269738	271067	+	peg.241	mfl242	YP_053483.1	442	49.73	85.75	10.86	0.0128079	83	83	5	5	136	10	0.0250296	0.0124472	0.0508354	0.00522079	1.04983e-22	63.2221	tRNA:m(5)U-54_MTase_gid	PRK10416	MGFWNKLKDKISGNQTEKKVNEEKVIKSETVIENKQPTEKEIAKKQKQKAKKEKAEKAIAKSALDFSKDIKKLSKKYKKMDDDFFDELEEVLIKTDMGMKMVLKISNNIRRKVKNTSEANEFREILAEEIYDIYTDGSKKVEELNFEDGRLNVFMVIGVNGTGKTTSLSKIANYYAEQNKKVLIAAADTFRAGAIEQLEEWVDKRLDNKVDLVKGKKQNQDPASVVFDALEKAKAENYDLLLIDTAGRLQNKINLMKELEKMYQIVHKFDKKAPHELLLVIDATTGQNGVMQAQEFNEVADVTGIVLTKMDGTSKGGIALSIKDQLNIPVKLVGVGEQVDDIEKFDVDQYVYSLVVGFMEDKEEDDE
271059	271710	+	peg.242	mfl243	YP_053484.1	216	24.75	ND	0	0	0	0	0	0	0	0	0	0	0	0	0	0	Uracil-DNA_glycosylase,_family_1	gltX	MTKFRLRYAPSPTGFLHIGNTRTALMNYLFAKHYNGDFIVRIEDTDLERNVEGAIESQFENLNWLGINADESFLKPGEEKYGKYMQSQKFGRYQELAEKLISIKKAYRCFCTTEELEKDYEDQVAKGIVATKYSGKCSRLSESEIESNLKSNKDFSIRFLVPETTLNIKDFIKGEITFDSKELGDFVILKTNKIATYNFAVVVDDFDMEISHVLRGEEHISNTPRQILIYQAFGWETPQFGHMSLIVDSTGKKLSKRSGNALFFIEQYKNQGYLPEAMFNYISLLGWSPIGEKELLTKQELISMFDDKRFSKSPSTFDMTKMKWINSQYMKALSEEEYLEFTKKYINTEMFNTKEKSEDWLNQVLLLFKKELEFADQINNHLNIFFNEVDVTSETIEIL…
271737	272718	+	peg.243	mfl244	YP_053485.1	326	36.8844	90.8	29.45	0.0331106	53	53	8	8	103	26	0.0647059	0.0238664	0.0974719	0.0100104	2.71399e-22	163.44	3'->5'_exoribonuclease_Bsu_YhaM	NK superfamily	MKRKIVIAVDGTAGSGKTATFNTVAKKIGYEFIDTGLMYRAFTLLCIESEIDFNNKEEIIESLKKFDFSVKNNKPHLNGKEVEKRIQENDIVKFINYVTPIPEVRKFMVEAQRAMVKGGGYIEIGRDITTVVLPNADLKIFLDSSVEARAERRFKQNERLGIKNNNLNEIKNSIINRDEQDFKNGLRKAEDAWLIDNSNIPIQDVVNMVIDKIKELEGN
272801	273209	-	peg.244	mfl245	YP_053486.1	135	15.5651	80.74	57.78	0.19704	22	22	10	10	81	59	0.385063	0.0599353	0.24478	0.0251389	1.61508e-21	972.626	Diadenosine_tetraphosphate_(Ap4A)_hydrolase_and_other_HIT_family_hydrolases	PRK14643	MKNFASIKDEIQKIAESILKEYNLQIYEINNFFDFESDVLQILVEDITEPNKALDFDSIISSNEKLSDALENFPGLSEPYMLEVASAGIEKPIRSKDELVKAVNSYIHVELNQEKNTSSEIEGILLDFDVNKDTFRITYFLKGQKKKVDFKYEQVKFARYAVKF
273208	275257	-	peg.245	mfl246	YP_053487.1	682	75.5391	78.15	59.24	0.0509265	129	129	42	42	382	215	0.0995224	0.0751783	0.307033	0.0315323	4.17431e-22	251.383	Prolipoprotein	rpoB;RNAP_largest_subunit_C superfamily	MAYKIKKVNRGVERRDYRKVSGNLELPNLIEIQTKTFEWFKTKGIDEVLNEFFAMSSNDASASLFLEGWEIKEAKISPSKAKEQSKIYDAPIYVDLQLMFTKTEDISKEFEEIVEKDVKKVLSNWIAEKTDSKNVSLVKNTDNIYFFDVKLKGTEKNDLFQITILEEKEDIIVAEVSVRKWGQVFFGDFPLMTDAGTFVINGSQKVIVSQLVRSPGSYFKTEINNKTGESLYNGDIIPSRGTWLEFETDTKKTAETTNSLFVKIDKSRKTTATSFLKILGLDRDTILNIYDKDKVIVETLKNDNDTGDTYADWAQHVQEIYKKIRQGETATSDGASKYINGLLFDRRKYDLTKAGRFKLQQKLAVKNRLMGRILAEDIVDASGKILVAKNTEISKANIK…
275256	278112	-	peg.246	mfl247	YP_053488.1	951	106.515	76.45	49.74	0.0286897	152	152	45	45	453	244	0.0560666	0.0597191	0.243897	0.0250482	2.35162e-22	141.618	asparagine-rich_antigen	PRK05298	MKYISDKKFELNSFFKPGGDQPKAIEKLLKGLKENKKHQVLLGATGTGKTFTMANIIKEINKPTLVLAHNKTLAMQLYYELMEFFPNNRVEYFVSNFDFFQPEAYKPATDLYINKDARINMELDMLRMSAMNALSISNDTIVVASVAAIYPSQDPVQYASSFFELKTGQKFSKRELLTYLVKTGYTRNDIENSPGTFSVKGDVIKVVPGWSLSAMYRFSLFDDHIEMIDMLNVVTGALIERISTVTIYPAQAYVTPEDKLKQACLNIREELAVRVKELKEEGKLLEAERLDQRTRYDLESLEEFGFCSGIENYSAHLDFRAPGETPYTLLDYFKGDFLTIIDESHIMVSQVRGMYNTDRSRKQTLVEYGFRLPSALDNRPLNFEEFTGKLKQVIYTSAT…
278263	279490	+	peg.247	mfl248	YP_053489.1	408	45.84	ND	0	0	0	0	0	0	0	0	0	0	0	0	0	0	Cysteine_desulfurase_(EC_2.8.1.7),_SufS_subfamily	PTC1	MRYKIQSMSDIGRVRKSNQDFLGYTTNNEGCLFAIVCDGMGGHAHGELASKMAVETFIRLFEKETFLEKDDNQINQWLRDSVKQIVQEMKDHVDVFYETHDMGTTLTAVLFVEKKAFVVNIGDSRTYRLKDGKLNQITVDQNLWNDKDNREKRKEEIKNYLGAKFNEMTYWKVLTSALGPNKNTKIDTYLLNDNVGTFVLTTDGVHDYIDAETFTEILSSKRRLKSKAKDIIEFAMNNFSTDNLSLLIVEMMGE
279499	279928	+	peg.248	mfl249	YP_053490.1	142	16.0885	80.99	13.38	0.0387324	23	23	2	2	39	7	0.0756923	0.0121777	0.0497347	0.00510775	3.17479e-22	191.19	Putative_iron-sulfur_cluster_assembly_scaffold_protein_for_SUF_system,_SufE2	PstB	MSNTLKKDETFKGLDLNKNQKEEKPAKLPALSKRADVIKVSDFNFFYKGKKQALFNINMEIKENSITTFIGPSGCGKSTLLRSINRMNDLISGSSVEGSIEVFNEEIYKQGTDVSKLRTEVGMVFQKANPFPLSIYENVVYGPKTQGVKSKKILDQICEDSLRKAALWEEVKDKLETPALGLSGGQQQRLCIARAIAMHPKILLMDEPTSALDPIATLKVEELVLELKKEYTIVMVTHSLQQATRISDMTAYFLKGELIEYNTTKKIFINPKDSRTEDYISGRYGD
279985	280633	+	peg.249	mfl250	YP_053491.1	215	25.2017	86.51	50.7	0.113648	40	40	11	11	101	65	0.222094	0.0559716	0.228592	0.0234764	9.31539e-22	560.986	5-formyltetrahydrofolate_cyclo-ligase_(EC_6.3.3.2)	YhaM superfamily	MRKINELNNTISSTDLVVRIEKVIISTATNGSSYIILNLSDKTGRIEARKWTVTEEDKQLLQPNAFILFKNAAVNEFRGVLQLKVSDYSVLSENDLNSYGLDVKDFFIEAPINIEKNYGELMSILESLTNQTYKELTIGLIKKYEKEFLTYPAAMSIHHNVKGGLFWHSFTLVKNALALKPSYAYASIDWELLICGAILHDIGKVIEIIDPTGTDYSLQGKIIGHISIGNTELNKIAEELNLYKDEQGNINESLTLLQHMIIASHGKKEYGSPTEPVIIEAIMLSMFDDLDAKVFKINDELNKVELKTWTPRIISVDGKMFYKHKK
280727	281084	+	peg.250	mfl251	YP_053492.1	118	14.45	ND	0	0	0	0	0	0	0	0	0	0	0	0	0	0	Transcriptional_regulator,_MerR_family	ACPS superfamily	MIENIGIDIVENKRVNLRQNFLNKVLTKDELEKLSTLSSKKAKIEFVAGRWAVKESIIKTLKNNEVLPMSKINIGYLEKTPIILNKELTNILISISHEKKYSVGMAVKKND
281157	282144	+	peg.251	mfl252	YP_053493.1	328	37.1559	82.93	5.79	0.0152439	29	29	2	2	36	8	0.0297902	0.0110688	0.0452059	0.00464264	1.2495e-22	75.2468	Aldo-keto_reductase	PRK14399	MFPYLGIIIASIFGYLLGSVLWSVPITKWVKGVSIYEVGSNNPGATNTVRILGKRWGLAVALLDGFKVLITAAFAIGLSMIPNELFSKTSYFIPCIFVLIGHCWPIWFKFKGGKAVSCFLGLLIVVNYLYFLIFFIVWWIFAFKYRKVSLSSIIGTATILLLMWLPWTYGVMGYSLFNGYDSFIVAWDKHIVFSFYNLFHKFSSNIHGSNFADGMLTGQIVILIGMVILVVRHKSNIVKLKNKTEQPIYPKKEKNV
282233	282734	+	peg.252	mfl253	YP_053494.1	166	19.22	ND	0	0	0	0	0	0	0	0	0	0	0	0	0	0	hypothetical_protein	GTP_EFTU superfamily	MSNQKIINIAVIAHVDAGKSTLVDALLKQGGAFRDNQEVVEQIMDSNDQERERGITIYSKNCAIEYKGTKINIVDTPGHADFSSEVERIMKTVDTVILLVDSSEGPMPQTRFVLSKALELGLNPILMINKIDKKDQRAEEVVEEVLELFMELDATDEQLEFKTLYGIAREGIAQLNLSDQGVDLSPMFDTIIEQVGTYPIELAEKPLKMQVSSLAYDSFIGRLGIGRIFEGKIAEGQTVSVVKNNGEVKQAKISKLTVYQGLNKVAVKEAFAGDIITFAGIEHISIGDTINELNNINPMEPITIEEPTMSMNFLVNTSPFAGKVGKFVTSRNIKERLEKELEVNVGLKVEPLDNPTIEGFKVLGRGELHLSVLIEQMRREGFELAISKPEVIFRKGDNG…
282862	284143	+	peg.253	mfl254	YP_053495.1	426	47.0041	84.51	46.24	0.055054	75	75	20	20	244	115	0.107589	0.050571	0.206535	0.0212112	4.51263e-22	271.757	Glucose-6-phosphate_isomerase_(EC_5.3.1.9)	PRK01060	MKKPILGSHVGMSKSNKHGEYLIGSVKEALSYEANTLMFYTGAPQNSVRTATDKLYIEEFNQLLKENNINKDHIVVHAPYIINISNPVNQTTWDFGVDFLKQEIKRCEDIGVKILVLHPGARLKGDYTDALNALVKGLNAVASSQTNVIIALETMAGKGTEVGLSLNDFKYVIDNVNEPEKVAVCLDTCHMHDAGYDFNNWELIKEEINKTIGKDKVLCFHLNDSKNPLLAHKDRHENIGYGYIGFDNLLKVLWDEEYIDIPKILETPYVEDKPPYKEEIENLINKNFSKKVK
284257	284962	+	peg.254	mfl255	YP_053496.1	234	26.627	64.1	3.85	0.017094	63	63	1	1	90	4	0.0334058	0.00889497	0.0363277	0.00373085	1.40115e-22	84.3793	ABC_transporter,_ATP-binding_protein	TOP1Bc superfamily	MAKYLVLLESPSKVEKIKHYLEKNFQEDSFEVLASGGHINRIADSGPWGLGIDLQTMTPTFKIETTKKKNVSEIVKAGKSADKIILASDPDREGEAIAWHLANLFAKDNKEIKRITFNEITESAVVKAFGEMREIDIDLVNAQLSRQMLDKIIGYMVSNSLQKSTGLLSAGRVQTPALKILVDRDKIIKAFVETIYKKIFVMDSKQNVKLFLYKDDNNLVVNDPKNYYISEEQSKVIINNLGEDYKCTKYKAKEFEVRSFKPYSTASLLQDGFSKLRMSAAQITVAAQKLYEAGLVTYIRTDSNRYSSDFVLEAKNFINKNFKGDLFKEAVPVRTQANAQEAHESIRPTDLNQRPENISSQIEDKNMIRLYNLIWWNTVKSLMKGPSGFYHNWTFWNNG…
284961	285927	+	peg.255	mfl256	YP_053497.1	321	36.7	ND	0	0	0	0	0	0	0	0	0	0	0	0	0	0	hypothetical_protein	gidB	MFNNWKIFEDNLGFVPSEEIKDKLNEYYKILVEENLKYNLTRITNEEDVYEKHFLDSLLFTKETKIDNQKIIDIGTGPGFPGIVLKIFFPETDITLIDSNNKKINFLNIVIKKLNLKQIEAKHARAEELARIENEKYDIAISRAVAYLDVILELAVRFLKIQGKLILLKGPRADEEIKNSKNIDQKLKIKLTNKQSLADTGFGERINLFYEKEKSTPELYPREYAKIVKESGKK
286035	286539	+	peg.256	mfl257	YP_053498.1	167	19.9431	71.86	29.34	0.0673611	22	22	4	4	45	15	0.13164	0.026253	0.107219	0.0110114	5.52141e-22	332.507	Dimeric_dUTPase_(EC_3.6.1.23)	Mollicu_LP superfamily	MRKLISLLAAVTLTASASASVIACGQIQPKAKEPAVYNSQDINILLKQVAKAYYLNSNKSTNYDFNYVYENMIKNKWIKQLDATAETSNTNGINNNSRFTDIQSTYFGNELISSKLKDKSNIQIISGAAPKDPNIIMNISNIYPTLISFMSNGQIIEMILFLVDLGITLMPQIISDQGLLEYAAALLPDANIKKLADALSPSTAKYQNYTMEEVLNSSIVDFGNALNVFAGKEARYKNSTAKEANEWRAAALNGSVLAMQDLSKQSNVNLNIVDNWDSLCSIVNFARVLVIYLNNFATQRLEIIEKSESNIETLSWSNLQSIRNTKYSQVKNELDIKKLIRYLDKTFNDESGKEIQNLLQFLFRGHEKYKPAANGLIPDIDGFMYNFTNTVYDDAGLSG…
286540	287296	+	peg.257	mfl258	YP_053499.1	251	28.48	ND	0	0	0	0	0	0	0	0	0	0	0	0	0	0	FIG011178:_rRNA_methylase	WASH_WAHD superfamily	MGNSAGLIILLVMLVVVVGFVIITTITGKKAAKKEKEQRYKAVRNEIKAFLAKSDNRKNIRVEFEKVYSRKGPEYKYRDVFDVVVELIEPKTQKSIERRAYEVEGITTKIDKKNYATKWVVNTILDLNETEQRIAIGQKEIKLTKEERKAIKKSDRIKEKELAQIEKAEIKKIRAEAKENKKNPVIQRTTENKEKFVPVRSREKN
287376	288795	+	peg.258	mfl259	YP_053500.1	472	51.6864	84.75	41.53	0.059004	73	73	19	19	155	74	0.115308	0.0595985	0.243404	0.0249976	4.8364e-22	291.255	Non-phosphorylating_glyceraldehyde-3-phosphate_dehydrogenase_(NADP)_(EC_1.2.1.9)	DnaI_N superfamily	MDIQIFKDNKVIANLIENSKNESHEITDEVLKQNFIILFEFVSDYTECSTGPIKECKQRIRGRQLNLTFKNSNFYLSSSPCTHFLYENKNQTIKNNYIYKDFSVDAFPKTVKNYLEDLKTENFFSAEEIQERELIIKNSGKLVVDYIKDIKNIDRTNIKGVYLHGNPGIGKTTMLKTLANEAAKRDAKVFFCTAPDIIEKCKEQFSKNSNSSIPYIDQMKKADILFIDDFAGEMVSSWTRDNLWYIILNYRMNRKKLTFMSSNFTFYELDKIYNINKNNKEIEVMKVARLKERITTLTTFVTLMGKQSKRT
288934	291430	+	peg.259	mfl260	YP_053501.1	831	93.1321	79.78	30.81	0.0363288	156	156	25	25	302	99	0.0709951	0.0661192	0.270035	0.0277326	2.97778e-22	179.326	hypothetical_protein	PBP2_LTTR_substrate superfamily	MNKKFFLVMVIVVGAIVGLWSWTLVAPNNSISIGGSASVQPLLKKLTDKYKTEDGKKFVYSATGSGAGVTNVKEGVYEIGFISKDIGDNDFTPLPINENKTLFKDLTEENINDKHWYSNTLASTQGTEETYRSIEFARDSIVFVYNDQGTGFDKFLKDSNLEFVFEVNDEGKFDQKDNAQGKNINRSYKILNEIYNNDSQNDLITWNRLAILIAENFSEEGTKEQNIKLAQQVSSTAKVTPYSSTSGSGTRTSFTNLTGINPGNAVKEYGANGTIYSQIEKSPGSIGFVSMLYGSANSSRVKSVKIKQGDTTWDPSKDDSEKLSSYPLTRPFIAIYKYDTNNKDLNSILDFLFWMAASPEVKNLYSSVGLTQLVQPTKK
291457	296539	+	peg.260	mfl261	YP_053502.1	1693	191.18	67.45	21.03	0.00647072	225	223	30	30	423	74	0.0126453	0.0241753	0.0987335	0.0101399	5.30388e-23	31.9407	FIG00791385:_hypothetical_protein	hpr-ser	MSKLTIKELVNKFDFEIISGAEHIDSEITVYGLNRAGLELTGYFNEKEDKKHKRAILMSSKENNYMSQFSDEEAYEKYKNLIKMGSPVIIVTQKFTDERLSKIAKEFNFPLLKINYPSTSELTQKILDIYDLYFAPTIEVHSTLMNIYGKGVLIFGQSGIGKSEVSLELMKKNHLFVGDDRIVISNRNSELFGKSHALLQNLIEVRGIGIIDISKVQGQQLIMPETKIHMGIELFKFQEGGIDNTDRLGNEWTQKDFLGLKIPYLRVPVSAGRNLANIIEAAVGQLKVNESSDAQDIIELLAKRNSELAE
296633	301808	+	peg.261	mfl262	YP_053503.1	1724	195.832	58.53	7.71	0.00404734	163	161	12	12	261	26	0.00790947	0.0154893	0.0632593	0.00649673	3.3175e-23	19.9784	FIG00791385:_hypothetical_protein	nusB	MSEQKLSMTKRRTYLVQMFYRYLLMNNDVNYIKQDILDETQEKLDVETTLIANNIAEKLSDLKKEIIKHLSANWKWERIPTYIQSILIIGAYEIIFTPTPKAVTINELVNLVKENEVDFDYKFVNACLDKVIKL
301818	302364	+	peg.262	mfl263	YP_053504.1	181	20.282	79.01	11.05	0.0629371	29	29	2	2	56	11	0.122994	0.0249456	0.101879	0.010463	5.15878e-22	310.669	hypothetical_protein	PRK02304	MDLKKHILNVKDFPIDGIDFKDVTPLLNDADAFAYVIDEMAKFVIECGANVVVAPEARGFLFASAVAYKSHTRFVLVRKPGKLPREVIDIEYTLEYGTNHQQMHKGDIKPGDKVVIIDDVLATGGTIEAIVKLVEMQEGKVEGVSFLIDLPALHDENLLQEYKVQKLVKY
302453	304217	+	peg.263	mfl264	YP_053505.1	587	69.6796	83.82	3.07	0.01341	95	95	1	1	145	7	0.0262063	0.0182604	0.0745768	0.00765904	1.09918e-22	66.1941	ABC_transporter,_ATP-binding_and_permease_protein	T6A_TsaD_YgjD	MKILAIESSCDEFSISIIDDGKILTNIISSQIDQHVNFGGVVPELAARLHLENISWVIKSALESSNTKIEEIDHVAYTEKPGLIGSLIIGKLVAETIASYIDKPLMPLHHIEGHIYGASIENEFVYPVLAMVVSGGHTQIEIVNSPNEFEVIGATLDDAIGECYDKVARVMGLGYPGGPKIDKLAQKGNKEAFIFPISKNDDSYDFSYSGLKTAVINIIHNLTQKGEEIPVADIAASFQYAATKIVEKKLEKAIIQFKPKTLTVAGGVSANSEIRNIIMSLGKKYNITNTFVPKMEYCTDNAAMIAKLAYEKLKSSN
304248	304758	+	peg.264	mfl265	YP_053506.1	169	20.15	ND	0	0	0	0	0	0	0	0	0	0	0	0	0	0	Metal-dependent_hydrolase_YbeY,_involved_in_rRNA_and/or_ribosome_maturation_and_assembly	PRK07188	MNKINFDKKIKDGYYIADYFKKTSLIINNEFPNSIVTMQFFQRKNNITLSGINEVIQLLEFACKDYKNLKIWALKDGDIINANEPVLKIEGNYSSFGWLEGMIDGILARNSCIATNSSKIVKAANGKPVLNMMDRADSYLTLPSDGYSSWVGGIKLFVTEASVELIDDSSVPKPSGTMPHALIQAFDGDILKATEAFYRNFPESNLLSLVDYNNDCVRDSVKVANHFKEKLWAIRIDTSGNLIDKYLEENRNKYPENANLYGVNQYLIKEVRKALDESGNKHVKIIVSSGLTEEKIKEFENNNTPVDIYGVGGYLAKIDNNFTGDAVLINGKEQAKFGRKNIASDRLTQIK
304750	305656	+	peg.265	mfl266	YP_053507.1	301	34.4274	70.76	11.96	0.0149254	77	77	3	3	115	7	0.0291677	0.0100417	0.0410109	0.00421182	1.22339e-22	73.6744	GTP-binding_protein_Era	pheT_bact	MIITRKWLEKYLDLSNITNEQISVCLNSLGFEVEQEIDYSKLNTKLVIGHIEESDPIEGTKLKKTKTRIGENKYATILSTSRNIEEDKFAIVALPGAKLANGLELENREILGILSEGMFCGFNEIGLPNSVLTEDEQQDVYYIDSIYKNMDEMVGREISEVLNFDDYTFEVDLTLNRSDALAAKQLVKEIANYFDLKINNNEHKVKFEKPTESITIDLNKKVEDEVNTVSHTFIGLKNTNTPFDSSHDVWLKHSNVKSAQNKFENIANMATLISGQPFILIDADKVNGELTLTKQTIDEKELIVLKSGNSIVNILGLKTEDKFKVTEETVTMLVVMLNLDQISMRKQQRNLNVSTVDTQRYAKPLNPNLYDQGIDELVSILDEYKMLEDVQKVVTTVQK…
305655	306459	+	peg.266	mfl267	YP_053508.1	267	31.77	ND	0	0	0	0	0	0	0	0	0	0	0	0	0	0	DNA_recombination_and_repair_protein_RecO	DUF896	MSQSKEMSMPEVIQEINRLAKIKKDRELTSEESAYREELKVLYLNYFRNGFEQQLKSTKVIDAQGNDVTPSKLKNEGDKYDKQK
306550	307906	+	peg.267	mfl268	YP_053509.1	451	52.3341	80.93	24.61	0.0174542	38	38	9	9	62	20	0.0341096	0.0178509	0.0729044	0.00748728	1.43067e-22	86.157	Glycyl-tRNA_synthetase_(EC_6.1.1.14)	PotA	MENNILELRNVTKDYDGKVVLKGIDLNIKEGEFITLLGPSGCGKTTTLRIVAGFEKPNSGQIMFEGKDLLPIPINKRQFNTIFQSYALFPHLNVFDNIAFGLRTKKTKKDILQREVLKQIRQVGLEGFEDRNINDLSGGQKQRVAIARALVMKPKVLLLDEPLAALDVQLRQHMREELKRLQREIGITFLMVSHDQEEALSISDRVVVMNEGSIQQIGTPEDIYNEPENLWVAKFIGQSNIIEDGIFIEDNKVQIDGKTFVCDDTNFGENEKSIDIVIRPEDIEIKKTNAGFFNGTVMHTTFKGVHWELLVETTKKRIWKIHTTQAFKVDDKVSIKWNDEAIHVMWKEVE
307934	309806	+	peg.268	mfl269	YP_053510.1	623	71.8994	95.83	13	0.0116525	183	183	7	7	269	17	0.0227718	0.0163728	0.0668676	0.0068673	9.55126e-23	57.5191	DNA_primase_(EC_2.7.7.-)	ABC_DR_subfamily_A	MIEFKNVDKMFASNKGLKGVNIIIDKEQIGLVGPNGAGKTTFIELLLGFHLPRKGEILINGIKSTDKNFDISKIGYISANLDIPKKLSVSEYVGYIKELENSEKFNTNIEMFAKVLAFDLNDSSLIGSLSSGMVQKLKIILAISGDKEILIFDEPTRGLDPIAVELFEKIMDKLKEKDLTIIYCSHILDEVEKFCDRGLIIKDNTIVKDVNIKDHKSNLRESFKSFYEFTEIGDF
309822	311238	+	peg.269	mfl270	YP_053511.1	471	54.0119	85.35	64.97	0.0475237	163	163	35	35	360	151	0.0928726	0.0501623	0.204866	0.0210397	3.89539e-22	234.586	RNA_polymerase_sigma_factor_RpoD	Peptidase_M17	MIQINETKNTIKIVGVKDNSKNTFIKNKVGVPTLISEDKTIYIVFKKDEETFTEQIKKGIEATISNFDFDVDIDIDSFENVCDGISKEEIIKTVYETISFSTHKGLSIEKVEKETKYNLIFTGKHQELINQLTIVCEYINYARDLQDTPPNIGTSEYYADKLVSDAKDIKGLKVTILGRKEATKLNMGLFLGVNAGSAHEPRIVVMEYCGDSSKPKTGLVGKGICFDSGGYNLKPSNYMEGMKFDMSGAAVVLSATMALAKAKAKANIVAVGMFTDNKIGQNATLPDSVIESMSGKKVLIFDTDAEGRLVLADGISYVVKEKQVDQIIDASTLTGTVLFALGHNATGAFSHSDKMINELNEASQKSGERFWRLPIFKEHLKQVKKDAAPLADLTNACRV…
311239	311929	+	peg.270	mfl271	YP_053512.1	229	26.61	ND	0	0	0	0	0	0	0	0	0	0	0	0	0	0	Putative_tRNA-m1A22_methylase	FolD	MIILDGKKVASRRKEELTAKISKYHNKGLRKPKLVVIMVGNDPASEVYVSHKIKVANEVGIYSELLRFDKDIKKEELYNKINELNNDQNIDGILLQLPLPIDFIEEDYLQAITPSKDVDGFHYINQGKMLQGYDTVYPCTPLGIINLLEEYNISVKNKDITLIGTSNIVGKPLGMMLLNNQATITMCNKNTKNIKNHTINADIIISATGKQFIITEDMIKKDAVIIDVGIIRDPVTNKLVGDVDFEKVKLKSSYITPVPGGVGPMTVITLMENTFVLYEKHINKSK
311906	312683	+	peg.271	mfl272	YP_053513.1	258	30.4588	87.6	10.47	0.0154867	76	76	2	2	118	4	0.0302647	0.00921828	0.0376481	0.00386646	1.26941e-22	76.4454	UPF0135_protein_Bsu_YqfO		MKKLLSLIGAFALTASATSVLISCSNDKDDDKYGNVFINDDGDFKITTEDLLNWYNETYGRLGKDSQKFLVQFYNIFAVAIYEEASKENNIFQGISAEKNPYMNEDGKAFAESLKTQYGKESKASNTIYGRANTEMERARKEYLDNKKQGTKAWVKYLKGQFPWVTGDQTALENAWISNYILTDSTNSAYANLSKALGFGATESTWAKGYSTIEVNRTTISNLLSVFLTQNGNVLINNETLDKTIKEQATTEAQQISIINLVNALGGKNAFKSSNSSNYNETINTENNGTTFKIEFIENTNDVFLNALTWRTFLSGISSIFANSPNSINGTISQISSSNNNIFKYSDVESIRLADNNIYKDFYNYNARSSRELNKTQIVSVAPVLNSSKDNQKNNILSN…
312672	314055	+	peg.272	mfl273	YP_053514.1	460	53.4687	93.48	22.17	0.0219738	190	190	9	9	290	32	0.042942	0.0229605	0.0937723	0.00963042	1.80113e-22	108.467	DEAD-box_ATP-dependent_RNA_helicase_CshB_(EC_3.6.4.13)	Med superfamily	MKKLLLALLSTTIISTSATTVISCGTEKHFGEIYLITDSGKVDDKSFNQSTYEAGTEFVQEILGINQKIAYIQPESTAPKTMKRAYKTAESNNAKTLLLPGFHHAMPGEGEHQAAEVMKNSGSTIILDSNSAANNEIGVVFRGDVSGFYAGMSSIIYSLKNENYTNNTLSLGAYGGVSNPASVDNFIVGYLASIEVYNYLAKDTEFLNHFDIPEATRNVTVTKAQTGWPKSKDDTTWFSNSFLIGQSKLVLDNLRDTSKSIKPNVLMPVAGPQTSDALSYDTSWKVIGVDTNQAESYGKDAQNRFITSAEKDLKNAAIVSLAHTPEWMNNEQYPDILKKVDEGYKDKIQITKEVITDNKSEFVDVNIGDKELWTGTDVWVNGTMSYGGSNLLDEDLAIK…
314144	315689	+	peg.273	mfl274	YP_053515.1	514	58.842	71.6	4.67	0.0108696	86	86	2	2	135	6	0.0212417	0.0124991	0.051047	0.00524253	8.90949e-23	53.6542	Conserved_expressed_protein	DUF1904 superfamily	MPILKFNGTTEEKVKEYSKKINEIADLIVSKPEAILMMVNNNNIFVAKNTNKRIYVEVDWLKRSEESRVLLVQHLTNFFGNQGVNVSVKFTEINNDLYVNNEKRG
315751	319762	+	peg.274	mfl275	YP_053516.1	1336	150.376	61.08	15.49	0.0169247	330	330	21	21	587	90	0.033075	0.0497369	0.203129	0.0208613	1.38728e-22	83.5437	FIG00837529:_hypothetical_protein		MHNKKIYISISHLLFNIIKNDKLKYFLRKEEAFRKEVIKLIDLLLLLESDKFKCRYNRKKVAAEFAKAYVKITKVSNRFEAADDDINSEEIYAEYSRVVTFINENYKVMRKTLTNEEEIFTIEDIESNAKLSSDYVKKMDEKLAEEAKEKAEKEAKENAEKEKANSDKKKTNSSTENMNQQNFNQQQNFFGGNMGGNVPPNIFMNPKFYPFKTKPKYMPLIKKLFTVLMLITIIFYVALTIYVGTIKVDLSKNDNSYMHILFQDQKWDQFKDFFYVISNTSSTRVNIPNSMNIFAQSTTNVGAIIFGAFYLIWFGYIGFTFWKKQDASRLKYRVSGFMLLIIAILLIYIVITSSASISNDLVMNKWKAFENLTIQQISDTSNPGEVTGNYYNDFIKALS…
319779	320292	+	peg.275	mfl276	YP_053517.1	170	19.002	100	25.88	0.0303922	17	17	3	3	27	10	0.0593935	0.011286	0.0460927	0.00473372	2.49116e-22	150.021	Adenine_phosphoribosyltransferase_(EC_2.4.2.7)	YloV	MEKLILIKDSMTSAVNNLYNNYPHIDKLNVFPVPDGDTGTNMNLTATNGYNDVKDIEFKTIGEFLNAFSRGLIMGARGNSGVIFSQIIKGLAKGMNDASELSAAEWKKGFAESKIIAYRAVMKPVEGTILTVIREVAEQSALLPDDMEIKEFWNKIILIANEALENTPNLLQALKDVGVVDSGAYGLVKFLEGMNSVFQSNKIIAKTDKLEINEGGNIEMEIEAEFGYCTEGIVMLNEEWINKLQTSAIRDQLQIYGNTSIVVVIDEDILKVHTHALSPGQVLMFLQQYGDFKTIKVDNMNLQADKQVKGNEASGWQETTSIKLERKLNNDYATIAVVSSPEMKKYFEKELGIDIAIDGGSKMNPSTNDFLKAIEEVDAKAVYLMPNNGNVLLAAKQAE…
320349	320913	+	peg.276	mfl277	YP_053518.1	187	22.09	ND	0	0	0	0	0	0	0	0	0	0	0	0	0	0	DNA-3-methyladenine_glycosylase_(EC_3.2.2.20)	PRK00180	MILVVNAGSSSIKFRLFNDLDKSNPIDILDGLAERITVDGAVSFKYEGKKYEYNVELPNHEVAIKFILDKLIELNIISNVDDINAVGFRVVHGGTISKSSIIDQKVFDTIKDAVKLAPLHNPGAITAIEAIEKVMPKAKLVACFDTAYHQTLAEEQYLYAVPYSWYKEHGVRKYGFHGISYQYIAEKMSEVLAKPKDQLNLIVCHLGNGASITCIKNGKSFDTTMGLTPLAGVMMGTRSGDIDPSIIEYMCKELQLDVSKITNILNKESGLLGLSGKSSDMRDVTGGYFKGDEDYKRALNKYTQVSADYIIRFANLLGHNIDGIVFTAGVGENSIHTRQFILEKLPLLDIEIDNAKNEESYGDYKYISSPNSKIKVLAVRTNEELMICKDTINLTK
320985	323283	+	peg.277	mfl278	YP_053519.1	765	87.6794	95.95	21.05	0.0111179	241	241	17	17	402	43	0.0217269	0.01905	0.0778017	0.00799023	9.11301e-23	54.8798	GTP_pyrophosphokinase_(EC_2.7.6.5),_(p)ppGpp_synthetase_I	GTPase_YsxC	MFKQSVFIKSAANKSGWIEDNIPEVCFVGRSNVGKSSFINTLANNKKLAKVANTPGKTRLLNFFDINNSSFRLVDAPGYGYAKISNSMKVEFGIMMEDYLTTRENLKLVCMLVDLRHKPTNDDVQMYDFLKANDIPVLMIGTKLDKLKRNEIAKNEKLIKETLEFDQNDVFVKVSNLDKINIKESYDALIRLLEVENG
323368	323956	+	peg.278	mfl279	YP_053520.1	195	23.43	ND	0	0	0	0	0	0	0	0	0	0	0	0	0	0	hypothetical_protein	Flavokinase	MTIHYNEMLMMLWNLPQTVAVFAEFDKWDENETNLIKKAKENNLKVILIQKEISNFKNIIPNKGIEQKAKDLDCELVLWHSFNQEYNYERIKQDLNIQKVYLFDNNSDLAKIETAFEDKTIIKYDEKLNNDIKKSEEFLKLGKIQEYKNLNGFNFGFKGFVEHGNHIGRTINYPTANIIINDELILKEAVYLTTTKLPNDEKAYPSISAYWTNKNGVNVFESHILDFDQDIYGWGIDVEIIDFIRESIKVNNLDELKDLLNQDKAYAIKHFKGE
323982	324261	+	peg.279	mfl280	YP_053521.1	92	10.65	ND	0	0	0	0	0	0	0	0	0	0	0	0	0	0	FIG00833878:_hypothetical_protein		MKKVKKILERNILIEELTHKYYLDGIEVNKPSVSKLIDLLPHHVFDTSFAETPEGQQILDLAIARGKHLHKIAENFINEKVTKNCCEIKSHFEMKEWLLWVLNKISNDYPESEGWEIISELSMIGKEYVGTLDLLLINTKLKKYVIGDIKTTKLLAKNKEALQVVLYNDLLKERFKQVKFSGFELQSFFVINCNLINKQIYLIDEETLLKANTEKEEILAILKSLKI
324262	324823	+	peg.280	mfl281	YP_053522.1	186	21.5381	83.87	23.66	0.015233	86	86	4	4	152	12	0.0297689	0.00641166	0.0261856	0.00268927	1.24861e-22	75.1928	Dephospho-CoA_kinase_(EC_2.7.1.24)	SpoU	MENLSLIYGKHAVNEFIKKHPNLIKKIYISSDFKIDKSNNEFQILKVDLKKIENLVGNEANHQGIVAEVKEFNYKPFGEALNQMKDDEPKLVLILDQIQDPYNFGAIIRSSSLLGVDQIVILDHKQVFVNSTVVKTSAGTVYDMNISKVTNLSNAIKDLQKNGFWIYSTHLNSESNDMRKVDFANRTAIVIGNEHNGVSDLVMKNSDMNVFIPSTNTIDSYNANVATSLILYHVANYIGKLK
324877	325738	+	peg.281	mfl282	YP_053523.1	286	32.431	100	6.99	0.020979	75	75	2	2	104	7	0.040998	0.0132961	0.054302	0.00557681	1.71959e-22	103.556	tRNA_pseudouridine_synthase_B_(EC_4.2.1.70)	uvrA	MENKIVIKGARENNLKNVDLEIPKNKLVVFTGLSGSGKSSLAFATIYAEGRRRYIESLSAYARQFLGGNEKPDVDSIEGLSPAISIDQKTTSHNPRSTVGTVTEIYDYLRLLYARVGTPYCINGHGQIHAATIKEIINNIKSTTEDNEQVYVLSPVVRDKKGTHKDLLAKLLGEGFIRVSINGEIKMLEEEIILDKNQRHNIDIVVDRLIYHNDDEVHSRLFSAIEIALQYSNSLVKIKYPETENKEDNLFSNSYSCNVCGFNIPELEPRLFSFNAPLGACGDCDGLGVRLVSDPELIIPDKSLSINQGGVVYFKNFLNTDNLEWQKFKILCDYYYIDMNLPIDQLTNKQIKAILRGSEEQIEIKLLSSSGRRYDSYDFVEGVADLIQRRYFETKSEEI…
325737	326280	+	peg.282	mfl283	YP_053524.1	180	21.01	ND	0	0	0	0	0	0	0	0	0	0	0	0	0	0	Riboflavin_kinase_(EC_2.7.1.26)_/_FMN_adenylyltransferase_(EC_2.7.7.2)	AdoMet_MTases superfamily	MSDKIKVVELFAGVGGFSLALKKSKGNYEVIFSNQWEPSTKNQFAFNALNKNFKKHILSNEDIQFAKEKLPNDFDLLVGGFPCQDYSVATTNSKGIEGKKGVLWWEISWILEKHKPNFVFLENVDRLLKSPSNKRGRDFAIILKDLDEKGYNVEWMNINAGDYGYVQRRRRVFILAWRKEKLNIQKELNISDAFHKGIFRKGFKVKKFILEKEIDLNIFSDKVDVTENYNYGKFLNFGVMIDGKIISGDFVPLFKGKQKKLKDILEDKVDDSYFLTEEQIQKISILKDSKKIPRTKPNGEKYFYSEGKMSILENINMPSRTMLTSEGTINRASHFIEDTNSKGIKGIRRITPLEAERINGFTDNWTSDVMTERQRYFCMGNALVVPLVAKIADCLSEKN…
326398	326665	+	peg.283	mfl284	YP_053525.1	88	10.1447	64.77	15.91	0.59269	25	25	5	5	97	61	1.15826	0.117502	0.479886	0.0492843	4.85812e-21	2925.63	SSU_ribosomal_protein_S15p_(S13e)	DNA_pol3_delta2	MKKREALEKFVEQLKNKKMFSSILISNDNQETLNDFANNLSRTIFCENLGIEKDSCDNCKRFENKSLSNFVVLGDGSLAINKNDVVELMQKFSLTTNEVNKFKVYVLSNAENLKNESANSLLKFIEEPPENTIAILLTKNKSQVLPTIKSRCKLIVLENENQDESPKNIIEELLEKDKNSILLANAELKKIDKSELIAMLEVAYNRTIIKKYLNLAEATLQLINDLKFTFQTNLAIDVFLIHISEVV
326882	327599	+	peg.284	mfl285	YP_053526.1	238	28.0945	64.29	5.46	0.00487805	36	36	1	1	48	3	0.00953287	0.00267821	0.010938	0.00112333	3.99841e-23	24.079	hypothetical_transmembrane_protein	Cof	MKLTNIKLIATDLDGTILEHGKISNPFDLEMLKKVSEQGVHVAVVTGQGWSSGSVRAKMFDVDKHSDVSIFSNGSVISTVSKFEPTYCETIDIELVKEFMQKMFEMNIPTLAYTKVPAHAYWNKIDINVKSLKERNWVDKYDVEPIDVSTFNNYQDVIQFMIFVEEKEEAAMLEWFEKTDKNKVLNKMRSNVESTPIYEFINIEASKGNGVLKLAELLNIKLDEILIFGDNMNDISMFEVVPNSVAMGNSVPAIKKIAKFETDTNLNGGVGKFIEKYVLKGE
327674	328730	+	peg.285	mfl286	YP_053527.1	351	39.83	ND	0	0	0	0	0	0	0	0	0	0	0	0	0	0	Phosphatidate_cytidylyltransferase_(EC_2.7.7.41)	MalK;V_ATPase_I superfamily	MSIKLKNITIDYGNFLAVNDLSVNINKGELVSLLGPSGCGKTTALNAIAGLINTTSGQILFDGVDVTHKTPQQRNIGLVFQSYALYSHMSVFKNIAYPLYHSKDFKKELARDNFKYKNRLKDLKQTKSYELIIKQQNDFLNDLKSFLKLTNNNIKLLETEFLKKHKDSIISYTDQLFINYENSEVLKNHLVSYLYDKLKIKFNEIESVIESTILKKYKLLLTHKLDVRFQGTIGYYSWLNEKNVKDNKKHLAELIKTSKISKKQIRKEQKKVSAELDIFTASSTENGYDNYINSKNLITNSFIENEVAELEKEINDYFDKVLLKTKEPIIKNNKIENSISNISKKINAFKVSYLSKHEKLIVKYIKSISNKFPNEIEIKDNLINYLFNISKIEFNSVQE…
328744	330013	+	peg.286	mfl287	YP_053528.1	422	47.56	ND	0	0	0	0	0	0	0	0	0	0	0	0	0	0	Membrane-associated_zinc_metalloprotease	DUF3196 superfamily	MNFYDELIIELKELVLKNDFETALLKINQELSMPYVPSDIEEQLLEFKTQIFEQISKKANSNNNLNAEYILQLLKSSDREQQAFGINFLNKINLRDKLNDVSELLTLEKIDNSIKTLILFTLKEQEINKSFDVLYSGVQQSWNPIEIDFENNFKFITEIDEVISKSIENENPGIAHDAKMLNINFYLNNLDKFNNSFLNEKAAAFILIAIEMLEEKKEMSYIKQWFNFDEDKAHEILKEIKGYEQ
330026	334508	+	peg.287	mfl288	YP_053529.1	1493	171.042	91.56	10.78	0.00417106	252	252	14	14	388	28	0.00815125	0.0139421	0.0569403	0.00584777	3.41891e-23	20.5892	DNA_polymerase_III_polC-type_(EC_2.7.7.7)	PRK13342	MNTPLAYLLRPKTTSEIIGQENLLKEDGLIKKMISNNFCRSLIFYGPSGVGKTSFAIALANDLNIEYDLFNASYDKKENLTKIIDKAINKERFILIIDEIHRLNRDKQDILLNFMESGNVYLFATTTENPFFTINPAIRSRATILELKRVSHDESFAFVNKLIKDKKVDINIKPESLKYLCELNSGDIRSLLNNIELFHNLYKGEEITIDLISSIISQGKNPSGATGDDFHDLKSALQKSVRGSDVDASLHYFSRLLSIGDYETLMRRMVIMAYEDIGLANPSLPPRVMQACDAFRQIGMPEGIIPLGLVIIEMALSQKSNSALMASGKAFEDVKNGMAYEVPSHLKDNHYKSAVKLNRGVNYLYPHVEEKGWVAQQYLPNEIKNIKYFKPKTNSAYER…
334530	335160	+	peg.288	mfl289	YP_053530.1	209	23.4368	65.07	29.67	0.0168724	29	29	6	6	53	11	0.0329727	0.00772777	0.0315607	0.00324129	1.38299e-22	83.2855	Oxygen-insensitive_NAD(P)H_nitroreductase_(EC_1.-.-.-)_/_Dihydropteridine_reductase_(EC_1.5.1.34)	PRK05560	MSEKNLEHNHGIIKGIDIAAEVRKDFLEYSMSVIVSRALPDLKDGLKPVHRRIIYAMNDLGITADKPHKKSARIVGEVIGKYHPHGDTAVYDSMVRMAQDFSYRYPLVDGHGNFGSIDGDGAAAMRYTEARLAKVSNFIIKDIDMNTVPFVDNYDASEREPAYLTGYFPNLLANGAMGIAVGMATSIPPHNLREVISAIHAFIDNKDITIDEILDNHIMGPDFPTGALMTNGIRMREGYKTGRGAVTIRAKVALEENDRHARFIITEIPYQTNKAKLIERIAELVKTKQLEGISDIRDESNYEGIRIVIELRRDSNPDVVLSKLYKFTNLQTTYSLNLLSLHNNIPVLLDLKSIIKHYVDFQINVIIKRSIFEKDKIEKRFHILEALDTALDNIDAIVN…
335193	336312	+	peg.289	mfl290	YP_053531.1	372	45.24	ND	0	0	0	0	0	0	0	0	0	0	0	0	0	0	hypothetical_protein	Cdd	MTEKQNVFKELLKLKDNSYSPYSNFKVACLIYLNNNEIIKGVNVENAAYPATICAERTALSQVYSLGYKKEDIKSLELYTDSESLGSPCGVCRQVISELVNWTTPISIYNKNGFQLETNINELLPHAFEPAQLIK
336399	336894	+	peg.290	mfl291	YP_053532.1	164	18.9978	62.8	25.61	0.0340909	23	23	2	2	31	7	0.0666217	0.0126567	0.0516906	0.00530863	2.79434e-22	168.279	FIG000325:_clustered_with_transcription_termination_protein_NusA	Dus superfamily	MKIGNVEIKGKLVQGPMAGVSNPPFRLISKEKGADLVCAEMVSVEGMTHNNKKTFSMLAVEKKEHPMSMQIFGNDVESFIVATKWIDENVDCDIIDLNIGCPAPKVAVRSASGSSLLKTPELIYDIVKAVVENTSKPVTAKIRLGWDKESVNAVEVSKLIEKAGASGITVHGRTRSEFYSGHADWEKIKEVKEAVNIPVIGNGDVIDGPSAKAMLELTGCDGVMISRGCQGNPWIFREIAHFLETGEELDKPSFAEWKETVLKHAKMLIDYKQDEGSAIREFRKHLTWYFAALPKTEILNQLKEEANKINTFSDLENIIEKYKEV
336903	338319	+	peg.291	mfl292	YP_053533.1	471	53.5121	56.69	34.39	0.157413	89	89	17	17	254	154	0.307623	0.164615	0.672301	0.0690453	1.29027e-21	777.021	Transcription_termination_protein_NusA	PRK05716	MAVTIKSPQEIEKMRVAGQVLAEAIDMLKSMIKVGVNCLDLDKEFEKFITEKGCKSNFKNYHGYPKTICISINEQLVHGIPQDRILEEGDLVSVDTGCVFEGYHADSAFSMIVGIAKDTKHDILLKVTEECLDLAIEALAPGVRIGTIGSIIQNHAESFGFGVPRDYTGHGIGTEMHEDPFIPNYGKKDTGMRLQAGMVICIEPMIQMGTFKTKLAADNWTVLSADKSMTAHFEHTILITDSGYEVLTKSKR
338347	338569	+	peg.292	mfl293	YP_053534.1	73	8.4	ND	0	0	0	0	0	0	0	0	0	0	0	0	0	0	COG2740:_Predicted_nucleic-acid-binding_protein_implicated_in_transcription_termination	SDF	MLLSSFKETFLQNFLSISTWQSLLAIVLFFGLMGGFWYGLRQIKIKFVYRIFIGISIGLIFGIAIQAIIGFPGGSWFSHDGQSAWALVDGNWLNISEYYIEKPNLEGMAEIKGNYVQIKLIIGLDGYEAIINGLTKLSLFKDAKGANVAFNSAISFSPEVKSGINWIIEFNTWASMLRQIFINGILLITIPVVFIAIFRVVAKPGSKGLGRISGKAVAILLINVAIAFTITFWIGYVLKIGKGLNFDQQIPGGSGRTDSKALPEIIWGYIPSNFVATLSATAIIPVIVLAALVGYATTFVRKKHPESMDNLMNFMDRAWDIVMSILMTFMKIMPLAVMAMLTTSITTRAIGALASIGLILGVGYLGLIIMLGVMTLILFLSGINVKAWWKHAWRPFVQA…
338555	338855	+	peg.293	mfl294	YP_053535.1	99	10.98	ND	0	0	0	0	0	0	0	0	0	0	0	0	0	0	ribosomal_protein_L7Ae_family_protein	Pyr_redox_2 superfamilyLGT superfamily	MKKHINENLKDILIIGGGPAGLTAGVYAARAGMKTIILEKEAPGGKMVKTDTIENYPGFDSIKGPDLALKMYMQVMNLGAEFVYDEVIKIEKMDNYFIVTTLNGQIIEALSVIVATGTLENKLGIPGEDNLYGKGVSYCAVCDGAFHKGNPVAIVGGGYSAVEEGIYLSKFVSKLYVVVRKDHFRVDPVTLSKLEQLENVEFLMNSVVKKVNGIDKVESVEIENVITKEIKTVPVTGLFPYIGATPVTEFLENLNLDKNEGYLTGDAKLKSNIKGLFIAGDVRDVPLRQIAIAAGDGALAGQMAVNYVQEL
338873	340763	+	peg.294	mfl295	YP_053536.1	629	68.9473	79.17	49.6	0.0728175	184	184	37	37	482	192	0.142303	0.0981138	0.400704	0.0411523	5.96866e-22	359.441	Translation_initiation_factor_2	TrkA	MAKKKSIAIIGVSNFSLSVIKTLVDKKQQVTVFDYDEDKLNLHLSEYEYGVDVIVLDSTNKMALAKNGIKAYDVVIVGVGTNIEAGLMTVLNLIDLECENVIARARDEKHKRILTALGLSENQIILPDALAGNIVAARSMFNIDLDVDVQSIDEDFVSTTLSVANHNIFNKTILAAGLSTSKDFNIIQIRRKGKILLPDDYTELKENDDVVVFARTTVINELAEKIQGGSKDKKENNEELIIFEELENDNNKNNKTSNDKNKDDDLFDSTAADDLFDSIIFDDNINETIDVTNAEKNKKALKNK
340776	342228	+	peg.295	mfl296	YP_053537.1	483	57.6117	94.41	31.88	0.0586896	195	195	18	18	320	66	0.114693	0.0660767	0.269862	0.0277148	4.81063e-22	289.703	417aa_long_hypothetical_protein	Thymidylat_synt	MKQYLELVNEILKDGEKREDRTNTGTISKFGVQKRYDLREGFPLLTTKKVFYKAIFHEMLWFIKGDTNIKYLVENNVKIWNEWPYENFKKSSEFNNETLQEFVERLKNDNEFCNKWGDLGPVYGKQWRDFGGIDQFAKLINDIKKNPFSRRHIVSAWNPAEVDNMLLPPCHSFWQVYVSKDGWLDLQLYQRSGDVFLGVPFNIASYALLMELIAKECNLKARYFVHTIGDAHIYLNHLEQINEQLKRKPLPLCKIKINSEKSIFDIAFEDIEIEGYESHAKITGEVAV
342269	342785	+	peg.296	mfl297	YP_053538.1	171	20.2105	100	4.68	0.00584795	39	39	1	1	59	1	0.0114283	0.00230972	0.00943305	0.000968774	4.79341e-23	28.8666	hypothetical_protein	Hydrolase_3 superfamily	MKKIIAFSDCDGTLLFDDYKFSDYTINTVKNIYENGSYLIPVTARTLKNLKNIAKQLKIDELGGIIAGNNGAQIFDFKTGKYILNKTVDKNIINEVFDLYYTEADEEKECKVNFASEEIVYSFGESENTKKWAEIMEQQFKVISKSNEILEDIVSISIITKKGTDLDTYLHHFNKIKSKYGNDYRIDNYHNRVISIAPKDIDKGYAVEIINKYLNNTGQYETYGFGDSYNDFPLIAAVDYGIAMKNALDELKETAYDITEYPNYQDGVARYINDKIFKK
342912	344802	+	peg.297	mfl298	YP_053539.1	629	72.547	100	15.26	0.00532024	163	163	8	8	253	16	0.010397	0.00754272	0.030805	0.00316367	4.36085e-23	26.2617	putative_ATP/GTP-binding_protein	NBD_sugar-kinase_HSP70_actin superfamily	MSDKKIGIVFGEEFTRIISSEKGKIYDDFSLVCWNVLTTEIVLYGRDVKNTIGRLDDPLKVVNILDKYIIQDLEIFKQYVTILVERFKDEFDGAKIVISCPNSDNDFIQEFFQNLFSENTNFASISFSPRIILSALGANADIKDEYGVLILDINQAYAKVALIVEGKIIKEKETIYAEKFLDDSLNQFIKEEYSISVDSDMIEKIKWSLGTIIKLRDELELSIVGKDIITNERRSVVCVSEEFKKIFIKSFTNYKSLITSVLENSSALVRSGVVKNGLYVTGELAGISGVKDFFEDFFNFPVTISKKRGYSDIEGSLKFNNTKK
344833	345490	+	peg.298	mfl299	YP_053540.1	218	26.13	ND	0	0	0	0	0	0	0	0	0	0	0	0	0	0	Chaperone_protein_DnaJ		MKKLLLILSSFAVVGTSSMAVISCSKDPVEPPVDPAEKEKEAIRQLIRQFESEVQTKFSTIVSSPMATRSTLLDTEASNNGLIFFQKDNLKSIYDQASAGTGGGETGPETSTYANEQSVKFYDVLTPDQQKDLTSNVESLLSPAKAMVDLRNAISTSTYSVLIGSFGSRWIDDIKFDYENAEMTYGNTGADGEGFISGMNLNFSSTYRYRDAEQATVTNTVRGTVVITVSDNGEIIAAINKISNELAGDMLKEANSKVYIDFETLKALEPSLTIQDVLTANTTTYKSAINKYNQSFAKSMTSTIENKYFRNTSSAVVNAINVSYYNENDIIRQEQTNHFSNTGKISVEFDQGAWPEWNTFFGKVKTTDQIQLDGSRVNGDQVLYKSLENQWQQVLQNYN…
345489	346398	+	peg.299	mfl300	YP_053541.1	302	36.18	ND	0	0	0	0	0	0	0	0	0	0	0	0	0	0	hypothetical_protein	CE4_NodB_like_6s_7s	MKKQIYKLIIFFLMLICFIFSFISMSHNKEVNKIKTKEKVVMLTFDDGPSASADEQILDILKQYNIKATFFMTGINLEKYETEPGVKRVVDRMVNEGHTLGNHSYYHNEYINDQKQLVKELNNVNDMIIKAYAENGKIVESKDIPIRMPYLQYYRGLGYVQSKVKNPFWVRGYLGTDFLEEKTGKNEIIKQYMDNLKKGQIFVAHTRDYAKEWLPEFIETLQEKGYKFSNFTKNSESYWSNYGKLGF
346422	347208	+	peg.300	mfl301	YP_053542.1	261	30.207	67.05	8.81	0.0223881	52	53	1	1	77	6	0.0437516	0.013216	0.0539752	0.00554326	1.83509e-22	110.512	hypothetical_protein	DUF2130 superfamily;PheS superfamily	MSDILFRCPKCGEEITKDSFKNHNSNWTVIENYLSELKQKQENEIRVQLKNELIAQMNDKQIAEISLVKQEMLNNFNKQLESLNISINEKDNLINKLNEQKALEIDKERNAVINEFNEKIKTYELNIQKQQNMIDQLNQQKIAELNEAKSNLLNEFNDVKNSLEIKLANKEVEIKALDQKLNLEIEKNKEVLINQFSQEINNLKLELNNKKIELENFAIQKEAESKTKELTLINDYDKRIADLVQANREFKIINSKRKGENFEHEVYEDLVKAFSLFDGIEKITTGEKKADYLQTIKNHKREEIGKIVYEVKNAEWSNTWIPKLSTDAASNNTKYGILIATSFNDKYPGIPFMRSDEYENIWITDSESFVFVGQIVRRLVEFENEYNQKIKTVTKASDN…
347226	347946	+	peg.301	mfl302	YP_053543.1	239	28.92	ND	0	0	0	0	0	0	0	0	0	0	0	0	0	0	hypothetical_protein	DUF1863	MNKKVFISYWHSGHQIQKDELEKTVRASRNINNSVHIGDINENLPTERIYQIIRDDYLKDSQVTIVLLGLHTNHRKHIDREIASSIRETFLNPRNGLVILVMPEMVPYVSAGTWNSERICGPRISKNIKNNYAVFDYYHNVINNPSKLNELIEKAYLNRNNVLPNNSDPYRSNNTSCTICGR
347938	348655	+	peg.302	mfl303	YP_053544.1	238	27.5238	89.08	6.3	0.00840336	31	31	1	1	39	2	0.0164222	0.00452001	0.01846	0.00189584	6.88801e-23	41.4806	Ribosomal_RNA_small_subunit_methyltransferase_E_(EC_2.1.1.-)	leuS	MEFSHKAIEKKWKKYWEENNTNKTTNTSDKKSYVLDMFPYPSGAGIHVGHVKGYTATDVFSRYKRMNGYDVLHPMGWDAFGLPAEQYALKTGNDPIDFTLENIKTFKRQLKMMGFSYDFDKEISTANPNYYKITQWIFNQLYKKGLAENRDVEVNWCQELGTVLANDEIIEKDGLMVSERGEHPVTKRKMRQWVLKITEYADRLLEGLDELEWNSSIKDLQRNWIGKSTGVELDFLVNNIKVPVFTTRIDTIYGVSYIVLAPEHEQVLNITTPEQLKEVQTYIELAKNKSEIDRKDESKPKTGVFTGSYATNPHTNELVQVWVSDYVLANYGTGAVMAVPAHDKRDWEFATKFNLEKKFVIENKTDEKAFVGEGKIINSDILNGMDKKQAIQTMTKIAI…
348848	350216	+	peg.303	mfl304	YP_053545.1	455	52.5063	87.91	30.11	0.0100833	105	105	14	14	191	25	0.0197051	0.0103464	0.0422555	0.00433964	8.26498e-23	49.7729	CPG_DNA_methylase_(EC_2.1.1.37)	PhoU superfamily	MSINKILDNDILQLRNMLEDMIKETKIQFAETFEVITKNNVEGAALIVEHDKIINDKLNEFTSTALWKIAKQQLVARDLRLAVGGILLAREIEIIADYSKKLCIFFSKFKPTKKYTTSIVNLFQLVIDMLDSFSELFSNFDNNLVVKVMELEAQINKEFEELYSYLVKALKKAENNEELLEISEAMKQAKNLERAGDHLLTVQEIVSFIRTGRFEETSEIYDNLKTLM
350244	352752	+	peg.304	mfl305	YP_053546.1	835	99.3502	96.89	17.37	0.0148212	185	185	17	17	339	68	0.0289641	0.0287759	0.117523	0.0120696	1.21485e-22	73.1601	RloF		MKIEINNLWYLVIILIIILFFIFIPLIIKSIKLKLKNNKNLKQTKQSFKNLLDNKDLSLNNKIFFKREDKKLNLHLKELIGSSSLSSSVKTNLDFKIVTFEIQSNLPEKINNRQISWKAFTAIITSVITNDSRGDTAEAVNSIYQLFKFLKKLVIESENSPIIPSMLLKIINTDLRPILTFTRSFMFSDAEGKNKVKKDFENQEEQFWNKINDLKITLLERNDLKILCLFSQNYITTDEIYNLLNISDELKKQLMSKNKESKKIIDEVEKEIKNSKI
352765	353392	+	peg.305	mfl306	YP_053547.1	208	23.4816	83.17	53.37	0.139499	44	44	11	11	107	51	0.272615	0.0640143	0.261439	0.0268498	1.14344e-21	688.594	Uridine_kinase_(EC_2.7.1.48)	FtsK;SLC5-6-like_sbd superfamily	MEKNKDEKFLANYEWNEEKTAAFVTTKQKRRNDSISWMVTGLVILFITVFSLGRITVIGQFLDDVFFNFIFGWFKYFIYIVLFIVDLCIFSGIRFKFKKRFLFMVISSFILLCWLISLILFTQIIASKNENLNKLWQANFFAQMFNVYAKEWVDHSIFSGQYYKEVIDYFLKTGSDGYFNLYSGGGITGTLMVGITSYLSIVGSYILLVFLMFINGMWIFTGDPIFLFKPKAKRKGKALRILTLKSKRNPNSKRPVAVQNEIHAEPKNEKNGWESINVFGNMSFDEEQEIKTSDLTIQMPSYVKKEDKELLDKIYQEQQLECSLPEEVLDSNYIEQNMPNENDLSAVVEEQQLDPHRPRFVSRRVSENNQVERVVKNPDLRPITQNNEMIVKSENILNS…
353410	354769	-	peg.306	mfl307	YP_053548.1	452	52.9681	94.25	16.81	0.0144016	126	126	7	7	203	19	0.0281441	0.0149074	0.0608829	0.00625267	1.18046e-22	71.089	LLAKR2I_restriction_enzyme	asnC	MDIKFLYDNHETLKEQKVTIIGRVRSNRQGKAVSFMVLNDGTVLNDLQVVYKPETFGFEQGSKARVSSIVEIEGILIPTPTRPQPFEINATSITLLDQAIEEYPLQKKEHSPEFLREISHLRARTKTFQAIFRIRSTAAFAIHKFFQENNYVYVTTPIITSNDAEGAGEQFVVTVNEDKDYANDFFGKKASLTVSGQLNGEAFAQAFKNIYTFGPTFRAENSHTTKHASEFWMIEPEVAFADINDNIQLMQDMLKSVVGYVLEKNMTELEFLQEQLEPGLIDKITGIVNVEFKVNTYEEVLKTLQDAIDKGHKFEENNIHFGLDLGTEHERFICEEVNKCPTFVINYPKDIKSFYMKQNDDGKTVAAVDLLVPGIGELCGGSEREANLDKILERCEFYG…
354846	356061	+	peg.307	mfl308	YP_053549.1	404	46.6304	100	19.8	0.0269448	86	86	7	7	146	25	0.0526566	0.024554	0.10028	0.0102988	2.2086e-22	133.005	DNA-cytosine_methyltransferase_(EC_2.1.1.37)	HxlR	MEKFCPLEYTLNFIKSKWVILIIRELSFGTCRFNELEKRIAGISQKVLTSNLRFLEENKLVERTVYPVVPPKVEYSLTDLGKSLKPILDQMSDWGVKNYGK
356071	358015	+	peg.308	mfl309	YP_053550.1	647	72.1065	86.86	26.74	0.0568338	162	160	22	20	310	110	0.111067	0.0800864	0.327078	0.0335909	4.65852e-22	280.543	Topoisomerase_IV_subunit_B_(EC_5.99.1.-)	hrcA	MLSERQAKILKVIVSEYIKTNQAVSSKRIQELLNIKVSSATIRNDSAALEEMNFLEKQHTSSGRVPSTKGYRYYVDHLMEFDDYNESLKENLKSILFQRGTKIENVLEQASQIISEMTKMTAIVTKQNLNSELMVKKIDLIPLSETMASVIFILSNGEMQNQLFNLKDISLSDLSISIKIFSDCLVDTPVKEIENNISLIRPNLETTVKNYDLILETFMSNILQTKESKKEIVGMKNMLENPEFNDTDKLRKVINIMENMSPFDWFDVSYSSNQKMIQISTKIGEEISEDLSDISIVETAIKTEQGSTMLTLVGPKRVDYSQANQLINLIVEIINGDDHKNE
358030	360757	+	peg.309	mfl310	YP_053551.1	908	102.157	95.37	26.21	0.0103482	184	184	21	21	326	55	0.0202228	0.0206589	0.0843724	0.00866505	8.48213e-23	51.0806	Topoisomerase_IV_subunit_A_(EC_5.99.1.-)	TktA	MINKNNNNLNALRILGVSAINKANSGHPGIVLGAAPIVYTLFNKIMKHNPKNPKWFDRDRFVLSAGHGSALLYSALHLAGYNLSMDEIKNFRQWNSKTPGHPESHLTEGVDVTTGPLGQGIAMAVGLAIAESHTASVYNQSDLKLVDHHTFVLCGDGDLQEGVAQESISLAGRLKLNKLILIHDSNDIQLDDKVEKAQSENMHERFKAAQWNTLKINDGEDLVAIEKAINDAKVSDKPTYIEVKTIIGIGATKQGTSAVHGAPIGSDIETVKNVFDWKFDDFEIPTDIYKHWNENISKNLIIEKKWNETLNTLKTKNPELAKQFTDAINKEINFDFEALKGKTPEKAEATRVSSGNIWDSINSQVKFLIGGSADLVSSTRIKGADGQFDIDNRSGRNIL…
360766	361525	+	peg.310	mfl311	YP_053552.1	252	29.55	ND	0	0	0	0	0	0	0	0	0	0	0	0	0	0	hypothetical_protein	ThrS superfamily	MKIKLLDGSIKEFDQATNVRTIAETIAISLKKATAAAKVNGRYVSVDYVIEKDSNLELITNRHEDFYKTLNYTAAFVTGVAISELYKDVKLAKVLYKEDELEYGITFEVEPRIGLEELQNIQNKVNQIIKNESILSKEMDLKEAEEIFKGNQYQLHLAKEMFETYGEITVYTLNGVSIVSKHPITLNLKNIKVVEVQQLTGEYWLNDSKNIMLQKVHGMAAESIETLSSKKEILEDRRSRDHRIINKTLKIFGFDHLVGPGLPLWMPNGTIVKEEIKKYLKEKEWEYDYINVTTPVIGTVELYKKSGHWDHYGEDMFQPFNGGSGSDEQFILRPMNCPHHVAVYKQEQRSYRDLPLRIAEHALQHRYESSGSLTGLERVRAMELTDSHIFVRPDQVEAE…
361621	364171	+	peg.311	mfl312	YP_053553.1	849	94.94	ND	0	0	0	0	0	0	0	0	0	0	0	0	0	0	PTS_system,_sucrose-specific_IIA_component_(EC_2.7.1.69)_/_PTS_system,_sucrose-specific_IIB_component_(EC_2.7.1.69)_/_PTS_system,_sucrose-specific_IIC_component_(EC_2.7.1.69)_/_domain_of_unknown_function		MRRVSIELINKINNYILKQKFSADATLAILTKDISNYDKQIQEHIKKYTLYLIWLDDNKKDSTNAWEKYVARVEVLEAKNNVKVVNEKQTEKLIRDLQDPFSKINQNKQKRSRLNSLSNNLWKRQEEEKPKQIAFEEVLSDEGEILITNIVSETIDNELTEETVEEITEDNTSKTFENESDDASALIDSINRTISNNFDKAEELNFDDELIDLTSTFEELKTSGLVHDGEKTISEIISATLQADKTQILLDDSTDPISFESDNEDLIFEDYDELPEDEKTLSLFDDKIDDYSTIDILGEIEYSDDEEQLNILDDSLKTEHDDTFLNTADLNGQNDDSIQTADYNELNGETLSFEEPNKEIRFNSEEDKVHFLHEKAYIKEGVNKPFKNVVSEEETELVD…
364182	365592	+	peg.312	mfl313	YP_053554.1	469	55.29	ND	0	0	0	0	0	0	0	0	0	0	0	0	0	0	Beta-glucosidase_(EC_3.2.1.21);_6-phospho-beta-glucosidase_(EC_3.2.1.86)	MFS_1 superfamily	MKSKIRKLKLSIGFLLGFEALIILAMVILSFKWSWLIFLTAGVGYILFVLHNLVFVIRRKVIIKKFNNTIKENLIFKSYIEKRNYIHNFLIFYTSFFILVFVTIATIVFLFVTDTDNSIALDLLSLISAALVIVSPFLGAFYKKITNITQTEGDMKNDALRKDIKYVITGNTSLNKAINDINLNTKTIELLKNEKEINSQKIVKRLNNRINNINEQISLFEVYLLFEAFLKEIDEKAKIKEFKNNILTKKNLSEIVVILNK
365693	368411	+	peg.313	mfl314	YP_053555.1	905	106.399	83.87	2.43	0	174	174	2	2	300	1	0	0	0	0	0	0	DNA/RNA_helicase	PRK00050	MEKHIPVLLKESIEYLNIKENGIYVDCTLGRAGHSSEILKKLKDGKLFSIDQDETAILEGTEKLTKISNNFKILEGNFVNISAMLAMQGIFEVDGILYDLGVSSPQFDVAERGFSYRFDGPLDMRMDRANNSLTAHKIVNEYTQEELEQILWNYGDEKFARSIAKNIILSRPINTTFELVSVIKKSLPAKILKQQKHPAKKTFQALRIRVNNEMETLESSLEQSLNLLKPKGRVVVITFHSLEEKVVKNIFKKYTLDEQQFYLSNLPYEIESSKDFKLLFKKPLKPTNTEVENNNRSHSAKLWVIEKK
368443	369466	+	peg.314	mfl315	YP_053556.1	340	40.0838	82.65	10.59	0.00919913	59	59	3	3	78	4	0.0179773	0.00720598	0.0294297	0.00302243	7.54028e-23	45.4087	Putative_hydrolase_from_alpha/beta_family	gatA	MNYKNLSILELHNKIINKEITILELTNAVISEANKVKSSNAINKMNEENAIAFSKEMEKVLNTNSLLYGIPYFAKDNFATKGLETTSSSNILKGYIPPFNATSISKLEDKGAVLIGKAALDELGMGGVGLYSCNGIITNPADSNRIVGGSSSGSAYLVAKGIVPFATGSDTGDSIRKPASFNNIVGFKPSYGAISRYGLLPYSPSLDTVGFFTRNVEDMAIVCDATFGYDVKDATSHENKSIDMLNNISNINKSVKFGYIKKVIDDLNEKVKNSYYQLFETLKSKGYEVVEVQFNQELLDSLSAIYKMISFSESVSTNANLDGIKFGQRAAGSDYVEIITNSRTEGFGNEVKQRFLVGALNLNKENQTIYLNKAKQVRRLIVEELNRVFSKTDILIIPP…
369560	370232	+	peg.315	mfl316	YP_053557.1	223	26.85	ND	0	0	0	0	0	0	0	0	0	0	0	0	0	0	Predicted_transcriptional_regulators	ABC2_membrane_3 superfamily	MFKKIDTFNFKKQSSIFKNLTLLVYKSFIKEPRSIIFMLVVPIFFSVMFFFIFGKEGKTLFNYALLPCLTVLTSLTPAIVEWKNSVFLKRIDITGVKKSMFIGSIWLVYLLAGIFFYIVVLSFNAILSIIVLGAGDSNSFLKAFSSIKIGYLLLSIILICATSIALATLFGGIANSSGSIQGIVMMVYFFSIFLSGIMLPTESLFKSQGMVIFTYFIPHKYPVFLYMYSFSKTGWTETYQGTQVTFQGAVNSFTSSWQPIVGSLAILGGLFTLTTFTFKWTAKR
370297	372556	+	peg.316	mfl317	YP_053558.1	752	87.3	ND	0	0	0	0	0	0	0	0	0	0	0	0	0	0	Alpha-xylosidase_(EC_3.2.1.-)	SrmB	MSNNNERKFSDFGFKKYINDTLKEINFETPTRIQAEIIPLIKKHQNVIALSHTGTGKTHAFLLPILNNLRFDQDKKNVQALIIAPTRELAKQIFDNVKPFTKNETQLKVDLFIGGEDINKQIESLNKRQPTIAVGTPTRIKELYEQNHLKATTSDYIIIDECDMIFDLGFIEDVDFVVSKAKQNVNLSMFSATIPEQLRPFVSKYARNAHFIDVTEKNVSSKNIKHVLIETKNRETDLVLSNLLNSINPYLCLIFSNHKEDIPKYVKLIREITGQNVGELHGDLQPRTRMNMLKKIKNNEFKFVVATDVAARGVDIIGVSHVISIDLPTDLSYYIHRSGRTGRSKMTGESYVLFNVKNQEKIEALEKIGIEFIRLRMDNNQLIEIRNKNKKKAKHYEDL…
372566	375131	+	peg.317	mfl318	YP_053559.1	854	95.38	ND	0	0	0	0	0	0	0	0	0	0	0	0	0	0	PTS_system,_sucrose-specific_IIA_component_(EC_2.7.1.69)_/_PTS_system,_sucrose-specific_IIB_component_(EC_2.7.1.69)_/_PTS_system,_sucrose-specific_IIC_component_(EC_2.7.1.69)_/_domain_of_unknown_function	RluA	MKIKANVEKVRLDKYLVDALAESTEYSRSYIQTLIKDGNVIVNGNVETKQNFNLIGDIEIEINIPEVKTSTINPEKIDLDIVYEDDDILVVNKPNNMVVHPGAGNTEGTMVNALLGRDAEFLSTIGGVERPGIVHRIDKQTTGLLIVAKNDKSHQVLTEMLKNHEIYKEYVALVWGEIKEDKGIIDAPIGRHQNDRKKMMVTSKNSKYAVTNFEVIKRLDKTTLVKCAIETGRTHQIRVHFNFIKHPIVNDPSYGKLAEKQTDFGQMLHAYKLEFLHPITKEMVKLKAELPKEFTDKILQEGGVENDWKTI
375167	375722	-	peg.318	mfl319	YP_053560.1	184	22.27	ND	0	0	0	0	0	0	0	0	0	0	0	0	0	0	hypothetical_protein	Y_phosphoryl	MNYSFSEIIEKKKHSIELSAEEIKWLINSYVKNNVTDYQMAAFAMAVYFNGMTKAETLALTQSYVESGYVYDVSEVTGLKADKHSTGGVGDKTSLVYSPLVASYGVKVCKLSGRGLGVTGGTIDKLESCKGWTSELSKEKFIKTINEVGMSITGQSDDIVPADKKMYALRDVTGTVDSIPLIAASIMSKKLVIDSDSLILDVKVGAGAFMKNVDIAEKLANEMITIGHGYNRKVSILLTDMQKPLGKAIGNAIEVKEAWDTLNNNGPEDLKEVVCTAAGLTLTDLGIFDKLEDAITDCYKKLETGECAHYLEEFVEAQGGNFELIKNYDQNFTTKNKIEVFAEKDGYIISQDAETIGLLSMDLGAGRKTKEDLIDFSAGIYLNKKTGDVVKTGDVVLTF…
375816	376365	+	peg.319	mfl320	YP_053561.1	182	21.0958	100	35.71	0.0238095	19	19	4	4	25	7	0.0465295	0.00981575	0.0400882	0.00411706	1.9516e-22	117.528	hypothetical_protein	HSP33	MDLQVRAISHKHNAKIAIVDISESMREICDLQKTNPFISIALSKFTLGNTLISLDNKELAKINSNYVSKNGAVKKMIAEFQNNKVRAYAQVKDFDIEEYIPRLSNNPVYATVGTEGQLLNSRDMGLKEPYISTINTDSPNMDHIWMDFLRDSNQVGSLLTSEVKLDDELKIKKVVGILIQLLPEHTQEDIDLLDSKLGNTKFICEVLMKSTNYNQVIKEIFEDAVILESKQIIFECTCNDNKILDSVKLLGQNEIQQLIENKEDVQVICDFCNKEYIVNNQNLKNLI
376368	377202	+	peg.320	mfl321	YP_053562.1	277	32.4078	80.87	10.83	0.0234657	75	75	2	2	99	9	0.0458576	0.0148614	0.0606951	0.00623338	1.92342e-22	115.831	hypothetical_protein	GlpR	MIKKQRQSIILNFLKGKKIVAIETLSNELKIPLTTLRRDLAELEELKKIVKLHGGVEYKEPAFIYEDFFEKKIKDNVKEKETIAKEAIKKIKKNDSIFIDSGSNGYFIAKNLKADLNLQIVTNSIYNILELVKNGHDNVYLLGGKFTNVTGAILGFEALEALKNYNFDIAFLGVNAVDENGNIYTTSPEHAQVKIEVIKNSRESYGLADSSKLDRKSFYKFADKESIKLI
377295	379527	+	peg.321	mfl322	YP_053563.1	743	84.935	83.31	3.1	0.00385803	121	121	2	2	180	5	0.0075395	0.00640367	0.026153	0.00268592	3.16232e-23	19.0439	RecD-like_DNA_helicase_YrrC	secA	MASDKSLLRMYGKYANEILSLEPEMKKLANEDFAIKTQELRDRIANGEHVDDLVVEAYALAREAANRVLGLNAYKVQLVGAIILHFGDIAEMRTGEGKTLTGLFPAYLNSLTGKGVHIVTVNEYLSRRDSEINGQVFDLLGVSVGLNGTRMPKNLKREAYHADITYTTNAELGFDYLRDNMVVDKEHKVQRELNFAIIDEADSVLIDEARTPLIISGGSSSRINLYKAADEFAQKVNEKEDIDIDLETKQVYLTETGMKKAKDFFSLENLFALENTEIFHLILNALKAHFTFKEGVEYTVASGEVELIDQFTGRILKGRAYSDGLQQAIQAKEKVEIEEETTTLATITYQNFYRLYAKLSGMTGTAKTEEEEFIKIYNTRVVVCPTNRPVIRKDEPDYT…
379519	380155	+	peg.322	mfl323	YP_053564.1	211	24.44	ND	0	0	0	0	0	0	0	0	0	0	0	0	0	0	Hypothetical_transmembrane_protein	gpsA	MSKKNITIIGTGAYGTALANVLADNDNNVIMYGIVEQQVDDINIYHQNSVFFDNKKINKTIRATNSMAAALENTDILILGVPTAAIKHVVNDIIKYAKKPMDIINTAKGLDEENLGLLSDKIKKYFEGSNVISTYSALYGPSIAIEVVDRQPTAIMIASETIEKAKELCNVFSNEYFYMYPTTDIAGCEISAALKNAIAIGGGILKAYNAGDNAHATLLTLGLNEMYEFGKHFGAKLETFLNFAGLGDLILTASSKKSRNFRLGERIVELNDAKKALESFNLTVEGVETARIAHEIGVKYQISMNFFEIIYNILYNNVKPISLLNNVFRDVKLV
380168	382187	-	peg.323	mfl324	YP_053565.1	672	74.696	72.77	18.9	0.0309809	101	101	11	11	198	46	0.0605441	0.0452241	0.184698	0.0189685	2.53943e-22	152.928	hypothetical_protein	PRK10110 superfamily	MKSFSSIEWKSSAKNSWEMFKKGCGNIMPTLSKLSKAFLLPIALLPIAGVFLGVGSAIASNSVDGTFGYFLGSLLNKMGDVCFGNLPVLFCISVALAYTKDSGIAAITAVVGFLVMNGMQAALLHTQQLNIDTTNLWVQTSIDENGKAVWEHFTSVVVDANGKGKINWADSSINLQNIMAWGIGSSEDNLRMVNSNFELIDGAGSVYYSLLWINKIPNGLITSNIGVNSLNTGVFAGIFVGAIAAKCYNKFHQTQLPSAISFFSGTKLVPIVTFVAVIPLSFIFMFIWPYVGMGLAAFGQASGKLPGGLDSFIYEVAERSLVPFGLHHVFYAPLWWTNAGGSIAEAFNKATPEQQAEFVKIWSANHSVLAETLLNGVSEGLKFQTIRNMISSDYPDLWK…
382174	383482	-	peg.324	mfl325	YP_053566.1	435	48.6765	85.06	32.18	0.0455152	62	62	13	13	125	54	0.0889476	0.0432966	0.176826	0.01816	3.73076e-22	224.672	hypothetical_protein	MdlB	MGKVYKTNKIGILFFTILSFISALGLVFSGYVISFIVNTAVDVINGEAEKTSRLFILIIICAISFSICIIFGYFQKQVKNKIIKDFNLLLRQRISNKIINLDLNDLNSKNNGDFISWYTNDINQIEAKNFENTFDFIDTFLTAILSIIAIFILNWIVGLATIFALLLLMIIPSLLQKSMVKTINKVSTKQEEFSAKVENTISGYKELLYNNKTELFKKMIDEKSLDLENYKQKNKTLENLQMTGINFISIFCQIGLLLLTVILATYKLGSIGMVFAVPQLAGNFLVNARTALGSLFGTLGSRELFSKFDYDHKNFKDLKLENFKSLIVKDLELKINDVTLYKGLNIEINKGDKYLIHGRSGVGKSTLIKILFGTLNGYSGEILWNNKINFNTIESNALW…
383483	384404	-	peg.325	mfl326	YP_053567.1	306	34.79	ND	0	0	0	0	0	0	0	0	0	0	0	0	0	0	hypothetical_protein	Form_Nir_trans	MMKWKKRAHLTDEQKISAYKEEINTLEKVDYSPLYSQDVAYHNYGYIHTFRVISDGLRLANMKQFMAGVLAGIWIGLVYVAVAYATYSFVGKDKAGLESLVRILTGLIFGSVILLISFLGGGFVTAHMWYNRTMFKKVERWSIFLKACGLVYAGNIIGIMTFTCIFQLSGALNHSPALADHIYNAFGKTKLYEIGEAIANNHSLKAGMIFETIGYVFASAVLCNFLICLATQGSKSAKGNTVAAMIMYFLVLFYFAIGGYQHCVANWFGAWMLILRAISDPTTQHANMAWAFITFNIIPAILGNFVGALIIGTFMGLFNKEFDTLLVKEARMKFLAEEIERIENKKMKVKK
384971	385862	+	peg.326	mfl327	YP_053568.1	296	35.98	ND	0	0	0	0	0	0	0	0	0	0	0	0	0	0	hypothetical_protein	SrmB;Rho superfamily;RRM superfamily	MTFKELQLSDKVLVALEKANFNEATEIQARAIPLFLEGKNIFGKSSTGTGKTASFVLPILEKIEPNKRRVQAVIMAPTRELAMQIVNQIRIFGSRIENLVIAPLIGGADMRDQIKRLKDSQIVVGTPGRVNDHLNRKTLKLDDVRTIILDEADEMLKMGFKNEIDALFERVSPDVQIGLFSATTSPKVMQIANDYMNEYDVIEIENQIEVNANITNTFIFTKGFSKEDLIVKVFKKHKPKRAIVFSNTKNHTDKIADNLEAAGIRAIVINGDKRQSQRSRAIAKFRNNEISVLVATDVVARGIDITGVDYVINYDVSMEDEHFVHRIGRTGRNNTKGDSITFVQNQNVLRQIKGIEKNFNLIIDEMQISEYGEVDKQEGRGNSNRSSRGDRRDSGRGDR…
386129	387242	-	peg.327	mfl328	YP_053569.1	370	42.3661	91.62	3.24	0.00294985	93	93	1	1	149	1	0.00576471	0.00244228	0.00997446	0.00102438	2.41792e-23	14.561	DNA_polymerase_IV_(EC_2.7.7.7)	RuvX	MSNILGLDVGSKTIGLASSTGNVAKKEINLKFEEWNFEEGVSLLTEFIKDKSFDTFVFGYPKNMNGSIGERAEMVDYFIEGFMVYNPEIKEEQIIRIDERRTTKMAKSIMIEAGLSRQKQKENKDTLAAQLILETYLEKIKK
387257	388061	-	peg.328	mfl329	YP_053570.1	267	30.6011	73.78	10.86	0.0439932	66	66	3	3	102	14	0.0859732	0.0263088	0.107447	0.0110348	3.60601e-22	217.159	RNA_binding_methyltransferase_FtsJ_like	PseudoU_synth_EcTruB	MNKSGIIILNKPKGLTTNHLIQKLKRKLNVKKIGHAGTLDPLATGVVICLINNGTKLSDYFLNENKAYEVTMKLFQATDTYDSDGSIIEEQEPFKIEQEQVEKVIAKFNGLAYEQEPPMYSAIKIDGKKLYEYARENQVVKVNKRLIKINSLSLDKYENNEISMTVYCSKGTYIRSLIVDIAKELNTIAHVTSLNRIESGNFIIKNSVNIENCEESNLIKMFDAIKMADYEIVELDDTLNVEHGKKIEVIAEKNIVFISNKSKELIACYERENGNVFKCKRGGLNI
388060	388267	-	peg.329	mfl330	YP_053571.1	68	8.03418	100	61.76	0.170098	29	29	5	5	73	28	0.332412	0.0267066	0.109072	0.0112016	1.39425e-21	839.636	Exodeoxyribonuclease_VII_small_subunit_(EC_3.1.11.6)	P-type_ATPase_Mg	MKKLKKLNNNTKIELINYVDSDNNKLLKQFEVNSFGLNDEQVEVNREKFGGKELKPARFNVFLVFVKSFFSPFNIILMAIDAFNFYEYVSDPNTFSLVAAVIVLIMILASGTMAFIQEIRSHLVIKRMITENKKTSKVIRNISYNYKSVDNANSIRMIKEAEVIENDELVPGDVIYLVNGDIIPADVRIIWSNNLYVNQSSLTGESFPVQKKDSHDKEFESHLSYENIGYMGTEVMSGSGLAIVVATGQKTYFSLIDNKVKEKRKSSSFEKGIKRITLYLIAFMIAVIPVVLLISGLQQGDWVKGAMFTIAIAVGITPEMLPIIVTSNLTRGYKQIEKNGEMIVKNLNSVQNIGAIDILCTDKTGTITSGEISLDKVTGVNGEKSEFLENVLYLNSYFQ…
388256	389471	-	peg.330	mfl331	YP_053572.1	404	45.655	92.82	10.89	0.0204208	107	107	4	4	175	13	0.0399071	0.0182196	0.07441	0.0076419	1.67384e-22	100.801	Exodeoxyribonuclease_VII_large_subunit_(EC_3.1.11.6)		MKKILLSLSALTIGATPAVSLLNVGQKQVITQVTSEIQKKIDETSVLFKAPIITNAQKQNSDVTTNWLNDQKVSDISNINSALSYANFNAEKYDMKSVEKTLNKIYKDKDYKYKNEDATSELIFGAADKGVSLLENSIDDDGLKAEGVNELLNWISYVSFGTGLVGAVNAKSIDKSILNLNKNIEWIAAFKNTPIPTLSKLNNEYDVYTFQDLQDFIIISIGNLLSEASGFEGDSFAQSTGWGGRTKWNNIVKKELDLDTMKKVAIPQKNKNSSNVPKGQTSWDTTTNGNNREFSIYDERSIVQQETDFIQSIVKHIINSGNGLKIEMNSKNLQSIVNIVYSISWYISSYDKYSVYVMPSDDNYLFSETKSNMTIFNEQRTKTIEKTDLSNSLSGILSL…
389470	389875	-	peg.331	mfl332	YP_053573.1	134	15.8254	100	32.84	0.0304726	28	28	4	4	49	8	0.0595508	0.00942414	0.0384888	0.0039528	2.49776e-22	150.419	Transcription_termination_protein_NusB	TIGR04141 superfamily	MNQSFRIYKLDTKKIWENELQRHNEEMNLSIIKDLIFQYIIDKNSLVENNFWIYNEESDDENIAALVYIKDAEISWMSGLSNFFKDQHFDNLVNTSVSFIFLIAYENELYASTGGHASNYISEFIVKDFGKEIITRLYDGTEPVLQKFVEKPIRGKRIQSTNYNRSNSTITSEIQFSNNIKNLDLETTFNVSKELGIIDEGTSEDEFSKNKINAADFFEIKKSVSPQEFKKYISSISSISKKEPKLWLSYWKPVSEFAENGLNEKYFDEFYEIFETIDKKEITITWSDYADYFNAAKWIIESRDGKFRKEYDVIPTFENIYSDFVKFNFEKAPNRDVSFSKNKIRNFFMNWEITIFDEENKEIKKQKLKNIIDYIYITQEGEIYLNGGKWYILDQTYDE…
389914	390796	-	peg.332	mfl333	YP_053574.1	293	33.162	89.76	37.54	0.0319183	78	78	11	11	122	29	0.0623759	0.0206851	0.0844794	0.00867603	2.61626e-22	157.555	Endonuclease_IV_(EC_3.1.21.2)	xseA	MENKIFSVAEISQIFKEAIEGSNYFKNIYVRGEVGNLTFNKSGHVYFSLKDNQSTIAAMIWKSNAHKLTNLNVKEGMEITCYGRLTYYVPSGRVSFEAVDVSVEGKGDLQEIFEERLKEITALGWTDESRKKPINRFAKNIGLITTDSGAAIKDLITTLKRRMPSVNIYLFPTMVQGETAKFDIANKIQQANLFEPKLDILIVGRGGGSYEDLWTFNEMKVLKAIVDSSIPVISAVGHEPDITLSDYVADLRAATPTAAAELASISTEELLKELAYNYENQIRLFKNVYNNQQLKIEEFKKQNILKINNKYDLQSLDLNYIEKSFINNINNIISRNEMFIENIESKTALLDPKKPLDKGFGLIMSKDKQIINSVDKVDINQEIKLVLKDGEIETIIKGV…
390799	391624	-	peg.333	mfl334	YP_053575.1	274	32.1825	78.83	19.34	0.0272291	44	44	5	5	86	16	0.0532121	0.017125	0.0699396	0.00718279	2.23189e-22	134.408	Riboflavin_kinase_(EC_2.7.1.26)_/_FMN_adenylyltransferase_(EC_2.7.7.2)	Periplasmic_Binding_Protein_Type_2 superfamily	MKKLLLTLSSVLIVGGAAGSVISCGVKPEKEVVFALIGGSTMSDNDLEKLNAYKEMADEFNKTHSQENGFAPIKVVWRDSNYLNNSVLSGDNLPDLYISYVDAASTYLESTVADQVRDMEDSMGEEGFTKFTNDLITPAFINEGKYKDTQVVLPFGKSFDISVINVNLLFEFMGLFKNAGVEKKLEELKTTYEAYNIKRSDVLEQQTEMSGTKVFKDNLKIVGSNNNEIKSTENEIVLEESNYNYLINLFTNVENSIEGIKSIFASTDNVLELTKAMNQIIQSDGLDVTIKIDNNQYVKPKERYNFAFGIDSLDNKYYMDYASTDTGTEIIDIQNSEDFWYKATYENKKANIELNSKSKSFKDTSKYLQGMKEIALSNKGQENKLTYSEQWNGVFSTSR…
391734	392763	+	peg.334	mfl335	YP_053576.1	342	40.64	ND	0	0	0	0	0	0	0	0	0	0	0	0	0	0	hypothetical_protein	ABC_MTABC3_MDL1_MDL2;MdlB	MKTNKKTSQNAEFFKIISKYYLKYWWITIILALTILSFCLTRASIPLLTQQITLAIKSENKVVLNDAEQALFWGWSSTTIIIVAVVMILIDAIGTFIFNYFSYILGRKIEIDLRNKILEKLVRQDISYYSDKKIGEILTSVVADTQNLGDGAVRIPTNIGISLSQFVVAFTMTFILAWKIAIFGSIIYFLLLALYFVFYIQTVKKYAVVREVYEEVNGNVTDRVGTIRLIKSTGTEDYEKAYLEKQQDINYKAHKPAILNLSFLMTTVYAGSMILQFAIPIIAGIIYSIKGDTAASATFFSVTFPAYMINQASLIATYSSLMGITFSLAVAGVASVKVSNLLKDESRLDPHYTDGIIVDEIKGDIVFKDIEFRYPEKPEKLILPKFNFTFEEGKSYAFV…
392803	393112	-	peg.335	mfl336	YP_053577.1	102	12.0436	100	41.18	0.327124	40	40	6	6	99	52	0.639278	0.0769924	0.314442	0.0322932	2.68135e-21	1614.75	hypothetical_protein	PRK05192	MNKHFDVIVIGGGHAGVEAALASARLNKKTALINLYKDRIAAMPCNPSVGGPAKGIVVREIDALGGEMAKAADKTALQTKLLNSSRGPGVWALRVQSDKEEYSKYMQKIVEEQINLQLIESIATDLIIENNTVTGVLLKDGEILKSKCVVLTTGTYLKSEILTGHEKFSSGPNEEPTSNGISESLKKSGVELFRFKTGTPPRIYKNSVDLSKAIKEPGTDAKLAFSFSTNEYTPIEKQELCYLIHSSSETKKIIEDNLTKSAMYSGKVESIGPRYCPSFEDKIVRFSSKETHQIFIEPESISGDAWYIQGFSTSMPTDVQLLMIRSLPGFEKAEVKTWAYAIEYDCVNPMQLNPSLEIKNINNLFTAGQINGTSGYEEAAGQGLIAGINASRKIDGLDP…
393213	393984	+	peg.336	mfl337	YP_053578.1	256	28.9927	48.83	3.13	0.0327869	18	18	1	1	31	6	0.0640734	0.0185766	0.075868	0.00779165	2.68745e-22	161.842	Acyl-phosphate:glycerol-3-phosphate_O-acyltransferase_PlsY	ksgA	MKVEAKKKFGQNFISDQNLINKIVSILGNDKDQLIIEIGPGTGALTKLLAQKYNKVVAIEIDTDMEPILKKEITNDNFELFLSDVLLVDFEKLIKEKRQHENQKVSIISNMPYYITSEILFRTLNVSDKLTKAVFMMQKEVAIRVCSYKGENNYNNLSVACEFYADKKYEFTVPKHMFYPVPKVDSAIISLTFNNKYTEQIKDKDKFLTFLRKIFNNRRKTILNNLSNVTNDKTKANEILDNLNIDKSLRPEVVGLEDFIRIYNKTR
394010	394742	-	peg.337	mfl338	YP_053579.1	243	27.38	ND	0	0	0	0	0	0	0	0	0	0	0	0	0	0	hypothetical_protein	RnjA	MSKIKFMALGGQDERGKNLFVLDIDDNLFILDAGVKYPDKGILGVDIVTPKLDYLKNNKQKIKGIFLTNSASYNMGSVPYILKTMDVPVYCNEITQLVGKIKISRMRIKNTKDQNFVVVKDKQILDFGKVKVEVFRTTSASPQSYGYAFHTEEGTIVYAGDYIIDGKEQSYFSTDFNHISEIGKKGVLALIADSEYASRSGFTVPNHKIENFISTSFKEKKTKIAIGIFEEDIFKLGEICMAAKENNRKIAVYGRTMTEILKSNLINENLQIVPEDIITVDEYMKSENGLLIISGTGDVLYSKLAKIATGNDEVVEFTEKDLIILATPPAPGVEKRHAQILDELARTDARLLALSDRNIWSMHASYEDIKVFTSILNPKYFIPVKSLFKDSLKAEKAAI…
394743	395877	-	peg.338	mfl339	YP_053580.1	377	41.78	ND	0	0	0	0	0	0	0	0	0	0	0	0	0	0	hypothetical_protein	BglB	MKFIKDDFLWGGATAASQVEGAYNEGGKTLTLLEMKPFLPIKNRKAIHFGGQTKEEMLDSIENKQNLHYPKRFGIDFYHRYKEDIALFKEAGMNIYRMSIAWSRIFPNGDDEKPNEAGIDFYRNVFEECKKAGIKVMVTMHHFDTPYEITKKYGGWTNRKVIDLFVKYAKTLFEEFDDVVDFWLPFNEINVAIWSTEVGLGVFESDFKSKNERDQAAYQGLHHQFIAQAKVIELGKKMCKLKTKFGCMVANITTYALDCNPINEIENLKSQQISRWFFYDVVAKGEYPTYIKRYFTENNINIIMENDDEKVLKNNTVDFISFSYYMSATVAVQGKDKASGNVSTGGKNPFLEATEWGWQIDPIGLRVSLNQMWDRYQKPLFISENGIGVLENLDSNNTV…
396059	396551	+	peg.339	mfl340	YP_053581.1	163	18.57	ND	0	0	0	0	0	0	0	0	0	0	0	0	0	0	Nicotinamidase_(EC_3.5.1.19)	PRK01565	MFISKLLDNIKYKLKKFDQSKIKFIKDNNSLVIDAEEEILEDVLEELKTVFGIYSLSVIEKCEKDLDKIAEKIIEIAKKSEYKRFKLEITRKDKSFPMTSADLKLALAPMVLKAVDNLIVDVHNPDLKIEVLVKKDGIQIFSKRIQGLKGLPVGVSGKGLSLLSGGIDSPVASFLTMKRGMHVDFIHFMTPPHTSPEALDKVFELAKIVSKYNSKKFNLYVCDFSMLLQELQHMPEESYKITIMRRMFMRIANKLAKQNGQEALITGESLGQVASQTIQSIDVINSTSELPILRPVLTYDKEEIILISKFIKSYETSILPFDDACSLFVPKQPVTKPKKWMAEQQENAILWNELLDYTMENKIQKFVFWNGSFTEEINKED
396679	396916	+	peg.340	mfl341	YP_053582.1	78	8.61563	100	75.64	0.115385	9	9	4	4	23	18	0.225489	0.0194273	0.0793424	0.00814846	9.45777e-22	569.56	hypothetical_protein	obgE	MKFIDTAKFTIKAGNGGNGAVSFHTALFVPNGGPNGGDGGNGGSVIFEADGGKHSLLDLKLQKQLSAQDGFKGDIKNMHGAQGKDLIVRVPVGTLIIENKTGTILADMDEDKKQVLVAKGGKGGKGNARFANSRNKAPTIFEAGEIGQFYEVKAELKVLADVGFVGLPNAGKSTLLRAISNSKPEVADYAFTTLNPQLGVSRAKDGSTFVVADLPGLIEGASLGKGLGHQFLKHIERCRVICHVLDMSGNYGQEDVIKNYELIRSELVKYNYKLDERPEIIVANKMDTDEAQLNMMEEDIKKYFKDKKVVFVSGLLKDNVDELLLKIAKELETAKYVPLWEMEQDIYEGIKVYRLEEDEEDIQIINKGNGRWEVAGDTIYKIYQKFPITTDDNLLLFNE…
397159	398701	+	peg.341	mfl342	YP_053583.1	513	57.7081	79.53	1.56	0.00456621	60	60	1	1	85	3	0.00892346	0.00514956	0.0210311	0.0021599	3.7428e-23	22.5397	GMP_synthase_[glutamine-hydrolyzing],_amidotransferase_subunit_(EC_6.3.5.2)_/_GMP_synthase_[glutamine-hydrolyzing],_ATP_pyrophosphatase_subunit_(EC_6.3.5.2)	ileS	MKNIYKDTLLIGQTDFDMRAGLKDKEPVIQEMWDAKKIYDQKQKLNEGKPLFMLHDGPPYANGDLHIGHALNKTLKDMIIRWKNANGYLAPFIMGWDTHGLPIETAVTKMGIDRKQTPAVEFRDMCKDYALKQVANQANQFKRLGIFSNSDVKYVTLTHDFEVSELRLFQKMYEKEMVYKALKPIYWSPSSESALAESEIEYKDVKSPTIFVAMKVVEGNAKIDTDTEIVIWTTTPWTIPSNQMAAVGENIEYNIVKANDRKFILASSLVNKVAEQIGWETFEILDTLKGPEIVGVKYAHPLYEQKINPVVIGHHVTDEAGTGIVHTAGGFGEDDYIIVKQHGIEPFAPIDDQGKFTNEIAEFDEKLVGVFYEDANKIVGMDLEAKQRLLKLKFVSHSY…
398703	399834	+	peg.342	mfl343	YP_053584.1	376	39.7379	74.73	16.22	0.00782093	29	29	4	4	38	6	0.015284	0.00607352	0.0248047	0.00254744	6.41061e-23	38.6056	Inosine-5'-monophosphate_dehydrogenase_(EC_1.1.1.205)_/_CBS_domain	LGT superfamily	MNIKDFKINKISFDFKRDKLKWISIGLWASLFIVVIVLFSVFWATKNVNWTQGDSFSEPVHWGGVEATYGGIGIYPMAMTLGMIVAILFTLYKFWKKGLNVTELSIGIAICIPISLMGASFFGKLNADSPGVNANGVGFWGLFAFWNAGMAIHGGVYGGLLAGLILFYFVGRKSKTSMLVYADAIVPNILLGQAIGRWGNFFNHEVMGAPVGVVAKSGTWGTLSNVKWEEVGSHYKFLPDWISRNLMVQAKTDGTLSNGVSFNQGDLVQLSPIFLYESLSLLAAWVIITFIIPNITKWISKKPWKVETGKYNYSLSFSIKQWFMPWQKSSDQIQSARDIWNLAYFRNIDEEAKQEYLKSLELNRTKYLKPKEINKANKLNEYVSTKAGVECFAYFFAWN…
399927	400548	+	peg.343	mfl344	YP_053585.1	206	25.1	ND	0	0	0	0	0	0	0	0	0	0	0	0	0	0	hypothetical_protein		MAKIDQKSNKVIFTNAEYTKAWENCPIIQNRDRKDFRLCYICKYPMEFKINENMSNDETAWVIDLINIKKPVLEIDNYIGVHANCVQNRTKKNATKLIKRIKMVGWMAPE
400582	400723	+	peg.344	mfl345	YP_053586.1	46	5.88	ND	0	0	0	0	0	0	0	0	0	0	0	0	0	0	hypothetical_protein	PRK08661	MKQLEKITPRDVDFSQWYTDTVINAKLASYGPVKGTIIFRPYGYAIWELIQKYLDAKFKELEVQNVYFPLLIPQSLFQKEKDHIEGFSPEIATVTRVGDTPLPEPLFIRPTSEVLMANFFKNEVKSYRDLPLIFNQWTNVMRWEKTTRPFLRTSEFLWQEGHTVHSERKEASDLTLKILDTYTEFAQNALLLPVIPGKKTEKEKFAGADSTYTIESLMHDGQALQCGTSHYFADNFSKPYEIKFQNKEGKLEHAYSTSWGVSTRLIGAIIMTHSDDNGLVLPSMVSPVQVRLIQIKETDEVIKVTEDIKEALKNKYRVDIDKTDKSFGFKISEAEIKGIPLRIEIGPRDLENNQVTISRRDTREKIQVNVNEVTNIVDQMIKEYDANLYAKALKNREER…
400945	401200	+	peg.345	mfl346	YP_053587.1	84	9.89	ND	0	0	0	0	0	0	0	0	0	0	0	0	0	0	hypothetical_protein	TrmN6	MKILNDLLGYEDRKIYQDSEMFNFTLDSVLIARFINLKSSIKKIVDFGTNNAVIPLIVSKYTNAKIVGVEIQTKAAELAIENIELNKLTEQVEIVNSDIKTYAKEMANKFDAVICNPPFFKKHEESKVKKISEEVVNARHETLITLEEIIKNAGLILKNGGSFTLVHRPERIGEIINLMYKYKFAPKRMQFVHSKANDEAKTVLIDAILEGNEGMQILKPLISHKDDESYTNELLRYFKD
401277	404604	-	peg.346	mfl347	YP_053588.1	1108	121.41	ND	0	0	0	0	0	0	0	0	0	0	0	0	0	0	Chitinase_(EC_3.2.1.14)	cysS	MKLFDTLTQEQKNINKEVINIYSCGPTIYDYIHIGNARPIILMDTLIRFLESEGIKVNFLQNITDIDDKIIEKAIQENKTEKEITDKYLSAFLQNLKDLKIRMPDKLIPISEKISEMNLFIDDLVKLEAAYNVDGDVYFDIQKFSDEYGKLSNKKINDLISGNRVEIEDKKNNPLDFSVWKKTEKGITFDSNFGKGRPGWHTECALLIDEYFKGETIDIHSGGIDLQFPHHENERIQFIAKHGKEISDIWVHNGHLTINGEKMSKSLGNTMTLTNFLANYNSDILRWIFLTTYYKQPLNINDDLIEQANKFIQKINNLSKKIKQLLIENKFVKTNQFDEEIIKQFKIHMKNDLNTSRVLTLLEDTLKDINKLSTLKEFDDLFLKINSLNYILKTLGLSI…
404836	405088	-	peg.347	mfl348	YP_053589.1	83	9.06593	55.42	46.99	0.225198	22	22	10	10	77	27	0.440091	0.0398984	0.162948	0.0167347	1.84589e-21	1111.62	M._genitalium_predicted_coding_region_MG335.1	hisS	MIQKPRGTQDLFLNNSKEWNAVEEKFRKVLNLFNYGEIITPMFESKELFVRGVGDSSDIVSKEMYEFTDRKGREYVLRPEGTAPTVRALIENKLYIQENLPYKTFYIGPIFRYERPQAGRYRQFNQLGVETFGIDSISHDVELISLGQSFLKELKINKDVIVEMNYLISGNERKEYELELKKYLNLFDDLCSDCEIRINKNVLRVLDCKIDGNKFAEAPKMTLFASQENKERLNKTFDQLKQLGIEAKINFNLVRGLDYYTGLVFEFKNIKTDQAIIAGGSYNNLVEELGGPNLPASGFAIGIERIMMILSDQEIKVADEDELDLFIIPLSDDAQFLTNKLLLEARTANLKVDTNWNIKNLKAGFKSAERLKSKNIVIIGENSINSDIYAIKDQKSGET…
405123	407091	-	peg.348	mfl349	YP_053590.1	655	72.2331	62.6	27.18	0.0228824	83	83	16	16	162	54	0.0447176	0.0323009	0.131919	0.0135481	1.87561e-22	112.952	Transketolase_(EC_2.2.1.1)	PRK04173	MEKLIAHLKSQGFIFQGSEIYGGLANSWDYGPLGVEVKNKLKQAWWNHFVRKNPYNIGLDSSIILNSSVWKASGHIDGFNDPLIDCKKCNSRWRADKLIEEFNSEINAGVMTENQMEEFIREQNIKCPKCQACDFTQIRKFALMFKTNQGVLEDESSSVYLRPETAQGIFINFKNAQRSLRKKLPFGIGQIGKSFRNEITPGNFIFRTREFEQMELEFFFNPSDEKDWFSYWLNEVETFLQDKIQINKENYRVRSHEKDELAHYSTATSDIEFKFPFGWGELWGVAHRGNFDLNAHQEASKQDLTYLDPTTNQKVLPHVIEPSVGVERMMLAILWQAYHEEDLGEGNSRIVMKLPYNLAPYQIAVMPLQKQQNDQAQALYSNLLNNFDVTYDETGNVGK…
407074	407329	-	peg.349	mfl350	YP_053591.1	84	9.85404	100	34.52	0.0297619	13	57	6	6	17	24	0.0581618	0.00573129	0.023407	0.0024039	2.4395e-22	146.91	hypothetical_protein	SMC_N superfamily	MLFLKQIRAVGFKSFAEPTTLNFTKEMIGVVGPNGSGKSNITDSIRWALGEQSTKSLRGANMDDIVFSGSTDKPAADFAEVTLVFDNQRDIFSTIKTDVVEITRRFNKKTRDSDFFINGEKCKLRDIQDVALETGLTKSSIAIISQGTISTFAEAKPDARREIFDEAAGLAKYKKRKLEALKQLAKTTENLTRISDIKLTLEKRLPREKEKAEKAAKYKDKIEELQKIELTILASDALRFETELSSLRDKRRQLDIEVQKLANEINLSQDELDVMLSKNGDADKEITQLNLNFQRIVERIANLKNQKQQVEARENSENVNENIDDIKARAIKKEFDEKSISLNSEKDLIISLERQELDLKKRYDEVNDQFRTFHMQSQEIESEKNKLQYRLEELEHKQN…
407357	408455	-	peg.350	mfl351	YP_053592.1	365	42.6535	88.77	14.52	0.0118313	47	47	3	3	78	8	0.0231211	0.00986196	0.0402769	0.00413644	9.69778e-23	58.4014	GTP-binding_protein_YqeH,_required_for_biogenesis_of_30S_ribosome_subunit	ABC_DR_subfamily_A	MISINNVSKKYGEKVGNFNINIQIKKGEIYGIIGPNGAGKTTLIRQILGFVKPDDGNITINSMDSWEKRQEIMEWTGYIAGEVSIYEDYTGMQFLKLMSNLKANVDWSFVEKLIEYFELDTSRKIKKMSKGMKQKIAIISATMNKPAFLVLDEPTSGLDPIMQQRFNELILKLKKENSSTVIICSHIFEEVVALADNVGMIKSGELIEEFVIKEKNIEIIREKFKSVFIKESIL
408439	409351	-	peg.351	mfl352	YP_053593.1	303	36.31	ND	0	0	0	0	0	0	0	0	0	0	0	0	0	0	hypothetical_protein	YdhJ	MEKVFRDSIHGDIFIHDEIFMEIINSPEMQRLRRILQLGGAQFAYAGATHTRFTHCLGVYHIISQFLKAPDFEKISAKEKKIVLLAGLMHDIGHGPFSHTFEKISNRSHEEYSADIIRNPEGNISKILKKHKVDPEDIIAILEGKYPNKVLNSLVSSQLDADRIDYLMRDSYYCGVNYSSLDTEFLIRNVRIMDDKIVFPKKTIHAIESYLLGRYHMYKQVYEHKISTAFDVTLISWFERIIDLNEKGYKFLDDRINNYFSYIFNGQNIPIHLYLILDDFTMFDIMKSCQKENDHILNDLSDRLINRNFLKLKEADEFKIREIKTLLKEEGKDPKYYFIEPKVKKPSIYKDGVTDGKDQTIYIVDKNNVVKSLTKFSLLANTVKLIEDEKTIKKYFFPK…
409684	410158	+	peg.352	mfl353	YP_053594.1	157	18.85	ND	0	0	0	0	0	0	0	0	0	0	0	0	0	0	hypothetical_protein	SecD superfamily	MNNKKASFKKIAQSLCLVLIVFSLIISIVFSSFSIANKTNLNTRYSGGYDALVEVYDEKQNATQGTSTPNGDARLAAESLQTKLSPFSDNTIDVKVVGQHRVSIRATKEQYQNNPRLFINAIEQDGGLMAFTQTNNIYTDILFDDTAVKKITASENGIYDSNNEIANKLAISEIFGSVKYTPDRSESGSGQQNSPFLTFEEGSNGSYLKNLTAATTATENAPATPANLTVISSFETILNNLREYFLQAPNENSLDTYLENYYRGVIQPILSFYSSTDTTAQQRAVIDDFFSVSYMTSSGQMQSASLISGSFNKWWTDSASNEQMLFNNSNNIELIVNDLKALLYGTFEGRTAPTNYTYNFVNNVNKYVIDPNSKTEDFKKEPENGNPAGRYSENIILGA…
410185	412699	-	peg.353	mfl354	YP_053595.1	837	96.5072	61.65	13.14	0.0225231	86	86	8	8	152	36	0.0440155	0.0424781	0.173484	0.0178168	1.84616e-22	111.178	Probable_type_IV_pilus_assembly_FimV-related_transmembrane_protein	NfsB_like_nitroreductase	MKNLAELMTQRRSARDFDVNYEIPEADFNDIIQAMRMSPSSYGILGQRLLVVNRGEMRQKLVPFFYNQLNYVNASKFIIVLGVNHKGLQEVTNHSLDLRFKGNPEGRSTYGANINKNLFGGNLSDQQLDNYSSQQTYITTGIATAVAASLNVDTCMIGGFNAKGLAEFLIQEGLMHDYETPFITMAFGKSTKISGEKLRSELKDFVKEI
412784	415406	-	peg.354	mfl355	YP_053596.1	873	102.325	78.12	12.03	0.015034	130	130	12	12	215	55	0.0293801	0.0300631	0.12278	0.0126095	1.2323e-22	74.2108	Valyl-tRNA_synthetase_(EC_6.1.1.9)	MotA_ExbB superfamily	MAKNELKNLKKLRKEGLDHHYKDINKELNSDLKAAENYTKMKNFRENKKFNWVSWVSILGITLIGIGLSFGLGYAFKDVASFAPNITSKKRFIDATAFVATAYLCIEVLAIFIINYIRNRKAINYFNDKRLRYQKTYTKEEAVLIRWRNTITFCLLPFLVFMIIMYTV
415513	418429	-	peg.355	mfl356	YP_053597.1	971	106.82	68.59	7.93	0.00772326	181	181	8	8	303	23	0.0150931	0.0161224	0.0658452	0.0067623	6.33055e-23	38.1234	Lead,_cadmium,_zinc_and_mercury_transporting_ATPase_(EC_3.6.3.3)_(EC_3.6.3.5);_Copper-translocating_P-type_ATPase_(EC_3.6.3.4)	dnaX_nterm	MEQNKALYRKYRPSNFGDIAGHQNVVEILKNELKNNKISHSFLFAGQRGTGKTSIARILAKSVNCLNIKDGLACEVCESCIASNEQRNPDIIEMDAASNNGVDEIREIKNNINSLPFIGKYKIYIIDEVHMLTKAAFNALLKTLEEPPVHAIFILATTEYAKIPATILSRCQIFNFKKIDRISLMNRLSFICENEGYKIDKAVLEEIAIISEGSLRDASNVIEQLMTVTSDHITVEDLKSVFYVATKNEKMKILTNILNNDPATIINYFEKANNQGMDFDVFTLSLIEIVKEIIEFKFTNDENVLNILDKSDLNEFAQVNVKSLFEVADNLSEAYAKTKGTNINFNYLLISLLKTLKEPTEHKIKIEESVLTIQENIIVKEVIAEPVHIQEPEKQILIE…
418421	419018	-	peg.356	mfl357	YP_053598.1	198	22.5247	100	18.18	0.0273569	48	48	4	4	83	12	0.0534619	0.0120421	0.0491809	0.00505088	2.24237e-22	135.039	GTP-binding_protein_EngB	dnaA	METKALWEKLINKLKKEKLIDQDIIEEYIVTSELIKISNTEFVILVRSNLGVTILNEFKEVFVYEFKSVLNSYVSVDFLTKEIFEKNTKKENKKEPINTVLSENALTFENFIVGSSNKQANLAAKNVVANPGMSFNPLFIYGDSGLGKTHLLQAIKNQAELNGKKVLYLTSEEFTKRIVNALNKGDLSEIEELKTEINSNEFFILDDVQFLSKKDKTNEFFFNIINNFTENGKQLVFSSDKTPELLNGFDKRMITRFNSGLSTPINALDIPTAKLIIEAEIKKQGLKQKIKEDAVVYLAQNFSDDVRKIKGLVNRLLFFGIQNDLGHIIDLEDVIDLFKDTPSANLGLLNVKKIKEVVAKKYDVTIKAIDGKARTTAIKNARHLSMYFAKIILNHTSTQ…
419026	419563	-	peg.357	mfl358	YP_053599.1	178	21.32	ND	0	0	0	0	0	0	0	0	0	0	0	0	0	0	hypothetical_protein	SSB_OBF	MNQVCLIGRITKDIELRNTTNGQGKFVSFTLAVSEYSGQKEITNFIPCFAFNNTAENMARFLSKGSLISVSGRVNVRTSQTDGKYETIVTITADRVNFLESAKNRGSNNSVETNSSINLDSPMQNKTSSIASNNVQTEEIILSEDESILWD
419564	420173	-	peg.358	mfl359	YP_053600.1	202	24.26	ND	0	0	0	0	0	0	0	0	0	0	0	0	0	0	hypothetical_transmembrane_protein	Adenylsuccinate_lyase_1;ADSL_C	MIKRYSVNKIEKIWDENNKLNVWLDVEKKVTFAWMKLNVISKEEYLLIDKNAKINIGRMLEIENETRHDVVAFTRAISETLGNEKKWIHLGLTSTDVVDTAQNKLIQESNEVVLESLINLKNTLKEKALIYKKTLTMGRSHGIYGEPTSLGLKFLLWFDEIDRQIERFSLARKQIEVAKISGSMGNYANLEFEIEEIVAEQMGLGIDNISTQVTQRDRHAFLISVFANIASTLEKIATEIRLFQRSEVKEWHEGFKANQKGSSSMPHKKNPISSENITGLSRYLRSFTNTAFENNVLWHERDISHSSNERIIFSDVFNVLVYTLDRLKNTLDDLVIDENKMLEHINSQFNVFYSQPILNYLLINCDKSREEIYDFIQKCTFETMNNKVDFKQSLINNGI…
420174	420846	-	peg.359	mfl360	YP_053601.1	223	26.0395	71.3	14.35	0.0159574	32	32	3	3	52	8	0.0311846	0.00812033	0.033164	0.00340594	1.30799e-22	78.769	FIG00836176:_hypothetical_protein		MKNNFEKINDIKIDENLNNKVFRDFIKYFENENKITISKSLYEKFEEVVSKIASYNNHKFVKPSDLFGMLFIEQEEIDDFENKFHESIKQTMFKEVITYKNLNSDIKDDFEVKYNNKTLTLEEKQHAAKLAEWIKKQVIIFSDKKLIEHNEQLDNKITGEMIKSFFKEQNEIFIRIYKWHANAFEIISN
420924	421635	+	peg.360	mfl361	YP_053602.1	236	27.8396	86.44	3.81	0.00980392	32	32	1	1	38	3	0.0191592	0.00533385	0.0217838	0.0022372	8.03601e-23	48.394	FIG00834710:_hypothetical_protein		MKKLLLVLSSLVVTSSASTIAVSCSTKAEKQNIDSIERFLTIILHSKENDQEPWTNDELEAELVNQKVDEAGGISVKASDEIKEGTITNKQQSIVFTGNGTSKNGYKYTGSITLIYNFGGNKPAPKKKISQQELATTITALQSFLDTIYFKSENAVRSTFVPNANIPGTPAEGLVFKTITVTILDSTQPTDPSIPKLTKFEISGTIGIKNNDDGYYEFEDEVTEEDKKFTCQGTIVDAVIIEDTVITEATKSINDWIKNEKFSDYNDFHDKLLTQQKEILANEQIAIDSITDSGITENETNIDSIYWTNQVSVNLKPNVGYEFSKEVIESEQYKIKTEIEILKIQSNPLKWHVLTSKGNKYIEPQFIQFDKNVNTTSKIQKEYLSNQQITNEWNQDNDK…
421669	422278	-	peg.361	mfl362	YP_053603.1	202	21.9575	86.14	29.7	0.0429809	44	44	8	8	79	26	0.0839949	0.0184431	0.0753231	0.00773568	3.52303e-22	212.162	Short_chain_dehydrogenase	aspS	MKRTHNCNQLNISNVNQEVTLKGWIKKIRKMGQITFIDLRDFYGITQIVVGENKQELINNLKPEYVISITGKVIERKSKNADIPTGEIEIEVKNIELINKSELTPFVIENDVEVSEETRMSYRYLDLRRQKIQNNMLLRAKVNSIIRKEFEADNFVEVETPYFGKSTPEGARDFLVPSRLNKNTFYALPQSPQLYKQLLMVSGFDKYYQIVRCFRDEDLRNDRQPEFTQLDMEMSFASATEVQDQIEKVIKKIFLEVKGIDFKEKLIKMPFREAIDLYGSDKPDIRFDLKINTLNEIFDKTQIKLFESFKENKLSIRGICVEELLSKKQLEILTETAKQKSFNNLAFAKFENGTWSGSIASSLSDGEKQALIKQFNIKDKATILLNVGKYEKISDMLGA…
422404	422569	-	peg.362	mfl362.1	YP_053604.1	54	6.4876	100	29.63	0.62037	33	33	2	2	84	35	1.21235	0.0786525	0.321222	0.0329895	5.08501e-21	3062.26	SSU_ribosomal_protein_S21p	BglB	MNKFPKDFLWGAATSAYQVEGGIYQGGKVPSSMDPSSKKHANKEITDFSVAADHYNHWKEDVALMAEMGFKSYRFSISWPRIIKDKEGNINQEGIDFYNNLLDELIKNNIEPVVTIFHFDIPMFVEDDGGLESKNVYKHYERYCSVLFKNFGSKVKYWLTVNELNVMVLVSQIINTNKEKSSSNEWQVMHNMNVVQAKAILMCREMCPGVKIGPAPNISVNYPASCKPEDFTAKLNMDLLRNWVYLDILCRGSYSKKFLKYLEENNKQIKTTEEEMELFKVAKPDFIAINYYSSGTVEAINSSNGDDGATNNDQQSGFAFKGFAKSVKNPNLQKTQFGWEIDPVGFRNTLREVWERYQLPIMVTENGIGAKDVLTEDGKVHDDYRIDYYKKHIHQMGLA…
422688	423567	-	peg.363	mfl363	YP_053605.1	292	33.6903	70.89	3.42	0.00383142	39	39	1	1	46	1	0.0074875	0.00252256	0.0103023	0.00105805	3.14051e-23	18.9126	Hypothetical_transmembrane_protein		MNNEIEVDFLEPGLAIVISSLENVEAELKNKKELTSLLDNLNEVEELEDLTKLLNKLNDIEKDLLKEIKSLNHKEEFEIISDLQIAIAMSNFLAPNEFLFEFTDSIEAKSKANEIIVNQENILEIFKEIIIKKVNEVYGESLSKFKNVYDNENEFIKVLKIAFEESNLNDLREASKLMINLLKIDRTINDEKKYEFLEILNKAESLINLIDIWSQYEMDFEEE
423566	423815	-	peg.364	mfl364	YP_053606.1	82	9.49	ND	0	0	0	0	0	0	0	0	0	0	0	0	0	0	hypothetical_protein	FMN_red superfamily	MKKVLVINSSVSQLNNSDSLAMSNMFIEEYKKMNPNDEIINLDLNETKMSQKTLTRNNIAEYFNQEDSFDFIEQLKSVDKIVLNFSMVNWGIPAILKNYIDHITIANLTFTYKGSTDGNAIGLLSNIQDVQILATKGGTGTPNSAFTEYVKNIWEFLGAKVKSEIIINEMMDIPPYAEQSPIENLEKVKEQILKAAKNF
423915	425649	-	peg.365	mfl365	YP_053607.1	577	66.4033	100	30.5	0.0160834	111	111	14	14	196	36	0.0314308	0.0208711	0.085239	0.00875404	1.31831e-22	79.3908	Aspartyl-tRNA_synthetase_(EC_6.1.1.12)	DUF2779	MFKLKAKVNKETFKLSMKECVKKAWIWDNKENFASAVNWKKDRILEIDADANFDDENEFSDSAESIDIFSAYLNIESLNENEKEEFLKKWNSAWDSETGFDPELFAGETIEDGNAFGEKVREYFDMKNIIANDKRSEKKSTANLDELKFFEAEKKTKELLEENKCEYIYEAAFSFDDEKIRTRCDVLKIKDNKHVEIIEAKATTKVKAEHFFDLMYQVFVLEKCGFIVDDICIAKINSDYVMNSDLIITEKTFGEQAKEFINKLGKIKYEEIKDFVKSDFTVEYDNEPIEVDLNKLIYLDYLTYGKNAKRPTLKDDLKAFREKFDLDQIFMNLSNHLNMKYENGEIPEFLHNKKCTLNYNKDRAGNWDHGFNHDEYDNCFHVMNWFDKDEPGFWNIGKF…
425651	426899	-	peg.366	mfl366	YP_053608.1	415	47.6969	84.58	25.3	0.0176895	98	98	10	10	152	21	0.0345694	0.0164885	0.0673403	0.00691585	1.44996e-22	87.3185	Histidyl-tRNA_synthetase_(EC_6.1.1.21)	RPE	MQKITIAPSFLSANFADLKNEIKRCKEANIEWIHYDVMDYDFVPNLTFGSKVLKDIVNSSDFKIDIHFMVKVKTKRFEDFFSEYIKCKPTMMTMHVESMSKKEINMFYNICKTNNIMFSLAVSPKTNIKVLNKWIDKLENILIMSVEPGFGGQSFIPEVLEKVKHLAELKKTNGYTYSIEIDGGINDETSKKAIDAGVEMIVAGSYLFESKNFLEKVESLKHD
426999	428433	-	peg.367	mfl367	YP_053609.1	477	55.1085	64.36	12.58	0.0282526	114	114	7	7	194	26	0.0552122	0.0304266	0.124264	0.012762	2.31579e-22	139.46	Hypothetical_transmembrane_protein	NIF3	MKLIKLIKYLEKKFPANKAYEWDNVGIQKFNKKVVNFDKEISNVLITMDLNNESLKQMENSKIDFIITRHPFIFNELKKEKENPFKKELIKYLTKEDIYVFSIHTNYDICGYKAFIDLLTNAFKIKSAKFPLFNKEYLEVNLNSDISKDDLIQNLKNVFQVKTIQINSDENFKTSKFLINQGSGASSMISKQIQDCVFITGEAKWSDWIYANDNNVTLITVGHYMENYFINDIEERLSNNFKDIKIEKVDIKEQYYVK
428425	429385	-	peg.368	mfl368	YP_053610.1	319	37.5735	90.28	10.66	0.00636574	40	40	3	3	48	6	0.0124402	0.00467421	0.0190898	0.00196052	5.21783e-23	31.4225	DNA_polymerase_III_delta_subunit_(EC_2.7.7.7)		MKKLLALLVVVTLTTNVVVAGVAIANADKKKQNDIRILQSKLEAILKSKTDAKWDVSELQKKVDTEFGEGEITVSFKDYTKVTSIAKAEFIFKANNKKYTGQLTLTQTYEVKDNKAEDISVISTRLTSILSEKPHDEWTVTDLQTKIDSEFGNGEIAVSGGTYSDDNNYTGETKKKAEFTFTGNATTDPENTLKYIGEITLTHTYTKQTVISNAQINTVVTDLANHDKFDNKEAAKSAIEAAFAYKEAASDAEPTGIKGIEKAEAKYNKSVEDDKSSFTVTLTLSTGYVLEQTTNTVEVTVNLMSRTDISTNEEFKQELTSFVNDEAHKNQAWTKDGLQSALNTKYGSEEFDVTEDDSTVTYDNSELGKKTEKFVITGQGSKENNKQYQGELKVTHDYK…
429522	429768	+	peg.369	mfl368.1	YP_053611.1	81	8.89004	100	61.73	0.37716	57	57	10	10	168	90	0.737061	0.0655251	0.267609	0.0274834	3.09148e-21	1861.73	SSU_ribosomal_protein_S20p	Tas	MKTRTLGKDLIVSEMGLGCMGLSYSQPPFPTKEEAIKFLREAYEQGVTFFDTAEVYGPFDNEELLGEAFKDIRDKVVIATKFGFSFDGKNITGVDSSRENIMRAIEGSLNRLQTDYIDLYYQHRVDPNTSIEEVAQVMKELMEQGKIKHWGLSEASAKTIRKAHAICPVTALQSEYSMFWREAETKVMPTLEELGIGFVPFSPLGRGFLTGTIKPGHIFPEGDFRNSIPRFNTPEYLENNFKLVKYVEELAEQKNTTPAAVALGWLLAQKPWIVPIPGTKKIERLKENNSGTNVMFSKEELENIKKMLDTIELVGHRYNDATESRVDK
429810	431670	-	peg.370	mfl369	YP_053612.1	619	73.04	ND	0	0	0	0	0	0	0	0	0	0	0	0	0	0	competence_protein_ComEC	DPCK	MIIGVYGTIGAGKTTISNKIKKLKFKVINADKISKDVLNSRDIEKQIKDAFPNAFIENNLNRAKLRKIISEDQNCLNKLNSIVWPEIKNQISLLIQTNPGNIVIDAALLPELGLEVDKYIRVKANLLTTLLRVKKRDKKPFKETYSIYKQQKQRIKKYDLNNEVIIINDIWTKSITYKQLHKKIFK
431805	432300	-	peg.371	mfl370	YP_053613.1	164	19.63	ND	0	0	0	0	0	0	0	0	0	0	0	0	0	0	hypothetical_protein	MviM	MKFATIGTGWIVKEFLDAAKDFAELEYSICYSRKKETALSFLNETNNTNTRILTDLNELAKSDCDFVYIASPNGLHYEQTKLLLDNHKNVILEKPATFKTQQIIELKEIANKNKVILMEATKSVHVDELKILESFIESNNVNSAIFNLNQYSSRMPDVKQGKFNSVFDFELGKGSSFDLNVYPVELAIKLFGKVSDVVAKNVRLKNNVGIMNHSILSHENGIITSITCSKNNFQSINSQIFAEDKNVEIKNITSIDEFTINNSILRVAPLNIKISKSNAMWYEVKDFINLILNKDFEKMNYWLDITIETIRVLEIIENNN
432356	432707	-	peg.372	mfl371	YP_053614.1	116	13.6014	100	56.9	0.296778	32	32	7	7	83	46	0.579974	0.0788845	0.32217	0.0330868	2.43261e-21	1464.95	Ribosome-binding_factor_A	MngR	MNKKWEIVFDYLMHLIRENKVQPGEILPSQNMLKTKFKYSEQPIRIAFNKLIELQIVKPVNGKGYVVQEKIKNNLLFSFRELFPNSINKYYELKEIKVDESLSKKTNFYIGTDVYFFKCVRKDKDTNEVILYQESFVPKSIYKNLTLNYLNENGLMKFVESETPSKVSHSSKKIYFEDTRDNELLRIFNDDSLNGFIVDEGNVYGIFGELLEYRLSRYKPKFFKWDFIEWRK
432734	433385	-	peg.373	mfl372	YP_053615.1	216	24.43	ND	0	0	0	0	0	0	0	0	0	0	0	0	0	0	5'-methylthioadenosine_nucleosidase_(EC_3.2.2.16)_/_S-adenosylhomocysteine_nucleosidase_(EC_3.2.2.9)	TatD_DNase	MLKENKIFDAHIHFNDDYKYTNEMIEPMINEAIKNDVEGFLCASFDINSSKKAVELSKKYKGIVFAGIAIHPNDVSKNNFSVMEELDELAKEAEVIAIGETGLDYFYTKEDAELQKTFFKKHIELAKKHNKALQIHIRDHVNVFEAYDDVVEILKEYNLEKVIVHCFSANSIYAQKFLDLGCYINIGGAVTFKNAKVLQEAVEIIPLEKMLVETDAPYLTPHPHRGQLNEAKFINLTVEKIAEIKNVTKEEVIKLTTSNAKLIFNI
433384	434494	-	peg.374	mfl373	YP_053616.1	369	43.7029	91.87	6.23	0.0149051	33	33	2	2	58	8	0.0291282	0.0127299	0.0519896	0.00533933	1.22174e-22	73.5746	Nicotinate-nucleotide_adenylyltransferase_(EC_2.7.7.18)_/_Hydrolase_(HAD_superfamily),_YqeK	valS	MKKELEAKYSYEIVEENRYEWWIQNEYFKANPDSKKPKFSIVLPPPNVTGKLHIGHAWDGSLQDAIIRFKKLNGFDVLYLPGMDHAGISTQVKVEAKLREQGISRFELGREKFLEQAWKWKHEYAAIIRQQWSKLGLAFDYSMEKFTLDDDINKIVTEIFVDFYNKGLIYKGKRIVNWDPMQKTAISNVEVIYKEVEGFMYHFKYMIQGTNEFLNVATTRPETMFADQCLVVNPKDERYTSFIGKKAINPVNNQAIPIIADDYVELDFGTGVMKCTPAHDLNDFEIAVRHNLEKPICMNEDGTINEMGGEEYQGLDRFEARNKIIENLTKEKTFIKAEPMIHQVGFSERSNAIVEPYLSDQWFVKMDSFADMILKLQESNDKIKFFPERFDQVLKKWME…
434483	435023	-	peg.375	mfl374	YP_053617.1	179	20.9284	100	22.35	0.0460894	21	21	4	4	33	13	0.0900696	0.0188502	0.0769853	0.00790639	3.77782e-22	227.506	tRNA_(cytidine(34)-2'-O)-methyltransferase_(EC_2.1.1.207)		MKNEEFEVINKLGGKQVNIYLNDETLILEKLFEQKYNQKPNRSKIYKDFLKKQLGDDLLSEINDFDKNICSCCEGDFSFTKKQMYLCNNKENKTACIICEDCIIKK
435024	435621	-	peg.376	mfl375	YP_053618.1	198	22.7803	58.59	17.68	0.0558923	33	33	5	5	60	19	0.109227	0.0248822	0.10162	0.0104364	4.58134e-22	275.895	Nucleoside_5-triphosphatase_RdgB_(dHAPTP,_dITP,_XTP-specific)_(EC_3.6.1.15)	era	MNKIKSGFISIVGRPNVGKSTLLNKIIGHKISIVTNKAQTTRNNIRGILTEKEYQLIFVDTPGIHTSKNQIDRFMNSSAMRSMKEVDVVVFMAPADETIGKNDLFILNELSKKNDIKKILVISKADVVSKEKLFLKATEWNTYEQIFDEIIITSSTENINIDKLIETIVGFLPETGHYFYDEESITDQPNRFAIREIIRESVLLKAGQEVPHSVAILVDELEETEDEINIVASIIVERKSQKGIIIGHQGKKISDIKYKSRKQIRELFEKDVNLELFVKVQENWRNSASLIKKMGYDKDKY
435683	436445	+	peg.377	mfl376	YP_053619.1	253	30.42	ND	0	0	0	0	0	0	0	0	0	0	0	0	0	0	hypothetical_protein	nadD	MKNNKKIALFGGSFDPVHTDHFNMAKTCHDKLGYEEVWIIPTFLNPFKSSTKTSNEERLNLLNLIFEDENYIKINQFEMNNQRVTTTFETVSHFKKMYPEYDFSFVIGSDNLDRLEEWNNFDELINLVNFIVFERTNEYKKDVAIKYSLPIYHFDNNFLSSTKIRNLEELNLLTPKVNDYINYHLLYLQTRMKPFMDEERYQHCLNVGDMAAKLAEINNIDPQQAKVAGTLHDITKRWSEEKQALYINKYEKALLVEPKPVWHSYTGAFHLKYDWLIRDEEIINAVYNHTVGCENMSTLDMIVFCADKISSERDYKDVEYYREECFKNLKNGFIKLLINQYEVAIKTHGIDSIGDKLLKTYNFYVKGEK
436449	437559	-	peg.378	mfl377	YP_053620.1	369	43.88	ND	0	0	0	0	0	0	0	0	0	0	0	0	0	0	Conserved_hypothetical_prolipoprotein	AXE1 superfamily	MSKVKKKNNKKSRSRLGSKIFKTVNLRFKFFYKALEGTMGDSNKNKYYYPELRRMNKIMRKFYKTPQLQLKATDNLIPFNFETEDGVVISGMKYITDPNSKKWVVSLHWFAGHKYWALYEARPFIELGYNILVFDFRNHGESESTEYVTMGASEVKDFRAAMKWLHENHKPETIGLVGMSMGGFTMQYGIVKYNEEFSKYNIKWAISDSYYGSIKTLLVHTRNVWLKNLVSHKRVGKSINRIIKNQIQDTDLDWNDLDVFKYYESDLKMIFPMFFLHCRNDNVTPFDDSMRLFVKRSIHSRDDEILIYDYSSHCLSLKHHYYQTVYRWLTFENKIMKDDEATERALKNLGINSEIIDNNFLEKYEVNTFYVNSTKNRKKGK
437651	438782	-	peg.379	mfl378	YP_053621.1	376	42.03	ND	0	0	0	0	0	0	0	0	0	0	0	0	0	0	Malate_permease	DUF1524;DUF262	MKKRIFNKFQPYLNEFEKEKIALVEEKITGDNERIANDVSVDLIIILESKMMSILEKYDIYCPLDERGAKNLFDKIRSLYIREKKLESEKFTNVNIPKIIYSTFEYIRNWRNNDGGHASEFVINRSFMDTIHLLKCFDIVLSFLINFFDDLDFEINEFDEKGLLSSWNKRGHFIDEILEEDKKLDTTSIKLGKINLSSFVLNSEISFFIPSYQRKYRWESETCLELIENIISKIDQIDDEYFGTIAVTIEESKHNEKIRTIRLIDGQQRVTTSLIIFRAIYDVWNDKKNNSYEETVMDTPLELEKTFKEIGCAEKYKNVTGVKEENEALNFILNSNVSYVERLKTINSFELHNKSLAAKNYNAIHDRIKELNQDELLSFYNRYAYKFLISCVDFNKTPA…
438877	439951	-	peg.380	mfl379	YP_053622.1	357	40.4966	82.35	37.82	0.0434376	56	56	14	14	134	48	0.0848875	0.0343765	0.140396	0.0144187	3.56047e-22	214.416	Aminopeptidase_YpdF_(MP-,_MA-,_MS-,_AP-,_NP-_specific)	CAP_GLY superfamily	MTEKQSNTYQALVKFLKKEYKYKNVDKKIKESRAIFINNSNQYVIIDLQIQGSTENWSNIEMTAQKNFMNEKVKKLKIVISEYENKLTEDETEILVITTPEELQNNLVKFLPLISKFKNNKQTAQNKEENLIQDEDLNDEIKMNNFKIALNKIKNNNISFTWIILFFFIIMPVSFTIIGLFMNLSILEGMSYNDAGQIVKWSARAWQAPMIIFGGTNQTLTIAGGQWWRVFTYGFSAMDSGNGIVFSALMIFLLTTSLFSISKITEIIIGNVWKLAISFVLAYITLGFVVSATLPYTITSGSLPIIGIMVGILAMNVSGETSPIARFGKVKVIWPIVLIILAIFNSQDQLSSFSVLMSGIIFGSIFAGLVKKPVKDWTWRENILILFLLVFIVVAIVFV…
440014	440158	-	peg.381	mfl380	YP_053623.1	47	5.78298	100	36.17	0.159574	10	10	2	2	32	11	0.311846	0.018034	0.0736522	0.00756408	1.30799e-21	787.69	LSU_ribosomal_protein_L33p	NagC	MILNIDLGGNSAKCALIENFEIKSKFFVETPKFEIIENLKKMIDIYFKENGYKWENIEAISFSVPGAYDKKTEIIVFAGNLNWWNYPLLKEARRIFNFEKIFILNDANAATYGEWKKGQDGIPESMMLFTLGTGVGHGLILNKQIWEGTKKGYASEGGHGGCFADEELLCSCGVYGCLEAKSSATGIERELNKTDNKNYIESKFGKEFKTIKIIDIVELFNNEDPVIINIFKECLMPLSKAIGYLQTVLDVDKVIIGGGPSNLGERISEIIFENLKKYTLKSFYEDMVIEIAKLGNDAGIWGAYYWAVENIK
440340	441396	+	peg.382	mfl381	YP_053624.1	351	39.3974	90.31	45.01	0.0613147	56	56	14	14	129	61	0.119823	0.0472074	0.192798	0.0198004	5.0258e-22	302.661	Hypothetical_prolipoprotein	PRK12267 superfamily	MPKKFYVTTPIYYPSGNLHIGHAYTTTLADILKRYKDMQGYETFFLTGSDEHGQKIEEKATEAGLTPIDYLEDKVESFKTLWKALKIDYTKFIRTTDSYHEETVKKIFTLLLDKGFIYKGNYEGLYCISCEEFLNADQIDENNMCKISNTKLELVKEETYFLKTSLFQEFMENEVLASEFLIPAYRRNEMLNSFVKPELKDLSVTRTSFSWGIPINEDPKHVVYVWLDALTNYITALGYLQNDDSNFQKFWADENTEILQLAGKEIIRFHSIYWPIILKSLGLRQPTHLLGHGWILSKDTKMSKSLGNVIDPIEMINKYGADALRFYIGYELPTEKDGNFTDDLFIESFNAHLANNVGNLISRINQMITKYFDGFIENDNIVYDDNLTAKGIETINLYI…
442021	443146	-	peg.383	mfl382	YP_053625.1	374	43.1036	90.91	52.67	0.0508067	252	252	27	27	485	99	0.0992884	0.0427969	0.174785	0.0179504	4.16449e-22	250.791	1-acyl-sn-glycerol-3-phosphate_acyltransferase_(EC_2.3.1.51)	Glyco_hydro_32C superfamily	MQKEKYSLISNNDLEDIQKWHDKKQSDWYNNQFHLAGYSGSTNDPNGLTYHKGKYYIFMQSCPFSIQHFNKSWALYTTTDFINYNYEGLTLIPSTKYDINGVFSGSARINENDEIEIYYTGNIKFNDVDRTAYTLKAFIDLKEKLVTKELLFEADLTKYTGHYRDPIVFEKNNQLYMLNGAQTKDLKAMLNVYRFNGSNWENFKDIKFDEADEQNAYMLECPNYFKLDGREYVFACLEQDAPLKDGSHYVKYREVEIDNDINFTYKTSLLKIDLGFDFYAPQVFSNTGERVIMLGWLGNSKSNPFPPELTTWSNQLTVPRDLFVKNNKLYQLPIKELDELRVNEIKGFENVYAYENGLTEISATDINNEFEILIKNEKNENIKISNINNKFIIDRSETT…
443147	443633	-	peg.384	mfl383	YP_053626.1	161	19.2366	100	31.68	0.0359213	39	39	5	5	63	11	0.0701988	0.0135038	0.0551506	0.00566396	2.94437e-22	177.314	Dihydrofolate_reductase_(EC_1.5.1.3)		MKSKEKRTKSSWKEKLLFWRADKDDILNENELDNFFKSLFVNAGSEKEIVLDLIKKRGIKSFLFYTDVRNIGYILKNGIQPTQEIILNKDELYHVWGYHQKQDSSNLDFDISSRAHFWKWSADAAIDTSKFCVIGIDPEKLAKTTTKDWIFDRSFGMINIIETIHFDTIKWILIRNEQYYNYANNIIKELGLEIKLYLSHDGLVKIGE
443625	443961	-	peg.385	mfl384	YP_053627.1	111	12.6591	100	28.83	0.033033	63	63	3	3	119	6	0.0645544	0.00817198	0.0333749	0.0034276	2.70763e-22	163.057	Holo-[acyl-carrier_protein]_synthase_(EC_2.7.8.7)	Restriction_endonuclease_like superfamily	MNKTIDDIFRRAKEAENKQLGEIINFDEIDYKLKDKGRIGNLIQKYYFNIDINNRSESDFKELGLDLELKVTGLKQNKKKQWIAKERVSLSMIDFNNIEKDFTDSKVLNKNKNILLIGHEYNKDKNRKNLKIIKSILWKYENISENEKKIIENDYSIIYQKIQNGIAHELSCSDTKILEATTKGQGKNKDLRNQPNSDFKAKSRAFALKKWYVNYILTGSDFESINAYFNTSSLKAYNFLKNFINADLSDYAKKNNINTSAKQANGIILKKMLEEYDDSILELISEDQIKVRTMRLSKSGEITQESMPISSHHIKIDEILKENKFEDSLFYQELTKPYIIVTIDENIFSKKIIKDVVLLDGIISKKDINERIYKNAENIWKQTKLSFETINKGKKEDFI…
444043	444517	-	peg.386	mfl385	YP_053628.1	157	18.08	ND	0	0	0	0	0	0	0	0	0	0	0	0	0	0	dCMP_deaminase_(EC_3.5.4.12);_Late_competence_protein_ComEB	ASCH	MDLILSMKKEYFDLIKTGKKKYEYRFKMPELNINDKLYLYIPKSKAGIYGYIKIRDVKWMSKDEACTFYSNQFKDKEAAYQIMEEWISHRCGCFVLTISEFKEFENYIPYKELKDNYNFNAPQNYNYVKNEIIDLLEKE
444516	445962	-	peg.387	mfl386	YP_053629.1	481	54.3491	50.52	10.81	0.0147462	53	53	4	4	83	8	0.0288176	0.0156621	0.0639651	0.00656922	1.20871e-22	72.7901	Hypothetical_transmembrane_protein	Abhydrolase_1 superfamily	MSEYSTLAHKMIQMWNSSFSKTIKQREEAASLKINFVKTINNFNSTNRNSNKKLKIKEYKSPTANFTTLSKDGVKIVASVWLNPKPSNKWVIGVHGFNSGRFNVLYLTWHYRSLGYNIITFDFRNHGSSDSDVVTWGYKEKWDLMTIITWVTQNYKPEEIGLVGTSMGGFTVNYLALTEEKFVKENNIKWAISDSAYMSVSKLLRSMVANNAPKIFENYVNLVLEDMLKIYKNEYGVNLVELDFINLIETKHKYIPIMYIHNRFDRVTNFLDSFKMQDVKNNIEESKVNELIIYDTGINHTKSIIKFTEDYILRTTDFVKKHQI
445942	446878	-	peg.388	mfl387	YP_053630.1	311	35.2826	86.82	29.58	0.0218665	77	77	9	9	134	24	0.0427324	0.0150771	0.0615759	0.00632384	1.79234e-22	107.937	Ribosomal_large_subunit_pseudouridine_synthase_D_(EC_4.2.1.70)	TsaE	MIIKSINETRELAIKIADELKSVKGEVYLLLTGDLGAGKTTLTKQLIKSLGVEENVTSPTFNILNQYETTNNLVINHMDAYRLDEQSNIEMFLEEFDNNINIIEWWTNLNYDFNEFKNIKIEILAIDETTREIKIERNY
446861	447485	-	peg.389	mfl388	YP_053631.1	207	23.36	ND	0	0	0	0	0	0	0	0	0	0	0	0	0	0	Lipoprotein_signal_peptidase_(EC_3.4.23.36)	RNB superfamily	MNKEIILQIVKENNEMISINSLATKLNYFDLPKLEDYLKELNEENILAFTTEKNVYLLGGSFKKGNLRMNPKGFGFVNDVLQPEEEAYFVPPVSLNGCFDSDEVIFKVVKDQEKTRAEIVELCLRVKEFLIGEIVRSFDGKFLDFIPSDQAFTGFRIRILNKKEFPIQEYQIVKAKIISVKERLLFVRLKKVIGDARKASDRILSIAEEFEIRTEFEKATLKEAERVNVPVEHEVDEINRRMKNSLLDKMVVTIDGIDSKDLDDAICVEKLENGEFKLYVAIADVSHYVEPKTPLDKEALIRGNSTYLANRVLPMLPKILSDDLCSLNPNTKKFALACEMKFDKNGIMISKEVYETIMISKVRLNYNEVNEYIANKTWNHCEESRTMIDQAIELFKLIE…
447504	450231	-	peg.390	mfl389	YP_053632.1	908	104.314	82.27	23.35	0.0184628	142	142	20	20	268	58	0.0360807	0.0376373	0.153713	0.0157864	1.51335e-22	91.1358	Isoleucyl-tRNA_synthetase_(EC_6.1.1.5)	fmt	MEKIKVIFCGTPQIGADILTTLTEMENVEVVLVISQPDRPVGRKKELKPTPVKEIALKNNLKIIQPVKISEAYEEIAQIESDFIVTCAYGQFVPTKILDLPKIDSINVHGSLLPKYRGGAPIQYAIKNGDSKTGISIMKMVKKMDAGDYYIQESIDIEETDDTGIMFEKLAKLGQKMIKENLLKIYNNELPPIAQNEDEVTFSKNISTEEEKINWNDLSVNVWNHIRSLSPWPIAHTFKGEERYKIQKVQILNNNVEAKPGTIVNISENGIDIQTKDGQVQILLIQKPGKKMMEASSYKLNNLSDLKVGDCFE
450509	451484	-	peg.391	mfl390	YP_053633.1	324	37.7864	87.65	9.88	0.0143779	45	45	4	4	68	6	0.0280979	0.0106172	0.0433613	0.00445321	1.17852e-22	70.9722	FIG00836012:_hypothetical_protein	UgpE	MEKINNEWSKKTKTEDWIHKNSFKKISVKDKSFNQSESNVDSIIYVEKTTKVVSSEKDKHEIVVNKLTRKEKYENDLKFQEEQITLRESKIVVEANFFKRIWLKFCLSLFLFWNKKHFKIKHAFYIRSVNKRKDKTIKMAGDVWYRRIGSNLSNYTVLIIMLIAMIFPFYWMLITSFKPYSEVDTGVMESLWPKHWTLQAYKDMFTFVNNSGGRESIPFSRFFFNSLFIALVSTLVQLSVSVIGGFAIYNWRTKFNSLFMIIMFSIMMVPGEAMLLGRYWIAVQMQWRDTLFALIVPFIGNVFTIYLMSNAFYGLNRDLKRAAKVDGLSSFQYFMKIALPAVSATILTSFIISFIESWNSVLWPITVIDNQSGQWRTIPMLLYSLMNVSGMTSEEFPIA…
451559	451958	-	peg.392	mfl391	YP_053634.1	132	15.154	79.55	42.42	0.169066	58	58	6	6	110	37	0.330394	0.050068	0.204481	0.0210002	1.38579e-21	834.54	hypothetical_protein	ABC_MTABC3_MDL1_MDL2;MdlB	MKKKKEISNSRAFLYLFFKYYKQDFKKNWWVIPNFIFWASMLFLAPLLTNQINLALSLTDAEKAASSGFWLIRFWGLETTELIIISVALLLFNLFNSFLFNWWSNTFAKQIETHLRNEILEKLIRQDISYYSDKKIGELLTNVISDAQVVGNQAVDIPMNVASAVIQSLIGLSLTFILEWRIALVGFVIFVLILIAFFGCYIALVKKWEKVRLTLEKTNGNVIDRVISIRLIKSSGTEDYETQYFKDKHVDYFDQGKPIGKWLSLFSVIVFAGDFLLLFTAPVFAAVFFGGDSDTARMQAFFQVFPAFVMAQGMLTGPIITLFVISGGAAMAGVSSSRILKTLNAESILDFHYHEGKEIKDLKGDIVFKDVKFRYPEKPENLILPNFNFTLQYGKSYAF…
451971	453162	-	peg.393	mfl392	YP_053635.1	396	41.5322	64.65	52.02	0.14442	64	64	27	27	351	273	0.282231	0.117217	0.478722	0.0491648	1.18377e-21	712.885	Cell_division_protein_FtsZ_(EC_3.4.24.-)	MgtE	MLKLDHIEEMLEKALEEKDVKKIRSISKEFQFVDFAEAMEQFESKKVLKIFRLLELEEAAEIFTYLDSEHQEYIIEAFTNTEIQEILDELYTDDIVDLIDEMPSEVVKKILKATTKDVRKELNNILKYKEHTAGAIMSINFTELKADNTVEMAIKAIKRRHEDYDEIDDLFIIDEQNKLLGWLELKQLLINTPETKLEKIMNSKIISVNVEMDQEEVANYFKRYDINTLPVVNKNQQLVGIITVDDVIDVLVEESTEDIQNFAGIDADNVESDYFETSIFKMYKSRIVWLSILLLIGIVTHVIMLIMFNLVDGLKNLSSGREMIMMIPILIVLAGVSGNIANQSSLMMIRSLALNQVHKKEIKTIFIKELIVGFLLGITLSFINVIRLLIIYAIQGGGS…
453176	454484	-	peg.394	mfl393	YP_053636.1	435	49.75	ND	0	0	0	0	0	0	0	0	0	0	0	0	0	0	hypothetical_protein	BglB	MTKKLEFPSNFLWGGATAASQIEGAYNVDGKSLSAIEMIPFIELKDRKDLSQTRKLTTQDLLDSIENKKGLHYPKRFGIDFYHKYKEDIALFKEAGMKVFRMSVAWTRIFPNGDETEPNRKGLEFYKNVFEECKKQGLEIMVTINHFDMPFSIIQKYGGWKNRQVIDMYFKYSKTLIDEFHSYVRYWLPFNEINLGVLFSAMGLEGNNEEKSLAERLAGTYQDLHNQFVAQAKFIEYSKKFSNTKVGCMVADTTTYAIDCNPVNVLENQRKEQMKKFFYYDVMTKGEYPSYSKRYFKENGINIVKEKTDDELLKNNTVEFLSFSYYMSSTIAKEEVELTEGNLMKMGKNPFLVATEWGWQIDPIGLRYCLNQLWDRYHLPLFISENGMGVLETLNENNT…
454505	455432	-	peg.395	mfl394	YP_053637.1	308	35.4097	87.01	5.52	0.0223881	53	52	2	2	79	5	0.0437516	0.0154923	0.0632717	0.006498	1.83509e-22	110.512	rRNA_small_subunit_methyltransferase_H	ElaA superfamily	MKIEFKKLSELTSYEAWEIFKSRSEVFVVEQKWVACEIDEQDLTATHLIIRNDDNELVAYLRIYEKLDGTASFGRVLTPFKFRGLKMGKTLLQNAIDWINKEWPNKDIKISAQYYLLNFYKSFGFVECSEVYDDDGIDHIDMIIKK
455431	455887	-	peg.396	mfl395	YP_053638.1	151	17.6258	100	32.45	0.0480132	37	37	4	4	79	13	0.0938293	0.0165382	0.067543	0.00693667	3.93552e-22	237.002	Cell_division_protein_MraZ	Mollicu_LP superfamily	MVGMKKLISLIGAASLATTPAMAVVSCKYIDTIQKSIDNKLAEVISSTSNYFKGAILANSEDYNGQSVDKYISKLKVGDLTSNSKDTTSMAKIFDTFLDTKQSSEYMKNEVYSKEEFDRPATGNGASELISTIQKAYNEIYKLIGVNFDPTLWNTALPLLLDSLKADNISSIQKVMPKISSSLQIMKDVKVTNYNELIKLGVETNLDLKIYFSNELTSFVANLFSVEIEKPFVISENKDNINEKYYAHNSSVWKLIIKKMNSKDAEKPEINFTSQSLALLMNALFGINWYIQNFTADEYNLHSDEMLDDNHIFSTDKTNLEVIHQVNSSKIDKEIINSTNVDGLMQFIYDLFSGEKDKESFKLLRTFKILFQVDDDITVKNQKLDFNTKIIKFGSKTLD…
456011	456191	-	peg.397	mfl396	YP_053639.1	59	6.60739	100	18.64	0.161017	17	17	2	2	36	13	0.314665	0.0207912	0.0849125	0.00872052	1.31981e-21	794.81	LSU_ribosomal_protein_L32p	alaS	MKKLTTNEIRKMWLDFFKEKNHHFLEPVSLIPVEDPSLLWINSGVATLKPYFDGRKTPPSPRLTNSQKAIRTNDIENVGVTARHHTMFEMLGNFSIGDYFKKEAISFAWELLTSDKWFAIPVEKLYITVFNEDIEAYEYWINDIGIKQDHIFRLTRDTNFWDVGQGPCGPNTEIFFDRGEKWDKENIGPRLLAEDIENDRYIEIWNIVFSQFNNDGFNNYSELPRKNIDTGAGLERIASIFQDTPTNFETDIFWPTIKQIENICDANFKYSIENYFDEKAEQTKINTAFKVIADHVRATSFAIADGVFPGNKDRGYIIRRLIRRALMKGMELGINGPFLSTLVINVIDVMKDFYPYLLEKQNLIETTILIEEEKFLKTLSKGYEALNKMIENDKKVTGK…
456211	456706	-	peg.398	mfl397	YP_053640.1	164	19.33	ND	0	0	0	0	0	0	0	0	0	0	0	0	0	0	hypothetical_protein	trmD	MKYSILTLFPNIIKSYISESIIKKALEREKIELEIIDIRDFTTLPHNQVDEYQFGGGRGMVLMCDPVVSAIESVKTENSIVVLTSPQGKTWNQNLAKSFATEYNHIIIVCGHYEGFDERILKYIDVEISIGDYVLTGGELPSLIMLDSITRILPGVINTESHEQESFENNLLDYPVYTKPHDYRGDKVPEVLLSGHHANIQKWRDEQQLISTFNKRPDLIDESKLNKIQIQLLENLRKSKGDK
456710	459092	-	peg.399	mfl398	YP_053641.1	793	90.6979	91.05	24.46	0.0300901	151	151	22	22	361	123	0.0588033	0.0533333	0.217817	0.0223698	2.46641e-22	148.531	Phenylalanyl-tRNA_synthetase_beta_chain_(EC_6.1.1.20)	Peptidase_C39_like superfamily;SunT superfamily	MMINHFYKYEIDLQQVKNYLSIHDDELSFYDVIDLASNFYLKGDAFKVEQDFLELKNKVPFLAQVINSDGLLHFVIVESILQNNLIVFDPSKEKKIKQNISEFLKCFNSNVIIFKSNIKSFNKDFKFNFKKFLNIFNFDFILYLLINLVSTLLFILDTQFLKMFSNSLSEQTQDFLIYLFPLIILLFNMLFKNISINILNKNYKKRKHFLLKKFLNLIESTNSEDLFYLYQEIKWVCQYENYSLKSSISSFISEVVSLFFIYFIIKELFLIILIADVIYILINTFINNFVKKDSFNQDKEWFTFLSNIEHVKNICAEYDMLTELLKLEEKDKLASSTLNWIELWDKVGLILIYIVSWSLLKNGNLEFSLFFIILLFKNFSRINIFNLGQTLIWIKKYKI…
459099	460152	-	peg.400	mfl399	YP_053642.1	350	39.5751	82	24.29	0.0893387	76	76	13	13	191	75	0.174589	0.0690938	0.282184	0.0289803	7.32286e-22	440.993	Phenylalanyl-tRNA_synthetase_alpha_chain_(EC_6.1.1.20)	gatB	MRNFEIVIGIENHVELKTKSKMFSSAPVSYGETPNTNVNETDMAYPGSLPTINKKGIELAIRTCNALNMEIDTLVKFDRKNYFYPDLTKGYQITQQYNPIGKNGKLNINVNGLTKEVDIERLHMEEDTAKQIHKDDLTYIDYNRAGTGLVEIVTRPVLRSADEACAYVEKLREVLLFLKVSDVKMNEGSLRTDVNISIRPFGTQEFSNKVEVKNLNSISNIKKAIEFEVERQTKLMLNNEIIIQETRRFDDTTNSTVSMRSKSDALDYKYFREPNIMPIQLKKEWVEDCIKNSPELADIKRIKYVNDYKISINDANIILTSIEMTEFFEETIKFTNNYTKVANILISDIQAQLNNENTTIDKLALLPSHLAEMINLVDQSVISSKHTKTILPIIMKDSS…
460167	460788	-	peg.401	mfl400	YP_053643.1	206	25.12	ND	0	0	0	0	0	0	0	0	0	0	0	0	0	0	hypothetical_protein	DUF4093 superfamily	MANEIIIVEGKSDSQKLKKIYGENLITFETNGLGIDDKKLNSIKELSKKNKIIIFTDPDGPGKKIRETIIEFLDVDVFNAFVSKQDIDKNSKKIGLAEASEEAIKKALDNLITYNKKNISISWDEYVKNDFYIKANRIIIANHFNLSEDMSSKSLFKWLNWMNLKVKDIEKIIGE
460795	465022	-	peg.402	mfl401	YP_053644.1	1408	162.238	72.66	1.42	0.00042	162	162	2	2	228	1	0.00082078	0.00133161	0.0054384	0.000558524	3.44263e-24	2.0732	Alternative_splicing_could_exist._2_probable_transmembrane_helices_predicted_by_TMHMM2.0_at_aa_297-319_and_339-361	YufO	MKNINAVEMKNISMIFNKKIIANKNINLDVKKGEVHALMGENGAGKSTLMSILFGIYEPTEGNIFINGKEEIISSPVKATKLGIGMVHQHFKLVDIFPVWKNIILGSEETQYKQIINKKKIIEDLTSIMKEYNLEVDLNAKVKDISVGMKQRVEILKILYRKAEIMVFDEPTAVLTPSEIDGLLKVIKELKGMGKTIILITHKMAEIKEVADRATIIRKGHYVGTFDVKKTSASKLAEAMVGRKIIEIKNTHKQNNNEDLIVIKNLNVKKHSNNKVLGLKNFSTTIKAGEILGIAGVEGNGQIELAEALSGMTKVDSGKIYVNDKNITHESISKRYNVHKMGFIPEDRHKFGLVLDANLITNVALQDISTKKYSKHGFINKTAMQTHTQKIISKFDVRN…
470173	470854	-	peg.403	mfl402	YP_053645.1	226	26.0188	100	9.29	0.00884956	54	54	2	2	74	3	0.0172941	0.00449972	0.0183772	0.00188734	7.25375e-23	43.6831	ThiJ/PfpI_family_protein	Peptidase_M17	MITINTNKLEYKLIAVPNNETNINILDKPSCVTFISESKTFYLVIKKDSMSYLRQLKLGLASFIQMCKGDTNIDFNSFVKVIPNVNKEIIFNVICDVILFETHKFITYKKDVKTNDYLFNIDQSEDFSDLLDENILKNKYVNYARDLQDFPPNIGTSDFYGEKLLKDSSKIEGLKVSVLKNKELKELDMNLVLAVNQGSNHDANVVVMEFNNNPGGKKIALVGKGICFDTGGYDLKPSAFIEGMKFDMTGAAIVMSIAMALAEAKAKINLVAVGLFTDNKIGQKAVLPESIIKSKNGLTVEISNTDAEGRLVLADGITYAIREKNADVIYDIATLTGATAMALGESASGVFTEFDEMWKKLNEASNYTTERFWRLPIFAEHKEQVKNDSVLADLTNSCK…
470876	472109	-	peg.404	mfl403	YP_053646.1	410	46.5982	92.2	17.07	0.0264141	92	92	8	8	158	22	0.0516194	0.0240537	0.098237	0.0100889	2.16509e-22	130.385	ATPase,_AAA_family	DUF285;Flavi_NS2B superfamily	MKKLLQLLAVLSLTASVLTGIVSYESMKKLNKPPAYNKIDQNEIQKKLEESIKNKNLTEDEAIAELNNSLKNVSGIKTVEAKILTSYAFEEKTFEVKVMLEENYIWDDLSFNGEFTVSAKVGTYDVIKKEEIQTMLNESIQGKNLTEDEAIAELNNSLKNVSGIKTVEAKILTSYAFEEKTFEVKVMLEENYVWDDLSFEGKFNVNISVSKVIKIDQNVMEKSFKSAILQEYDESEAKKAIIETFNKIINPDLTTEPKIEIKKLGEVEWDKEHEITIKVSLNTHNYEWKSEFDGEFKIKTVLNSTLMFYKIDKDENIHSKEFKGTSSKDWDEIEFTEIIEFGWYNNGQVCGIFFEEDNNEPINIFTRFSEDIVYPNKLNENIKSLNYLFYANSNSGDHL…
472160	474524	-	peg.405	mfl404	YP_053647.1	787	89.2269	82.85	57.18	0.152487	290	289	62	62	805	393	0.297996	0.265893	1.08592	0.111524	1.2499e-21	752.706	ATP-dependent_protease_La_(EC_3.4.21.53)_Type_I		MTEQIKKFFSGHDVETNLEDLIKFKKQLSKNLINEVSSNKNLLKLGEFRISISDAEMINSQLNKLINDLEDIINRINL
474633	475914	-	peg.406	mfl405	YP_053648.1	426	48.0322	93.43	76.53	0.121096	173	173	66	66	858	593	0.23665	0.113668	0.464228	0.0476762	9.92589e-22	597.751	Cell_division_trigger_factor_(EC_5.2.1.8)	PRK05335	MQKEVNIIGAGLAGCEAAYLLANNGVKVNLFEVKSLMKNDIQKTNDLGELVCSNTLRSKSKKNAAGILKNEMKLLNSLVIKAALENEIPGDDALSVDRFGFSKYITDKIKNHKNINLIEQEVSEVDYTKVTIIASGPLTTDKLGKNIELMTGNEKLFFLDASAPIITKDSIDFNKVYWASRHNDGKDGQYICIPLNEEQFNAFVEELKNAETIKLKSFEKEIYFKGCQPIEQIAKTSKKVLLNGPLSPNNLIDENGNTPFAVVQLRQDDAIDSLYNFVGFQTNIKWPEQKRILQTLPGLENLNIVRFGVMHKNYYINSPKLLNRSLQVKRNKNIFFAGQITGVEGYIESASSGILTAINVLAYLNNIKIEQPSRKSMLGALNFYITNPKHDKLKPMKCN…
475933	476233	-	peg.407	mfl406	YP_053649.1	99	11.5303	71.72	8.08	0.0808081	17	17	1	1	37	8	0.157918	0.0182084	0.0743645	0.00763723	6.62362e-22	398.884	SSU_ribosomal_protein_S20p	secY	MAKKFAKKSKQYSAKKSQSNNSDLRTGNFFIKNKDILGRIAFTLLLLVIIRIGVYITVPGIRLTSDYQNAINNSQFFQLLSTLGGGTIGRFSILALGVSPYITASIIVQLLSTDVVPILTRWNKSGERGRKKLDKLTKVLMIPFALMQGIATIFTLQQQGVIEPGWSSDNVLASPAFYYVLVPLVMLAGSYFMLWIADQITIKGVGNGISIVIFIGIIVQLPNQIKATYDFWIPSNESINVFFDGIIKFSIYMLVFFVVIFSVVLMNEAERKVPIQQTGSGLIDSKDHTPYLPLKLNNAGVIPVIFASALISTPITIAQIIDPTASTSTVDSANAFVRFTQHYLSFNTWWGIGIFAVMIVLFTFLYAQVQINPEKISENFQKSGTFIPGIKPGKDTTNF…
476264	476822	-	peg.408	mfl407	YP_053650.1	185	20.5004	69.19	55.68	0.122106	54	54	17	17	163	86	0.238624	0.048919	0.199789	0.0205183	1.00087e-21	602.739	Translation_elongation_factor_P		MNELKLIDYSEKIKQLIKIVKNKRIKQSEADDILFFIANMIDEVILKDSTISHRLNINLIKNNRILDIDIKPSKKVVSTKDTHEFLYLLKTLLSLMTIKNYFFDFYIYSEIKMIVNYYINKSSKSKSYDSVNERFAINELEFHDQLVMYKYLYSIFDKLMFINVFFVDKYNLKSIDVKSNFIFTKDFDSVSMPLFKTTVRKLAFADYLKILNKSVSFHYIRKLRNNLEHSFTDPKSKYNIALETELLFVLVARTLIQMHRDLKNDDELLKLIKLNQVNK
476883	477321	-	peg.409	mfl408	YP_053651.1	145	16.14	ND	0	0	0	0	0	0	0	0	0	0	0	0	0	0	unknown_transmembrane_protein	ABC_PhnC_transporter	MIEFKKVEKVWPNGKHVLKDINLKINAGEFVAVIGLSGAGKTTLLKTINKINNISSGEIFIDINENEKYEINKTKGKSLRNLRKHIGLMSQEYNNIEKQTVLKNVLNSRVAQMNFFRAMAGFFTKEEKQNALAALEKLNLLEFSYIRADNLSGGQQQRVALARTINQNPKIIIADEPVSALDPILANRVMEDFKKINSELNITVIINIHHVDLALKYCDRIIGLKDGEIVFDGDPKKLNESKLEEIYGK
477394	478336	-	peg.410	mfl409	YP_053652.1	313	35.2415	61.66	11.18	0.0139394	56	56	3	3	97	6	0.0272409	0.00960009	0.0392074	0.0040266	1.14257e-22	68.8075	Methionyl-tRNA_formyltransferase_(EC_2.1.2.9)	GTPase_YqeH	MSKCIGCGILKQNKDQNKPGYVIKPENEYCLRCFKIKNYNELINQEINAEQFILKLKTLIQNDKPKDIEFFYIIDIFDLEGSRVKEIEEAIKRYPVTIVVNKIDLLPKAVKLAKIRRYITDLFAKSAIYDANIILNTSFKNNFTNSLLNKIKKTKTKKYFIGSSNVGKSSIINSLLRTNNLIPQIVESKYFNTTLDFIQIKLSSDDIIFDTPGIARSNSAANLLDKEDWKYIYFNKEVAQNTFQLKPFNSIFYAGIAWVDFEWESDEINSFHFFNNKEIKLHRTNTKNAFDYYTRNKENIVPYNLDNNFVKREFIFNEKDINKEFEISISGLGWFNFKVKNPMKVTINIPTSNVEVETTLRKPLV
478322	480452	-	peg.411	mfl410	YP_053653.1	709	83.8088	81.1	17.63	0.0157071	160	160	11	11	278	34	0.0306955	0.0257255	0.105065	0.0107901	1.28747e-22	77.5333	FIG00833898:_hypothetical_protein	Toprim_N superfamily	MLIPKEVIDDIIEKSDIVSIVSERVALSKKGRNFWGLCPFHQDQNASMSVSPEKKFFKCFSCQVSGTVLDFVKDFDNISFQEAIKKLAVILNYDLSKFENENPVKQNKNTIIYKLNEESLAFFKLNLRSNEAKHAVKYLHSRDITNEDIAFFEIGFLPKNNSLVEHLISKGYNISDIVEAGLGTYNEERQKMYDIFTDRIMFPIRNENKELIGFSGRIIETNSEKPKYLNTKETPVFSKRKIAYNFSEAIKSARVKKELIVLEGYMDVISLHKNGIDNTIALMGTALSQYHVSIFKNIKGTIKMFLDGDEPGIKGNIEASQTLILNNQKVLVVNNPTNNDPDELIKQGKKAEIEKMISEALNPLEYIISKRWPKVNSKDFNSVEEFMKEICSFVLKCNN…
480402	480534	+	peg.412	-	-	43	4.91	ND	0	0	0	0	0	0	0	0	0	0	0	0	0	0	hypothetical_protein	mnmA	MKKKVIVGLSGGVDSSVAAYLLIQQGYEVEGLFMRNWDSSANNDILGNQEIDNDVCPQEQDYLDALEVANKLGIKLHRIDFVQEYWEYVFEYFIKEYKKGRTPNPDILCNKYIKFDKFLNHAINELKADYIAMGHYAGVRFNEKTKQYEMIRAVDTNKDQTYFLCQLTQNQLSKTLFPLQSLEKPEIRKIAAEQGLITADKKDSTGICFIGEREFTKFLQNYISNQPGDIVDIKTNEVLGKHIGAMYYTIGQRKGLNLGGMKEPYYVAAKDIDKKIIYVCPASDESYLLSNNAIVTEINWSLDLKQYIDNVEEFECTAKFRYRQPDVKVRLNKIKDNEYKVSYDAIVKAVTPGQEAVFYLNDICLGGGIIDIVE
480559	481177	-	peg.413	mfl411	YP_053654.1	205	23.8483	85.85	26.83	0.0309756	98	98	5	5	140	14	0.0605337	0.0144363	0.0589587	0.00605506	2.53899e-22	152.901	Hypothetical_transmembrane_protein	DUF258 superfamily	MKGKIIQIDSNVSFILTEEQKIYEVFIKGNVKKEIKPLVGDDVEFELIENEKGNITKILSRKNEIYRPRIANVDQVIIVTSLFEPLFASYILNKYIFMIEAKKIKPILLFTKNELLVKTKYYDEVTNKINSYKELGYEIVVLDNIENKNYLNEIDNLRKKMIDKVSFFTGQTGAGKSTTLNNYLFQYQIKTNEISLKLNRGKHTTTNVKIYNLPDNILIADTPGFSSFELVNLEIEDILRTSKILNNFNNDCKFIDCIHIHEKKCGVKEAVEQNKIPVFIYEDYKKIYEEISNRKVKY
481234	482359	-	peg.414	mfl412	YP_053655.1	374	42.8618	67.11	7.22	0.0114007	34	34	2	2	46	6	0.0222796	0.00954943	0.0390005	0.00400535	9.34481e-23	56.2758	tRNA-specific_2-thiouridylase_MnmA	SpoT	MAGIILPRRTSKRASTNLNIVEIKDYITLENELKKYIKDRKALIKIKEAYLFAEKMHSEQKRKNGDPYIYHPLSTAYYLAQLQMGPKTIKAGLLHDVVEDTPVKIEEIEEKFGKEIASLVESVTKVSYFAEENREQIKSEYLRKLYISMAKDIRVIIIKIADRLHNMLTIENLPEEKQRVVAKETLTIYAAIAHRIGMKNAKSKLEDMAFKVLNPNDFTDIENLIEKGRESREDNIAKTIDDISFFLRKEKHIKIIDIFGREKTIYSIYRKMNVNGKQFEELHDLVAIRIIAKSTDDCYKILGYLHQKYLPLSGRFKDYIATPKNNVYQSLHTTLSNSKGMFFEVQIRTQQMDDVAETGAAAHWRYKEGEVVDIAKRQKQIDEQIDIFSRILDLTDQIN…
482429	483788	-	peg.415	mfl413	YP_053656.1	452	48.42	ND	0	0	0	0	0	0	0	0	0	0	0	0	0	0	Xanthine/uracil/thiamine/ascorbate_permease_family_protein	PGM2	MVFDKNNKVYSEWINSQKLDDELKSLLVNATDDELHAAFEGIELEFGTAGIRGILGAGPGRFNVYTVKKVTIAFAELLKQNYPNRLNDGIVVGHDNRHNSKQFAKVVAEVLSSFGIKAYLFKENEMMPTPVVSYATKFLNCIGGIVITASHNPSEYNGYKIYDPYGCQLQDEQTAIIAKRMDEITDILNWEYKINDSLIETVSENVIKEYVDMIKNLEFYKKEQEAKKDLKIIFSAVNGTGTKFTPKILRESGYNVIEVEEHAFEDETFKNVVNPNPEFDPAWKIPLEYGIKHDADIIIMNDPDADRFGMAIKHDGHFVRLDGNQTGPILIDWKLSNLKRLNSIPKNPALYSSFVTSDLGDRIAHEKYGVNIVKTLTGFKWMGREIAKEEDNGLNFVFA…
484208	485333	-	peg.416	mfl414	YP_053657.1	374	40.8469	78.34	31.28	0.0816026	94	94	12	12	199	60	0.159471	0.0651388	0.266031	0.0273214	6.68875e-22	402.806	Chaperone_protein_DnaJ	YitT	MARKKRIKIYSSNGKKALLLSPEEITIVKNDPSYEKNYEIEFNKGKQAFEVRNYYAIGFWKDLLFVLIGAFLSTIAIDYFISITGNAGLFPGGLGAIARFLSIIGANNITISASTLYFIVYFIMNIPLVIFGFIKIGWKFSTLTLIYSIISIFFDLILQNIPYINPNEFSLLIDYNLISSLPGAWGAIIWIFAFAIFGGMINGFSYSITYKGNASTGGSDWVTYYYSKKLNKDIGSLNIKINIFILFIVICLNTIILKTQHIDQTIKLSAIYNEYNSWNELINSDLGKALDPILSAEDKVSIDLFNSWKNLKSGNWNNEDWFNISKYISSSSEYDSYYTSTLVWKMKFKWIIGPSLFASLTLIITQGLTVNRLYPKNKILNLFISTNKINEVQQYLFSV…
485387	487166	-	peg.417	mfl415	YP_053658.1	592	64.3534	65.2	58.11	0.276018	162	162	45	45	849	565	0.539406	0.347126	1.41769	0.145596	2.26245e-21	1362.48	Chaperone_protein_DnaK	AAA superfamily	MDLKTPIVELSNVSKIYNKQIWALKKIDLKIYRGECVSLLGSNGSGKTTLLRIIGNNLKNTTGTINYNLEEENILKGIGLQKREQAWPNGFKVKDINDLWIRIYDVNDLEWINKLKDVFGVNEVEEKYLNKLSIVKLQIYAIFLSFISKPELVLIDELSSDIDFKYEEKITNFFKEYLEEGNTLILNSPSYYFLENLTDRVVYLNDGEIFEDLSIKEVKKEYKSVMEYTKAIFKEELVVEKKIKNKSKFFSTMISKTEGYSNVLQAIIEQLEAQENCNEKVLSRLKEVYFSILDLNTSIDNLSVSYINADSIKIISKKIKLTMKLINKLTINYRYKKYHKTLSGIEKFLSKELKRTFANDKVIVNGDVLSITMSQSEKKQLEKLKEKYIKEEQKIIRRK…
487187	487751	-	peg.418	mfl416	YP_053659.1	187	21.3491	100	60.43	0.130454	75	75	17	17	182	103	0.254938	0.0544269	0.222283	0.0228285	1.0693e-21	643.945	Heat_shock_protein_GrpE	PRK05335	MKNKTVNIIGAGLAGTEAAYQLAKRNIKVKLFEVKRITKNPVQVLDGFAELVCSNSLRSNELTNAVGTLKEEMRLLDSLIIRAAEYAQVPAGGSLAVDRVLFSEYITKEISSNENIEVIDLEVENINPNELTLIASGPLTTNKLQEQITKLIGNDDFYFYDAVAPIIEKESINMEIAYQKNRYDKGETSDYINCPMSKEEYLNFYKELINAEISIGHLPGEAELKYFEGCMPVEAMAKRGVDTLLFGPMKPRGLNKPDGTRNHAVVQLRQDDANDRLYNIVGFQTNLKWPEQKRIFSMIPGLENAKFVRYGVMHKNNFINSPKVLNKYLQLKTNENIFFAGQITGVEGYVESCVSGLITAINIANFINGKEMQVPSSKSVSGALLNYINKASITNFQPM…
487743	488772	-	peg.419	mfl417	YP_053660.1	342	38.96	91.23	18.42	0.0230507	41	41	5	5	62	18	0.0450465	0.0175501	0.071676	0.00736112	1.8894e-22	113.782	Heat-inducible_transcription_repressor_HrcA	Abhydrolase_1 superfamily	MEKINKYKYSLKTVLITLLQMKSIKKNSSSHFLDYKNFCYNYYRDGFTKEGIKVNSLDIYYDDLKNKNLNYLTDTFNEKSIEEFDLFNSNGKISCLVAKNANSKKWVVGLHGWTENKFLALRLVHHFWKQGYNILTFDAFAHGLSYGEKTDIGYSSISMLETIVEHLKNEEQADSIGLIGNSMGASTSILFVQKNKLRSKINWVVADCGFSNIKLQYRYYIENNLYHVPWWKIGFLFTHKFSKETKTKQRKYNLLLNMKKAKSNPIFFVHSKGDTFIPYEMSQIMYEKKIKYEKVKISKIWTPEGSEHVNTIKTYNDDYILKTINFARKWEVNETK
488826	490962	-	peg.420	mfl418	YP_053661.1	711	80.0584	100	58.79	0.0430416	253	253	51	51	568	215	0.0841136	0.06734	0.275021	0.0282447	3.52801e-22	212.462	ClpB_protein	uvrC	MELKNKVSNLPSKPGCYLYLNKDKHVIYVGKAKNLKKRVSSYFDRAQNLKTTRLVREIADLEYFVVSNEKESLLLEENLIKKYRPKYNVLLNDDKAYPYIIITNEKDPTYKYVRKLDKKAFRSFGPLPIGSNARETLITLQRLFPLRRCKGNLGKPCLHYFIGQCSGACFKEVNKEYYQEQIKRVDNFFKGNINEVKTLLTNQMHKAAENLQFEEAQRIKEQIISLDFTTTKQNVEFKSQTDVDVISYFIEDEKIAIVTLFYRSGKLLFKDEHIQLYFEQDITDLIDSFMSQIYDKNILPDKIIVDNEVELFDLNEKYKSISTHPIKEDEKIIYKLATENAQEAIRKSKISTTINIGNENELLLELQEKANLQKEPYRLEMFDISNIGNEFIVGSCVVY…
491074	491941	-	peg.421	mfl419	YP_053662.1	288	33.8673	89.93	33.68	0.0245589	60	60	13	13	126	32	0.0479939	0.0162543	0.0663836	0.00681759	2.01303e-22	121.227	Thymidylate_synthase_(EC_2.1.1.45)	PRK05561	MAKKIDNSNIESEKGIISYALEDLMGERFGRYAKYIIQERALPDARDGLKPVQRRILYAMNELNLTYDKPYKKSARVVGEVIGKYHPHGDTSIYDAMVRMSQWWKLGMPLIDMQGNNGSIDGDNAAAMRYTETRLAKISDLMLDDLNKNTVKFAPNFDDSEKEPTVLPSYFPNILVNGSTGIAAGYATNMPPHNLGEIIDATIKLIRTPNTRIDTILEIVKGPDFPTGGTVQGRNGIKDAFTTGKGKVIVNSKWHEEDNNIIIDEIPYEVVKQDLVKKIGDVIDANPGLGILEVRDETDRNGLRIAIDLSDKANLDTVRKFLFKSTPLSISYNYNNVAIVDLQPKQLGIIELIHAYIAHYKEVFTFRTQFDLNKAEKRLEIILGLIKAMSILDQVISVI…
491999	492947	-	peg.422	mfl420	YP_053663.1	315	36.43	ND	0	0	0	0	0	0	0	0	0	0	0	0	0	0	Holliday_junction_DNA_helicase_RuvB	ATP-synt_DE_N	MAINLIITTPNGKFIDNKKVDIINLKTIDGDIGVLGNMSPLVTALKIGNMNFKVNNQTHWIHLHRGLAIINATECKIITERLYLVNENGTKIPTPDKLD
492939	493488	-	peg.423	mfl421	YP_053664.1	182	21.73	ND	0	0	0	0	0	0	0	0	0	0	0	0	0	0	Holliday_junction_DNA_helicase_RuvA	AdoMet_MTases superfamily	MEKIKVFETFSGIGAQHKALDILKQNNYINYEVVGTSEWDIWANIAYNAIHNKNIDHTKNISEKEINDFLIKFTHSRDSKTPLTNEQVIKLPIIIKQNLYNSIKNSNNLGSIVGVTGNMISSQVGKIDLLTYSFPCQDLSTAGSFHGKNQGMKKNSGTRSGLLWEIERILKELKAKKELPKYLLLENVNNMISERHKDDYLMWLDFLNSIGYNTQTYVLEANKYGCPQNRKRVFALSVRKDVTKEFKDTFLESKRTSIKEEKTPFDISKEIGIYKKTHELLREDYSIEKYKNEAINAIPNRTDSRKRIFLNNKMLSTQENTNIEKHSKNIYIQNGKTYSNFSSTITTKQDRDPNGGIINLKGTDLQNRYNEKKQIRKANFRLLTPRECYMLMGFSENDF…
493557	495390	-	peg.424	mfl422	YP_053665.1	610	69.0295	58.85	11.15	0.0139157	43	32	6	5	80	18	0.0271945	0.0187722	0.0766671	0.00787371	1.14063e-22	68.6903	Lipid_A_export_ATP-binding/permease_protein_MsbA	YmdB	MKVLMIGDVFAKPGRDVFKQNIEKLINDNQVDFVVVNGENTTHGKSISKEHYNFYKENHVDVITSGNHIFKNPEVLDYIQNTPDLLKPMNMYKTPGSGYVVIEKNNKKICVLNLMGNNFMDPSNSVYETMEDFLGLKIAYDILLVDFHAETTAEKIAFALNYDGIITGFVGTHTHVQTADERILPKGTAFITDLGMSGVIDSVIGIEASDAIYKQKTGLVKRFQPAKGKAKLNGVIIEIDEKSNKATNIKRISI
495400	497245	-	peg.425	mfl423	YP_053666.1	614	69.2549	78.66	9.28	0.0198413	73	65	5	4	125	27	0.0387746	0.0268533	0.109671	0.0112632	1.62634e-22	97.9402	Lipid_A_export_ATP-binding/permease_protein_MsbA		MIQIFKLKELNQVELSHLEELNSWWDKPVDKKIAKCKLFISKFGLQPNDYITFDSLKEVNFNDYIRGVNNYLNFYTPKLKTIVSERHAFKKFDKSIINYMQLNGYTASISTIASFYTEEVDHDLNKFNKIDAINFANKVLLEKWNKFKREVLSTFGGNEIIKDVIKGIFENEVIYDGVFFDSRIIVNTIVKYASNLLKKTEITEKQFLNIMYLAYLQSNFIESFIYIYKGFTINLK
497366	498116	-	peg.426	mfl424	YP_053667.1	249	29.36	ND	0	0	0	0	0	0	0	0	0	0	0	0	0	0	hypothetical_protein	recA	MSNSKIVEGALKTMSSKNEIWKNEALISALKTIEKNYGKEALVVYNEGDDIDHDVISSGSFLIDQAIGIGGYPKGRVVEIFGPESSGKTTLALHAIAEAQKQGEIAAFIDAEHSLDLNYAKKIGVDINSLLVSQPSYGEEALDILETLVKSNSISLIVVDSVAALVPKTELEGEMSDQSIGLQARMMSKALRKLNGVISKSKTTVIFINQLREKIGIMFGNPETTTGGRALKFFSTLRIEVRKGESLIENGIVVANKVKVKVVKNKVAVPFKQTLITIGYDKGIERINEIIELATLYNILDKSGVWYSYEKEKIGQGKNAVKEWLNKNPDKLSKIEFELKEFIEKS
498235	499594	+	peg.427	mfl425	YP_053668.1	452	52.96	ND	0	0	0	0	0	0	0	0	0	0	0	0	0	0	Beta-glucosidase_(EC_3.2.1.21)	FtsX	MHFKKIYLMLKNSFKNATKSKTQLIGVTVLAFLLSLVLTLVVSMNVRVIEKYKEMNENSRVHDAVIDLNPYDKVATGESEETEEAPKNLVAAQQYWIYKLQEKYFEESSDLQFEWSRTEAREFSQVKQNGNDLTIKAITKTSQENNFSNQEVDKLVIFEGEDIQTHHQVVIDPNYAKNNGIKLGDVIRIQADNLGNSLLVRDSDNKQVASDIKEIEATGTEIDAIDGKYNIYYSNYQWFQVVGFGSSADFMSPIFNASTTLPSRNKEVMIYVNPTAFGLKYNQESNLYEYNLNQNGNLTVSSNVEIESFYSIKFKDAKKAKSTGLEQFESDLKELIRRNSNNKIVYGKEDSSYRFSKRILLIQKTIRTYNIAAFVIFILILFVCLYTISLVTKKQIEKA…
499597	501229	+	peg.428	mfl426	YP_053669.1	543	59.29	ND	0	0	0	0	0	0	0	0	0	0	0	0	0	0	PTS_system,_trehalose-specific_IIB_component_(EC_2.7.1.69)_/_PTS_system,_trehalose-specific_IIC_component_(EC_2.7.1.69)	PRK14054	MENKTIYLAGGCFWGVQAFFDYQKGIIKTTVGYAQGDIDNPTYEEVCTGKTNHTETLKIEFNEKEISLKEILDLYFSIINPFLLNQQGNDRGTQYRTGIYSINEFDFTFVKKYLENFQKQTTQKVVVENEILKNFFDAEEYHQKYLDKNPNGYCHIDLSDYKK
501264	502704	-	peg.429	mfl427	YP_053670.1	479	56.1301	100	49.9	0.0239838	140	140	29	29	289	99	0.0468701	0.0263083	0.107445	0.0110346	1.96589e-22	118.389	hypothetical_protein	Abhydrolase_1 superfamily	MENINYKKAKKQIRKYKYTFLKVLGTIILFPIVFIVSAILSKFFTPYLFKYPRAGTDENGQEVNTLNHYLTDIKEKKLKNWELTKDQIEEFEIGSKEASISCLILKNNSNKWVVALHGFKRNKYMGVRNAIQFYKKGYNVISFDAYAHGKTYGKYSDLGVTNSKVLNEVINWVKNNNDVDELGIIGVSMGAATAVYWAQQYYQVNKIDWLISDCALTQPVEQIRFFLKKYFKWLPWWISSFKINWFFKRYSKTNLKDMNLQNNLNSFRDLPVLFIHGKLDSFIDYNNSIVMYCEKSKDSNNNKIKIFDDSEHSSSIVDHQEEYILITIDFVREIMRKNKK
502912	503728	-	peg.430	mfl428	YP_053671.1	271	31.7064	75.65	4.43	0.00431035	85	85	1	1	115	1	0.00842344	0.00267077	0.0109076	0.00112021	3.53307e-23	21.2767	SSU_ribosomal_protein_S6p_/_hypothetical_protein	ligA	MTKEQASKLINDLRLKLNEWAKEYYVLDNPSVDDAEYDKTIHQLLDLENQFPELITSDSITQKVGGIVSDKFEKHTHKYPMLSLGDIFSWDEFINFNKQVAKVTGTENNEYTAELKIDGLSISLIYKDGVLQKGVTRGDGKVGENVTTNVKTIKSIPLSIPSKDEIEIRGEVFLGKKEFAKINEERLLNGDQLFANPRNAAAGTLRQLDSKIVAERNLDAYLYYYFNENNPINTQFDSINQIKNLGLKINKETKICKTLEEVKLYIEYYTEKRNELDYEIDGIVFKLNDKKLQEEVGYTAKTPKWAIAYKFPAEVKQTKLLDIFPTVGRTGKITYNAKLEPVQIAGTTVSAASLNNAEYIMAKDLRINSIVKVKKAGDIIPEVISAIKDEKFDLLPIWE…
503731	507511	-	peg.431	mfl429	YP_053672.1	1259	141.846	85.07	13.5	0.00678929	215	215	16	16	369	39	0.0132679	0.01882	0.076862	0.00789373	5.565e-23	33.5132	hypothetical_protein	GATase1_Hsp31_like	MKKILIVLTNTNQYGNYKEKTGLWLGEATEFINFLKNTDIKFEFTFISPKGGKVPVDPRSLKFASEEDIKLYKDKWFVDKALTNSLKPSDIKDEEYDCIYFTGGHGVMWDFTNNKEIHDIALKIYEKNKIVSSVCHGIAGLLYLKDKNNKFIIESRNITGFTTTEEILSGKYRKVPFLNKKIAIKNNANFKSKRFYKPYALKDGNLITGQNPFSVIKVAKLVYENI
507620	509063	-	peg.432	mfl430	YP_053673.1	480	55.95	ND	0	0	0	0	0	0	0	0	0	0	0	0	0	0	6-phospho-beta-glucosidase_(EC_3.2.1.86)		MSLNYFLNKKIIDSMNQIVEEQSYLTLDFPLSIMQKMNFEPVQEIEGDKYLTNYFQAYTFTKNKELNDFILTSNISSLMFLENLAEGSSTISIHNMIRRIENGAKPKTKKEKLAMNLIEAVRLVKKADFEINEDNYELLIHILFRNTEFNLDRKANYYRTDNKKLLTDVLINFESIDDELKGLFKFINDTPENSFDGFTKAIIIFLQILIIQPYQKFNSTLALLMSLWFIGQSKEKEIFQIWIFDLLNHWDEIIEKINESFVNNLNVNNLLKVVKKHLQDSVKRGFIASLVKEWIAQDLEVRSKFFPSDYELIVLISILTERTKEVSVKRITDKLKIAGYAAVKKQEIKDALENLKSANIVKVTKNDANFTVADKQLNKYKYILE
509046	510591	-	peg.433	mfl431	YP_053674.1	514	56.98	ND	0	0	0	0	0	0	0	0	0	0	0	0	0	0	PTS_system,_trehalose-specific_IIB_component_(EC_2.7.1.69)_/_PTS_system,_trehalose-specific_IIC_component_(EC_2.7.1.69)	Peptidase_C39_like superfamily	MKKLLSLIGGITLVVSSSSIVVSCFNTRPIINHTFKDEFTIFDLGAISGAENAPSIETIYNGISVAHQNVPDWRWSVPIEHITFVDEPTTDSCIIRVIDGHNQPTLTGEVQFRYNYQKIENREITFYSSGQNNGIKRRTGTIEEISKFSNLITNWNWIEKISSEPSLAYTDLSNYASTGGTGLCEYIALNMLINYSQVFGKYNLYPNSDIRKYFYQLDSKSIYHYASGSGNKDAVPYLMYKKVSDKYGGRWYDIREGKNIRKIMKTWLGDYSKNLIDDYSANWSHTSKPEDWIKKYNRPILLSFFVKGEAHSIVIYGYNESTNEYAVNYGWSGSQYSKQIIKKSEIWSYFSMGFWYGLRDK
510683	511436	-	peg.434	mfl432	YP_053675.1	250	29.99	ND	0	0	0	0	0	0	0	0	0	0	0	0	0	0	hypothetical_protein	Methyltrans_RNA	MFRYFVEIKKDNNFFIINNNDVHHIKNVVKLKNDEIIECVYEKEVYQTKIIDLTIENNVIVEIINKVETTISNVKKVLIAGVLREQKWDYLLQKSTELGVDEIIPVIFKRNVVKIDEKKIDQKLQRWQAICDTAAKQAKRTTIPVVNNLITNLKDLKNNLCDLNLVAWEKEKNIELKTYLTQDFNSISFIIGCEGGIEVSEIKILHEIGFKNVSLGTNILRAETAPTYVLSSLIYENK
511457	511925	-	peg.435	mfl433	YP_053676.1	155	18.62	ND	0	0	0	0	0	0	0	0	0	0	0	0	0	0	unknown_transmembrane_protein	YfcC	MKNDFKIKNPFKKNKDVPSTKEKKQFKMLSAFTILLLIIAFIIFISWILKWSGVSVIDDKNESHDIVALGIFDLFIAPINGFVSGAEIIVFLVALGGFLNIVICSKALEGFSQNITSALKGKEIWAIIPLMVFFSIVGSAEGMAEESLGFYMICIPLMMAAGFDKLTGFMIVLLGAGVGVMNSTVNPFAIGVAVDTINGSGAGIETSVGDGLVWRLTSWFVMTTASIIFVMWYSWRVKMNPQKSVVFKTMEEDKKFFLNEAAEKIDMNWKRKLTLVFFGLTFILMIFYMVGWDSILGYDNKTSYGPFYKFGEWINTHIPYLSSQAEGFGNGGFIVVSAIFLLSSIVLGLVNGLGEDGFLDQFMAGAKDLFGVCLVIAVAGGIGWALEKSLIQQLVVSGL…
512059	512758	+	peg.436	mfl434	YP_053677.1	232	27.5	ND	0	0	0	0	0	0	0	0	0	0	0	0	0	0	hypothetical_protein	DAGK_cat superfamily	MKYSIVKNDYNESKKMSDELSDLLVSKKWIEDNKNPNCIFVIGGDGTFLKAAEIFNNILDDVIFVPIKSGGIGFYTNHNRISDIQEILNNIEKQKPIEISVLEANDYKVINEIKIINNLRPLEADVMIDGELLETFKGTGLVFSTSGGSTGFAKSHNGAVIIDENNIFQMLEIAPVSNNNFRTLSAPVIFSRKHKVEVIIKKPNDVEIIVDSKKCKLPENNLIKIQMGEKNIKLISKNSEKLTKTKILNSIFTTNKSYN
512775	513462	+	peg.437	mfl435	YP_053678.1	228	26.49	ND	0	0	0	0	0	0	0	0	0	0	0	0	0	0	hypothetical_protein	Glyco_hydro_32N;Glyco_hydro_32C superfamily	MKLNKETILNLITEHNQDDIKKANELVASDKYYRPTYHIAPPNGLLNDPNGLVYIDGEHYIHYQWSPLQPYHGMKHWRLVKTKDFVNYDDLGVSVIPTEEFERTGAFSGSAFKEKDGVKIYYTGNIEENGEMIEEVQIKADFIDEKIVNKRVVVEHDKNLFTPHVRDPKIFEYENNKYMIFGAQCKADMLGGLVFYKTDDMEKYTFDRILKPSLDQTYGYMWECPNLDYLEGKMLFMQSSEGWFNEENPYELNSSRNVVYTQIDKLDFENNKLNEKSILKTMDFGHDFYAPQTYWVDKKLLMIGWLGAVDVQYPTDEYSWHSMLTIPRELSWSKEILVQKPYSEFKKNVLTKTTKKAFKELSVNKAIHLEFDLSDNLDIKILNEKNEFIEIKFTDKEII…
513670	513859	-	peg.438	mfl436	YP_053679.1	62	6.99	ND	0	0	0	0	0	0	0	0	0	0	0	0	0	0	hypothetical_protein	PseudoU_synth_EcTruA	MFKFLITLEYDGSDFHGWIEQPKTSTIQGELNKAINRVTKNAVFKTIGASKTDTGVHAIDQKVLLDLGFNPKLDLFKKAINKALPETIKVRSIEEVKQDFNIRDVLYKEYSYTINDKEYNILSNRFELNWDFEEIDIDKLQNIFNLFIGEHEFKLFSGLNHKELDSNKITTIREIESIDVKRALDKVVITFKAKGFIRYQIRMIVQSALNCYLNKKISADEIKEKLQGKGNKPPFNAPAKGLKLNKIVFKS
513869	515222	-	peg.439	mfl437	YP_053680.1	450	50.6123	66.44	22.67	0.0432407	52	52	11	11	106	37	0.0845025	0.0427687	0.17467	0.0179386	3.54432e-22	213.444	Acetylornithine_deacetylase/Succinyl-diaminopimelate_desuccinylase_and_related_deacylases	metallo-dependent_hydrolases superfamily	MKNIENMPKIELHVHIEGTLEAKTVLAKIEQKQLNFDPMYLEKLSKPPVFTSLSDFLKDYYKNMAVLENQQDFFDLAWNHLKNAKKQNVIYTEIFFDPQPHIKRGIHLDDVIDGLYQALEKAEKELDLKAKLIMCFLKDESVDEALNILDMSKLAIENKKIVGIGFDSNEIENWAAIFKPVVDKARNLGLNVTTHAAENSFEQDPIEVINILNPDRIDHGLYIHKSLEALKLVKEKEIHLSLCPLPNFYSKAWLDPKTFPIQVFLDNDISFSINSDDPAYFGPTTLNDNYLLVNQNNKISEEKWKNLLLKTLNSTFTNTEEKEYLKEKIENYFK
515232	515976	-	peg.440	mfl438	YP_053681.1	247	29.5	ND	0	0	0	0	0	0	0	0	0	0	0	0	0	0	hypothetical_protein	PurR	MKKTKMTYHDIAKKAGVGIGTVSRYFNDYNISEEAKSKINKVLNETDYVPNFAASNIKKPSKDVYLILPYNNDETANMEIVNGVKSSLTADNINFFIFLSSSESEIYQKDLKYLTMRNPFGIVLLLPKHTSKDLILQIQDIKSTNLIVYNRNIEGVKSVNIDDKEMFKELALKIETDYKNEKVAFIGLNKEDITTGKYRSESFTENIKNNKVQNYLLKQNSFEDVEEIIHKIIKDYNPKIIVSATHTISMYVYGHLMENKIRNNFITTDIGRMGKSQYLTNSDINIFIDYFLIGYQIGNKLLNKEKKMENFFKII
516222	516510	-	peg.441	mfl439	YP_053682.1	95	10.2636	100	54.74	0.477343	33	33	8	8	132	85	0.932842	0.0957428	0.39102	0.0401577	3.91266e-21	2356.26	LSU_ribosomal_protein_L27p	IMPDH	MNKDLNGKIINEAITFDDVLLVPNYSEVLPHEVCLKTKLTKNIELNIPIISAAMDTVTESELAIAIASIGGIGIVHKNLTIEQQANEIKIVKSIKPTDEFPNACVDANGFLRVGGAVGVNDETLTRVEGLISAGIDVLVVDSAHGHSKGIIDVVKAIRVKYPNLDIIAGNICTVEGAEALYKAGADCVKVGIGPGSICTTRVVAGVGVPQITAINDVYNWSINKDVTLIADGGIKYSGDVVKALAAGAHSVMLGSMLAGTEEAPGQEVIINNKRYKTYVGMGSLAAMKRGSSDRYFQKGAKKLVPEGIEAVVPFKGTLEEVIFQLVGGLRSGMGYTGSNTIETLRHNAKFVKITGASLKESHPHDVEISAEAPNYK
516511	516826	-	peg.442	mfl440	YP_053683.1	104	11.73	ND	0	0	0	0	0	0	0	0	0	0	0	0	0	0	FIG139598:_Potential_ribosomal_protein	HAD_like superfamily;Cation_ATPase_C	MDSWESSQIKEIENKLDTDIKTGLTEEEATKRLIENGKNELPTAKVTPWWVTFLHAFVEPLQLILMFAAVISVVAPLISSPGEKIGFHEFIDFVVIMLIVIVDAVLETVQTVKARKSVDALKSLSKPKAVVLRDHNQKEIDASDLVVGDIVILEAGKYVPAELRIVQSADFMIDEAILTGESVPVEKTHKAIKETTILAEKTNIAFMSTFTTAGRAVGIVIGTGLNTEIGKISEAIDKNEETETPLEKKISKFGYVISCVAGLIGIFVFLLLSLVGGFEAWASYLMVAITLAIGVIPESLAAVISITLSFSTKRMANNNVIVKKLASVETLGSVNVICTDKTGTLTQNKMTVKKVIDNNRIMDSDEYLDLDKSIQKELLLKALVLPNDSITEGNERIGD…
516828	517128	-	peg.443	mfl441	YP_053684.1	99	11.0951	100	41.41	0.363973	51	51	5	5	129	53	0.71129	0.0789185	0.322309	0.0331011	2.98339e-21	1796.64	LSU_ribosomal_protein_L21p	FolC superfamily	MISVDKFLIPIQQRFQNEYNLDKVLKQLNNIEKKIPTINVVGTNGKGSTSFFLSHGLKTKYKKVGLFISPAFLYHNERIQINNEPISDEDLKKYISKVEKFIKDYNLTFFEIWTLIAIMYFYDNKVDIAVIEAGIGGLKDSTNLFSNQIAAILTSVSFDHTEILGNKIEEIIDQKVGIVKENSTLYVSADNKEHFETIKNAIKVNASIIYSDKYEKEKIEYQKGNKGVVKNILQDLGIKDLSCLNLNSLTGRFTEIEFKEKKIIIDGAHNVDGVRALISSVSNKKDWTVLYGAIDGKEHQKILTMLDENFENVNITTFDFHKAWDIDLVNHINKVKNWKEFIDSSEKNIIICGSLYFIPLVYKYLLEK
517291	517684	-	peg.444	mfl442	YP_053685.1	130	14.14	ND	0	0	0	0	0	0	0	0	0	0	0	0	0	0	hypothetical_protein		MKNCNYCKKPIKPYQLSRSGQSSAGAIYTPNNSNLGFVSTSGRIYTSHMGCYKTVNKKILPWVILALIFVVIASILMSVGMIDLFTSKSYDWEDLNNHVIIDEAKKTKGIIELVFCGIFFVLCFVSGFGGYAYALSFVKNGEHANDYIDEEAKMIYDAALKKAKKELK
517750	517897	-	peg.445	-	-	48	6.06	ND	0	0	0	0	0	0	0	0	0	0	0	0	0	0	hypothetical_protein	ABC2_membrane superfamily;YhgE superfamily	MYGVTCLIAFWNPTINLGKAPVAILNEDNTVWVYKNNDMEKLDFKIGVLTDYKYNSLDGYISKEQAISSAYDIEKGILYTNTGTIAASKEEVANHIFQFNVWDIIKSALNEKTDKNIKDEDYVFSSPELKEDMAFTNIRYISSEKEIEKQWKGKKYYVQAKIEKGFGEYLIQQVGTTFNKKNEAPKLPKSNINLWTTFERNFIFGYYLNSMMEMKSALIVSAIEDFLGENIPSFISNIVYKNFYKQVTYTPLNDEKVSVSQSFGTINNSDVIIEANKQYVISDSVNESTSSLEDVQKVKSENTIFGDIREEITSKADAAQKTNGIFTNTIASLLGSDQLKTIAKILKIDLYNSKLMGYILLLNDNSHILNKYLYDVMHGIDPFEDSQKMWINLDHIDKL…
517965	518388	-	peg.446	mfl443	YP_053686.1	140	16.4	ND	0	0	0	0	0	0	0	0	0	0	0	0	0	0	hypothetical_protein	PRK05433	MDKSKIRNFSIIAHIDHGKSTLADRILELTNTVTKREMQEQLLDSMDIERERGITIKLNSVQLYYKAKDGQEYTFHLIDTPGHVDFAYEVSRSLAACEGAILVVDATQGIEAQTLANVYLAIENNLEIIPVINKVDLPSADAERVKEEIENTIGIDCSDAPLISAKTGLNVEDVLEAIVNKIPAPYDADDAKPLRALIFDSYYDKYLGVVMSIRVREGSIKVGDRIKLMANGSSYEVTELGVKNPKIVKKDQLSAGEVGWVAASIKTIKDINVGDTITTVTNSALHPLDGYKKLKPMVYCGIYPIDTNQYQDFKEALEKMELSDSSLVYEPETSQALGFGFRVGFLGLLHMEVVQERLEREYNLNLIATAPSVIYKIHLTDGTMIEIDNPAKLPDPQKI…
518512	522931	-	peg.447	mfl444	YP_053687.1	1472	158.148	89.74	61.35	0.0154315	166	166	40	40	555	318	0.0301568	0.0476924	0.194779	0.0200038	1.26488e-22	76.1728	Chitinase_(EC_3.2.1.14)	RDD	MFEVNKNVDGNYELLKVEENALKENEFYLPSLWKIFFARLTDLIISSLLFLILGFIFKDQAKEGNWIFLFIIFSAALIWNFSYFVLLPYFFNGKTVGKIIFRIKLVKFKASEKLKFKDIFERELWFILLPWCLLYLGNILFLFLMSKYDKTKSSGYLDAGYIIYQLNYWIFLIWNIAIALSIKLQKNHQASVDMKNKVIVVLEKQKQTKIYKNQSGKSVLKETPGKFDDAILNEIGNSEEKEFYNSIQVDKPSLTENLKIEKKNQKQIEQKEKGESHE
523388	523538	+	peg.448	-	-	49	5.75	ND	0	0	0	0	0	0	0	0	0	0	0	0	0	0	hypothetical_protein		MKFLLSFLTALTIGQGSFNIVELANFSINSNKNYEILEYEAMNRAALTFGTKVRQSYFDQKDGITTWTGNYTDPNNKKVKVQGLSKTKMNSQMSGPTKEVAYVYKAGTNKNTTPLDVSGKTIFYGDDKISYYFDDSKIYKFEWLNDQPSNYGLVGGLGGIIGGVGGILGGVGGILGGVGQLLLPSAPKPKPITGSEQVQLEVYNRSIKSVKYNSFDNSLIYSTLDDNGKDWQINKIYINKSEEITLASGTSNYGNYPIVSIEDNSSNTYFMVDGEVSIYREEKTENQVEVIANIEKYKQLQAYNIFVDTEGMYIGLSESKNTNFEAHESGEIKKTAKTLYIDRSNDEVSYPSDGDGYIRDVQWVNRITKYVIYDSKTIVKSNSYSASKYIIDGTKLNPN…
523545	523668	+	peg.449	-	-	40	4.74	ND	0	0	0	0	0	0	0	0	0	0	0	0	0	0	hypothetical_protein	PotC;Periplasmic_Binding_Protein_Type_2 superfamily;NBD94 superfamily	MKRFVRSTYFALILLVIYVPIGIMVLFSFNSGSSVSNWMGFSTRWYEEFFKNSPFIKSIITSLFVAVVSTMISVVIGVMAAIGLSRLTKRKQSKWMSIANIPLINADIITAVALMVVFLICGLKFGILTLIMAHVSFNVPYVLITVMPRLRKVDKSIVEASYDLGAKTSTVIFKIILPILKPAIIIATIIAFAMSFDDFIISYFTGGAQTNVASFIYSAKRIKPYIFAFGTMMVGIIAAGVIIWNAFLFAQDKKETTKLQIKNGTYKTKEIYKLEKEIQMLTDSLNTGTKRKISFNLSIWFKFYVLKFKLKIANSKNYDKKIAKLEWKRYKLQNTINREKRYGARLKKAIAKQKQLEKQLSKTTDIKKAAKISIQLEKIEEKVTFLSEEVAWLNEKEKE…
524145	524274	+	peg.450	-	-	42	5.16	ND	0	0	0	0	0	0	0	0	0	0	0	0	0	0	hypothetical_protein	RluA	MNTFKANQNDDNQSLFKFLKKNYKTTPLSVIYKWLRKGDIKINGKRIKDKDYLIKANDEIIVYDNNKPVLRDDFKKITNYDIDVIYEDSNLLIVKKPYNVEVHSPVKTSMDDIVKNYLFDTNQYNPSEENSYVISHIHRLDKLTSGLIMYAKNKQTHDIMVEAIQDKEKIEKYYRCRIDVPVTESLIAKGWIKYDPIIQKSVFSEEFRSDYKEATTIFNVVSLDVTNEQTELEVQILTGRKHQIRATLEYYGASIINDSRYSGTIINNEKMIFLFANKLVFNGFEGNLENLNGKIIEIEPTW
524856	527580	-	peg.451	mfl446	YP_053688.1	907	103.276	77.4	22.38	0.0128458	95	95	13	13	197	59	0.0251037	0.0259262	0.105884	0.0108743	1.05294e-22	63.4093	Chitinase_(EC_3.2.1.14)	FtsX	MKKTSNWLLFKQGLKGIFKFKIQFVIILILSFLSIFILTTSISLRDRLNHTYNEVVKSVDKFDYEYDDEFFGISGGVTSNNVSQNPMIMFVEPESYSTINGGSKTFNISFNEIYGGKTFITEAFLDQNMKNTYYANNEEVGWDLNSKDFMVKTRNILLNYFYGDLVSALDGQETESSLNLQKTPIFAYASTLNKDEIKSDYEVIKRYESIEPINIYEIKQKDLFYFSTIAFSSIGAYISEINNTYNLSNSTNRLAEKTYEIITGNSLREKPIDTNFIVNEENKYSLRVTNSTNSDALISINSNSRIDIESAIQKNGLKGISTPTFFQNNNKTNKIINLNSFKLQSSANGDDWSARLTAFNSTKIEENLFNNLMNNSNYDWILQGKNYTNTNTNTNTNDE…
527598	528456	-	peg.452	mfl447	YP_053689.1	285	33.1317	78.6	15.79	0.0440476	99	99	5	5	155	14	0.0860795	0.0285196	0.116476	0.0119621	3.61047e-22	217.427	SSU_ribosomal_protein_S6p_/_hypothetical_protein	DNA_pol3_delt_C superfamily	MYFIYSEDHFLLTKTVNKLVKNLLTEKEYEVENYSLIYNDISEIYTSLNTFSLFGEPKILIISDAWFATEEKISLHRNYSEEALYRILESKTDNVVIFTLNNERISKRLKIAKYIEENLEVTNVKTMQENEVLNYIKAFFTRNEKSITDHDAAFIFQSIPKDMQTLTNELTKLSHIESDVITLDDIKNNLSKYIDNDIFELSNAFVNNETKTFLKLYKDYLLMNDDISKLIALLSSTVVFFRDVNVMKQQGIRNEEIVQITKAHPYRVKIAISNKLNIRELNDKIKLLYYIQQGVLNNTMDKDNIVEYRFIKNMEDKNA
529926	530652	-	peg.453	mfl448	YP_053690.1	241	28.03	ND	0	0	0	0	0	0	0	0	0	0	0	0	0	0	hypothetical_protein	5_3_exonuc_N superfamily	MKKILLVDGNSLLFRAYYASAYAGPVLKTTTGIPTNAIFSFANMLTSLISDRNYYDVKVAFDKSKKTFRHDKLENYKAGRSATPEDLIPQFQIVREFLDSSNISWWEKENYEADDLIGTMSKIIENNFSEFEVEILTSDKDMFQLISDKTKILLPKTGTSNLELFGEAELLEKWEVAPKNVVDLKGLMGDPSDNLKGVEGVGEKTAIKLLKEFQTIEGIYENIDSISGKLQEKLINGKDSAILCKEIATINCEVEIENLVFEPINLNLNGLINFLEKYEMNSLVKRLSTRVGNINGKDEQINKEEIKFNQLKKWNNEFSCETNFLYIESIDENYHKGQILGLAICNEKGFFYLNDIINDLELEQFFLNDNFKKNTYDIKKTVTLLRNNNIKFSFSSFTY…
530719	530953	-	peg.454	-	-	77	9.09	ND	0	0	0	0	0	0	0	0	0	0	0	0	0	0	hypothetical_protein	HTH_6 superfamily	MNIYEKLKTQHKNFTNTTNQIIATEILNSARQGKFLKQKELSEKSFVSESTITKFSKSLGFSGYKELVFDLKKQNKLNEINEIGNMKNFLRDINDWLISKKDTIKLIATSIAAEKNVYIYSSYQFRIASNFIYELLLEGEITPIIFETQYIFMKNIKKKKQSINIILFGGLDTESLVDQVEFEMLENFKKEKSFLITSQFSEEKLKKFNFNTICLDINHDSASFLIRNIAIQMLFIEVLNELKKLSK
531353	531476	-	peg.455	-	-	40	4.45	ND	0	0	0	0	0	0	0	0	0	0	0	0	0	0	hypothetical_protein	UvrD superfamily	MNNLLLQLNEQQLAAVTITDKPLRIVAGAGSGKTKVITTKIAYLIEELKMAPYKILAVTFTNKAAREMRDRVTKIIPDLKSNPHISTFHAWCSRVLREDFELVGLNKNFLIIDQGDQIAILRSLINEHFSHLPELKKYTEKKIIYRIGNWKNDLTSPLEATEECYSGIERAIATLYQKYEDYLKTINSIDFNDLQVLVFKLFNEHPEALEKWRNRYDYVMVDEFQDTNDLQFDLIKFLTRDKNNLTVVGDPDQTIYSWRGAKVDIILNFTKSFSNGVSITLNQNYRSTQKILDLANDFINNNKNREAKDIFTNNATGDLPIIKECESRNDEARYVTLKIKELIKDGYEYKDIFVLYRLNAWSQEFEKEFQNNKIPFQLIGGIRFKDRKVIKEANAFLRT…
531527	532379	-	peg.456	mfl449	YP_053691.1	283	31.99	ND	0	0	0	0	0	0	0	0	0	0	0	0	0	0	hypothetical_protein	CcmA;SMC_N superfamily	MEKNILKSKRVILENSNNNAVMVDHFHKKFKDINIGPFSFNIEKGKVTALLGSSGSGKSVFLNSLLGATLNYDGNIYINGKERKKSSSIENNSNVGFYSQMDFSLYSITAYDFLYNMCNVMGLDKTLVKSRIEYWLKKFDLWTSKDKPLNAFSWGMKNRMNLILCFIKEPEILILDEPGANLDSKWRGQSYKILKEFKEEFNSTIILTVHNIDEVYNIIENFVILEKGKLLFSGSKSELNLYKKINVSFEKDVVLAEVEKLLNQHNILTFNFDLSTNSLVIGLNQYQTFNDALAILEKNHIQPKDVVAQAINMDAITKALEDKEKPHKPKYEALKEFAIDSSNKSIDLDRALDFLNKIEDKYKNILNLKEDEIKVDLSSDLVLISENSPESSTESHEAL…
532381	533089	-	peg.457	mfl450	YP_053692.1	235	26.447	100	24.26	0.0295745	57	57	6	6	82	12	0.0577955	0.0152852	0.0624258	0.00641113	2.42414e-22	145.985	ABC_transporter,_ATP-binding_protein		MIDILTVREKPVISDYSKNQLLTFFKKGKNFKLIIAGKKMLNELTGEEYKGKKQNLLELLMLISATSEAIKIEIRNDQAIDELIYKFVLSDKWDGRKDDPNSVATRMPADPHMIYVSYYFDVKYIMTRDKDFAKKVNSKYLQYFPDKFFSPEVICKCYWEDKEFDINLLIK
533192	533795	-	peg.458	mfl451	YP_053693.1	200	20.9411	85	71	0.974419	71	71	28	28	905	678	1.90425	0.39877	1.6286	0.167258	7.98705e-21	4809.92	hypothetical_protein	NirB superfamily	MKTVIIGGSATGMGVAAKLKRLNEQNEIVVIQDKDYVSLGACGIPYYIGHNFENPETLIARKIEKFEESQISVISNSKVNKIDFENKKVIFEESQISYDNLVIAVGAKPITPEIKNIDAKNIFTVNSKEDAIEIRKTINDDSNVLIIGSGLIGLEMVENIKHSTAAKISIIEKADRVLKNLFDEEFSELVEKEILNQEIELFKNNEVIEFVKDNNGKVTGAKTINGEIIKCDVVILSIGVIPNTSFLRDTDLELENNGAIKINEYCETNIPNVYAGGDCCSSLSYLYKNTRTFYLATVANKQAKIIANNVNKNKSSKFVGALGTTIIRFFDLELARTGENRMFIDMNSIETKEVLIKDKDHTNYVTGQEDIWLKVIIDVKTKEIINVQMIGKNKSVLRI…
533958	534711	-	peg.459	mfl452	YP_053694.1	250	30.47	ND	0	0	0	0	0	0	0	0	0	0	0	0	0	0	Hypothetical_transmembrane_protein	NagC	MKYYTFDIGGTSTKYLIFEDKKVIKSGVIEYKEQMKEKGSIRDKITLTKIFDEISVMLENESMDFCLGLSIPGIVDSKNQKILSDSGISETNIDIQDYFKKFKNIIKLSIENDAKSAAYGEFYFGQDQKPINMVHLTFGTGLGCGIIINKEIYRTINHKAGEIGKSYSNINSTESVVVMDTSVIAILIKYKMATGKEISGKEFFELYEKKDPLVQKLMKDWTSAVARTIIGLDYSFDFDLLTIGGGVSDNKIFQKLLFEELDLNKDFEFMGNKLSSNGQTISKVKISNLKNDAGCYGMLAILKQN
534790	535627	-	peg.460	mfl453	YP_053695.1	278	32.62	ND	0	0	0	0	0	0	0	0	0	0	0	0	0	0	hypothetical_protein	Asd superfamily	MINRLDTVFWAYFDEYIKKDSSLIFKKINNDLKEKINEIYDVTYYSLFQFQLWKNESLINIEPEKFSEISNYIISNYNELFIFTFQDKKIESKFKEIDETQKIFIKQVIEEFVLNHIIKTSFNSSDDISQNYYWNFANLCALTSKFEYDINFKNEKENKYYYSIVYPFLVTMLMIDVLKPSDMVDKIKKVFNRKNISEAYKKGRELTSEEKEWLEPTIQFLKNEDELNAFILNFKKDNWEKIDVKQKFKIIHELSKITTIFLRDNLKNISVISEGDDVYEAIYTYLPLFLSSNKEQGKINIKTFEGPLKNVHSISPINQKDFNPIWTLKHSKKFKEFKKIKFRSEKLFDFIARVRYSTYYMEIINKTKRNNGVLGDCLISFKKVGIVQTMHFYNQIEEK…
535708	536476	-	peg.461	mfl454	YP_053696.1	255	29.84	ND	0	0	0	0	0	0	0	0	0	0	0	0	0	0	hypothetical_protein	DUF2075	MIIYKNIKSGFIKDVEQGLIVEILQEKVDSLLKRKTNIAELNSWNNSLKEMAIVLYDQNIPSDSGIALEYNISRTSKRIDFIISGKNKDFKKIIIVELKQWQECKKVENSNTVVETFIAGNIRETVHPSYQAFSYSTLLKDFTKIIQNDKKIKIESCAYLHNYKLDKAPDILADQYKIFFEKSPVFLKGEIEKFRNFIKKNITSGDKCELIQKIDESPISPGKSIQDFLKEIIDGKDVFTLIDEQRTSYEKCIQIIDEYRKTKDKKVIIIPGGPGTGKTVIALRILSACIQKGLNSIYVSKNESLRNGYKKIILENDVEKTYSRARIDNIFYGSAKFSNLTKDNFDCTVVDEAHRLIERHQWTPKGKGYNNQIQEIICESKVSIFFVDEKQIVTTQDIG…
536622	536850	-	peg.462	mfl455	YP_053697.1	75	8.57	ND	0	0	0	0	0	0	0	0	0	0	0	0	0	0	Transcriptional_regulator,_MerR_family	AdoMet_MTases superfamily	MNVISGKYKGLKLNTLEGMNTRPTLTRIKEDAFNIIDNYFIFEGKKSLDIFGGSGALTIEGLSRGISFGIVNDYSRDAIKVIKSNLAKTKSTNWEIHNKDYLELLDFLCFKHEKFDLVYMDPPFAKIESYAQVFTKLLELNLLNNWAVIMIESEMPLNEEVISQFKLLKYKDYNKKHLYIIRLENKDEE
536836	537970	-	peg.463	mfl456	YP_053698.1	377	43.4207	89.12	9.02	0.00173611	120	120	4	4	171	4	0.00339277	0.00147316	0.0060165	0.000617895	1.42304e-23	8.56977	hypothetical_protein	STKc_PknB_like	MQDEKKYTRIDEIPVDYFANKKISGNYLLINEIGRGTFGLVYKAKDLSNQNYSSESFLAIKLMFVPNIKNENDRLREQEIRDEIKKYSTQIFNPRVVKIQDYLQWENFLLIVMEYVDGQSLQDMLKEKDGTLTFEEIIYYFSEIALGLQGVHDMNMIHRDIKPGNILLSKDKKIKITDFGISHVKGFVYEGGNAKKTLKPSSPGTPRFASPEQYIETDSSSEDKVSFQSDIYSLGVMMYEATTGVELIKINDPRLFKPQDDKARKDRNSYLLDQTLVAEIVSPSVINPSIDKSLEYIIMKCLEKNVAERYKTANEVARDLKAIGRGEKIIIKKSKNEPYRTDSIKKLENENKKFNTFISTFINAKVVPIVACIFIIFVLLIFVLIW
538047	538284	-	peg.464	mfl457	YP_053699.1	78	9.04282	100	12.82	0.0128205	18	18	1	1	28	1	0.0250543	0.00226562	0.00925294	0.000950277	1.05086e-22	63.2845	hypothetical_protein		MSYKIKNFSPSNNKETLKKVDFESKPGQITNVYLEDEKQKSFKKIILGRQKNKTGRYQVDNEDVINKNFIKLHTEYIKTDTWFERLVPTKWILALSLLSDLQFLRNARIKYAEKKYEYLSLLDSKNDLSDLKLRRDIDEAINKFIKFSNESHEKIINNLDDVLSKLNEGMSQKMFNEFSPQVKVLSKALFDIEKEKLLKRMEFKFVQVLYDRVESLNELRDCCTCEFNTKKSNNKLLRKRKNLFEYKQTKFIVEKQLKFLNIRLNKLRLESILLFFRKRTISTQFKFELDKFYKTYSVAKEVQQEISSELNKWKKVIKDKVSDQNLTEKKFLFNFIKTESSLLTKFIISNIHNYHKLILTGEVKYGNKNEFLSLRKHYKKQIVPVFKQAELWMENNFKN…
538303	539896	-	peg.465	mfl458	YP_053700.1	530	59.5221	85.66	12.64	0.016148	63	63	5	5	97	15	0.031557	0.0187834	0.0767127	0.00787839	1.32361e-22	79.7095	hypothetical_protein	FtsX	MASTTSLNSRMNKSYDDIVRNYEKFDYSYSTKASESNLSTSNKTLLPILDLMPTSTNYFVQANKSIHDSFNVVLNNHGIKTEGYEENLITKTFFDQNTGKPTQAMQNVWNGIPWYNSWKFFSLLKSDPNKGEFLYYPQSFKTNFGSNLENFGGGDYFNAYASMTYLIVKEISDTLYNELLLDEPNESFVQSLIYKYWKANDLKVEKDFKKIDAPIDLNQTNNFDWISEYKKQVSSLGEFQLYIYNALESIGYFITYQINQFLSNSYARTAKSINFDWNIAGSDEEKSKLYVTKFNEMAEQTQEMKIFMELHTSSGTSEITGKDGETVESISNYNNELTFEYIFGTNLVDQTLNPKFTVKYGNAENTYQIKGMDNQIIGSNLDAKKDGLRGLANPTTIKK…
539921	541943	-	peg.466	mfl459	YP_053701.1	673	74.6459	82.47	29.57	0.0240708	78	78	17	17	183	68	0.04704	0.0351135	0.143406	0.0147278	1.97302e-22	118.818	hypothetical_protein	DUF3552 superfamily	MSDTKTLDWNKTREFDLERTNIWISFIFEILVVVLPYVVIWILIGSSWNTEKFHNYYNNLPLKDLLLTIICIAYVIIALGINLITYILKWQKEDSFTFTTAIALCLTGLITNSIWIDKLSIGGFSIFLKVIFLILFALLGIFIGTLATMLIRNYKFKIEEEDQILLQAYKNGEEIPSIKKIRLDRAEKYRIKKEQEIEELNKFKEELNEKIAIELKNKKHEKLDQKENKKRNKKNNKK
541995	543810	-	peg.467	mfl460	YP_053702.1	604	71.72	ND	0	0	0	0	0	0	0	0	0	0	0	0	0	0	hypothetical_transmembrane_protein	guaA	MKNTQILILDFGSQYTQLLARRVREANIYTEVLPFDTSIEKIKEYPLLKGIILSGGPSSVYLQNAYKIDSEILNLDIAILGVCYGMQLLTQYFQGAVELADEQEFGKAIITIDDKKNPLFKNVTTESQVWMSHADHVTELPVDFKQIAHSNASIAAIAHNTKPIYGIQFHAEVTHSLQGKEMLENFLYDIAKCNKDWNLDDFIDQQIKEIKETVKDKQVILGLSGGVDSSVAAAIIGKAIGKQLTCIFVDTGLLRKNETIEVMKAYETNFDINIKLVEASDLFFSELKGIKEPEAKRKIIGKCFIDVFTDAARQHKDADFLAQGTIYPDVIESSSHGASSKTIKSHHNVGGLPEDLKFRLIEPLRNLFKDEVRQVGFKLGLPEEMINRHPFPGPGLGIR…
543845	545717	-	peg.468	mfl461	YP_053703.1	623	72.91	ND	0	0	0	0	0	0	0	0	0	0	0	0	0	0	reticulocyte_binding_protein_2_homolog_a	Bac_DNA_binding	MKLINKNNLKISIIFLLIILFTTLLIIFKLLNNVYNGNQEWSEVISSGFNSQVVSKWFENTNHFLQGPIGFYSMFQSKLYVDSTFLTPIFLDAFINWMYVIILIILLTILVLQFWFKKQTIKTNETIVQKNKSSLLIIKEKVIREDKLIKKTSYDKVSKKYLVERLTEMYPDYKKKTIDEIVKNLFQNVENHLISGEEVIIENFGKLIKVEKPVKQAINPSNGEIVEVPATTIIKFKPSRNLKLIMSDTKWTGIKYNKKTIETITIEEEQK
545732	548600	-	peg.469	mfl462	YP_053704.1	955	111.109	80.84	8.38	0.0058582	176	176	9	9	272	15	0.0114483	0.0127201	0.0519498	0.00533524	4.80181e-23	28.9171	Na+_ABC_transporter,_ATP-binding_component	polC	MSDNKVLELFQKLKINLNEGELSYFEHSEIEKATISSLKSKLRLSLKIKNFLPIRVLSEIHEKCVGSEEIKIKLILNVQNQRIDKELICEYIEFIKNFKSQNKTIIWNFIEAEGFEYDADENLIKFVVDSNELKNQLTTELEYCLAKLKQFGFKELSYDIQVEDKTEEYIKQSLIIEQQTKEQYKQFAPESTEKSQNMIISKQKSQKWNQSLDNPSYDSFEDIEEDAQNIVLHGKMMSIDIRDSKANNRKIYSIGLTDNNSSIKCIYFGKEDERTIMDPLTEEEISSDRIEEIKNKRIAKGDWIAVKGKTSYSQFDKEQNFIIEKIGKISRSEAMVKDDSEQKRVELHVHTKMSAMDGVSSIQEYLQMVDKWNWKAIAITDHINVQTFPDAYNELKKIN…
548822	549392	-	peg.470	mfl463	YP_053705.1	189	21.8183	83.07	19.58	0.0552017	32	32	3	3	54	17	0.107877	0.0235369	0.0961264	0.00987218	4.52474e-22	272.486	Hypoxanthine-guanine_phosphoribosyltransferase_(EC_2.4.2.8)	PRK12704	MGIIIGLIIVSVALIISLCSLLYILTSKSQKVLNEKKIKEAKNERKKILSDTYREINEQKKSFEENLQFEKNKLEIAKQNIENENNLLIKERAIIIKQQEAIDVKNTDLDKRIKNYSDKREELIKRLEIISNMTSFEAKAELMKNVESKIQYEIVSQIKQAENLAHARAKELSNNIILSAMERFKTDIVNEKTTNLVKLPNDDIKGWIIGKDGRNLKTFEQLAGVEIIVDDTPEVVTISSFNPIRREIATKTLEKLLIDKRIQPIKIEKELKVQEKLIDETILEIGYQVMDELGIHDMDKELVKLVGKLKYRTSYGQNVLLHSVEVAKIASSIASELGLNAKQALRAGLLHDIGKAIDFEKTGSHVFLGVEVARKYGEDEVIINSIEAHHEDVAKESEI…
549467	549896	-	peg.471	mfl464	YP_053706.1	142	16.2324	100	21.83	0.0211268	55	55	3	3	116	3	0.0412867	0.00670182	0.0273707	0.00281097	1.7317e-22	104.286	Putative_Holliday_junction_resolvase_YggF	FtsX	MDKFKNNLLFFKQSLKSIFKFRIQFLSILLLSFMSIVVLTSSLTIKDRLNDTYNSVVGDVEKFDYHVSDQMSFIKNQPSTNKVSKQLILSFLPVDSRTSVDQQETVNINFNSIYGRTFITEAFEKDNRMLNTFISNTFNEDSNNNWNAFSSNAFFWTTRMLLLESFYTDLDLYYNHNDSSVDYLNYVPIVSYINEIDDKSFIENDLNNIKTNLSTKKFDENINENNTVFTLNSLNNNESQTNDIIGIENKDIYLYASNAFSSAFAFIREFLNSSNWSFENENRGKAIFQFITGQDIQNNWNQSNVNQEWVVNEQNKLYDSVVTGDTKEKNYIYVSKDTNNSDVYAKIKSNGLKGKATPIVAFYDDEDKITKASTEYINLNPLSLNSNSLNDDWSGKFSA…
549888	550788	-	peg.472	mfl465	YP_053707.1	299	34.7	ND	0	0	0	0	0	0	0	0	0	0	0	0	0	0	FIG00791463:_hypothetical_protein	RecD superfamily	MNELLTFRGYVVKYGFSNDAGWGTGTFASEDNLKQHMSIKGSITSMDKKTLYEITGYFEEHPRYGKSFNVQTYRKAPIHSTKEQIKFLAGPAFPGVGEKTAEIIINHLGDKAITQLVKNIELLNEIPGLNAIYIPIIKKGIEENIRQEGQERLRYIFFENNLKTSILDWMDNHFDQDNDIIESIFSNSFLSFAKDKEIASFEELDKVAVHFGLELHSPERIAYWAWKLADDFLFASGDTYTNKDYLSRSLMRKLKIQDTELLFEGILYAKEKGILKLTKNRIYTEESWREEQIIADNIIKLNIPTKNANKEGISWEINQIEEEIAYENKIKDFKFDEKQREALELFANNKLSIITGGPGTGKTTLIKGIVKLFNRMSGTEDYAIATPTGRAAARIRETY…
550861	551266	+	peg.473	mfl466	YP_053708.1	134	15.32	ND	0	0	0	0	0	0	0	0	0	0	0	0	0	0	Cytidine_deaminase_(EC_3.5.4.5)		MNNEIMNGIQQPNPNEQNQIKNPNYVNSSDSVFGENKFRGITPEFSKKELEAVTVNKRIAKEIKMEKYKIAFLMFTSIICSIVSAFFIALNYIKLQDGENFLRIDPKLIPSAAIMITILILSSIVMVIALIDLRHIMIDVKGYKSDLLMGKERIPFFIIKSYKKIVKRHIYLNWTCFGIYLYGGLTTLILFLVNKSDKVSLDSEIMIFIVILSLTAIIQIFSLIFNYSRKGNIDSFYGYEIVGVAEQIALKKAANKFCMLIFFTILAIVLLVIFIPYFIMRKKSDKKLWWFL
551262	551835	-	peg.474	mfl467	YP_053709.1	190	22.71	ND	0	0	0	0	0	0	0	0	0	0	0	0	0	0	unknown_transmembrane_protein	PolY_Pol_IV_kappa	MNQKVILHLDMDAFFASCEQAHDKTLKNKPVVVARNNDRSIIVAASYDARKYGIKAGTPIFEAKQLAYGELIIKEGNRDLYEEYSERIFNLIKEQFTYKVEVLGIDECFIDATNIWEKYGNVQNLCLAIQAAVYQETGLTCSIGASFTRLFSKMGSDMKKPNGITIITKENFKTLIWNKSIKDVIGVGSSSLEKMELLNVKTVNDFVKLDEKIIADSFGLSGQKMYQKLHGIKNDEIAYWETSVKSISKEKTFDKKNMAIEDIEEILFNLAEKVVLRMQKNNILAKTVTLSIKFYNQEINFDKKEQKKRRTYSETFNEYTDSLEKLYSRVKVILDDIYDGESISLIGIGVTNLIEKDKLVKQQSFENIII
551919	553281	-	peg.475	mfl468	YP_053710.1	453	49.5194	86.31	67.99	0.283346	115	115	38	38	722	495	0.553726	0.274202	1.11986	0.115009	2.32251e-21	1398.65	Enolase_(EC_4.2.1.11)		MILMSTLSNKPTALLIVGIVFVVISILGLLATLITLVLYKKTVEYTYESSRKLTYVDSSPLLKKIIIIYRIYIKNKDNRNLESTFYIMLRNYYNIFAERFVTLATETAEMFNENSYNPKPTIRNYLKAKKIFYRAEILHADTVDVINNIEQILEMQKIARDWYINVIEETNNIKSLIKAGNGSTNDTWSPNGLNSNFFNNLNLYIESAGLDIKNAKYNEAISNLKDAYEIISRLILILDDTEKIVYLIDYQLKNKLEEIRSSIFESTAGSELQKNNKKSQFNSISGFYANWVKTIKREIYSINIEKAYENSRRLLSQICLFEINMKYETSIKQFIESSQKVIKNAFSSISNEVVALKDIRNLNKKFGTNNNINSIKSRIFSVEQTIKDQEERYINLLNE…
553411	555250	+	peg.476	mfl469	YP_053711.1	612	68.3214	84.64	38.4	0.031954	137	137	25	25	294	101	0.0624457	0.0426637	0.174242	0.0178946	2.61918e-22	157.731	GTP-binding_protein_TypA/BipA	COG4603;SMC_N superfamily	MRKINQWKFKTKSIAYIKSTTFKTKTSYVKVSFISIILGLLCGIIFLYCFGMNGFGFIFSSLIKPFTSPVEPEGTVILLAVFILLGLGLALGFRIKLFNMGGSGQAIGGLLITYLFLNAVTGGSDFSNLPGGYGILLFLIFIVSGAIVSSLTGILKVLFNIHEVATSIVINWILWYLLKYVLFIKFDTQLNSPNLPEVFGSQLWVFAIIFALVSIVLVFVVCETTTVGYKYKVVGTQSTAAKYAGIKTNSFIIGVTALQGVFISAAGFFYYFGLKSNISVTNDIMPLLGFDGIPIALVAFNNFLGIIPVAILWAVLKDGIQLTMNSPQYMGLPSETSDLLFGIIILFSTMYLLLMKINISNYVNIIIHKIRDPKFKTEIEIINSDIKELKKEKNILILN…
555286	555706	-	peg.477	mfl470	YP_053712.1	139	16.9275	100	7.19	0.0143885	48	48	1	1	67	2	0.0281185	0.00475975	0.0194392	0.0019964	1.17939e-22	71.0243	hypothetical_protein	Bac_DNA_binding	MEKQEKNKKQKNNFLKKSKSNVIKVSLAFSVLITIVIFFLMKIVNALVNNTDILDAFKTIGIIPPTDLSLPNLIDYISNIILLIVLPILVLTWIVLIIKFKNKKAKKAKKDFKASIKNQKVETEIVLEVENPDIDLYPHFEEDKTFFEEINNESDNDLTLLQQRAKTDGSVLIKENLSELVKNAYKIRNYAILNNIEVDDVVLEEMTKKELILFMKKIGNELRKVEYQYLNFKDASTDGEIKITENENINQINEKKQSENIDVVEAGKINQKKPVIRKNKVTKNDLVNSIFSNNENKLTKVKIKKIVDSLFELMENNLVNEGSEIKINNFAKFSTVFVDETTMKDMKTGELKMVPSRKTIKFKSLKGLRESLNNEKV
555707	556232	-	peg.478	mfl471	YP_053713.1	174	20.43	ND	0	0	0	0	0	0	0	0	0	0	0	0	0	0	Putative_Nudix_hydrolase_YfcD_(EC_3.6.-.-)	HTH_WhiA superfamily	MSFALTVKEEVISHTFDDNLGQAFLAGFIKYNGDFIWGSGTEKLKLTSISNKIARSIFGLCKKMFDGHIEISVSQTQTLKQNKTYQITLIGKISEFLRELNIWNENNTKIVEFKPLKQEKNKDELIKLKRAYMAGVFVSVGSVNSPETTNYHLELQFKDEESALYIIKLMNKYGFDFKILKRNDKLFICYIKKAIMVSDFLKFIDAYQAVMNFENERIMRDVSNNVNRVNNIDISNEKKTLSAGLKQIDQISKIQANLATKRLSEKAAYLCDLRIQNPNASYADLTELMNEFGYEITKSGVSNLFKIIEKLSLEFNN
556286	557096	-	peg.479	mfl472	YP_053714.1	269	32.2	ND	0	0	0	0	0	0	0	0	0	0	0	0	0	0	hypothetical_protein	DnaE	MSNFIPLINVRSVYNFQESLIKINDYISFAKNEGFKHLFYCENKTMYGVAEFFQKALKENIKPIIGLSIELNDKKIITLIPKNKAAYKYTCIISSNLNEDVKLNDEEIFDLLKKYVDNNSFLITNVDNKNEFFNNAEIINTNDKKIFFNPIRYISDDEQDLYKGLFALKNNLTSTEANKIYKINEAYPYADEISQIFPNSEEIGKYISDNVNLNIFEDNEKHMAKFIAPDNMPSFSYLKQKCLAGLQHYFKNVKHEPIKEEYIQRLNHELSIIEKTGFADYFLIVHDYVSFARRNDIIVGPGRGSAAGSLVSFLLRITTIDPIEYNLLFERFLNPERITMPDIDIDFQDNRRDEVIEYLFEKYGKYNVATIVTYQTIAFKSAFRDACRIYQIDMNLVNL…
557110	558913	-	peg.480	mfl473	YP_053715.1	600	67.4761	93	15	0.00714286	94	94	7	7	161	14	0.0139588	0.00941889	0.0384674	0.0039506	5.85481e-23	35.2585	Translation_elongation_factor_LepA	FtsX	MNKIMKSYLKTFFKNWLSTLFMIIFIVTLAASVIGMLATPLQIYSKMNSAQQQNVAYNSNFSSASEDMLYSEEFITKYAKDYLDPKFIEFLNAKLWTDSTNKKDKDYYLNWNNFNSEEKERITLQVNSSLRRYRLSANSTAFELSYKDSANFDSKFELPTPQEVFKYHVQKSLELGLYDLENFLQNDDETNIYSSVASIGFSTLYRILNFAYVNGIIQDINSISSITNLDDIKNLIANWNPKTIKISSYTVFNSEYSKILANEKYQHDDRILLFNEILNKNNDESNYEININKNFVFQKSEAGVLTSSQTFEIRTDSTNEFNNIIFDKGNKKSRKTESWNLNKQPEIIISSAFASANNIKIGDEIKMPIANSNNLIFNAILSNKIVQSILPTESFFANQ…
558930	559860	-	peg.481	mfl474	YP_053716.1	309	36.2787	100	17.15	0.0389428	51	51	5	5	91	23	0.0761035	0.0276094	0.112759	0.0115803	3.19204e-22	192.229	Lysophospholipase_(EC_3.1.1.5);_Monoglyceride_lipase_(EC_3.1.1.23);_putative	PTS_IIB_glc superfamily;PTS_EIIA_1;Spc7 superfamily	MEIKIYAPVDCEVLTIDKCSDKAFSQKLLGDGLLIKPKKGNFTLPFDEAKTIMVFDTKHAYGFDISGVGILIHCGLETVNLNGEPFSTSLQPNQTVKKGEKIFDVDLKILKNKNISSETPIVFDKNVKIKNLREGSYKQGELICNIEFLNENKDQEIKIDSLEDFFNVKNKYQKIAFDINKCVGNKENYKNVYNCMTRLRFQIKNKELVNEEELQKISLVKQLVWNGAELQVIIGQEVYKVKDEVVAQNEFVESVVKDANKEKKSIIGKFMQLIGGTLIRQIPVMTGCGIIQALMALLVIGGIMPSIVTSGTPGEGQISLFDPNLNAGWVALFIIARSATYFAGIVVAYSASEYFGLNPILGITIGIILSSPLIFLYGGPNGIGEEKLWINLGELNTNN…
559863	560484	-	peg.482	mfl475	YP_053717.1	206	24.05	ND	0	0	0	0	0	0	0	0	0	0	0	0	0	0	Ribonuclease_HI-related_protein	BglB	MKKLNFPKSFLWGGATSAAQIEGAWNIDGKSLTLPEIQPFIELKDKSDLSKLHNERNIIFKNALEGKFEGHYPKRFGIDFYHRYKEDIALFKEAGMNIFRMSISWARIFPNAFDEKPNLNGLKFYRDVFEECKKNNMEIMVTMSHFDYPFELMKSNPKGWLDPKVKELFLKYAKTILDEYADIVKYWLPFNEINIGAFAVEAGLGIMPDSKRTEAETKELSIKGLHNLFVAQAEIVKYAKKFKNIKLGCMMADMTTYSLDCNPVNVLANMKREQILKFMFYDVMIKGKYPGYFKNIVKTLTNKEITFDENELKLLKENPLEFISFSYYMSNTVSTDPNQEKTQGNLTSAGKNPFLKATDWGWQIDPIGLRYVLNQLWDRYEVPLFISENGIGVLETLNE…
560509	561931	-	peg.483	mfl476	YP_053718.1	473	54.601	86.05	19.45	0.0181698	66	66	8	8	107	32	0.0355082	0.0193878	0.0791812	0.00813191	1.48933e-22	89.6898	Prolyl-tRNA_synthetase_(EC_6.1.1.15),_archaeal/eukaryal_type	HTH_6 superfamily	MKEKMAFRFLEEIAEQDFNLTNKLIAETLLENAMKGHFLAQKDVCDKCFVSASTITKFSKTLGYEGFRELIFSLKNEYDVIAQKKKTIDKINIFESIESWIINSKNFIENLGKNIINSKRINIYYSYCLKSSAESLYETILGINKDVFLINHNQISIINHQLRTGDINIFLVSGKDNQTLLKYYQYILANQKSSNFVIASKLSNWVEKNNDFAITFDIGDDFSLSLYRNIALQCLTLELLKLIV
561935	562562	-	peg.484	mfl477	YP_053719.1	208	24.5228	100	6.73	0.0144231	34	34	1	1	49	3	0.0281861	0.00691202	0.0282292	0.00289913	1.18222e-22	71.195	hypothetical_protein	BglB	MNKFPKDFLWGASTSAYQFEGAIKQGGKVSSIMDRFDEQPSYPKGITGFKEASDHYNHWKEDVKLMSEMGFKSYRFSISWPRIIKNKEGEINKEGIKFYNDLIDELFKHKIEPIVTMFHFDIPDFIQEIGGVCTNEFTKQFEIYSEVLFKNFGSKIKYWLTINELNMFALAGQIIGVVPSDQKINSWQLMHHLNVAQAKAIVLCRKICPSAKIGPAPNISTVYPDSNKPLDYVAKLNLDMVRNWVYLDIVCRGEYSPIFINGLKKMGLEITITEEEKQILKNSKPDFIAFNYYSTMTVKMPTEESLKNTKKDQQQGLSMPGFGESVKNDKLEKTQFGWEIDPVGFRNTLREVYDRYQLPIMITENGIGARDVLEEDGKIHDNYRIEYYEKHIQQMALAI…
562794	563262	-	peg.485	mfl478	YP_053720.1	155	18.25	ND	0	0	0	0	0	0	0	0	0	0	0	0	0	0	LSU_m3Psi1915_methyltransferase_RlmH	AA_permease_2	MNTKKTKTKTFEFLTLFVMVIGTVIGSGIYMKNSELLNQTNNPIIALILWSFVGVICIMSMIVFIEISSSTKHFGNGTLGNWAKIFINRKTASFFSIMYGWVYIPSTQSVFVAGAVNYLLLAIGAPITPYQQLLIYLVVGISIFITCTILSIYKRFINRKIQVVGILIKFLPLLIAFIAGFILIDKTGGTSAWWNGGIDKNTWGTNEWSPILFLGGFGGILFAFDGYVYIANAQKTATNKDVVPKALFAGMIFVAIFYVLMALSLFMGSPDGSIVKLLEKMLGGKESAAARIISNLILMSICLLGSNIFVDIAIVDLASDANNKTIYTKKRSMNYKEAGFIQLIIFIVAYTFLITIGISTTRDGWDGIGSAVGSGSIENVEELLNRPTDYINWFSSGTS…
563274	564627	-	peg.486	mfl479	YP_053721.1	450	50.2166	93.11	60.89	0.0552255	174	174	34	34	413	162	0.107924	0.0541957	0.221339	0.0227315	4.52669e-22	272.604	Signal_recognition_particle,_subunit_Ffh_SRP54_(TC_3.A.5.1.1)	HTH_6 superfamily	MENFYEKLEYLSKGYVDSAYKNMSVSLLSSIRNGNFKKSKELAEECFVSESTVTKFSKYLGFSGYREMIFFLKEDHNSFFVKKTTKKNKNFSSLIEWISLHEDFIDKLCKAIEVKNVQVNIFGSYQLQESISLLNKLLLSFDIDSKILYQNVLFANTKISKQAVNIIFFSGRDNETLEIFLQEINKSKKQIKNFLVISEKQKNKVKFECEQIQFSQDHSFVNRNLSVMMMCHEIANKLSLK
564719	566084	-	peg.487	mfl480	YP_053722.1	454	51.6993	69.6	20.7	0.0232816	23	23	8	8	55	27	0.0454977	0.023522	0.0960654	0.00986592	1.90833e-22	114.922	Asparaginyl-tRNA_synthetase_(EC_6.1.1.22)	PTS_IIB_glc superfamily;PTS_EIIA_1;aro_clust_Mycop superfamily	MEIKIYAPVNCEVKSMQKCSDPTFAGKMLGDGIVIEPKNNVFTSPFENATCTMVFETKHAYGFEVQGCEFLIHCGIDTVNLNGKPFKTNLRQNMSVKLGDQIFSVDLKSIRENNLSTETPIIFTSTDKKIKIKKFKEGTYKKGELICVFEVTSEIKKKAKIEKENEDIIKFESKYAKTAKEFIELVGGRQNFSDVYNCMTRLRFKIKNKDLVDSTKIEKNSIVKGINWNGSELQVIIGGECYKVKDEILKLDNAQVEISSQGTEEIATSTLSQKIFAAIAGIMAPNIPILMSAGIIAAIYSILNTIGVTVDLGSGDKTIEADMLSLILFVLSKSGILLIGVFFCYNTTKYFGGDPLYGLLIGIILASRFFMGTGAESNAITNPSEYEFGKFIMDAQFGS…
566088	566937	-	peg.488	mfl481	YP_053723.1	282	31.8943	78.37	7.09	0.0268817	36	36	3	3	55	9	0.0525333	0.0167551	0.068429	0.00702765	2.20342e-22	132.693	HMP-PP_hydrolase_(pyridoxal_phosphatase)_Cof,_detected_in_genetic_screen_for_thiamin_metabolic_genes_(PMID:15292217)	BglB	MKFEKKDFLWGGATSASQVEGAFDAEGKSLTIAEMRPFNPNLDRKSVDELNKYTRSDYEKSIDNKDNLHYPKRIGIDFYHRYKEDIALFKEAGMNIYRMSIAWSRIFPNGDEAQPNAAGIKFYKDVFEECKKNGMEVMLTIQHYDVPYPITKKYGGWSNKKVIDLYIKFATVIMKEYKDLVKYWLPFNEINVATLAPTTGLGIFREDFDTTEDYKNASWQGLHNQFYAQAKVIELAKSISSNIKIGCMVANMTTYSSDCNPVNIWENLATQQMQRYFYYDVMVKGDYPSYSKRYFKENNIKFETTPEEMEVIKNNNIQYITFSYYMTSTISKELKDAAGGNLMMGGKNPFLKATEWGWQIDPIGLRITLNELWDRYQLPLFISENGIGVIETLNENNTV…
566941	568087	-	peg.489	mfl482	YP_053724.1	381	45.335	92.39	10.24	0.0148731	73	73	3	3	105	8	0.0290657	0.0131769	0.0538155	0.00552685	1.21911e-22	73.4166	Putative_hydrolase_from_alpha/beta_family	Thia_YuaJ	MKRYFYLSIKKITTKDIAVMGLMLSLYLVLNLIAGYSIPPFFITLNLQFIPLFVLACYTDWLRTLIVVFLAGIIAFFMPANYDSAIPLAYLFDYFIPLLLVALCSVFIPREYKQYLEKANVNLKFWDRVKFNVKRISLWILNRWVFILVIIIYSFLGFWSKTFAGVLFYGQYAPEGQGVWIYSMSVNAVNSVFDLLLYLITIPIICYTLTPLKNKIY
568099	568882	-	peg.490	mfl483	YP_053725.1	260	29.7666	77.69	48.08	0.10957	63	63	13	13	167	87	0.214125	0.0637376	0.260309	0.0267337	8.98112e-22	540.856	Transcriptional_regulator,_RpiR_family		MTQSFIFIFLFIVVILEVTFISLNKSMKWKIILILYYVGWLVFWLSFNIIEIVSAPNRNDEFGPGVNGWFLDSQKIRQYILIAIFIIETLGFVATFYYLRFKFSNRAGLLKNGYRVDSIKTLTIYILSSLVVWIMKPVFGRPYFYSVDFFNLFYSDRLQPEWRDYWMQTGHTIKSWGDFKWRNSRICFYKERIET
568948	569902	-	peg.491	mfl484	YP_053726.1	317	34.572	68.14	20.5	0.0303424	34	34	7	7	67	18	0.0592962	0.0204999	0.0837229	0.00859834	2.48708e-22	149.776	TsaD/Kae1/Qri7_protein,_required_for_threonylcarbamoyladenosine_t(6)A37_formation_in_tRNA	53EXOc	MNTLNEKRTILIIDGYHLLHKGYYGTLKRKKLATNREGVPINAIYTFVAKINQLVKKNNYYSIIVTLDMDEGCWRRELYPEYKAKRKETPEDLVPQKQIIREFLTAANIPWYEMPRYEADDIIGTINRIALKLDYDVHILSNDKDIFQLVGERTTVITNSSKDDEHILIDHEKVVEKFGCHPSQVADIKALMGDPSDNIKGVRYLHYAQAIDLLNKYGNIDNIFEHIDEINKNISKRLNESKELILTNKKITTIQDRLPIGRVNLKPIRVNWYGLSKFLKKQKMWAYVADVEKMASESRNKNSKVNKIKNEHISKEK
569914	570319	-	peg.492	mfl485	YP_053727.1	134	15.81	ND	0	0	0	0	0	0	0	0	0	0	0	0	0	0	hypothetical_protein	UPF0029	MKTIKTKMVYSETTEIKKSKFICTAFQVNSKEELEQFLKDFSLKDARHNCYAYKIGTKNVFGGYSDDGEPKGTAGKPIFNVIEKNNLTNICVLVTRYFGGIKLGAGPLTRAYTSSAANIIKIVELEEIKEINSLSITFKINNIKDIELFLSKNNIEIMNKTFNESLCIFELNTFEETLLEIKHLLN
570384	570774	-	peg.493	mfl486	YP_053728.1	129	14.86	ND	0	0	0	0	0	0	0	0	0	0	0	0	0	0	hypothetical_protein	ECF_S_folT_fam	MLFWITNIIAMLLIIAMFFIGIFIDKIHAKKFTVKNITLLGLIVALSIILTNVIGYSMVFGFRIMIGNFMIFFAGMVFGPLGGIMAGFCSDLVGSMINITGTFHFGFMLSKIFIGFCGSLVFIFKKNNFWFIKMIFFLIFSLAITSFLITPICLVASGLGSLATINYVKKIIILPIELLIFIPSLFACLKISSLLLKNEIQQPSKPWFLRHGELKFHIDKKANK
570775	571255	-	peg.494	mfl487	YP_053729.1	159	18.17	ND	0	0	0	0	0	0	0	0	0	0	0	0	0	0	hypothetical_protein	LGT superfamily;DUF1410;	MWQQYQDFYRWINISNKTPEDMRLLFGLVPAYPVFMFLGICLVILVTVIQMNKRKIPLRELEIGIVIVVPIGIIGGTFFGKIFLNNYQSWSNFYKVFFFWQPGMSFFGALALGSAAGFGWFYKRSKTTQISMWVYLDLILVNILLGHALGRWGNLYNQEILGNPVSYESISWMPSFIKNRLFYFPPLINFTNVADGRSLYSDPTWWVRIFDSTGQLNTAYTDNFTYNGQTLTQVMLGEIQYRSPLFLIEGLGNIVLWMLITFGVRNINRFSNKGNNPWKLCPEAYPCLWNPKFKTISEEKLKDWYTLAPVKYRKVKVKTENGETLELTMSLRSVWNKAYYWVEPDYDANKKLYAEIEEWKNDLYKTTLKYQNDKKQLKVKLEKMKLEFNKKYKFTKQSL…
571306	572251	-	peg.495	mfl488	YP_053730.1	314	35.3429	77.07	33.12	0.0482701	46	46	9	9	84	30	0.0943313	0.0333394	0.136161	0.0139837	3.95657e-22	238.27	FIG146085:_3'-to-5'_oligoribonuclease_A,_Bacillus_type		MSSATAQIVILVIEIIAMIASIIMILIGIFQNKNSQSGLSALNGGNDELFSNSKERGLDKTLSTWMMSLGIIFFIVALAACILTNIYL
572365	574042	-	peg.496	mfl489	YP_053731.1	558	61.2225	43.55	19.18	0.0505879	67	67	13	13	140	59	0.0988607	0.060525	0.247188	0.0253862	4.14655e-22	249.711	Hypothetical_transmembrane_protein	FtsX	MKLRLILKQSWKDYKNKSILYFVFIIFLTIILGVIIGILSFTTFAELNMKEAHLSRYGGQIYVKNNLISKNYLENNNHLTNRSIVDAEGKLNEYIYKNLEVTTKKTLGEEYEEIINSYIDILGQYFQGNIKTFKYSASGAKEDGLKKLGISKYDLNIIDQINEDLYKNLPLISGELFMLYIYDNLKDKYSFWSHPIEWHLKDQLNNDLTLSLNPNYRDNFVNEEEFNKYSDFTENEASNFKIYNEKPTSEFSLEDREKIYNGQFVYVTPRYLELNNFKIGDTISIFYEEKMYPFLIKGTIITPYLTAMNYDQGKMTTGVQGYYYLKGKNKKLSNGEKDLRLDSQRLSYSILNKDIYDVNAYINNFMNDGFNYSDELDQNGNLKANYLSTLWDEPYKTDI…
574123	576529	-	peg.497	mfl490	YP_053732.1	801	92.0121	79.65	20.35	0.023542	152	152	18	18	302	72	0.0460066	0.0423316	0.172885	0.0177553	1.92967e-22	116.208	Leucyl-tRNA_synthetase_(EC_6.1.1.4)	PTH	MKLIVGLGNYGSQYEATRHNAGWIALDQLIEKYGFTQQKNEHNSIIFFSTVNNEKVLFVKPQTYMNNSGIAIQAIMHYYKIEIKDLVILHDEKDFPVGKNQFKMNGSAAGHNGIKSVIQYLGTQNFNRYRIGIGQPEQGWKIIDWVLSKFKPEELENIILASKSISNFVNDWTKGTTFQNIMNLYN
576774	578544	-	peg.498	mfl491	YP_053733.1	589	69.7474	83.87	15.11	0.0208417	134	134	10	10	220	29	0.0407296	0.0284078	0.11602	0.0119152	1.70834e-22	102.878	hypothetical_protein	Methyltransf_25;SmtA	MKYYNYQSKYNNSTIKLKWIYSFLNYNLFLGNLCHIFLFQIKEWLKRQYKFLFFQYIIRSMKSNKENYYGNLSSLVYNQSKPPGTSIDGDIEFYTNELIKRDGLVLEAGVGNGRMAIPLLRKGISIFGLDNSKEMLAIYEENLKKYNMESQLILGDLINFETDLKFETIIMPNGSFCLLNRNDIYSVLSNFKRHLTENGKIYLDLIFPTSFKPGNIHEYDFILDNNDTVKIKNKSISIDWLLQKTYTELEYLNNSEIEIQPFSLWWYGVEEFKSILEKLEFKNIKTIKNYNNIKNLNLKTLTFVFEK
578641	579037	-	peg.499	mfl492	YP_053734.1	131	14.2659	74.05	53.44	1.14428	32	32	10	10	227	167	2.2362	0.319013	1.30287	0.133805	9.37936e-21	5648.38	SSU_ribosomal_protein_S9p_(S16e)		MNHNFKLKEKKIWIKSYWWALIILVGSLLITTFFDYQITDFFTQGMNNYFLRQIVNFVSSGGNFIITIPIGIIAATILETLYFKYKIKNNFIKLVPYTLLILGLIFFGSLYCIQKASYTFSDDIKNNTLNSIWIKTLTTWKEPIIICSIWIVLMTAILSYGTFFFRIKFASRNDILENKYWIGAFEMLTVFIISYFTVLVLKLFFARPFYFSVEYRNLFGMSDSNEIEHLFDGLTIENYVNHPGAKLLIDLYLQTEGLELNDNNFKLATNWMAETLWQIPYGPAPEPAWRWTYWFIPNIFSRVDSHTINDGVIYWSSQAFNGDFPSGHIEIPLSIFGTFFIIRRSGSVNFKNKKILLFTILTSIMFVLTFFFMIVYRFHWITDMIFTPILYFAFLPIAY…
579036	579489	-	peg.500	mfl493	YP_053735.1	150	17.1262	100	67.33	0.408863	54	54	11	11	235	117	0.799015	0.136841	0.558867	0.0573956	3.35134e-21	2018.22	LSU_ribosomal_protein_L13p_(L13Ae)		MILTTHITIVALRESHRIESIVATSDPVSEFIKSNKNNKLKILKIKPTRRKKKTVQV
579580	580147	-	peg.501	mfl494	YP_053736.1	188	21.5767	85.64	20.74	0.035461	41	41	3	3	69	11	0.0692992	0.0149525	0.0610669	0.00627157	2.90664e-22	175.042	TsaB_protein,_required_for_threonylcarbamoyladenosine_(t(6)A)_formation_in_tRNA	PRK09609 superfamily	MDNFLKWLMSGNHLAYASSLLTFCCLALFGLGSFIYKKYLVRKGEFFISPTFNTKNITYMGIMIACSVSVTVVISLVAPITVFPPIRVAFEGIMIKITGMIFGPIIGLIVGLITELLTMLFIPSFIHPAYFLVAIGFGFWAGMASFTFKLKSKQQWITITIITLFIIAATAFLYNTLQYLTPDENGNVKLFGIAVKKELIPMLFIIMMGILLSICYIMCGIFVLLKKQKWLEIILPIFLICIVTEILITVLTAAWGDAGLLTSNTDDGYISMVALRVVQIPLKIIFNTALLATVYSVLRPLIKK
580148	580568	-	peg.502	mfl495	YP_053737.1	139	16.1963	50.36	7.91	0.0142857	32	32	1	1	43	2	0.0279177	0.00452164	0.0184667	0.00189653	1.17096e-22	70.517	TsaE_protein,_required_for_threonylcarbamoyladenosine_t(6)A37_formation_in_tRNA	SecE	MAKKKHEEVVLVEEQIVEQTNTEKNKKQKIKISKKTKKSIKVKKQKEKKNFKLAIKEFPIKIVKELNKIKWSGWDNLKKKYIIVLLFMIFFAILFFCIGLGIEALFRLINVY
580622	583283	-	peg.503	mfl496	YP_053738.1	886	99.2115	47.63	12.53	0.0209376	191	191	11	11	339	43	0.0409171	0.0405944	0.16579	0.0170267	1.7162e-22	103.352	Mg(2+)_transport_ATPase,_P-type_(EC_3.6.3.2)	Abhydrolase_1 superfamily	MKERIINSLDDNKISIYIWDEVKNPKAIIQLVYGSCEHSLRYKEFAKKMNDNQIIVISSDHRGHGKTALLNNKPLGYFSKNNGWNIIISDLKQVNSFIKNQYMNLPIIMLGHSMGSFMARTYMIDYPNTVDAYVISGTAWHNKALLIFSKNIAHIRSKINGGKKPDNFIWKLSYKPLNKKFNSKKATGFEWLSNDSINKNEFILDPLTGQVFSSSAFKDMFYGLTYIQKKSNIKKIKKSTPILLISGKEDPVGNYGKMVLKTNKIFRQNNLNVKVNLYENQRHEILFDEKKSKVEKDIIVFINETLQNK
583523	584462	-	peg.504	mfl497	YP_053739.1	312	35.191	82.05	17.95	0.0146902	63	63	4	4	98	9	0.0287081	0.0101027	0.04126	0.0042374	1.20411e-22	72.5134	glucokinase(_EC:2.7.1.2_)	RsmI	MRNQSTFKNDKPTIYLVGTPIGNLEDISFRALETLKKVSVICCEDTRTSQTFLKKYEINKKLISLHKYNESERIEEIIKILDDKNDVAIISDAGCPAISDPGANFIKEILNIYDCNVTSVNVGPAYIHAIVASGYTAKENYFHGFLENKSDKSKVDELKDMLNKNSKSIISFYESVHRIKDTISKMSEILNSNQSVLIGRELTKLNEQYIQGEIEVVNNFVQSEEFILKGEIVIVVDTQKQQVDAINDNEIILLVEEEIKQGYKLKQACDIVGAKINKSKNEVYQIFIKK
584837	586457	-	peg.505	mfl499	YP_053741.1	539	63.5	ND	0	0	0	0	0	0	0	0	0	0	0	0	0	0	Trehalose-6-phosphate_hydrolase_(EC_3.2.1.93)	RHOD	MNNYEISKNEFYKLVDEGYIVIDVRSIGEDEMTGLSYKGSHNIPYPGVIKNAERLFPNKNEKMIIVCNYGSRSGLTAKTYRQMGYPNVFVLHGGLYELK
586502	588062	-	peg.506	mfl500	YP_053742.1	519	56.91	ND	0	0	0	0	0	0	0	0	0	0	0	0	0	0	PTS_system,_trehalose-specific_IIB_component_(EC_2.7.1.69)_/_PTS_system,_trehalose-specific_IIC_component_(EC_2.7.1.69)	PRK05815	MDNMLEGLWSLTTQFSAIIITTILICAICITYNIKVRGQDEDKELSGLIVIIDMFVSSVENLVISIMGRKYRKLTPYFLYICLYIIVGSMVSLLGFESPSSSYTVTLSMAFVTFVMIYYFAFRYQKWAYLKRYINPIEIFTQFTPLLSMSFRLFGNLLGGSIILGLVYAMFIGFQSSWAHGTISFGDEGMHWPSFGFWNAGVLGDDAWKMQYTYWWSGVNIFTSVITPFLHMYFDMFDAVIQAVVFTMLSLSYWAEGMGEEQELTHKGEDRNSSKKTQKLKRIELQK
588124	589072	-	peg.507	mfl501	YP_053743.1	315	36.432	100	5.08	0.00793651	65	65	2	2	101	3	0.0155098	0.00565053	0.0230772	0.00237003	6.50534e-23	39.1761	Sucrose_operon_repressor_ScrR,_LacI_family	ATP-synt_C superfamily	MLFTDYMANFLVGYFSVLSSIMPLLAETSSTGEGLKLLGAGVAIIGVAGAGIGQGAVGQGACMAIGRNPEMAPKITSTMIIAAGIAESGAIYALVVAILLIFVA
589160	590759	-	peg.508	mfl502	YP_053744.1	532	59.0628	63.16	53.38	0.110825	94	94	39	39	470	288	0.216579	0.127918	0.522424	0.053653	9.08405e-22	547.054	2,3-bisphosphoglycerate-independent_phosphoglycerate_mutase_(EC_5.4.2.1)	MdlB	MKIIIKQHFWLFSLFLFLSIVGAVGTLFFAYFFGKVIEFAISKDLQNFIFYIIVALLTTIIAIVSDYLSVLIQNKIIKEINQELRKKYYDKILSDQFNSNIDTGKFINNSSNKISQLEIFYYQSIFLIFSGICFLILSVVMVIYYNWLIFIITTLFSILVFLVPFLTTKKSHKKIEISNQTNDEFLQFSKDSVKSYWNYWSLNKTHKLKSDLMKISNNYEKANKISKNFQGLQVMLSTITIYLIQIILITLISYFLFKNIFTVAIVVTLSQVTTQYIQSFGIILNHFIKYLNLRKTNDEINDPYIKELENFTKTEVIEEKLESIVFKDFTFKYDQTTILDKINLKIVSGDKVLILGKSGVGKSTLLKQLFYPKSFDVKSEISINKTRCDNYDIRKQAVY…
590774	591596	-	peg.509	mfl503	YP_053745.1	273	30.8896	75.82	31.14	0.0620989	35	35	7	7	91	36	0.121356	0.0374864	0.153097	0.015723	5.09008e-22	306.532	Hydrolase_(HAD_superfamily)	EcfT	MRVTFGRYLPKNSIIHAMDPRFKLVMIILLMVSIFLPIGFTGYIICAVVILTIFALSKLSFRMLLGLLPPVLFVFFVIFLMNAFLTHPDSSILEYFLAKNNQVSGVWANKISGGAVTGQFLVSSSNLSSMPDGYQNIGLFYKIGPVWFSEKALYNALIMTFRIYLMISLTCILTASTSPLQLTLAIEDLLYPLKWIGIPVYILSMIISIALRMIPTLIDEAGRIMKAQSSRGIDVKNGKLKDKVKGLTSLIIPLLVSAFQKAEDLSYAMEARGYDPYSKRTRYIQFKFRAMDLVLLLFAFALMLFLILYSVNVLGLWHISFPRLDTIIGIRN
591599	592346	-	peg.510	mfl504	YP_053746.1	248	26.7882	73.79	68.95	0.303777	104	104	25	25	423	276	0.593652	0.159028	0.649483	0.0667019	2.48997e-21	1499.5	Triosephosphate_isomerase_(EC_5.3.1.1)	PRK12821 superfamily	MKDKKYYQELAQDSMLRFSDAEIEEIVAKQEDLKKEFEKVLKIDTRNVKPLFYPYDDIHSYLREDEETTTIDQTIILSNAPTSEGDFVTIKKVVK
592451	594968	-	peg.511	mfl505	YP_053747.1	838	94.7226	93.68	53.46	0.0558422	266	266	60	60	774	423	0.109129	0.10337	0.422169	0.0433568	4.57724e-22	275.648	hypothetical_protein		MKEWAKKNLWSLVSVIAAVAFAVLVIITIFGIGLGAKQGGSVIKYGAVGLEELHKSVNSMISAALALACIAIVPVVIRLILGILGIDAFARLFNSASVGLALISVILLIVGNITLLNADGVKVAVGSIIGFYVVIILGFLVLTGPIVRK
595008	595701	-	peg.512	mfl506	YP_053748.1	230	27.31	ND	0	0	0	0	0	0	0	0	0	0	0	0	0	0	hypothetical_protein	TrkG	MSTNTNKSNKSKWLHFKKNKEQKNKFDPHKAFLKLKTWWPLSKVSGRIFLIYLFIVLFGGFLLCIPGIVVNNDLNGYDFRWDYLTGIFTASSAFSDTGINIIDPSHDYTFWGQLILLILIEMGGIGVLTLKIILFISINKKISLSDTVVAQSERGNDVKSSTIELIKDGFIFLTFIQLIAAGVLFFLFFFSEPATQSLNGTELNVVSPYHNFIKSIWFAIFHSTSAINNAGYDLLSTNSLQPYNIEGHQAYAIQIVFLLEWVIGGLGYPTFHDIKRKMRARRVGQKVKFSLFTKLNFWVYSTLFVVGPLLIFLSEYSNQTNSLIFNYYTYDVDPLTQMPINVIVTEAKPTFVVAMDIIFNTTACRNAGFSTVPINDFNASSKTILSSLMFIGSAPSSTA…
596941	597961	-	peg.513	mfl507	YP_053749.1	339	38.65	ND	0	0	0	0	0	0	0	0	0	0	0	0	0	0	unknown_transmembrane_protein	ABC2_membrane superfamily	MKTNKNFKIFLRLMKAQTFNYITDPINIILGFVLTTVTMLCWLAFKPHDAESGLLADSFVLASAIGISAIRNSQYNLNLTLADWRETRFIRNLLTTPVSKKVLYASILCFNWIVNILVTIILISLAMLFSSQRKVISNVQWTPFLIGFILNIFLSNVIALFLSTTFKNKEYVFIISLLSYFGPMYLLGLGIPWNVVGQIPAINILTYIAPHRYTLHLMQAAWVGNASNMSFPGVESSSWLGVHGFGYGGNGWWLPALIACIFIFIFAFAFYYRLKSNYQFGTRKYSKFKGVKKHANNIELIKRTNSIEELKILVEIAGLDYKTKKVKKKKPSKKRGDK
597950	598898	-	peg.514	mfl508	YP_053750.1	315	36.04	ND	0	0	0	0	0	0	0	0	0	0	0	0	0	0	unknown_transmembrane_protein		MNLEKLKKEYKVFSMLFIIQTKHWFKNPLNIFLGVFISLYTILCWLAFKHNDPFLLVSGICVAMVRNSMYIYLRTINDWRGKNFVDKMSMSNISNKTKHLSLLVFNFISTFVICLIIFLISIILFPSQLSYIEKLNPLMMIFGLLICWVTCYVIALFLYTFISNTKWTTMIGLLIYFSTMYFLGLGFPFQTIIQQDWLNYLLYLHPMRYSINIVQAGFVNAPNFHYINPDINIDVDFGYGENAWLAYFLALLTIGGYIICLVSKRLIDSNYKFRSRNKVKRLKAESKLYIKQINESNDIEFLKRLREDRRQRD
598960	602203	-	peg.515	mfl509	YP_053751.1	1080	123.077	63.89	6.94	0.00663424	256	256	7	7	402	18	0.0129649	0.0159568	0.0651686	0.00669281	5.43791e-23	32.7479	Spermidine_Putrescine_ABC_transporter_permease_component_potC_(TC_3.A.1.11.1)_/_ABC_transporter,_periplasmic_spermidine_putrescine-binding_protein_PotD_(TC_3.A.1.11.1)	Methyltr_RsmF_N superfamily	METNNSRKIAFEILKKVFKNKSFSNILLNDVSKMPISDKFKNLIFAIVHGTITNQILLDHVSRKLIDVKKTNIDIQILLWMSIYQLRFLKTIPQYAVVNESVMIAKSVNHKFSGLLNACLKKVIKNEEELFDFSFKSENQKICIENSFPKNLFNLIEKGYGKDIAKKVAIDSNQKPVISFRVNTLKISENDFFEKYKDEYELEKTEIKNCLISKKAIVKSDAYTSGQITIQDPASILVGNVLNPTKGSKVLDMCSAPGGKLTHLSMIMENTGQVTGFEISENKIKLIEENIKRLDCKNISLKCGDATLINEKENFDFILLDAPCSGFGVLKRKPEIKINNIEINNINNIVNIQEKLLDTAYYNLKQQGVMVYSTCTINPAENQNQIKKFIEKYKDIKII…
602166	603162	-	peg.516	mfl510	YP_053752.1	331	37.19	ND	0	0	0	0	0	0	0	0	0	0	0	0	0	0	Spermidine_Putrescine_ABC_transporter_permease_component_PotB_(TC_3.A.1.11.1)	DnaD_Mollicutes	MLIELLAKGLISKHKLLLENYKKISMNENQVMIVLLTMQFSDENKKMITPLKLSKFMNISIDTIEVELQDLVDKRLVKIKPKEIDFSQLFLKIVLLIENESLKKGETYFIQTIEKEIGWKFTIPQIEEIKDLLQNSISRQQVLDILYKHQISDYDTFLKLIGKYSNKIEKSLKFNWLEN
603166	604219	-	peg.517	mfl511	YP_053753.1	350	40.023	84.29	20	0.0297619	59	13	2	2	102	3	0.0581618	0.0232781	0.0950694	0.00976363	2.4395e-22	146.91	Putrescine_transport_ATP-binding_protein_PotA_(TC_3.A.1.11.1)	RecU	MNPIKNQGMFLETLLNITHQKYIDNNDCVVSKIPTNIIPITTKNNQITSAKFKDSLNCDYIGAYKGTYFEFEAKETYKDYFDFHLIRKNQNEKLKLVLNNKGIAFIIVYFGNYEEFFLVNYLTLINWVNKNKKTIPYEWFLDNAYQVYLDNEFKLNYLPKLNFLIS
604571	605411	-	peg.518	mfl513	YP_053755.1	279	31.5144	90.32	36.92	0.0851397	79	79	9	9	138	44	0.166383	0.0524346	0.214147	0.0219929	6.97867e-22	420.265	Hydrolase_(HAD_superfamily)	PncC	MEAMIKLVNYLNKTNQTISTCESFTGGMFANEITNISGASNVYLGSFVSYQNSFKQSIVGVGERTIKKYGVVSEECAIEMAQNTLKLTKSDFSISFTGNAGPLAMENKEIGLAYICICSKSKYKVVEINEKNMNRIEFKENGLTVALNLFLDFIK
605494	606415	-	peg.519	mfl514	YP_053756.1	306	34.7454	84.31	39.22	0.0634521	41	41	9	9	89	38	0.124	0.0430844	0.17596	0.0180711	5.201e-22	313.211	Fructokinase_(EC_2.7.1.4)	smpB	MGEHVIALNKKAKFNYEILETWEAGIELYGPEIKSIRNHEANIAEAFILIRKKEAFLINANIKKYDYANFVKGIDPLRTRKLLLHKKEINKILKRVMLEKLTIVPLRLYLKGNYAKLEIGLGRGKKIHDKRETIKKRDIERKEMRKYKY
606416	607868	-	peg.520	mfl515	YP_053757.1	483	56.6453	88.2	12.01	0.0145618	31	31	5	5	61	16	0.0284572	0.0161196	0.0658337	0.00676112	1.19359e-22	71.8796	Sucrose-6-phosphate_hydrolase_(EC_3.2.1.26)		MNRQQTIGLIILLIGLAFFIGFGLIALFYRKTIKKSDDFLTEKKYVGMREFTKTNFTLFLSLFGLVLAIAGLVFLI
607872	609591	-	peg.521	mfl516	YP_053758.1	572	61.8406	54.02	16.78	0.0822432	77	77	15	15	202	91	0.160723	0.0993918	0.405923	0.0416883	6.74125e-22	405.968	PTS_system,_sucrose-specific_IIB_component_(EC_2.7.1.69)_/_PTS_system,_sucrose-specific_IIC_component_(EC_2.7.1.69)_/_PTS_system,_sucrose-specific_IIA_component_(EC_2.7.1.69)	MLANA superfamily	MENSTNMNSLPSWGIAILIVIFVIALIIACWGFLSGFNLKRKHSTTSSSIVWNELFVNKKAIKFDQTFNINKGIFALTFAKVEKNDFFLPIYIFETDDFKRESKELISKIIENEFETINNYMKENKKNLKDIFFVQLEEKTSDLKKEEWIKKTGSKNRGFNT
609610	610309	-	peg.522	mfl517	YP_053759.1	232	27.8205	87.93	10.34	0.0150862	47	47	2	2	59	4	0.029482	0.00820206	0.0334978	0.00344022	1.23658e-22	74.4683	GntR-family_transcriptional_regulator		METNKLLGLIIMIIGLLIMVIFGVLAFWVKNRSKIHDEFYRRNKESQTIWEFTKKNFPIFLSLFGFVMAFSGLMMLV
610539	611010	-	peg.523	mfl518	YP_053760.1	156	17.62	ND	0	0	0	0	0	0	0	0	0	0	0	0	0	0	hypothetical_protein	Beta-lactamase	MNWKNTENKLNEFIDNKLFNGVVLKITNENKTIYFNSFGYSNLEEEVKMNNDNIFALYSMTKPITVIACLLLIQRGLLSFEDKICYFYSDFNEEIKIKHLLNMTSGLTYFWNNSESGKEIKDAFDLVENENISLQNFCEKISKAKVISKPGAEWHYGVSLDIIGGIIEKISNQGFNDFVNENILAPLEMQDTAFYIKDLNRKTQVYEFKKTIDGNKLVSNKDFHFLMPFTNKQPAASLGGSGLFSTADDYSKFLNFLIDGKINGIQYLESELLEEMRSDQLKDIKETFKWTFNKDYSYGYGVRVRLRNELDPLTEIGEFGWDGALGSAGLVDPKNNITMTFLSSSYPGNNRIVQTELFGAVYKDLRELNIIK
611096	612818	-	peg.524	mfl519	YP_053761.1	573	63.1774	73.47	51.31	0.0640187	132	132	39	39	457	262	0.125108	0.0790399	0.322804	0.033152	5.24744e-22	316.008	Phosphoenolpyruvate-protein_phosphotransferase_of_PTS_system_(EC_2.7.3.9)		MNLILTFLFFIFSFNQNINFKSGPKINNQKIFKNEIEYPSKMYSTNINFNQNLNNGDLWHSNYNYTFVVNLTDFKKYTFEYYNFKIEYQILERIIDKNNNVISTKNGISLLVRNEISSKAKINNYVLEEIGTSNKIEYQSFLMADLEIKQDYKLTTIITNNRAKEAAIKSTNLFKQRTLSVSQIEVFLIPKIDYEIFDNQSLEVKYDPSKMPNSIDNINKELNNKLLQMIDQLNLNSQIFFYFFSGIQLSNNNLNDLSEITPNLIKTMEIEVSKSYIIEKDAFLKPLTPLKLKVIFLQTFNITNIGLAKEIFVENYSIVNKEFLISKFDSLAFLFDDILFIEKEREDKWIIDVKYKYKTYIYGTLEINIHLYSNNWNESNNENIDSENPSWIDGEIYDE…
612950	613091	-	peg.525	mfl520	YP_053762.1	46	5.25	ND	0	0	0	0	0	0	0	0	0	0	0	0	0	0	hypothetical_protein	TPK	MIKNIIIVAAKTNINLNIFNNDESFIIGVERGCLDLIDKKIKIDLAISDFDQVLDEEIEIIKSYAKKINILSSEKDYLDGEIAIIEAKKISSTANIVFIANPTKRYDMNFSILNLIFKYGIKLMNDESVIFKLNKGKTELSFENFQVYTYVSFFSKVDTKITLKNLKYECENLELKAWENTCISNAIVLNKNPIIYSDDEIICIATK
613109	613844	-	peg.526	mfl521	YP_053763.1	244	27.3201	72.13	13.11	0.0407197	35	35	3	3	61	10	0.079576	0.0217403	0.0887887	0.0091186	3.33768e-22	201	NAD_synthetase_(EC_6.3.1.5)		MPWKIVKNEKEVIVTQDELGSFKEKEDAISEAKKLAREHKLIAKIYENNENTHSTEEMTIDYTSFFNSHEIHERSLSELKLAKAEVNVAKLELDQRKQELKSNKNEFEKITFKAKIRNAKIRLKKAKLNLKAAEKRIKLQEKKEI
613863	615162	-	peg.527	mfl522	YP_053764.1	432	47.6687	90.51	37.5	0.0186275	82	82	13	13	144	30	0.0364025	0.0173526	0.0708692	0.00727826	1.52684e-22	91.9487	GTP-binding_protein_Obg		MKKQENKILMLNIFNILVTILFNLLIIAVIIFVCVSLKQVIVAILAVLPIVSIISLIIFYTISYKKRKIGVTNLLLFMCSINIPSLLISYKIISELETLDIFANANNDEKTIEKNNLMADWEIKIEQEKIEKKLAKLNSKNESNNNSKKVIEQKREERKREIYKSYSKFVYNKIIKKYPDEKNTFKLISLTTEALENSNFLGAYIKQEKLINLLQEFDWTKEQVIEILNEKDIEQIVITFKENRKNF
615187	615496	-	peg.528	mfl523	YP_053765.1	102	12.0617	66.67	21.57	0.161765	9	9	2	2	33	16	0.316127	0.0381303	0.155727	0.0159932	1.32594e-21	798.501	hypothetical_protein	PstA;PstC	MFLNKKSEDNGFKPKTFKPKQNFNAKFFKSLIYTLTFTVLAILFILVLFVILKSLHVFEEQGFWSFITGTNWKPGKDGEGQYGIGLIIIMTIVLLTISMLFAIPLTIFTTLFISEYLSVGMQKKVLTVIKLLASVPSVVFGLFARDQIGALFQLMGAPNNDNLMVASMTMTFMAAPTMISLSYNAVQSVPEGYRLGSLGLGISKEQTTFKIIRKSASAKIISAIILGMARVIGETMAIMMIAGNSTGGFITNSGISGFLFSSIRTLAATIGLEMTENSGSTHQSALYAIGLILFLLVFIINIVILFMSNVDNIKYSRRIKREEKLNSNSSRKIKTPKYVYDKKMLGMMVHNRTENKFFKKTYSAVMLFLMWISTAIIISFTFWILGDVIIKGLMGLSDP…
615485	616223	-	peg.529	mfl524	YP_053766.1	245	28.7948	100	10.61	0.0265306	28	28	2	2	50	7	0.0518471	0.0149293	0.0609721	0.00626183	2.17464e-22	130.96	hypothetical_protein	PRK05254	MNKKWNSLLTNQDLSKRIENTIELAYKTNEKIYPSKEDCLRLFDLISPDEIKVVIIGQDPYHNPKQANGIAFSASKDIKTPKSLINIFKELENDLGIKHYDNNDLSNWVKQGVLLINTCWTVIENQPGSHSKLGWQEIVSDILVNLNKQNPNIVYCLWGNYAKKVYENLEHKANNVINSAHPSPFSYLKGFKNSKPFSTINTILVNNSLEPIDWSK
616475	618476	-	peg.530	mfl525	YP_053767.1	666	76.2968	94.74	9.61	0.0212097	115	115	6	6	185	27	0.0414488	0.0316241	0.129155	0.0132642	1.7385e-22	104.695	DEAD-box_ATP-dependent_RNA_helicase_CshA_(EC_3.6.4.13)	CsdA	MKDLKKYFPFYDKQSNLIYFDSSATSLKIKSVIDAEMKFLSENGSNPHAVDYKKGFEAFEIIKNARQLTQEFINAKKVNEIIFTSGTTHSINLLANGLKKIIKKDDEILVTELEHSANLLPWIALANSVGAKVKKIKLNEDFTIDHESLKLQLSDKTKIVSFASVYNTVGAKNDVKLITKVIKEFNINIIVHVDAAQSIGHTKTDVTDSNIDFMSWSFHKMYGPFGVGCLYGKYELLNQLEPLFYGGGMSLKIEENLIDYSLSSLPEKLEGGTPNISAIAGVVESIKFINLIGLDQIEEHEITLKDYFKIKVKENNLNDHITFYNLDTKSPIILFNVKGVNPQDITNFLDEKYNILVRGGANCARRIEGVIGTKIAIRASFGINNNKAEIDQFIEALKD…
618619	620059	-	peg.531	mfl526	YP_053768.1	479	56.6365	84.76	12.53	0.00831418	72	72	6	6	108	10	0.0162479	0.00920223	0.0375825	0.00385973	6.81491e-23	41.0403	Sucrose-6-phosphate_hydrolase_(EC_3.2.1.26)	HTH_YyaN	MEKLYIKDISKELSIPEYVLRFYDKKGLFPFFERDENNYRYIEREKLEWVRIVSCLKKSGMPLNKISEYIGLALEGKNTYAKRLEMMIEQEKIVLEKMKDLQEQLDYIKYKKKLYENN
620060	621593	-	peg.532	mfl527	YP_053769.1	510	56.12	ND	0	0	0	0	0	0	0	0	0	0	0	0	0	0	PTS_system,_trehalose-specific_IIB_component_(EC_2.7.1.69)_/_PTS_system,_trehalose-specific_IIC_component_(EC_2.7.1.69)		MTKCNLCKLDIKPYQLRKKEVNPSQTQNNPHMSNFGFTIIGARVMYSHLGCYNLYYKKNKYWTWIGALIAIIGIALFIPGFFHFFNSVTDQIDPQTNDWIINHALRKQGMIELICASCLIIGSIIIITIGNIYAKKFIKDGSHANDFIDEKIKIEYYKNIDKEKNI
621768	623934	-	peg.533	mfl528	YP_053770.1	721	80.8644	72.68	49.79	0.104732	130	130	46	46	544	326	0.204671	0.165506	0.675937	0.0694188	8.58459e-22	516.976	Ribonucleotide_reductase_of_class_Ib_(aerobic),_alpha_subunit_(EC_1.17.4.1)		MIKKVSGFQIIKTHLKSNWKLILFLFLIALAGSVLVLWIFILGDAGRRYIAPWSLTVTSSGPWGTGTSLSGGMGLQYPISSILLSTGCVSIFSILSLILIFITFNKEVKSTQISIWLTSPVSKKNIMLFKFLFVILTLFLIYLPMFFSIIIFASLSYDADKYFINVFAQLIYFFVFVILISAVFSLILTTLSDKVTLAIILCVAILVWMFLTSIIISFSHITKARQEDIEGTIVIVYRRPYKWLENFKYIAPQTLYAQFLTFNMDKYILDQSPKPNEIYEVATLKIAKTWWLVISLFINITLICLIEVLNLKIVNKKDFNI
623936	624392	-	peg.534	mfl529	YP_053771.1	151	16.9767	58.28	41.72	0.188218	8	8	4	4	42	33	0.367823	0.0624443	0.255027	0.0261913	1.54278e-21	929.081	Ribonucleotide_reduction_protein_NrdI	SpoU	MEKITSTSNKKIKDLIKLRDDKKFQTVENLFVIEGLHMVNEAIKRNIVKTIFLEEKMFSKIYDINNFECVLISENVSNKISSTKTSQGIFATCILEDQKINMLENILILDQIQDPGNMGTLIRSAASFEFQTVVASNNSVSFYNPKVLRSTQGNLFSINLINDDLIKTIDELKQNNYQIIGTVLNDETKFMKQIEFSKNQKYALIIGNEAKGISDELKPLIDINLNIEMSNEVESLNAAIAGSIIMYNIKK
624395	625418	-	peg.535	mfl530	YP_053772.1	340	39.2816	68.82	42.65	0.357785	66	66	17	17	307	207	0.699196	0.274656	1.12171	0.1152	2.93267e-21	1766.09	Ribonucleotide_reductase_of_class_Ib_(aerobic),_beta_subunit_(EC_1.17.4.1)	UPF0054	MISIDFINETDLKVKEWEDLAKQIINSGFKYLKLKNKINLSITFLDSEPAQKINQEYRNHSYIPDVTSFPIEMSPQEIKALGYQEIGDIFICIEEAERKSIKYDHSLKEEMGFLFTHGFLHLMGYDHETNEKDEEEMFFIQDEILKINKINYTIKFTEEDYKEIEEKDE
625670	627254	-	peg.536	mfl531	YP_053773.1	527	63.198	84.82	13.28	0.00553673	142	142	8	8	213	11	0.0108201	0.00683808	0.0279272	0.00286812	4.53831e-23	27.3303	FIG00834907:_hypothetical_protein	RecO_C superfamily	MSEVKIRGIVLDSLNYEENDKIITVYSDEFGKLSFIALGANKASSKNNYSLNVFSESDFEIFKSRKTQSISKLKTGILVRNNFKIAKSYNNYLFASIISSVILQEELFYNKDFKLFDMLREAIRNINDEVNPFSNMVWFLFYSLKNFGGYWELNKCYRCNKASKIYRKFDLQHYGLVCPNCINENEEEHDYEFIKYLQRMDNNTFFTIQKFPINVSFEIIISKLLFSYYLNEIGIYSYPMNEILKKEVYKDDTFWEYTHKVLTKNSI
627268	628609	-	peg.537	mfl532	YP_053774.1	446	50.1561	83.63	23.09	0.0108015	68	68	9	9	95	11	0.0211087	0.0105873	0.0432393	0.00444068	8.85372e-23	53.3183	tRNA:m(5)U-54_MTase_gid	Methyltransf_18	MLTKRLRTIAELIDSCNVVADIGTDHAYLPITLVKEKRTKFAYAVDVNDEPLGWAKKNINMYNCDNQIQTILSDGLDFVLEEQIQFIDVVTICGLGSTTILDIVKKDNNKIGKYIICSNTEVSNIREWVFEKEYSISFENFIIDSKKGYWVIVIEKNKTNLIAKNDISFGNKKYFTNNDEVIKYYDNEIKKFEKILSKIDVEKHYNSHEEITNKIIEIRGYLNEINKID
628608	630516	-	peg.538	mfl533	YP_053775.1	635	71.6196	70.24	32.13	0.0476939	114	96	20	18	271	95	0.0932053	0.0667533	0.272625	0.0279986	3.90934e-22	235.426	Lipid_A_export_ATP-binding/permease_protein_MsbA	Adenine_glyco	MEDKQRCDWSSNAILNEYHDNEWSKITQNDDYIFELLILENMQAGLNWLTILLKREEFKKAFDNFELKKIISYDENKINELMNNKGIIRNKLKIKSLISNAKAFKEIQIQFGSFYNYIWTFTNNKQVINNWNSIDEVPAESDLSKTISVDLRKRGFKFVGPVIVYSFLQAIGIIDDHLNKCFCKNQN
630502	632482	-	peg.539	mfl534	YP_053776.1	659	74.2624	74.66	32.78	0.0557125	138	123	22	21	292	98	0.108876	0.0808536	0.330211	0.0339127	4.56661e-22	275.007	Lipid_A_export_ATP-binding/permease_protein_MsbA	HTH superfamily;sigma70-ECF	MKKRKKVKLTLEEKYKLFNSNKARIYFAIKKAYSKFDSIPLELEDFEFYAWEAYLDILDKYYDRNMRKSFESCLVDAVYWKAMNVCAKFVTNKYKIMNQGMRTSNFMSDEYKEMINNISVEENSYDEIGWTQLFEQYFAKNTDKMPKQVFTLYIYGMSFVEIAKELNISSAKVRNTFYKVLPEIRQVVSNQVFLD
632568	633348	-	peg.540	mfl535	YP_053777.1	259	30.34	ND	0	0	0	0	0	0	0	0	0	0	0	0	0	0	SMF_family_protein,_DNA_processing_chain_A_(dprA)		MSYYYKPSMGYSVHALQRAKERLKLQDKQDWEVKEAIKNHIFNSTKTFKINGMLYLSASNTNIFFVINESSNTLVTVTLVSAEKQLRLMGGW
633352	633658	-	peg.541	mfl536	YP_053778.1	101	11.32	ND	0	0	0	0	0	0	0	0	0	0	0	0	0	0	FIG00834124:_hypothetical_protein	nt_trans superfamily	MKVFKTDINSIIQNERETCATIGMFDALHKYHKLIIEKTQTIAQENNLESIIITFDHKPTKGTETLLNENKKINYINENFQIDKMIILQVNNDLINTSKEQFVKILKNKFKVIKLVEGSDFRFGFEKSGDVEYLKNSFGEKNVFIYERDKNISTSKIKKLVKENKIAEIDDELEVDINLL
633729	634356	-	peg.542	mfl537	YP_053779.1	208	23.51	ND	0	0	0	0	0	0	0	0	0	0	0	0	0	0	Ribonuclease_HII_(EC_3.1.26.4)	CTP_transf_1 superfamily	MTNKIESNQSKFLNLKNNNFFIRFSSSVIIVAMIILFLSTAILSEELWVHLSDKNKAEAVSQALGIVMLCISVAILMFCIYELSTSLKIKNKVFIIIMELLALGLFLAPITSIRNLNDLFIYQDWVLKAKLAEWYMQFIYLIIFLSASTITGYLSGVNLKKMVMIIGTSLIIIFGMKGFTYISLTNDYNSQDYSSIRFGYVTAIWIWLIVILTDTFAYIFGIAFGKHKMAPKISPKKSWEGAIGGFTTAFIVSVTMAILFFFFVNSHSIFKDYMSNIQTNLGTGLVIFMYILLASLISFIGQLGDLFFSLIKRKNDIKDFSNLIPGHGGVLDRLDSFMLVFLFMYLFTLIN
634349	635297	-	peg.543	mfl538	YP_053780.1	315	36.2554	100	45.08	0.0530727	120	120	11	11	189	40	0.103717	0.0376029	0.153573	0.0157719	4.35023e-22	261.977	50S_ribosomal_subunit_maturation_GTPase_RbgA_(B._subtilis_YlqF)	S2P-M50_PDZ_RseP-like;RseP superfamily	MGSVMIVILSILISIIVVLVLITLHELGHFIVAKLSKAYVFEFAIGFGPKLFVIKTKETWYSVRLIPLGGYVSIASDFAEPPKGREEEFEKIPDIRKIDYAIKWKKTLFILFGPLMNLFIAYILIFSVMFGVGYKPSDPNFYGQNFSTTSIAYKMIYENEKEGQTPPVTEEKYIYNDLQIAITGWNVKIEEKPFEFKTTNSANLAPTYLQISKMFNDGKKDILNYLYKNNIESGNVEYQFSYVNLTNDYSGDVKSDGKTEFKLISEEQTIAEWRKTGQINGIAIAPPDRHFKNGAQKFGYTFVETWNQSFSLLVGIGKFFTGDFSAISGPVGIAKSSIGTTGAATTSMVASRLFYVSSISANLFMLNMLPFPPLDGYKFWETLVEWVTRKEVSQKSKTI…
635386	635773	-	peg.544	mfl539	YP_053781.1	128	14.4862	100	64.06	0.209397	62	62	12	12	195	94	0.409212	0.0592791	0.2421	0.0248636	1.71637e-21	1033.62	LSU_ribosomal_protein_L19p	AbiH superfamily	MQRNLKRVLLVGNGFDLSIGVKEFEVNNLNDIIFLKNKSTKNQIQNFFEQSIIEIIDEANDEDLKKQETEIIYKLNLFFLNNYDKFNFNMTNGNDKIGLENFSRPFYEYLYVYSRYCKDPVKIDKKYVKKICKTFFEKVLQNIYQNYNLNNLNNLTKQSIKWRLEKYDKIISFNYTDFVDQISNRNDIKHIHGSLKENNIIIGGLDEKEDSVFIVNELKDILVDNKENIIEIDIFGFSFDEDQSVFETISNLKMKWNEFTNVKILVNYFFYSNEENKNFQKFWDDFESFFEMTSEKYTYQQKIKQKKEIFHNFYRNENFIYHRFNKQGIFDGYWLYDSPINQNNYIQRFYDYIFDSDGFSLYVIKSEKWLNK
635774	636506	-	peg.545	mfl540	YP_053782.1	243	27.8194	74.49	15.23	0.0134921	40	40	3	3	51	5	0.0263667	0.00733506	0.0299569	0.00307657	1.10591e-22	66.5994	tRNA_(Guanine37-N1)_-methyltransferase_(EC_2.1.1.31)	DUF448	MLDKSALIRVVLNKNNEIFIDLTYKADGRGVYVKNDLNSVKIAKQKNLLSRGLKTKVDLSIYDELEKLFNEQN
636505	637006	-	peg.546	mfl541	YP_053783.1	166	19.11	ND	0	0	0	0	0	0	0	0	0	0	0	0	0	0	16S_rRNA_processing_protein_RimM	Ribosomal_L7Ae superfamily	MNKTKLLNAIGLAYNSAKLIKGEKLLDSIKRNKVKFVILSTDMGASQKKKFSDKCKFYNIEFIDDVLTVDEISQACGSTTIVAIGVNDINIIKLIKNNL
637063	637333	-	peg.547	mfl542	YP_053784.1	89	10.1386	100	75.28	0.447633	35	35	11	11	178	103	0.874781	0.0886907	0.362219	0.0371999	3.66913e-21	2209.6	SSU_ribosomal_protein_S16p	DnaJ superfamily	MLKDKTNFINKLKIQEQLKVELLFLYERFSNKTINLINKLSFEIQNIKNNINQFTDTDFSSNLYNEFKLKVLMNQDIIENKIELIDESFKEIDLKKLEQLMNEIIYKLNENYILTIKKWKQFILNKYEIDFESIEINFSENKNKFEDFSRKNILGSNSNVDFWPYEILGISLNASDMQIKQAYKALAKKYHPDNNKDPEAEEMMKLINKAYNILRGKE
637420	638290	-	peg.548	mfl543	YP_053785.1	289	33.47	ND	0	0	0	0	0	0	0	0	0	0	0	0	0	0	Conserved_hypothetical_transmembrane_protein		MKSTIKKILKFSLLLIIIWSIWIVIFLFSILIEIKFNLQYFSLLFKEEKDFLLILLVSTLCLSLFTLFLIESIKIALVTKSTIFYKNFNKKIKAYSFFRNGEKELINKYNSWLKLKKVKSNFEENNLFIISFFGLVICYIFPILLIIFTLIFADLNTFISKLSISFLSLSQLILPIFKLWNKFDFSSWNSLRLKISKAIDDDKEIRIIHNNKKNLLILNIVTVDDFKKTRNEIQVLDEYIKIKGKETAIYKNKKEWLEFQIDINLKFIKFTDNYFDETIETFLTYIRKNKIIFKNFLKYAKI
638401	638965	+	peg.549	mfl544	YP_053786.1	187	21.3187	75.94	54.55	0.557315	40	40	18	18	218	165	1.08913	0.232187	0.948269	0.0973873	4.56816e-21	2751.01	Inorganic_pyrophosphatase_(EC_3.6.1.1)		MSNRVNDKIKMSEQEIKYRDLKIQKYVIKDILQKVVKTGFDKTNLYFVSLGSKARQAYKFVMFTKQWVSSIIKDVELLPIKEKYKIKAIKKLIKLENFEIVKEKRLKTYEIDQKYLDLVIQKLLSKNKLIAIRKLKKKLFILTDNRKKQYTNNLNVLNTINFKTVEDQKKMYQNLWDKEVKEYLNEREIALTRLKDPKRYNFLNDYYKKDPKNTLLKDFKPDKEKYDIFKSIIKGEINV
639021	639816	-	peg.550	mfl545	YP_053787.1	264	31.31	ND	0	0	0	0	0	0	0	0	0	0	0	0	0	0	Hypothetical_transmembrane_protein	RpiR	MESLIHKIEKYKNHDDSKIQSIISKVLYQNFFSGNFLTIKELAEECNVSESTITVYSKNLGYSGYRELLILLKMENNFYNKTFQSEIGAKSDKQKINKYREILNEFLNEQKKEDEKIIKLVANMKKANKIVINSSYQLDDIANYFKDLLSLKFDNVLKNELKLFAYKNAQNLTEKDLAIFFVSGQDNEMMQYIFAVTKKMTKNIFIFSSRSQIEKFDMQENVIILDVPKLGSDHTYRRIILDNYVSIISLLL
639878	640592	-	peg.551	mfl546	YP_053788.1	237	26.0551	86.08	52.74	0.0992273	48	48	14	14	158	78	0.193914	0.0505244	0.206345	0.0211916	8.13339e-22	489.804	FIG000859:_hypothetical_protein_YebC	PTS_IIB_glc superfamily;PTS_EIIA_1;SMC_N superfamily	MKNKKIIIYAPVNGVIGKIKDLKDGVFSEGMLGEGVYIIPESKEFYSPIDKGELKLVTATKHAYYFEHENGPNILMHISLDTEKHQGKPFKTLSNVGDKLTLATKIVSVDLQMCKKQDVNVATPILIDTKEFSEWKFKPLDLKGKVKRGQPIGEFVKVEEKKINEESNDLTTFEFKNKYEKSAESIYEYIGTESNYSKVYNCMTRLRFYVKDKQIVNTEAIKKMPIVKGVNWNGEEIQIIIGGEVQKVKDAFENYVSNKNISKTSKKQEGFEQKIKPKKPMKEAILGAISGIMVPTLPVFITVGMLMGLKAILVQAGAMPEIVTGIAKEGQVSLTDADVFSAIFFIITEIAFKFLGIFIGYNTMKYLGGNTIMSILIGLALANPYIWQGTSWPLFTIGS…
640593	641214	-	peg.552	mfl547	YP_053789.1	206	24.5494	100	29.13	0.220637	45	45	8	8	122	56	0.431177	0.105851	0.432303	0.0443975	1.8085e-21	1089.1	Deoxyadenosine_kinase_(EC_2.7.1.76)_/_Deoxyguanosine_kinase_(EC_2.7.1.113)	BglB	MEIKKLKKFDDDFLWGASISAFQAEGASTKDGKGLSIQDVKKISEKYSDFSVAADFYNNYKEDIALLKEMGLSSFRFSISWTRIIPDGDGEINKKGIIFYHNLIDELKKNGIEPIVTIYHFDLPFSLQQKGGWSNRDMIVKAFLKYSKVLFNEYAKKVKYWLTINEQNVMIMIGSKMKFLNGGDKKFNQNELYNQSHNMFIAQALVMEEMHNNFPNCLIAPALNIVSIYPNSNKPQDYLAAMNASVMRNWYYLDAIVRGEYNPIMYKYLEDNNFLPDFRKGDYEILKKAKPDFIAFNYYTSATVKSEINNFIEVEELIDQQRLFDVPGMFSYCENPNLEKTEYGWDIDSTGFRVTMREMYERYRLPLMITENGLGHSEQLNENNTVDDDYRIQYYEKHL…
641227	641983	-	peg.553	mfl548	YP_053790.1	251	29.2674	100	29.08	0.0378344	86	86	8	8	135	29	0.0739374	0.0216396	0.0883775	0.00907637	3.10118e-22	186.758	Ribosomal_large_subunit_pseudouridine_synthase_B_(EC_4.2.1.70)_##_LSU_Psi2605	SSL2;PLDc_SF superfamily	MKEKLFTNKDEQKLLEEINNEILTSNEVYLIYPFISKSILNKIAPTFEFCAKNNIQIKIISTTFDDLAQYNNLNELKLLADKYSNIKIKIEDNLERTSERIHIKASIFKRNHELSTAIMGSSNLTVKGMISGREWNIKLTEQNNKELINKMINEFDNLWNEEFVDFSNEFERELLIQKIKENQQAVVQSKIELLSNNLTKKYLYKFQKEIIDKLSYRRHINKNKNLVIMATGTGKTLVSAFDYKRQSGQAKKDLKILFLAHQREIVDQAIKTYRHVLENNKFGEVMYDGSINSEKPIHLFATIQTLSTRLNKFKPNDFDIIVYDEAHHIAANTFDKVFNYFKPQQILGLTATPEREDNKDIKAYFDDEYATELRLWDAIDQKLLCPFDYYCIDDTNTNL…
641982	642612	-	peg.554	mfl549	YP_053791.1	209	23.9901	80.38	25.84	0.0602183	14	14	5	5	34	17	0.117681	0.0282318	0.1153	0.0118414	4.93593e-22	297.249	Segregation_and_condensation_protein_B	WHTH_GntR;MngR	MDHGYIYSYIENKILSNEFSADQKMLSENQICIKFNVSRTLARDVYKELVVDGYLYSIHGKGYFVNDKKYWMKNIGLDKKYPHSEYKNEILDFKIELPNWFVENYKLNKNDYNCFTKARYLNNKQRHLSYVFLNNKLILNMDLKEIKKSVVNYLKKDFEFKKSYNFIKIEKATKFDADFFSINENDFIVCQYSVIYHNDEIVLQCSLDKRPIEYLNFGYIANV
642604	643438	-	peg.555	mfl550	YP_053792.1	277	32.73	ND	0	0	0	0	0	0	0	0	0	0	0	0	0	0	Segregation_and_condensation_protein_A	GH31_xylosidase_YicI;GH31_N	MSIRDNITKKQYAYNCVEHERIFSIESNYAIALRLSDVWEEGNKLYVEVTFNNFQKAYLSFAEYENGIVNIRYWQKQIPVNRYYDKNHENMVTTKIKYKNDKNEIVISLKNGENIIITKNKFQLALVDVNGEIKTKTSLRPGWDHLEGYCTPPLGFKIDDNIQKPFMTMQLASEELIYGLGEKFNNFVKNGVQSTIFNVDNEAVSNGDYAYSGVPLVYSSRNWGLLLNTAHKTEWEIGSPTTESLSFMSTEECLDIILFSGDSLKDLVKQYTLFTGRITGVPDEAYGLWLNRLYYHNKKELFTEIENSIKNEYPIDVFTLDPKWIKNRYTKSCNFEFNDDQFGDLETMLSEVHEKGFKMCFWINPYLQIDNSEMWNEVYEKGYHVKKADGSIAHIWSGF…
643488	644328	-	peg.556	mfl551	YP_053793.1	279	33.2849	100	8.24	0.0125448	81	81	2	2	107	4	0.0245155	0.00815997	0.0333259	0.00342257	1.02826e-22	61.9235	Hypothetical_transmembrane_protein	PTS_IIB_glc superfamily;PTS_EIIA_1;SMC_N superfamily	MAESKNIKIYAPVDCHVEDIKELNDGVFSEGLLGMGIFFEPKNNKICSPVYGKCVQIFHTKHAIHFEDSNGNILLMHIGIDSVQLNGEGFDLKIQPGQTVEPKTEVVDVDFKLFEKNNIIKSTPIVIEQDQKYDYKIIFLKPGDYKKGDLILEIEKTIKTETNIEKEEINLLDEQGNTLPIIFQDKWESLSAEVLKAVQSKDNVVNINNCNTRLRLQIKDTSIINTEEVKNNRWVKGVNLKGNELQIIIGPDAYKLKDAFTEFINKKQVSLKTKAPAESFKSKFIKIVNGVLVPVVPVICAASFITLVKTILETTGVIDSVSLNYIFSNNESLINGGIKILSDYGLVTGLFFILSQTAWAFVGIYFSYSTVKFLKGNEIMGILIGLTLICPFLFGGAKW…
644344	644914	-	peg.557	mfl552	YP_053794.1	189	22.7987	100	24.34	0.0163139	46	46	4	4	68	6	0.0318813	0.00726852	0.0296851	0.00304866	1.33721e-22	80.5286	hypothetical_protein		MIEIKFKNQNEIDSYNKYKELKGVEYHQYIAKYLNTDEYAKIAAVIQYDLRLKYILYRYICFFEEYIRAVLMNCDVKDVEFFLKENVNMSEAQNLYFKNLNKIQSVYNDRPIISRNEFDGIRELRNQISHFKPIILDNILENQMNINFLYNNLTKNYQSNFKNEINMAGNEIDLVDQVKIKFDK
644923	645607	-	peg.558	mfl553	YP_053795.1	227	26.06	ND	0	0	0	0	0	0	0	0	0	0	0	0	0	0	hypothetical_transmembrane_protein		MGKKQTYLKYLATASGLFFLSSLLVKYFDFKKGVFEGNTTALLITEIILFLIGCLLLGFYWFVKFYDLNKEKEYVMTKKEKIYFLSSLGLYSLSLILTMIFIIAAHNIVNITTLFFVMIVFILLGLIVGSVFEMISRLGYQSYVARKEYEQAQIIKKERIKKMISEDKSITEEEAKTIVSTNKKRTKEAETLLKADIVKKKKEKDTNPFKD
645983	646298	+	peg.559	-	-	104	11.43	ND	0	0	0	0	0	0	0	0	0	0	0	0	0	0	hypothetical_protein		MKFGLKKQGITLIVISSLYGIGAVASTIPGLGIESIRFINSVKKQLQIIMPKDKYVLDAESPLYEPIMHNVIRTSYLADAISTIDSFNAAEKDKFTPLYTDFTNDWYTERWQPVIDQKQNIDFYDIATDMIKFDQAIASEFQSYGYVNTGTQWIFHKNGISEMFSSDLRENAIKQQSVWDQDEYEDLIESTGPGLTGITVKQSPGTKLVNNKVWFLNQQIDSIKYAISIQSLQNPFVDKNLIVEDVADYVTIDDLYHPNFTRGLTMAQLSFIFMLSAVVVSPTCLGFGIWKYKKWEKSEKVESAGE
646409	648071	-	peg.560	mfl554	YP_053796.1	553	62.8515	84.45	53.16	0.0642604	153	153	28	28	334	129	0.12558	0.0789289	0.322351	0.0331054	5.26725e-22	317.201	Arginyl-tRNA_synthetase_(EC_6.1.1.19)		MKKEFNKEIIKLSPNRINTLLVIQNNHFFESEILNRLIDFIEKMQVFEKVFENVFEKHYSLHKLIKQSFSYCNSLFILRSAIESNKIDEKLLFENFSSLTWLYCKNIIFLINEENENNKEKNYKLGSDFLEANINFLSFLRNLFSHFYLDSITIHKLLNSIYEFNFYNNKIINDLVNSKPNKLCMFDLLNSNKKTITLCKIQNKYLDEAILNFNKNDFDENMEEVLYVKDVDKIRIKLYDEIFKNFQENKINIFSNPDHWITYLRLSDNYFLRIEMYPFIHSLIEYFEIFYNILKK
648122	648668	-	peg.561	mfl555	YP_053797.1	181	20.569	81.77	48.62	0.232033	69	69	15	15	219	126	0.453447	0.0932695	0.380919	0.0391204	1.90191e-21	1145.36	Ribosome_recycling_factor		MKRRKLWLKKKQAKSKIKIVKPLKKETKKTKELLSDLNVKINNSEVSEKEKRLTLIKTHKKITNLLLKTIPYLLFLFILDVVMLSVITVLFILSAFVLDRTAANIVRYILLGVSAFMLAKFTYMNWFSKNLYFKKIIVFKYKSKVDRQKFRAVREISFTPIWFLIFFVASNFYITILVNFEIQQNFVSTGDNKVLIWAILRTTIDMMLLPSFLNSFNKIADKSKAIDANYVKLIKDQYFSNKSLFEDVEFEDNYLNLKFSKNSLTSKNGLFILVNKDDLTRPDQGRMIEINNEILDRYKEIWESYVDLLENRMKAKFNKATVHKLFWLERIYDTIFLDLFEI
648679	649396	-	peg.562	mfl556	YP_053798.1	238	26.3757	75.21	48.32	0.0752501	51	51	14	14	133	62	0.147056	0.0387872	0.158409	0.0162686	6.16805e-22	371.448	Uridine_monophosphate_kinase_(EC_2.7.4.22)		MKQILTFLTGMTLVSSSGTVAAVNIPSSKEETKEIKVVSEVIDITKDQIEYVNNDKGGSITLNLTNDGKNLFHYNETGATSAPVLSYKIYRIQTDIDAFKPTENPNEWELVELNSLSAENRFENNNTKNSNQITWGGDVFYPTSAFAKKPHSICDVKKGPMPPTTLPEEIINSRLNRISNYYWQSGSARLQYNEFSALNYTYDTGDKYEFEFIIGSYINPIWSFSSGKSWTNLGTSVTFNYTL
649793	650537	-	peg.563	mfl558	YP_053800.1	247	29.1119	100	26.32	0.0240409	45	45	7	7	82	18	0.0469816	0.0136772	0.0558587	0.00573669	1.97057e-22	118.67	Peptidoglycan_N-acetylglucosamine_deacetylase_(EC_3.5.1.-)		MKTLLSVLGAIGLSATAASPIISLSTEENIKDIKNDKVNLEYGTNSLTPYDFSDNYLRRATTMNKFSGRGVETVESNFTVPLPNAITVNDILNDSKIDTINYGGIFNIEAASVNQRFTAILLKRDPSQNTKDKAVFMGNIHQNNSATSIGWSLDLELTYYIDSKGNAFADIKLNQTVVDGYRYTNSLTGEVGVKIFFKTERTHYYINNTVSTEQDMGTELLATIFNISSSNSAVVTTKDRVINQSISGLTGSTVSTQGINLQNTKRVSFYGTMRRSIQQAGYNSNIMLDSIDFIKNEELSTEYNLVFETNYETIGINESTGNWNSSLNLTLNINIDPATNRVTLSNKGIIDLDNSETTNANTWMETTWVFDRASLWG
650583	651144	-	peg.564	mfl559	YP_053801.1	186	20.8915	47.85	24.19	0.0992877	34	34	6	6	66	25	0.194032	0.0405362	0.165553	0.0170023	8.13835e-22	490.103	Hypothetical_transmembrane_protein	cysteine_hydrolases superfamily	MNKALIIVDYQYDFVDSNGKLYVHAAESKKTYIEYLIKIFNENNDLVVATKDMHPLDHYSFAQWGPHCVVGTKGTDLYFDSSSIDKIIEKGKNKKTESYSAFFDEKGNSNFLDEYLRENNIQELTIVGVALEVCVKATFEHAIELGYKTNLDLKGCAGFQDKK
651146	652040	-	peg.565	mfl560	YP_053802.1	297	32.6181	100	98.65	0.222534	109	109	51	51	621	453	0.434883	0.141851	0.579327	0.0594969	1.82405e-21	1098.47	Translation_elongation_factor_Ts		MIEFNNTKKYFKVMIKRLVIFDILCFIYWMPGLVLLILSVLYDESSFVKKHEWIIIFNYFTTIFCFFISFWLFFYILNVLSLIKNTEISDNEKYLSIFALFLNHKNFKRVFIDQNKQFSNYIKIFWKKDDSKKMNTKKHGFLYITGDILFEIFTFWGVGTILLILFFILFYPIFLIIYVLVYLFSIDINIKINKELNKQLIENKKI
652064	652865	-	peg.566	mfl561	YP_053803.1	266	29.7251	81.2	69.17	0.205878	104	104	34	34	550	361	0.402334	0.119594	0.488431	0.0501618	1.68753e-21	1016.25	SSU_ribosomal_protein_S2p_(SAe)		MIFFYYKKERQRQINSMKKEENKQILELNEFVKNNCSIFLFYNFFN
653060	655121	-	peg.567	mfl562	YP_053804.1	686	77.93	ND	0	0	0	0	0	0	0	0	0	0	0	0	0	0	polysaccharide_transport_protein,_putative		MVIVLDSNSKPPSPGFYYSIIFKFLNILFISISKTFKNKFDNQSLFNQKNRKIIFNLLFLLPLVNVIWLFIILVPIIKEEGIRK
655136	656045	-	peg.568	mfl563	YP_053805.1	302	35.3803	90.73	6.62	0.00662252	54	54	2	2	74	3	0.012942	0.00457891	0.0187006	0.00192055	5.4283e-23	32.69	Ribosomal_large_subunit_pseudouridine_synthase_C_(EC_4.2.1.70)	GH18_chitinase-like superfamily	MKKLLGLLGTISLTVPTTILAVSCSTNTKKINIAIVIEKKSLGIINKPTEYEIRQAVLLNNPKLVTSDFEITNISTSESSGKATLIGQDKYNGEITVSFYIVPALEDNIINTDLGTISNKSESTIRNAILSKNPDININGFEITEIDSTSALIIGNDFIYNGSLTVVFTLQTIKPNLSSVITKKDLGILSDNNVLTIQQAVIKLNPKLTTKDINITSITQTSARVNSSASGRYTGSVNVTFTIQVVKQNLSSVLINTNLGNLQDNNASTIQASILAKNSNLLASDISIDYITQTSARVNSSASGRYTGSVNVTFTIQVVKQNLSSVLINTNLGNLQDNNASTIQASILAKNSNLLASDISIDYITQTSARVNSSASGRYTGSVYVSFTIQVVKQNLSSV…
656044	657037	-	peg.569	mfl564	YP_053806.1	330	37.38	ND	0	0	0	0	0	0	0	0	0	0	0	0	0	0	Conserved_hypothetical_transmembrane_protein,_CAAX_amino_terminal_protease_family		MKYKNLEIKDNSIKLNKYQSIHFNFEGLQNKLKEIKFPVLILDTEFFNRSHDFENIKPKLYSEEEKDIVYLMNYSFAKNFNEVLTRNNHKSINSLSIKRKINDDKYNFKNQYQSMIKCFINMCVNKNIRTIIFAGQDNDKKIIEQWINTYKALFKNKKTDLFIFNKDTKSYKLNSFDIYDALEQNLSFSNYSKNGEKFYNEQNLKKGDVDDSIKIRSLKKFFDYTEDLHNKYNFKDDNITFLCSRALKLFSLENVSQYEHNKLSKSLKEARSHCYDDVLKILVLIKFLSYIMNKQMGETWASV
657112	657382	-	peg.570	mfl565	YP_053807.1	89	9.14075	100	100	2.00371	36	36	19	19	473	384	3.91572	0.357926	1.46179	0.150126	1.64238e-20	9890.67	Phosphotransferase_system,_phosphocarrier_protein_HPr		MLIDEKQTFKLNDSKEQENKKRVFEFIIFIQNKLLNYKKIIISLNWILEKMGNAIEINENNKNEFDSLVDFNIERRFKKIREDIELSSNLLDSQNLFINEFEKLNLNDKKEILEKLLNSINFDSILEMHDIDEIIRISQMSTSINFLIKFIEVINKI
657456	659628	-	peg.571	mfl566	YP_053808.1	723	83.241	100	5.81	0.00599355	105	105	3	3	149	7	0.0117128	0.00974987	0.0398191	0.00408942	4.91275e-23	29.5853	ATP-dependent_DNA_helicase_UvrD/PcrA		MKLIIFPLLISLILMAYAFYIAIKDWKYFKQIQKLIKQDSRYFQNSKLLYICLGYLISLMIFSLAFVIITIICLVFITNIMLLVQSIICVIYMIMLIIWITLIQIKIKSIYVVVKNSKIVIWDKVFGLEEIEKIKNDIKRKKIIFKVKEIEGYDIIKVSYHWELKDFLIELKMKTEFI
659620	660457	-	peg.572	mfl567	YP_053809.1	278	32.7976	77.34	7.19	0.00697674	44	44	2	2	66	2	0.0136342	0.0044717	0.0182627	0.00187558	5.71865e-23	34.4385	Hypothetical_transmembrane_protein		MDSKFIIAICIIILYAIILLIVGILSYVYSVKHKPFKVINDEYLKEIAEYKKVEDEILRKLKPIKTKFELSENENIYFVDELEVSFNENENKKNKKKEFDDEYDQYIKNLKKNYSLFKIKGKQNELEKTLTYISNKRIVLDNGTEFKIIKFNNVILVENYVWNFNGEYLKTIYLKTKNEEIYFVTNDLKLKSIISKFRLENE
660463	661423	-	peg.573	mfl568	YP_053810.1	319	37.5544	91.85	22.57	0.0451013	54	54	9	9	105	37	0.0881386	0.0330999	0.135182	0.0138832	3.69683e-22	222.628	glycosyltransferase		MKGIFDINNALVIFGKPIPFLFIFIFFASLLLISLLIYLTKFAVTKVKIDKSSNNLEIEKIKIDEEINSIVRETKLKERESK
661595	662198	+	peg.574	mfl569	YP_053811.1	200	23.2996	82.5	51.5	0.0502742	21	21	7	7	40	26	0.0982477	0.0228913	0.0934897	0.00960139	4.12084e-22	248.163	Peptide_deformylase_(EC_3.5.1.88)	ComEC superfamily	MFVTAWIVIAIIMLLIYQYWNSNSFEEEQEIVGKAKILKCKTNYIIVKINNTKFYIQANKNNYVVGMKLNIKGKVNQINSISNYYEFDFKEYLSKDNIRYQIKTSNLEILNNFNIRVLIYKHFNLNNAPLLINVLFLNKYDSSDLMVSELNQLGLKYLINFNFINMFLIFKLFNKITLRKFKYISTFILFVWSYLTCWPIMFTRIMFNQILDIFKTLKTDKYLKNLVSIVVIILIFPNFAFSSGFWYIVLIILFWSLVNKEKKLFNFIFFFMLLNLLNVYFTYQINGTSMFYAFLLSPIISVYYWITPLVYLINKDLLNNLYDVLLTVVILLKRISLILNVGYFNIIFILFGYLTIINFVCDLVSIKIKIYSIIAFFLFLVLNFLFKPSEYLTMLNVGN…
662346	664113	+	peg.575	mfl570	YP_053812.1	588	65.6798	89.12	28.74	0.0520985	138	138	16	16	288	95	0.101813	0.0668705	0.273104	0.0280477	4.27038e-22	257.168	Ribonuclease_J1_(endonuclease_and_5'_exonuclease)		MKKFQYLIAFTIILILVFVTSFFSIDNFSNKEEFIFQIRYELITNIENFTYPKKLPKNNYKNYWNEFQKVNSNLNWFEPIKINLKQDKIVLDIKDQYIQKINYLNIKMSDLLVFNLSSSYSIELFLIIDQAKPSSVIESEVKAFCESKNEQFLFEKGLSKLITF
664135	666751	-	peg.576	mfl571	YP_053813.1	871	100.44	ND	0	0	0	0	0	0	0	0	0	0	0	0	0	0	Phosphonate_ABC_transporter_permease_protein_phnE_(TC_3.A.1.9.1)	PNP_UDP_1 superfamily	MKLIIGAMHEELQDSIAFYKLNKVENEKFTIYKNEEIMFCITGIGLVNAAAQLSYILSKYDIDSIINIGTSGGCDKELKQGDILIIDKIYNSVADATAFGYAYGQVPRMPKYYETSNKDIIKTISKAKIKNIASSDIFIHSTEQVKNFINKIEDKISVLDMECFAYAQTAYLFEKEFSVIKIISDVIGEKNTNNVQFNDFIKIAGKEILEILKKIL
666750	667500	-	peg.577	mfl572	YP_053814.1	249	28.1331	100	11.24	0.0120482	56	56	2	2	80	4	0.023545	0.00662395	0.0270527	0.00277831	9.87558e-23	59.4721	Phosphonate_ABC_transporter_ATP-binding_protein_(TC_3.A.1.9.1)	PKc_like superfamily	MKAVSGLSNKIIVKEKVLVKESYSYVDKYLDRDNEIKIYEQLSNLKNDFMIIPFEWKINKTQMVSKTEFFDNAITLHETDICVNKMKSIIKIISKIHNLELIDIKVFNPKEFLNFFIKNTKECLFDLDFIKDQVNLIIDNYWSDNSKPVFSHNDLVKGNFINYKKGWKIIDFEYAMYNHYLFDYASFISESLNKKRWNVFLNLLNLSEAELNKITNLILYQNYLWIYWASYMFEQTNDQIFKDIAKEKFENIK
667569	668787	-	peg.578	mfl573	YP_053815.1	405	44.846	80.49	48.64	0.0648636	100	100	25	25	240	102	0.126759	0.0568463	0.232164	0.0238433	5.3167e-22	320.179	Phosphonate_ABC_transporter_phosphate-binding_periplasmic_component_(TC_3.A.1.9.1)		MQFLKEKNKLNKFIIYPLIGIFLLNLFFFIFSSFYDYEIMEIFAQLLKIDFIKYLSIYYLQSGYTDLYIVFALIAFIIIEYILINLNKKKGLDKDFWSWIFFAVILIAWFIFMFLKVDSSWKFNRTVETIDGDILKFDIKRFISAKDFRKMLVIIAVLQFGILLSILLYAKLVWFKKPFFYENKYWIKCIQIIVFFFLAYGLVGTLKILMGRDYYNLMEVVLKERVNMFQEKYGIAINFNPDWVKSPDVFQPWWIFNGLIGNPDKIDWSLDKLFDANAFPSGHMAQMGMCGFAFIFIIDFKNPNNLSKGKIAAIYLFFVHQLFLVISFLINGSHWLTDTTFTWMWIIICSYLSIVIVNKIVNKKILVKS
669081	670032	+	peg.579	mfl574	YP_053816.1	316	35.45	ND	0	0	0	0	0	0	0	0	0	0	0	0	0	0	FIG00835546:_hypothetical_protein	Mem_trans superfamily	MFYSSSMKAMVDVLSNFNFWSILIAASFIIFIGFIFQRKTLIFADWEKVVVKIILYAALPALALKSFLIDINTDYIWESIFIAILGLIFYTSLTFGSKYFFIGKSKSLQDTLGMSVAFSSAVYFGVMIIKAISPADQQQSIDLYSSLFLIGFWIFMYSAADNIMKKKRYNENEVQNSLLQEKQKTSFISMLKVFKNPVIIATFIGIFLWLFQLIPGVKVIHIDNTYYSISRIDKFIPGLSQVLGILAPLASPLAWFSMGAVLAKSQIKESFQSWLVWWATFVKNIITPLICVVLFIIFSLLLKTVIGKGITSLAFVLCVAIIASPTANTIVGYAIIYNKEPKIASHVGTLTILTSIITIPLWILISSAIGATGLFS
670095	670602	-	peg.580	mfl575	YP_053817.1	168	18.7676	63.69	4.76	0.00729927	11	11	1	1	16	1	0.0142645	0.00267711	0.0109335	0.00112287	5.98302e-23	36.0306	hypothetical_protein	deoxycytidylate_deaminase	MKRENFLNWEQFFMTVAKVCAMRSKDPSTQVGAILVNNLNQIISTGYNGFPRGVNDDEFPWTREGEWIDTKYPYVAHAELNAIVSARTNLTDSDVYVTLFPCNECTKIIIQAGIKKVYYLEDKYKDSNEVKASKRMLDAAKIEYKQINDFNVKISID
670869	671556	+	peg.581	mfl576	YP_053818.1	228	26.33	ND	0	0	0	0	0	0	0	0	0	0	0	0	0	0	Substrate-specific_component_RibU_of_riboflavin_ECF_transporter	PRK14766	MFKNQISNLIFGLKSYDFKWKFKLIIATPIMSFLILLDWIIKWVVVATMKENDSKTFINGFLNIQYKINLGSAYGRGDYADGLAKTVTLAALFVALLIIVFIFLNDKKWIITCSILLAGGFANLLARAWAPATIRDGQEIYGGVVDMFVWGFDFLGSSGYIFNLADMWVNIGIGIGAVCFIIEMINIFKPKKQKEINKEVDKNENKS
671595	672810	-	peg.582	mfl577	YP_053819.1	404	43.4146	83.42	80.94	0.330272	130	130	41	41	763	535	0.64543	0.280211	1.1444	0.11753	2.70715e-21	1630.29	Phosphoglycerate_kinase_(EC_2.7.2.3)		MLKNNKTFTTVEIRKSVVKINAYRVLKNNIISIFENEIEAKNNSTFLNENGVVRDSISTLLKKDISAMIKSIVKEQSELKDNKIFMVVPSSTYSFTTKKKTISSEMPILMTEEYVNDCFKKIVKREQQANNAYHLDIELVQVKIDGNKQEVNKLNVQGKEIELIISIKSIYKKVFESHKNVIEKIEEGKDSYMTNLEALYNSIQRPSKDESDIIVVDWKEDHIEAGLFKKGAFVEYASTNNGMNSIIKKISNEFGLSDEMSKHYLYNNINFDSKNILKTVLLKFKNSLVSKTLSGEQIQLIVKKAVKNAYKEIKESFVAKEKIDFYVTPIFNFGLIQEIPNGVSLISEAKVSSDYVNQVKVIGALKNNEHFESYGLISKITSKFIFDEFKAKKQKIKND…
672922	673936	-	peg.583	mfl578	YP_053820.1	337	36.2531	83.98	77.74	0.437511	107	107	36	36	835	620	0.855001	0.309964	1.26591	0.130009	3.58616e-21	2159.64	NAD-dependent_glyceraldehyde-3-phosphate_dehydrogenase_(EC_1.2.1.12)	DUF177 superfamily	MNKQYFEKQVHTELTEIINDLESIKLNNILVKKVKYLDYDIDVDWISSIETVAVNGIINFTLDAIDSRTGEEFEYSDSIDWNDEYSFSDSINDQANIIVGEEFDVQNYVIEQININLPFNLSNNSDIIKKTGFGWTIMSEEEFHQNEQNKVDHRWDKLNEFMKK
674028	674964	-	peg.584	mfl579	YP_053821.1	311	36.4017	100	33.44	0.0306245	103	103	10	10	193	38	0.0598475	0.0217855	0.0889734	0.00913757	2.5102e-22	151.168	Helicase_loader_DnaI	PolC superfamily	MEVKQSIINHFQEARIKKDQTVKVFEINFTWEYTNLFDIISKPIFLKYLNMKYKKEFIKKTVINFNETIDYLRNFNKEVEQTIWDYLIQTNNDKIIYNIYEEFLAFIYSSTKAFINDVLIEQIIFWNEGIEIKTLNNKKYDVDLYFKYELEKYKKSFQNFIFKKLKILQKEEPNNSVIGIVIQAYEENLKENEMKLIVLKQEALIK
674971	676156	-	peg.585	mfl580	YP_053822.1	394	46.0109	68.53	11.42	0.0525641	132	132	4	4	224	25	0.102723	0.0472637	0.193028	0.019824	4.30854e-22	259.466	Helicase_loader_DnaB	ECF_trnsprt superfamily	MLFTADGVAIQFTTGVYLTFCYLVPGYGMLVSGIVYGAIMDLALNSVITMGITIAINILMFLIMKFGSKIFTKHIAVILAASLVFLYIPFLYYVVWNTLQISTRNGLAVKEAIVDSIQWIISIIVFEVMFLALSKTKLNEKLSNF
676318	677146	-	peg.586	mfl581	YP_053823.1	275	31.79	ND	0	0	0	0	0	0	0	0	0	0	0	0	0	0	Formamidopyrimidine-DNA_glycosylase_(EC_3.2.2.23)		MDNLNVSLLTLAFNLNMLNLLIKLFIINILSTLNVLLKNNLHL
677163	679851	-	peg.587	mfl582	YP_053824.1	895	103.184	96.42	10.06	0.00610274	151	151	6	6	230	18	0.0119262	0.0123059	0.0502581	0.0051615	5.00225e-23	30.1243	DNA_polymerase_I_(EC_2.7.7.7)	AzgA	MKKEIIGGITTFLSLMYILTVNPGLVSGTPSINTGAGNMNYFGIFFATALVSGICCIIMGLFANIPVAMSTSMGMNALVSVNIGISGGLGFEGAMIVTMLSSVVFVTVSLTPLRSFIIKSIPKGIVLAIGIGIGLFIAYVGISSMGWLAQENGIPMASVATLKDNYLPIILGSITLLLILFLAFKKIPGAVAIAILSMSVIAIILASTLPSDSKAISLLGSADLRKWEGWNYDFDGFAWNWTSTFKAFGNAKIWTSPVTYISIFVVMLINFFDATGTMAAFTHQLDQKTNQHKEISQKALVIDSMGTMMASVTGTTPLGVFAESAAGIEQGAKTGLAAVVNGILFLLAIIMFPIFKLIPQPITSAACVYIGIMMIKEAAHVEWDKPEFLVPTFLSILFM…
679867	682846	-	peg.588	mfl583	YP_053825.1	992	114.636	90.32	1.51	0.00108108	178	178	1	1	267	2	0.00211269	0.0024219	0.00989121	0.00101583	8.86133e-24	5.33642	DNA_polymerase_III_alpha_subunit_(EC_2.7.7.7)	ruvB	MSNDFRPSKWSEYIGQEKVIKNLKICIESSIKQNKVLDPIIFSGPSGMGKTSLAYLLSKILKTKIHIVNGPSLQRPSDLISVLTSIKENQILFIDEVHSVSKDIMEVLYPVLEENKLSIIIGKEYNSKIVNIKLPNFTIITATTEINKLPFPFLNRFPIQFELEGYNHDDLTKIIINTFNKLQYKIEIEQAKIIAKFSRLVPRVAINLVKRIYDFLITEKIKDLSEKNLIWVFKQMGLYEYGLNEKDLDYLFTLLENNTLSLDSLAQIINVPNQTILNNMEPIFLKERLIIKTGRGRQLTNKGKIYLEKNKNQHI
682845	683991	-	peg.589	mfl584	YP_053826.1	381	43.5741	88.45	9.71	0.0190406	116	116	4	4	183	11	0.0372098	0.0162138	0.0662184	0.00680063	1.5607e-22	93.9877	tRNA_S(4)U_4-thiouridine_synthase_(former_ThiI)	RuvA_N superfamily	MKDYLVCDINSKDDNYLYVEYQNKGEYFSYLTKDNFKNEKNIKLFIVDHNTEFENVEIVFRSRDERNLFKELVKIKTVGLKTSFYLLNNFSFEEFIKMIEEYDIEKLAKLKGIGNYTAKLIIEELQKHFFKNKITQKKEKIITSLVKLGFSYKTIMKNIANVDNLLSVDEITKIVMEQISYE
684065	685856	-	peg.590	mfl585	YP_053827.1	596	68.7555	87.42	4.19	0.00287908	141	141	2	2	217	3	0.0056264	0.00386846	0.0157991	0.00162256	2.3599e-23	14.2117	Conserved_hypothetical_transmembrane_protein	RpiR	MFQSIKEKLTVIYNNNESNTHKLIAKYLLDCLEENKTPTSKECSEVCFISESALTSFSKKYGYNGFREIAIRIKVEREYYKDFEKQKLSAKPSTLFNQVVQNIKQIDVQEDEISLLVSLLKECGRTFLFSSYEQNFNVEIFASQLQYKGIDSNFNSQRKMNPIWIDYCKEDDLCIFFAFGLDNQYLVNYYNLVKNKTKNIVIVTSSSQSHKFQEFKAEILIYEHNREDIYLSMRSVVLNYLFTKVIIKL
686107	686734	+	peg.591	mfl586	YP_053828.1	208	23.7937	100	60.58	0.271846	105	105	28	28	412	237	0.531252	0.126405	0.516245	0.0530184	2.22825e-21	1341.88	SSU_ribosomal_protein_S4p_(S9e)	BglB	MLKFPKNFHIGASMSAMQTEGKGITEIGDLTFDAYFKENPELFYHGVGPDLTSDITRHYKDDIEKFKYIGLDSVRTGFSWARLFPDGINLNKEAVKFYHDYIDEYLKNDIEIIMTLFHFDMPLWAHELGGWESREVIEKFISYCEFVFKEYGSKINYFVTFNEPLVPVFEGYVGKMHYPAKDSPKEAVAQAYGIFLAHAKAVKLFKELKIDSKIGVVYNWNFTFPFSDSAEDKISAEIYDAYVNRGPLNIMYNGNINPIIIKTLEEYNITPFHTSEEIEIIKQTEIDFLGVNYYFPCRVKTNENVKNRWALDQMHIEIPADAKINPFRGWEIYPEGLYDISIAIKKELNNIPWYIAENGMGVENEDRFRNENGQIDDDYRIEFLETHMSELKRGLDAGS…
686984	688226	-	peg.592	mfl587	YP_053829.1	413	46.3459	85.23	45.76	0.0391736	95	95	16	16	198	65	0.0765545	0.0354799	0.144902	0.0148814	3.21095e-22	193.368	Tyrosyl-tRNA_synthetase_(EC_6.1.1.1)	PTS_IIB_glc superfamily	MATKSQIYKNVEKLFLSLGGHENIQYFTHCMTRMRFHLHDWDKANENEIKDGGYAVGVNKNKSNGEFQVIIGPEVESFYNAFCEVNGYDEDGKTLIVKNDKPNLTEKQNKEIVDMKNRFRVKGSFNKALSFISKVFAPIVIPLVGYGLILTIASLITVEWSGSDSSLAANSHFFKEFSGILSILVNSFSLFVTVAVGYTTAKALRCNGIYGIIIALVLTSPGLINMGDVKPADGQSILGAYDGWTLFGDGVKYPWKINFNGLIIPMIVVVSFGAFLEIQTNKIKQSTLKMIIQPIAIIGGGFLFGVFIVAPVGLLFTNYLSIGINWLSTNSIAKYIAIPVVGGLYGPLVITGLHHSLTPIILQGQAIYGATLIQGFCTISNVSQGVASIAFVVLHRRVS…
688236	689292	-	peg.593	mfl588	YP_053830.1	351	39.4353	89.46	16.81	0.0302017	51	51	6	6	87	22	0.0590213	0.0232752	0.0950575	0.0097624	2.47555e-22	149.081	Nicotinate_phosphoribosyltransferase_(EC_2.4.2.11)	BglB	MEKLSKDIMLGTSISANQAEGSWNINGKGLSIAEMRRYNPSLDQKDINTERKMTEDKIKEALDPNSKFYYPKKNGIDFFKHFKEDIKLLAEMNNDCFRTSIAWTRIFPNGDETDPNEEGLKFYDQLIDELIKNNIEPIITISHYEMPYYLVEKFGGWKNRALIDFYTKYAKTLLIRFKDKVKYWIPFNEMNAANYSVWAGAGLRDDEHENILGLSIYALHNIFVANASIIKEGRKINSEFKFGSMIATLLSYADDSNPLTVLKADKDQQMKIYAYFDVLHRGEYPKYALNLYKSFGMNLKISEEDRIVLKENTCDFVGFSYYMSGVVSLNEDSLTEGNLVKVGKNKHLKENDWGWQIDPVGLRILMNRLYDRYQKPLFILENGVGFKEENPNLEMINDD…
689296	689878	-	peg.594	mfl589	YP_053831.1	193	21.7572	100	33.68	0.038601	28	28	6	6	44	13	0.0754356	0.0164127	0.0670306	0.00688404	3.16402e-22	190.542	Phenylalanyl-tRNA_synthetase_domain_protein_(Bsu_YtpR)	PTS_IIB_glc superfamily	MKFTKENIVFLLENVGGSENIEKISHCISRMRFKLVDITKANTEEIKKQKWCKGVLIVGGEYQVVIGTEIESFYKMFLKTTGINENANDELKTKKQKMTFIMFVSSIFSPIMILLVVYGMWEMVRTPFFLSSNSTEIPTLIEINSFMELISKGLSWFIVMAVCWSTFRVMGGTPIIGLAIGAILISPMLTPLSALDLDGGKTIIQAMNEHGWKIFGNAVFPWKVSFEGLVIPMIFVGLLGVFIERGMNKVNLGGARMLIQPMVVIAGTVIVTMFTIAPAGLIITNYMSISFNFLMTHNITKYIFSPLIGMLYAPMVVFGLHRTITPILMQDILKFNGSFIMGLMIISNICLAVGCLTFGRLNKNCKEVKNIAYSNGISAFIAGVTEPAIYSISLKYLFP…
689955	690786	+	peg.595	mfl590	YP_053832.1	276	31.1395	100	77.9	0.261686	107	107	25	25	423	213	0.511398	0.159247	0.650375	0.0667935	2.14497e-21	1291.73	DegV_family_protein	HTH_6 superfamily	MNSIYKKVDNLSRDNRETTFKQIAQQILKDFSKGLFRTQDELAKKCFVSKSTITQFAKIAECTGFRELQVRLKIEYENNFTEKNANYSKHLTVREYYVSFEKWISENYDFLIEFANDIKKKEEVFLFPSFQTQYASTFLIDVLEKHDYQANIFNLEKDLNKLKKIEWEKKLVLLILTGRDNGSLKLIYEYLTSIGSKVYIICSTNWKFDDDNTKAMYFDNKLCQRNYVDRNFWLINLFKLLEELLMTTEY
690794	691646	+	peg.596	mfl591	YP_053833.1	283	31.6969	81.27	67.84	0.102092	106	106	19	19	237	108	0.199512	0.0632392	0.258273	0.0265247	8.36822e-22	503.946	FIG00836333:_hypothetical_protein		MFSFLWTIIAVFIIWVILLIFSSLNRHWKMKNLTEKQTIYLEYVKNERKDRYIKLNWALFISLMFGIFFMMIQLNLTPIIVGDVFPIHNLDLYIGWGMYGVWVFLTIIAILNILYSGRNICNANMKMKDSMDEEEFKFYVSNYINKVKVKDLIEE
692414	692639	-	peg.597	mfl593	YP_053835.1	74	8.29642	60.81	41.89	0.226121	22	22	9	9	81	53	0.441894	0.0366614	0.149727	0.015377	1.85345e-21	1116.17	Acyl_carrier_protein		MKKRWSFSWLNLFGLCVFWLFFIYDLIYLTFIAKTLFLSFNFVFLLIFILLLTWLISYILLIKRIKNNIKTYVVVILICSILLFIFKVHYLYEAIELFNKYDYQLSLLGYLNIFIGFIFFFTNSILAIVLIVKEKGITDYEKINQINNKNKLEVSVNNDILIAYYFLIASTIIYAILIIPLIWLIPMTLKTKRLAYNFEKRTGFGIWVLLFGGVFGLISGILLITNRIENYK
692670	693006	-	peg.598	mfl594	YP_053836.1	111	13.23	ND	0	0	0	0	0	0	0	0	0	0	0	0	0	0	hypothetical_protein		MNRKKIIFLLQIITASLVSLFTILFLIDGIRLGVTSFFDHETGKEIIVREWTWIIPWIMSLLTSTGFWIITYFYKKNMTNTNKNKKITVWWLIYLICGLILFSIFQLLGIFLFHYFTISFFLSWIILGIVLIINIIFLSIEIDSNRIRNDFEIINTDMVIAYRLMLVSTIISGFVLIPLLWMIPMTIKTKKLTYTDENKTGFGVLVFLFGGLFGTICSIIIIASSSKK
692992	694123	-	peg.599	mfl595	YP_053837.1	376	44.57	ND	0	0	0	0	0	0	0	0	0	0	0	0	0	0	hypothetical_protein		MLVCLKCKNDILPTHKYIQNSVGIYHLDCYNKIQKMLKYSILVGIVFSILVTIAVIAIVVVV
694197	695151	-	peg.600	mfl596	YP_053838.1	317	34.0614	75.39	58.04	0.391157	54	54	27	27	434	322	0.764415	0.26037	1.06337	0.109208	3.20621e-21	1930.83	L-lactate_dehydrogenase_(EC_1.1.1.27)	DnaJ superfamily	MRNTKRTVLVSKYDYYESFEEFPFNSEFNNTKEYLLKNNFSFTTTNDVIKELNEAQSKILNFWLVEQKKLLKAFDQTGLEDNYQNRNFLMKFYNESLNIYMKVVTQGFVPRILKAKIDFLKGDALLDIDKEVNLMHSWFAKAIDDLINELYKQSGVYQQSETFNNQYQQYTYHQQKQSKMSDQFSDINWAYQTLGVNEKSTSDEIKKQYRKLAMTYHPDKNKTAEAKDKMVEINRAYQFLKSINKVN
695299	699064	-	peg.601	mfl597	YP_053839.1	1254	139.535	90.19	67.38	0.0369786	390	390	107	107	1192	628	0.0722649	0.100835	0.411817	0.0422936	3.03104e-22	182.533	DNA-directed_RNA_polymerase_beta'_subunit_(EC_2.7.7.6)	YsxB-like	MIKVKIKNEGELLKQFEISGHAESGPYGQDLVCAAVSGITFGALNALDIHFSKEVDLKVLENKIVITNNNIENQSLQTMLKMLKIQLSTIQTQYKQFIEIMEVY
699073	702928	-	peg.602	mfl598	YP_053840.1	1284	142.689	78.82	50.31	0.0339238	326	326	72	72	847	384	0.0662951	0.0945956	0.386335	0.0396766	2.78064e-22	167.454	DNA-directed_RNA_polymerase_beta_subunit_(EC_2.7.7.6)		MQKLKVDELKDIKGGAASGALLNGIGSIIGKTGDFIIDVAMLPFAYIEAAKGHDKAKFKIGNSSFEFDDTTSVKLNANSNISDNIVKLETMRSFDNSLINQNNNLEMSQPINTTLDANIGKDMVFNKYFG
702942	704100	-	peg.603	mfl599	YP_053841.1	385	45.0429	84.42	4.68	0.00854701	73	73	2	2	99	5	0.0167029	0.00752346	0.0307263	0.00315559	7.00575e-23	42.1896	FIG00834111:_hypothetical_protein		MFELIDQIFSYMLEPYNGYWKQDEILFRKDINTKKEDEEMLINYIFNK
704314	705424	+	peg.604	mfl600	YP_053842.1	369	42.4	ND	0	0	0	0	0	0	0	0	0	0	0	0	0	0	Beta-lactamase_class_C_and_other_penicillin_binding_proteins		MIKKLHFKSLKDLIDNLKQNKNIIGIIQCGSRDYLNQDQNQQGDYDLTIVLNKTITPNITGMHFYVNDIPVDCMIKTIDQFYLQTNNVFDLMHLNGVIIHDTNNEVNKALDYFIKHNNKVINNQLLIDKYNQVNLILHLR
705468	705837	-	peg.605	mfl601	YP_053843.1	122	12.6729	66.39	65.57	1.40066	94	94	29	29	772	568	2.73722	0.346884	1.4167	0.145495	1.14808e-20	6913.92	LSU_ribosomal_protein_L7/L12_(P1/P2)		MSKFLTKKQRINIIKINDELSINKAAIEYLKITGKEVGLKELEIKVFFR
705896	706397	-	peg.606	mfl602	YP_053844.1	166	18.2805	80.72	48.19	0.446508	42	42	12	12	280	172	0.872582	0.159513	0.651461	0.066905	3.6599e-21	2204.05	LSU_ribosomal_protein_L10p_(P0)		MKALQRKAGNFRPPKRDDSDIPSIIDKLNENKKWNNWSLN
706622	709076	-	peg.607	mfl604	YP_053845.1	817	93.2114	75.52	9.67	0.00723104	129	129	7	7	176	15	0.0141312	0.0131719	0.0537948	0.00552473	5.92709e-23	35.6938	hypothetical_protein		MKNFWKYDVKLVFDTLDKLNWKGFILHSDHGFQYSSYEVTKK
709255	710644	-	peg.608	mfl605	YP_053846.1	462	51.55	ND	0	0	0	0	0	0	0	0	0	0	0	0	0	0	Amino_acid_permease		MKEKVIKQKPSKEEKKFNKKVIRRKNGILLNLFGSSTTIIGLIMFSLISILIFIYIRQENFITLVDNLEKDLKTNIEKLINDAIQTVKDKTNPEEIYQKVLDSLKGDITVKIKNEVVTLSAQEVKDLFNQILPKDDFVKLINDFLDFGEIKIPDNVNLDFLRDLIKKLKLDNFNEIMFIIVIVSTSVTIINLLNIIFAWRLMLVKNKVIKILFIITSVLSINIFSWIGSLVYLFNDRKEVF
710630	711641	-	peg.609	mfl606	YP_053847.1	336	39.5934	92.26	3.87	0.0104167	109	109	2	2	147	6	0.0203566	0.00805989	0.0329171	0.00338059	8.53826e-23	51.4186	N-formylglutamate_deformylase_(EC_3.5.1.68)		MDFLLVIVAAVLTAINLLNIIFSSRLIVVKGKISKPLFIITSILSINIINELECWYLWLMIKKQFFNYCFFVLYSYY
711727	712168	-	peg.610	mfl607	YP_053848.1	146	17.2388	100	8.22	0.0136986	12	12	1	1	15	2	0.0267704	0.00461489	0.0188475	0.00193564	1.12284e-22	67.619	ElaA_protein		MANTKKTSAQTTKESTTKKPATKSTKKVIQPIAKKIWDCK
712216	712900	-	peg.611	mfl608	YP_053849.1	227	24.8214	100	80.62	0.590085	174	174	36	36	815	497	1.15317	0.286232	1.16899	0.120055	4.83677e-21	2912.77	LSU_ribosomal_protein_L1p_(L10Ae)		MRSNNKKMHLSAKFPTKNKFAIYFKYNFFNGFKSGFVILSLFTIALIGTISLLSYVAVKMALVDEPDKTELTVGVVMMIVGALMLVFSITSMKSTLNDNISKKVNRIFLFGGIKRYQIKNFGLIYNAILLIAQAIIATLIIIIIFGLTTAISSVKVIELMNLQFFATLVLKVLSAYFLGLLLSVLIQALPKKGAIKVIIIIAFFFIQYLLVSANFSLIPLLLVDNFYRSIIGWILFMIPSVSSGSSFWWNANNWLIFAGYAYNIAFIILFIWLWTLQNRKATY
712899	713328	-	peg.612	mfl609	YP_053850.1	142	15.256	81.69	84.51	0.354952	67	67	23	23	323	221	0.69366	0.105825	0.432197	0.0443866	2.90944e-21	1752.11	LSU_ribosomal_protein_L11p_(L12e)		MKTKPYYKNWIWYYHLIACLLFIGFLCWGFYLSSFVEYWYSKNAFTNYDILMSFFSVQVNIMTIVWLIIYIINFDKKEKHGILTDRFRMAIMNLNMLVFLIFWMGVVYYVKSGEDSIVNYGTNQIICTIVTHLICPILLFIIYQFSMGNERYEYNFYKKWDIYIVFIYAASYLAYVYIRGELYLQNLNTGRYPYPFVDFQNLFIGNSVWLYVLYLIITFFVWFSLQHLWLVYNNNLIQSIKYKRFVLSIT
713822	714908	+	peg.613	mfl610	YP_053851.1	361	41.5467	60.39	9.14	0.00840979	19	19	3	3	30	3	0.0164347	0.00682809	0.0278864	0.00286393	6.89328e-23	41.5123	hypothetical_protein		MKKLLNLLTGLTLTMCTSTIVISCDTKEIPIIVKTDIKTIFTDNYIEIPYWMEINKDNILNAIKVAYPKLNDCKLKLVSFELEWEVHVDDNDLYYEGFKEFSLIKNEEIPKLPSVKKELIDIVLDKNIILDENSELNELNILNKIKEIYPELISTNLLLERLTELEWNLSVYDKDPIYQGNVIINITIYKEEEIPKFQIEINSLIEEGSFIQVEENTDEGILNSVYKLVPQLINRLFVIYKEEVEPNLFYVIINVDDNDEYYQGSVMLKYYFNTTINV
714912	715827	-	peg.614	mfl611	YP_053852.1	304	36.65	ND	0	0	0	0	0	0	0	0	0	0	0	0	0	0	hypothetical_protein		MKKLLLFITGISLSTIVISSLVACTTNDYDKNNIEQPEINNEPIDLKSLDLITKVVLLSDEELNEKLILEKFIFLNKEINIDWNELSVIKNEEYFLTSLNENIYIGFIQIEIKQKTNINIFYPNIYLKLAEENPDTIIYNFKKNNPILENANLICEKYNNTWKILAETSDENYDGYLILKVFIVKDIQEVINQKEFKVTTLNTHEILVLKLIRNSYPELNNIKMSAIKLDKSHWSIIIDSNEVLYYGECIIELYI
715900	716185	-	peg.615	mfl612	YP_053853.1	94	10.49	ND	0	0	0	0	0	0	0	0	0	0	0	0	0	0	hypothetical_protein	HTH_XRE	MKKYSGEDDLILIIAANLRKIRSSKGLTQEELGFRCGISKNYISDFERGRRNITIKILQKLIEGLETTPQELLKA
716264	718943	-	peg.616	mfl613	YP_053854.1	892	102.365	92.6	25.56	0.0136235	223	223	21	21	380	69	0.0266236	0.0272532	0.111304	0.0114309	1.11669e-22	67.2484	Alanyl-tRNA_synthetase_(EC_6.1.1.7)	NosY	MVEENYEKKKTNPLQNFIKQKLIKYRRIPFVKLMKFSFKSLLKEKLFYILNLATIIISILMGIILAFVKSGSSQVVIFNFYILFFVCCLMFVFILRMIQFFFSKNFEDKTTYIVLTNQVSRTKFFIAQYLLIILICAVNILMSFIVINIFYAVFTLFHYDVFILRMTSMYVIYCLLATFFLINFISFLIFIFTLQTTTIICTLLLALSFIANIPMSFIKANEKSYYVQFTSGDIFQLNDIYDAYSLYDHVNDGNIKYPHLSKYVYNYFLSKEMVTDQFRNTTNINYRTQMWKDLGLINPNPVVITETNLDLFSKPLRDTSVPNTWAIYDKFNIQITLKDTFITNDQLDELINKTVDQNTKNILVEFRNFTNEINKYFNNDLQFEKYDLFYDFLFLDSGI…
719062	719914	+	peg.617	mfl614	YP_053855.1	283	31.5575	64.66	27.92	0.0824405	31	31	8	8	86	52	0.161108	0.0508417	0.207641	0.0213247	6.75743e-22	406.942	Hydrolase_(HAD_superfamily)		MLKKVLPIASVFVLGFGLITTACGQKPKDFKQEYKPIYDYYVLGESFEQEVETKFHNALAKKQNEIIYIDQTMQQNKNLDFFTQSNLQEISLRKQNQNVSSNYELLSQREKDALNNDLNKITKNSKLEETILDSMKPEINFYSSILDFKNVDQKWFDGLSYDFNNIDFGYLNFDKENKNYIANVNLGLVFTYQYTDINKNIIKNNYHEDIVITISNQNDIIENLKFTTSELRENLIKNKFEWAWFDAYDLRVNDYARLFNLSNSDFENLFKFDKFEKSLLSYIYEHNTNLSKPTQSYNFAFKDENRFKHFKSIDKISNFDPRQNKYGSNELILDDTVSTTNTNNINLFKIIFSQLITDDQIVLENKFVKGNQDIYAYLSKEYKTWVSNFQSNVNEELNI…
719950	721402	-	peg.618	mfl615	YP_053856.1	483	56.1168	86.75	6.83	0.0191011	60	54	3	2	104	16	0.0373281	0.0209474	0.0855504	0.00878603	1.56567e-22	94.2867	6-phospho-beta-glucosidase_(EC_3.2.1.86)	PAP2_like_6	MKLLIDKEKIKKPYLYVFLSIGIVLFTIFMVGTFLDAQIAENIYKENSWFGYAFDKFGQLTFLIPVNFCIVGIFIYLTRKKKDWALHLFMFKTVYYTLIYAGTIIYLFAPLMSKEEKHIHELSVDIFNSLVFVSLFIATNVFYKLNPTFVEQRNFLWKAGLVIVYIITISLTTELLKNIFSRPRPISSVINGTYEYREWWNITYAFGFGKNKSFPSGHTTSAITFLGLALLFKKESLYYYGVLAIAFLFAALVGSSRMVLAKHFLTDITFACIMAVTWFLVFENVFLKMLNKKLGGDYE
721512	722445	-	peg.619	mfl616	YP_053857.1	310	35.14	ND	0	0	0	0	0	0	0	0	0	0	0	0	0	0	Sugar_kinase_and_transcription_regulator_(EC_2.7.1.-)	Cdd superfamily	MNYDKLLEIVKKEVYTREFETDKVTAGAVASVLVTKDNNFYTGVCVVMDCALGTCAERSAAFQMIKNNETEIKTILTIGRNGYIYPPCGACLELIKLINPNNKNTQFYISKNQTLNLNQLMIKNWQDKEKMEKY
722437	723838	-	peg.620	mfl617	YP_053858.1	466	53.7916	77.9	7.73	0.0160256	30	29	3	2	47	9	0.0313179	0.0168464	0.0688018	0.00706595	1.31358e-22	79.1056	Beta-glucosidase_(EC_3.2.1.21);_6-phospho-beta-glucosidase_(EC_3.2.1.86)		MFYTIEIGTLAEWFGVFLTSITLVITIIIALLIPKIKSTRNEIKSFIRKVNESKISLIEVEILKSERNLHEFIYNKMLTTFLNIKLIEDSINNLKYLNNKKINKFINVNINSIFELKKILENSFKDLNELEKNILDIVGHLYEIEDNDNLDWIEEENKRYEIKQKVYEDFFSIRIEKINNILDNILKKWN
723918	724662	-	peg.621	mfl618	YP_053859.1	247	28.8393	76.92	10.53	0.00607287	47	47	2	2	78	2	0.0118678	0.00342261	0.0139782	0.00143556	4.97777e-23	29.9768	hypothetical_protein	Nudix_Hydrolase_34	MEILDLYDILGNKTDQTMIRGTKPPKGFYRRKITIGIFNNKEEMLIQKVSKERKYWTGMWTPSVSGSVSTGENSQSTATREAKEELGLEIDFSNIRPSFTINFTEGFDDFYLIKKEVEIEKLILQKEEVEEVKWATKQEIIDMIKTGEFLPFHFEIIDLMFLLKDEQGSYRFKK
724727	727352	-	peg.622	mfl619	YP_053860.1	874	97.13	ND	0	0	0	0	0	0	0	0	0	0	0	0	0	0	PTS_system,_sucrose-specific_IIA_component_(EC_2.7.1.69)_/_PTS_system,_sucrose-specific_IIB_component_(EC_2.7.1.69)_/_PTS_system,_sucrose-specific_IIC_component_(EC_2.7.1.69)_/_domain_of_unknown_function		MTKFKYEDWLMQFINDDWYIQINTSENNIIFDEVIQLHEKWLDSQDYNNFIKENQEAVAIDNLPGFLENEEVCKTDEYIKSFISGVFHLRIDGLYNIASDYVNAFNEINEHSFNAVDESGVDVAINKAFLELSEKYYEELITVVRNTEVPDEFKYCWRDLIELVQRFNSYESREDKLDVAYQLLDYLTTTIDGFDDLSIDLTDEMIESSNNFIALLIKFEIIFDRLILLKEHIEYQYVEQKGLPDNFYRMNILDRYKEIETFKIMNEED
727495	727855	-	peg.623	mfl620	YP_053861.1	119	13.05	ND	0	0	0	0	0	0	0	0	0	0	0	0	0	0	hypothetical_protein	RNase_HI_bacteria_like;Cauli_VI	MKYYAVKQGRNIGVYETWEECKIQVEGYTNAVYKSFSSKADAEAFIKGGQTLSKPKQKIEIEENAAVAYSDGSFIKDNNTYSYGAVVMWQNKEFHFSKRYRDDELKSMWNVSGELQGAKRVMLFAYANNIKKLYLYHDYEGIAKWANHEWKAKSDEGNEYIKFVDQIRTKVELEFIWVKGHSNDYYNDLADQLAANATFEEYVKEV
727921	729106	-	peg.624	mfl621	YP_053862.1	394	42.8778	82.99	89.09	0.428268	95	95	63	63	1897	1560	0.836937	0.35886	1.46561	0.150518	3.5104e-21	2114.01	Translation_elongation_factor_Tu	SPOUT_MTase	MNIKIVCFGKLDKKFFIDSFNEYANRISKYANLQVIELKEEYQKEDVVNKNINSDLLIDKLKAFSDHEIICMDVSSKNYSTEEFMSIIENNKNLKQAKIVFVIGPSDGFSDKFLQQNYKKVSFGNITLPHQLFRIILAEQIYRAFKIMNNEKYHK
729246	731316	-	peg.625	mfl622	YP_053863.1	689	76.0819	91.73	66.18	0.065648	178	178	67	67	724	449	0.128292	0.0976068	0.398633	0.0409396	5.38099e-22	324.051	Translation_elongation_factor_G		MNNKEYLSKLEIYNFDKYQLIDKKEFNEVEKYFLSDEYVIDIIVGEINAFAHMILLTNKRLFTISKFIQTASQIKQYGLEQIEDVKLGVLGDIADLTMIFKNGNIFKIDYLHTEVAQKFGYNISKMYDEFIKSL
731353	731821	-	peg.626	mfl623	YP_053864.1	155	17.8685	100	74.84	0.53412	55	55	25	25	466	358	1.0438	0.186511	0.761724	0.0782291	4.37804e-21	2636.51	SSU_ribosomal_protein_S7p_(S5e)		MPTWAFILIYIACYLFILIFVTAFSFLAIKKCKQGKQSGVWLGLLATLAIFPFVGAIPFWILYNKNSNNKKEKNDISINECNMTSLKLKQIELEDKIKAINKNSNNKSMIIKFKKEASILEKEIEEMLN
731901	732315	-	peg.627	mfl624	YP_053865.1	137	15.3276	80.29	81.75	0.205185	109	109	24	24	410	210	0.40098	0.0614604	0.251008	0.0257786	1.68185e-21	1012.83	SSU_ribosomal_protein_S12p_(S23e)	DUF1640 superfamily	MSIFIIIFVIILAVGLTYYGAELCFNGNPWGFLVGFLGSALLGIVLCFIMYEKYKKNNDNVQKSEIVKHKLPDSKNNNIDNIFLQNALSELEKLNSKLSFQNSKLRLREELKNNKKSGVIKENLSTLNKEIINLKKEIEITKVEIITCKNKINFLKGEN
732417	732963	-	peg.628	mfl625	YP_053866.1	181	21.41	ND	0	0	0	0	0	0	0	0	0	0	0	0	0	0	hypothetical_protein	trehalose_treC	MRNEVIYQIFPLTFSDGKKKGKGNIKGIINKLDYLKSLGITRIWISPFTKSPFKDSGYDVSDYCGINEEFGTMEEVEILISEAKKRDLTIVLDIVFNHTSDQHEWFKKALAGDEKYMNYYIFKDPVDGKEPTNWKSKMGGLSWEFVPNLNKYYLHLFTKEQPDLNWENPEVRNELINILKFWKDKGISGFRLDVCNLYSKPTLFENDEIGDGRRFYTDGVKVEEYFNLMHNEVFGTDNEIFTVGEVSSTTKEKSAKYAKVENKELDSVFTFLHLKVDYENNDKWTNVKPDLNLFWKLQKEWQEYYQLENSTLALFMNNHDQPRAVSRFGNVDKYWYESATSIFAFTSLMRGVPFIYQGEEIGMTNLTFNNLNEFKDVESIGNANDLLKIKSEEEVLDIL…
732971	734531	-	peg.629	mfl626	YP_053867.1	519	60.53	ND	0	0	0	0	0	0	0	0	0	0	0	0	0	0	Cardiolipin_synthetase_(EC_2.7.8.-)	PTS_IIB_glc superfamily	MGKKEKLPQVKIDLKAWSKELVEYLGGSENIISATHCLTRLRLVIKDENLINKAKVETMPSVKGTFKSSGQYQIIIGTEVEKYFKEFVAVSGVEAVSKEKAKAIANQNNGGWFLKSLNFLGEVFIPIIPVLVAGGIILGFRNILEADFNGFIIVKSGQFWQGLDDFLWIPAQVCFWWLPVHLCWSIFRKMEADQVMGIVVGLCLLVPPLMNVYEVSGEASQDGGFKWIWQIMAGMDDGAFDWGFMKYPWKIQYTAQVIPAFAIGIVGAYINKWIKRTSPAVVSQIVVPLVTILPTFTLAMFVIGPAGFIVASVISFAISWAFTNNIAKYFFGFIIGMAYAPIVLTGVHHLFNAVFVQDTIQNGGNFLFIGTCAQAIAQGSAVLGWILVNKKDPRAKDVG…
734530	735256	-	peg.630	mfl627	YP_053868.1	241	28.73	ND	0	0	0	0	0	0	0	0	0	0	0	0	0	0	hypothetical_protein		MHAPKFKKMIYFSIYAIVCAHFLFAFLFSFEIMKTDNYQATNVTIERVNNLFSIILIILLTSETIRFISRDDEDLIKNKNINVLTKKENIKSIFKLLGLIIPFLAIKLVRFIFFNRFKETLPLSIQIVTIVFLVMSIIIISLILYIVIKYIFKKNWLIENEGEVDLSLWIQKYEPTNNENDECDQNNEIVFINLIKHFLAYTIKKNELTFKYLKTKINKTEKMRIMPPLN
735342	736257	-	peg.631	mfl628	YP_053869.1	304	35.3265	100	29.28	0.0365528	58	58	12	12	130	38	0.0714328	0.0252347	0.10306	0.0105843	2.99613e-22	180.431	PhnO_protein		MKNNYFTLKKQSVNKWFSNNYSVSDWKFWFKLSFVIILFAVLLMSYLKPIIDSSIYVKQINDILNNPETNIKTVEELITFAEGKNYDWLIITKVNGENVFNIISTINFTVIGEAKTLHANYQPFEEIWFRTSFFTLLSNILVLVWMTTSFIKPKSEGEKGLISTNGAILTATFITITFLIYQLSLRPTVIATSLGNGESLLQAIFPSVTSVIENEVFHTFGPIAFVLYVILGMNHDSKENISTKFLHKNWMQGIITLISYGVYAILRGLLKESGGTAPTSMYAYPYFFLQITTPAKDGLLGIPGVAWFFMFVVIIAGIYIGFSTLYRYLIIKRIDKMNK
736358	737018	-	peg.632	mfl629	YP_053870.1	219	25.88	ND	0	0	0	0	0	0	0	0	0	0	0	0	0	0	hypothetical_protein		MFFTLKKEKLTAWYKNYTLKDWRFWYKTLFVVLMTFIVLFSYIQLFVNMSSVVKQINDLNLSSDIASDKLKEVLDNLNLSKSIQERLIFYKTSDGLLHAGYQPFEQFIQMSSFFTLISNLLILIWMYVALFKPLNEGKKGILNKRTSIIFAAYITVTFLLYNLILRITVSEIANNFMSHFVNEMFHTVAPIFFIGYVLFGVKWEKGTAFNFKELSTTWVFGILGLCSYGAYAIIRGLLKVAGGTPGSSQQAFPYPFLQVTELNVKMGAIELPGIVLFLIFMIVIASICIGFTSLYNFIIIKNANKGAKKGVNNEK
737005	737512	-	peg.633	mfl630	YP_053871.1	168	19.3	ND	0	0	0	0	0	0	0	0	0	0	0	0	0	0	TsaC_protein_(YrdC_domain)_required_for_threonylcarbamoyladenosine_t(6)A37_modification_in_tRNA	PotB	MSKKEKQISNTFDQEQLDTAIDNQIARENKVKVRQKIKEINKVLGKTKLFNFTKGKVWPILLPFFIVMTLLVIIPIISIVVYSIVQPSGDLKMFEISLEKFIRLFKNGNIMMSMGLTIAYAFIASVMCILLGYPIALIMSEMKSKILAKNMWLLVTMPMWISMLLKVLGLRSLFLIMAPSALGTQIAIIIGMTYMFIPFAITPIYDSLDSRRRDIEEAAMDLGCSKYKTFWGVTLRSSMPGVITAITLVLLQAATSLIVVQYMGNGKINLITSIIESYFFKGSDFGFGAAISVVLAAMVFLLMMVSKFFTNKFEKKGAKAWKDSSDQLTLL
737501	739010	-	peg.634	mfl632	YP_053872.1	502	57.43	ND	0	0	0	0	0	0	0	0	0	0	0	0	0	0	Hypothetical_transmembrane_protein		MKNFKKLILNMAVCINVMIFGILALVAFYSIGFRDGVNLSGVTEYTQNNKQYFALALTGIILVWASMILPILKLFFRKPFQTMIISITTLIVLTIATAMMMAADITFVINQDSDTWKVFGVMLLLLVGYSITIQPQIKIIFFKNETKKSNDLIEEA
739018	739879	-	peg.635	mfl633	YP_053873.1	286	33.32	ND	0	0	0	0	0	0	0	0	0	0	0	0	0	0	Protein-N(5)-glutamine_methyltransferase_PrmC,_methylates_polypeptide_chain_release_factors_RF1_and_RF2		MKKVIMRGAEILFTAESDNQQVLDQMLYDFCVGNNIPVDSVVFKEI
739871	740963	-	peg.636	mfl634	YP_053874.1	363	40.6627	100	56.47	0.0407441	92	92	22	22	240	105	0.0796237	0.0323771	0.13223	0.0135801	3.33969e-22	201.121	Peptide_chain_release_factor_1	PTS_IIB_glc superfamily	MKHAKINSHFYDECKKVREAVGGIKNIELINRCSTRIRIKVIDITKLNLNKLEGSKIFVKTLLKDDFVQLIVNENIDEVFLNLLKSLKISYEEIPNDFEVRVNKEGNFFKVVTDGISVIVKPLIPLLITMAIVATLSNVFNGIDFGSGTLSETGQFAKAVGEMFDILQKALNLAFSIMIPWSIFKLMKGSQAIGISIGIVLCFHGLISTNDIMSGEYGGIFKWFGDASFLESGYPWKISYVGQILPIVAMSFIAVYIERFANKFDIPVFKEMVAIPMITISTFFIGILLVGPLGLLLTYGMNEGVVWATTDNVAKYIFNPILGLALPWLVITGLIQVLVVINLQQFTTFGGTTMMPMFTQLNIAVATSILAVTIINRHNKELKRTAIPSYSLAYVSGST…
740965	741577	-	peg.637	mfl635	YP_053875.1	203	22.983	74.38	46.31	0.113863	25	25	8	8	76	45	0.222516	0.0511409	0.208863	0.0214502	9.33308e-22	562.051	Thymidine_kinase_(EC_2.7.1.21)	Smf superfamily	MDNVLLYFSLKYHGDWEKIYDALDRKEKIETQDLIKVPNSIPNNFISIINPLYPNNLKQIMKPPFILYYLGNISLLQNYFQTIFINSSDNIDEYNFKVIKQVVEDLIKENRTILLSCENSQDNKLLDFIIEKQGKLIVVTKEPLQSFLNSESWAKHKNIEYYDFIIISEYEESNNFKYKSNNNKEEMNIRIINGLSKAIIFLEHSNFKKIEPLFNAVLNENKPYFAIPQNLKDTESSSNNLLKNGAKLLESATDILNQI
741579	742524	-	peg.638	mfl636	YP_053876.1	314	35.4108	91.72	41.72	0.0842907	128	128	16	16	296	100	0.164724	0.0583301	0.238224	0.0244656	6.90908e-22	416.075	FIG146085:_3'-to-5'_oligoribonuclease_A,_Bacillus_type	RPA_2b-aaRSs_OBF_like superfamily	MNLVNIIGQIEGDAQVTYTSKDGNAKLYKFVVRVPNLYKSKTGKNEDDLINIKAWSSAINDEFALHDQAVVGIEARIHSSVNKESSNVFNEIIANRIMYLN
742536	744414	-	peg.639	mfl637	YP_053877.1	625	74.7657	95.36	6.08	0.00506667	191	191	3	3	266	5	0.00990147	0.0074029	0.0302339	0.00310503	4.15301e-23	25.01	FIG00836353:_hypothetical_protein	RNase_HII_bacteria_HII_like	MIDESRILFDSQIREKYKTDFISGSDEAGRGAMAGPVVVASVILPKDYKNCLIRDSKKLSKKQRESLCEEIKSVAISYAIEIIEADEVDILNPKQASRIGMTKSIMNLKPKPDLCLIDAENIIIQEYVCAPFIKGDDLSQSIAAASILAKTTRDNIMLDYAKIYPEYNFESHKGYCVKEHVEKTKMLGVLPIHRKTYKPIKDILENNF
744519	744798	-	peg.640	mfl638	YP_053878.1	92	10.5571	100	58.7	0.0755435	20	20	5	5	35	12	0.14763	0.0155855	0.0636521	0.00653707	6.1921e-22	372.897	LSU_ribosomal_protein_L31p_@_LSU_ribosomal_protein_L31p,_zinc-dependent	RimM superfamily	MENKNLLSIGKIVNTFGIKGAVKIALEKSIEVNDINGIKLLFIENTNNVIIPKQVESISMQKSHLVVYFKEHNHINEVEIFKGKKVKYLNDNDAFSIFYDLTYYSVVYNKQNGKVIETMFNGNHDLVKVLLENEEKAFWVPLVDVYTNNIDDESRIITLKNIEGLK
744909	745548	-	peg.641	mfl639	YP_053879.1	212	23.67	ND	0	0	0	0	0	0	0	0	0	0	0	0	0	0	Deoxyribose-phosphate_aldolase_(EC_4.1.2.4)		MKNKEKEYGTYLKDISLNEEEEISKKEHRKEDHYHGIHHFDSKGGHDHIEKDEFKLSIEFRMSRRRLIYKMVLTSVFLALTATVSALDILFEKIALPVGSGQLWIDFRFLDIAFICISIATLGPIFSSIIGLLNPFIHFAMHGGDHGIWSTVIEAPQNVLIVWMVWLVFNVLFNNSPIHRETNKIKSRFKRFAPIPLMIIFASIITTGMFILGMYLDGLTTNSHHVHEHSISLFHEGHDHSDGKLENVADINFVIGISIFAWNILRYSVAFSIFSIVEWRMRPINHRYK
745534	746218	-	peg.642	mfl640	YP_053880.1	227	26.23	ND	0	0	0	0	0	0	0	0	0	0	0	0	0	0	Ribulose-phosphate_3-epimerase_(EC_5.1.3.1)		MDNLFIINLMLLIVNFIVMISLLFSVLYFNKSYINYQVPRINSYNDVISSKEIERIIEQFKRIYHLADYEIIYADTENYISLFRNLNKSKKQIVISKKIFESVGYEIDYIISRLWIASKINEKNGLVRGYKWLLVTIPFLSLALMCICLLINCILFGYMSGRTSENTDKIILWIWKIPMFSVLFFIGFISMIMSYFFSLKVKEAIEYNYTDEISSLVKLTLEEYVQDFISARTYAQNIKISYLPLIKNSEFWENAKWVGPFVYM
746277	747093	+	peg.643	mfl641	YP_053881.1	271	30.64	ND	0	0	0	0	0	0	0	0	0	0	0	0	0	0	transcriptional_regulator	SMC_ScpA superfamily	MQHWDELNISNFSGPLDLLWNMVKDKKIDIFEINLSEIIDQYLKYIEGQQKLDIELASEYLVLAAQMIEMKSRILLPNDDDDSEEELMFEDLLEQINQYGQIKEVSEYFYNKQEEYLKTFSKPKTKKSFIQSIADRNDELMVNPLDIGIDEFAEIFQSILQRAQNFDEDFEYDENMLLEDAYAPIQNEIISPQVIARSIVDVMKTNKHKEWRLEEVITGYELNLINLISTFLAVLDMVRHQVAVINQKNDTLEFRFTSEALADESVLRRIEEVEEYE
747089	748016	-	peg.644	mfl642	YP_053882.1	308	33.99	ND	0	0	0	0	0	0	0	0	0	0	0	0	0	0	Ribokinase_(EC_2.7.1.15)		MYFVTNSKISNNDVEWLSTLDRKYQALFIFGQFAIGYTLYKILLPKIGVKNLIYGLIVISGIALLISTFIINPTWMVISNLIFGASYFILFYMWFGFAIMWNYRATKGVPVTGFIASALLVGQFLVIFVFNSIIYTKSGLFTYQSIEAIIAETNIDNIIAFENNLKIVIRITAAALFFINSIYLFLTVIWIDQVIAEFVDYANIKHIFSEYEKQSVERKINSRIVTE
748032	749541	-	peg.645	mfl643	YP_053883.1	502	54.01	ND	0	0	0	0	0	0	0	0	0	0	0	0	0	0	Transport_protein_SgaT,_putative		MANIIACKIIINLNQALSFNGINKSIEAAIDAIIEDLIHIFLLLIFPVIQVASGFIKIANKIELPNNSNTTIMAGGVLWKVSVKMFEFSCIKIAFITHTIKVCI
749712	750603	-	peg.646	mfl644	YP_053884.1	296	32.0402	71.96	59.12	0.258714	60	60	27	27	387	285	0.505588	0.161991	0.661584	0.0679447	2.12061e-21	1277.06	Fructose-bisphosphate_aldolase_class_II_(EC_4.1.2.13)		MQPEATNATENIVIKTSARTSVWSALVGVAISLTNTIIQILMIYWILSAYGTEFNGFVRISMSIAIIGGTCEGALGITTVILMAKPIMEKDWITANESFSTAKRKYRNKLWRGLIFVTLISILYPLEIALAPHFLQGDPITTSITGPIIKDGMDPITIHLWELGFVCFFFGFKQVVSSSIFGIYENVLEADKQNYLRRAIILFTDVIVYMLIISLLSYINFKGIHISPVLVFLPIVIYPFIRGFMIMVYVKRKYPWIKFYSDFNDHNLVRKSSKLFFSSLGINTLMNADIIILLIVLGASGLKTTSMLSIYMIVGINIRIIMLNFIVSFREFFISQILREGRIEWKTYTNYELYTYIVAAFSFVMISILTPFVATGLFGNVIAKDFDGTEASAIYQAEA…
750673	751528	-	peg.647	mfl645	YP_053885.1	284	31.8881	47.54	2.82	0.0222222	31	31	1	1	46	3	0.0434275	0.0138482	0.0565571	0.00580841	1.8215e-22	109.693	hypothetical_protein	Abi;YdiL	MKLIINKLKNFMKSSLNKMRFQDQLPEEVKFKFNVFNPLIDGIIFATSVLFVPLIVLIILKFTINANTEEDTQSIINLVFVSVQIFCSAIGCFVLYKRDNELFTRTNAFGIYAFIVLPFLFVIILGSLFLALSGWNSKNNPVATQFVSMTLQIIAEVVVGIILFIKVPFLKDRIFLTLKKEWKKVIVVVLIMTIVLFAVSFGLSFIEKETANQNALSEIYKNSSITVKIFYSILLFIFSVVVAPLVEELAFRDSIFTGVGNKWFAMIISSLAFAMVHVGMGDVQNIYIYLIPSIILSATFIYTEGNVTYSWLVHLGSNLITFIWMIAGRN
751527	752232	-	peg.648	mfl646	YP_053886.1	234	26.6262	88.89	32.05	0.092055	74	72	9	9	139	42	0.179897	0.0478999	0.195627	0.0200908	7.5455e-22	454.401	ABC_transporter,_ATP-binding_protein	PhnE superfamily	MTKRLSNSILNQKAFKIKDNYSKSPKKIFFWSITLFTLFIVILSFFTLDSKWLEFFRDMPSLFERIGEMFKWDWTDFSTINGTGHSFLYNAFVSIWDTIVMAFAGTVIGVVIAIPVAILASSNIVKNKSVNFIARLILSIFRTIPSFVYALVLVNYFGATTFTVTLSLTMFTFSISGKTLYERIEQINIKIFTASQSTGANKSVSFRAAVWPQVSHHVLSIMFYSLETNIRYVSIIAGVTRMGIGQMINNAVDYNEWNRVGFLLTLLVAVILFLELSIWLIRNYIIEDKDFRIDGKEQRKFDKKINKIKSQKDINFYIKNVLCVDIDKKINDSKSQENTKKLVEEKKELINNFKSDLSTKIENDIEAYKKLKKSNPNSFDLYAKDFETGLRYRIDKVNK…
752336	752849	+	peg.649	mfl647	YP_053887.1	170	19.66	ND	0	0	0	0	0	0	0	0	0	0	0	0	0	0	Acetyltransferase_(EC_2.3.1.-)		MAINRNYGRSYIPRGFIKFAQILGTAVTALILIMTIYFFSSSDFLGSGDPNTVTFSSLIIGIEIYFLWKSIYSAYVIISYLNSASDEEVIANRYILAILSVGVGGLITPFILTSLPNIETQSSMNPRAFLAKHLGLTMLIGFTLFLVSFVWITLSSGITFNELIDTSTDFGLIGFLSLTLSIVGWLIGVLGFGLFSRSNSSDLMKEKNLQGYMMQIVGVIFTIIATLELVFLIIMAIFRLIGVIFQSFSYMNRYDGFLKVFAIFLAFSRIGLEIWYVTWVVSMYSKIISGLWSKEQVIKINNFEKVDEARVQEQKA
752874	754473	-	peg.650	mfl648	YP_053888.1	532	59.8451	71.43	27.07	0.0533122	109	109	13	13	232	68	0.104185	0.0623495	0.254639	0.0261515	4.36986e-22	263.159	CTP_synthase_(EC_6.3.4.2)		MDKKYKLWNYKYDFSEINLKNWKEVLKDTFKLNTRKIALLSMLFAIEILMTIISKVIMGLAIPMIVGVYTIEISFFVILIIYLCSNYIYASILSITAIWFRLLLGSEPVGLLSMMISDTAFLTIFAVLFFILKKFIFLKFKFKNQIKILIALICFAGLISMIGSGFISMLCNDKFIFEMYYLSDDGSGYWKMLLWVGFGVTLAKYSINILLFASTLKVLLILIKQSRV
754545	754962	-	peg.651	mfl649	YP_053889.1	138	16.0966	65.22	41.3	0.176553	58	58	14	14	135	64	0.345027	0.0555377	0.22682	0.0232944	1.44716e-21	871.499	DNA-directed_RNA_polymerase_delta_subunit_(EC_2.7.7.6)	PRK01103	MPELPEVRTVAVFLNKRIVNTTILKAECFFEKMIWRNEVKDFYKSVLNQKILKVSNYGKYLMFELSNQIIISHLRMEGKWSISKKEIDIYNANHLRLQFELSNGEYLKYYDSRKFGTIEIWDKKNYKQKSGMDKLGPEPLNSQPSFEYLKEKAIKSNSLIKAFILDQSVLCGIGNIYANEILFAAGINPERITKTLTDEELKKIIMFSNAILEKAISLKGTSIHSYKSGDGETGQFQHELKVHLRKDEKCFVCGTKILKKQVAGRGTYFCAKCQH
754986	756195	-	peg.652	mfl650	YP_053890.1	402	47.1415	92.04	17.16	0.017027	106	106	6	6	173	22	0.0332749	0.0156863	0.0640638	0.00657935	1.39566e-22	84.0486	dNTP_triphosphohydrolase,_putative		MKFFKILLVSIILCSGLVTLYFAITSANFFGNKIVDNLNIKKVTFKDNEWRSFINKDGDIDKDKFISVFLLKLENQAYVENISFDFELNKVEVNIWNNYKNYKWFYQLEKA
756204	757653	-	peg.653	mfl651	YP_053891.1	482	55.7694	81.74	35.89	0.03512	85	85	18	18	168	58	0.0686329	0.0382761	0.156322	0.0160543	2.87869e-22	173.359	Glutamyl-tRNA_synthetase_(EC_6.1.1.17)_@_Glutamyl-tRNA(Gln)_synthetase_(EC_6.1.1.24)		MLNQIKEEVNTDILVENIISNANQSFLAPEIVFINKPYTINKNSYFKMLVSLNLNPNMVDVDEYKKIYGITNLDFKLYNSDLKEIKPASTITKNYEINNKSKIFFEFEIPISLKEEHAINLSFGFSHEFKEIKYKSKGFIKINPTFNKVDNEININLINYLTYYDIKNEIKKWTSDCILSANLNLNFNQLEVNKYYKNFAKMTISFNEENQHLINNNKIILEEIQQAKNNKIFPHLILEDFKINDENDFKNYYSGKLTAKLVENENLFLINYDGLSVLDEKTKKVLLNEGLDGLYINPYNWNLDQCMVMRLNIFGETFTFNSIIKSYNKYQFIDNLKFNIQNSKKFIYKFDKLFWTILILLNAEEIKEMIKGYEIF
757700	759458	-	peg.654	mfl652	YP_053892.1	585	63.1651	47.52	4.44	0.0254197	53	53	5	5	85	15	0.0496761	0.0313779	0.12815	0.013161	2.08358e-22	125.476	Proton/sodium-glutamate_symport_protein	Beta-lactamase	MKNIEQKINEFISNNFYPGAVIKIDINGKDLYYSSFGYSDLENKKPMKKNQIFPIYSMTKPIVVVACLLLIQDGLLSLDTKVSDFYSNFNQNMKIKNLLNMTSGITYSWSAKNNIEKQIEIEEEIETNNYNLHEIIEMISKIPTEIEPGADWIYGMGIDVLGGIIEKVSGIKLSTFLKEKIFYPLKMNDTDFKIKDLNRKPVKYNLDSSNGYKLIRNENYHWMMPEDLTKIPNCCLGGSGVFTTASDYNKFLNFLLCGKIENKEYLDTKYLNEMTSNQITNLKNIKIFDLNEDYQYGYGVRVRTKNNVFPLTEVGEFGWGGVLGTTSLADPKNKVVMSFMVSVYPGNNMLVEKELFDALYKDLKDKKLI
759488	760817	-	peg.655	mfl653	YP_053893.1	442	49.4511	81.67	12.22	0.0056184	124	124	5	5	214	9	0.0109797	0.00542958	0.0221748	0.00227735	4.60525e-23	27.7335	Pyridine_nucleotide-disulfide_oxidoreductase;_NADH_dehydrogenase_(EC_1.6.99.3)	AA_permease_2 superfamily	MKLNKKYGFWTVLASTLAAIVGSSIIISFNMVFALSEANPLLMILAWVFGALIVLPDAFIVIEPSIGYGESGSGYSWIRKCNWRILAFWFGWVLILFVSATSLASCCSAMSSMITQILELNPEEIAVETLQKSLAIFILIFLAGIQIMIKNSSKYTQLFFLFVKTLPIILVFILAIMYGSKDGLLSNSEMNKNLGHAYISSAMLIPAITYTGFAYSGHEFPTYITEEIENPKKTIPWVIISAVLIVLVIYVCYGIALLSLATPDSNGNWINPGGTTSSIFAQHRWAVLTFNIFAIFLFIGSVNSLLFFQSRLIHKLSETGDVHSVFGKVHKKTNQPYMAIILLCCVAVFYILFSSISEIISSFALATSVLKILLNSSIIKLRLKDPEYKKIYGNKTFWT…
760994	762911	+	peg.656	mfl654	YP_053894.1	638	73.5174	90.6	41.69	0.0317939	180	180	24	24	352	89	0.0621328	0.0456784	0.186554	0.0191591	2.60606e-22	156.941	DNA_topoisomerase_I_(EC_5.99.1.2)		MFYLFSKSILIEIGFKKDVYYIGNTKFESIPDSVLNNCYSSANWNRALKYKIEENVIEKKYFMLDVDVYWNLELNKIELMSKIFFFNEIINSKHFEESFLNTFFAHYFKHTLKINDVKKVDAEFIKIYTPEISKDNLRIQNFDNFILLNKDVQINDKKFKSIINIGENSFKWKVNKFNQILYSFPSDILNENSLLKNADFIDTNNSLFYTNTLTNLNKNIVLEFCIYNKKIRDELLQKMIIKIKDSKDPLFNWHLFNITKDTQYLKNELKKISEDPIEREDYLKNVYSKLKRNYDKELFNLNFN
762944	763628	-	peg.657	mfl655	YP_053895.1	227	26.3893	86.78	13.22	0.0271659	62	62	4	4	120	18	0.0530887	0.0140097	0.0572167	0.00587615	2.22672e-22	134.096	hypothetical_protein		MNIIKRALSTIINGFLNGFTLGILPLVLWILNLPLVGQMIFKTPQAEGRGAALIYGLIYVLLCLSFVGIIFIIIWCLMGKQPLALQITNWLLKK
763696	764392	+	peg.658	mfl656	YP_053896.1	231	26.85	ND	0	0	0	0	0	0	0	0	0	0	0	0	0	0	Hydroxyacylglutathione_hydrolase_(EC_3.1.2.6)	NagC	MNKKITYDLGGSSIKKIVFNDDKVEFKDILYFTHLEKKGFQVPLEKVLDIILDDLKNEKDYFDLGISIPGVLDSEKKKVITESAFCDVEFDINAKFSKLYNMQNFEIENDGKSAAFGEFKFRNDPKLINFIHITIGSALGCGIIINSKLYKGSNFEAGQASGMFSSINDKNDKSAYALDTGLGTLIMKYKKIINSNENISGKYIFTKFNEKDQIVCKLVDEWTSSIAKAIINFHQLLDFDLLTIGGGVSENKQFMKMVIDKIKFHRNFDANSKFSKNPVFNVVEKSKLNNDAGCYGVFYKLCELEEKQNA
764437	765022	-	peg.659	mfl657	YP_053897.1	194	21.72	ND	0	0	0	0	0	0	0	0	0	0	0	0	0	0	hypothetical_protein	PTS_IIB_glc superfamily;PTS_EIIA_1;SMC_N superfamily	MEIKIYAPVDCEVKSLSECSDETFSKKLLGDGLLIIPKKNKFYSPFLEAKTIMIFETKHAYGFDIEGINVLIHCGLDTVKLGGKPFKTNLEIDKKIRLGDEIFEVDLKMVNAEKISTETPIVFDQPIEILNSVKGNFKQGDLICTIKVLEEQIVKADPNKMTNKDFEEFFNAENKYQKEARILNELVGGPKNYRDVYNCMTRLRFLVKDKEIVNEEKIRTLSLVKSTIWQGDELQVVIGQDVYKLKDEVIAQNEFANSVVASQTNENNEKQSRGAQFIRMFASIMVKTIPVLVGCAIVQAIVGILVQINVMPDIVITAQASGNQVLLKDAAIGWIILFIMAKTTTVFGTIAIAISTAQYFKFDVIIAASIALILSTPLMFLDGGSGGMGHEWIVIDFGD…
765063	766458	-	peg.660	mfl658	YP_053898.1	464	49.92	ND	0	0	0	0	0	0	0	0	0	0	0	0	0	0	Uracil_permease		MQTRKSLYLIGIILNIVYMGFAVLIALIYGLIGITANPIVGVVLLVIFLVPLVWTIPMTLAANKAYKQIGTEEEVTHIALSVCTLLFVNLVSGILFIVASVMLTDEQDKIKLENKTPVE
766636	767329	-	peg.661	mfl659	YP_053899.1	230	27.6	ND	0	0	0	0	0	0	0	0	0	0	0	0	0	0	Putative_predicted_metal-dependent_hydrolase		MNIEKVVFNKINKSYQGFKMLDAFLFDDDFKKFKSINLRIENIAQLQELIKIVKQCKNHNLIAFKEILKNLEDDLLFYKKALSAYFKDFENMKNFINESFEKIFIVAYKENKDFILTSNEELPLFIKNTKQKEKQFSLLEKSEVLTSLLNLISSTNKTKLNLDLKNNFEIISTLVEIINLI
767321	768416	-	peg.662	mfl660	YP_053900.1	364	40.4868	90.38	55.49	0.0465274	76	76	20	20	181	67	0.0909257	0.0368129	0.150346	0.0154406	3.81373e-22	229.668	GTP-binding_and_nucleic_acid-binding_protein_YchF	PLDc_2 superfamily	MKKPFVATASLIAMFSIGGALYVAINLCLNFFIPTPLPFIFFISATHIVSMVWAIVVLCNRKRRIETRIRWAIFIIVIPFFGIMSYIFLGRVYKYNKNKNYLYNKNSVSVLQPKVQYDIENLKEIERLNPEFKRSFMMTFEQQREGIYANTEIEYLKSGNEYFSNLLNDIKNAKEYVMINCYIISEGEFLSKLTSLLVEKMSEGVRVYIIYDFLGSYGRFTTSKKRLIQEGANLIAYSPIHFPFLKWNANYRDHRKDISIDGQIGYLGGVNISDEYINKSGVFGFWNDSAIRINGEGVQEIEAIFQKDWNFYVTKKQKKIEKLEPKFGKAIRKRYTTDEFIQIVSDGPNHDRPICLELLLNLIHSAQNRIWLKSPYFIPPPEIINALCNAASTGLDVRI…
768417	768615	-	peg.663	mfl661	YP_053901.1	65	7.63	ND	0	0	0	0	0	0	0	0	0	0	0	0	0	0	FIG001891:_protein_involved_in_chromosome_partitioning		MFKTTKSIKGQKHFIKLKSKEINIWLIEHGITKKEAKVLVEFAHENIILKVFLNLISLEGKNKNHFINEMIHIILYSRLLYTNLDAAETKQIKIEKLKITKIIETILPSIQSNVDFKINYEKELFNRIKTFSNFSDEIINKRKHFYYSEIGKIFSKISDDKADAFYKYGYLLSMYIITYFESDFEEKINTYNNFLFKLELNDLLCETTKDISPFYFNSIISKLNNWLTSKSKMFRFKEGAW
768614	769319	-	peg.664	mfl662	YP_053902.1	234	27.2268	100	18.38	0.0309829	40	40	4	4	73	14	0.060548	0.0164852	0.0673269	0.00691447	2.53959e-22	152.937	rRNA_small_subunit_7-methylguanosine_(m7G)_methyltransferase_GidB		MSTIKSKFNINDISEYFEFDDNCSSFKLINSIDYNDKNFNLTYYIDENQKLILDSIDDLCQKEFPFIQNPSSKILEQIFLRNKIAKELIINSVVQRKAEFLKFEKNDEDHKVAINIAKSVVHDLNKFIYKHKINHSLANIMLANLESSLNFYGKIDLLLKSNDNWFLCIFKFSKSPYEDKYKYEAMLQKKLIENNSEIKNIKIFVFNPLSDIVIKQINL
769417	770035	-	peg.665	mfl663	YP_053903.1	205	23.35	ND	0	0	0	0	0	0	0	0	0	0	0	0	0	0	CDP-diacylglycerol--glycerol-3-phosphate_3-phosphatidyltransferase_(EC_2.7.8.5)	Sua5_yciO_yrdC superfamily	MLSKDLIIKATNALIENEIIILPTDTIYGLSAIWNFENEKRINNIKNANEEKPLIVLISNIEQLSILGIEKNEFVDLLFNESTTVIFKTKSNNKTIAVRLIIRDDIKKIIEKTGPIFSTSVNLHGEQPINEKDELINFDRSINVYFDKVITNIKPSKIYNSITNIWVR
770003	771650	-	peg.666	mfl664	YP_053904.1	548	61.38	ND	0	0	0	0	0	0	0	0	0	0	0	0	0	0	Amino_acid_permease		MEKKIEFKSKFRLNFAIKDKVASVQEKNAHLYKVAIFSMFIFSVLMIPTYIFSWIVFSDINLKIYFDNWNALSEFLRLPSKFEILTPVYIGWGFFIATLIGFTLLKPFLTAAGVNNKFKTSFWIFVISFGIIAALMSSIAQYEFAKFQEFFTFESLIGQIDNQYVKSVPGVISEISKQFTANKDQAYKWASEDSIWWILFIQIIAIFMLSLSIQNAVIVEAESLNINKYIDYISNRKKELSQNRMKSFLAKIFKNSDKNISNWTMFAAACILLPQFVYVITISFDTTKTSILTRTVHVLPELLKRYGIDEGLSQTSFSEILKYEKNYFVYCSLPIIGLGTTMATFMYFISVSIRGENKSQNLFITQYFIIYANLVLITCLNIVSKVQVGNLVEAWNLQS…
771766	772474	-	peg.667	mfl665	YP_053905.1	235	26.2184	85.53	20	0.060122	76	76	9	9	164	43	0.117493	0.0308047	0.125809	0.0129205	4.92804e-22	296.774	Purine_nucleoside_phosphorylase_(EC_2.4.2.1)	RF_mod_PrmC	MNNANIKIALDFLLENSKIGKSDAIEIISFITKIEYSEVLFSQEKVLNKKQFKKIIKISKKLAKGKPLAYILGYKIFRTHKILVNKNTLIPRMETELIVDYVNEFINSQNEKISVLDLCCGSGCIGISIAIENKDKMENVTFSDISKKALNITSKNIENNNLVNWTKVVKSDFLNSIIKQQNKFNILVCNPPYIDFNDVDVDKMTKKYEPKLALFAKDNGLFFYKEAIKNIDKFMDITKNILIVFEIGWKQEKELDVFLKQELGLKYKWKFEKDYFNNLRYLILTK
772502	773402	-	peg.668	mfl666	YP_053906.1	299	32.22	ND	0	0	0	0	0	0	0	0	0	0	0	0	0	0	Ribose_ABC_transport_system,_permease_protein_RbsC_(TC_3.A.1.2.1)	DeoC	MKLNNYIDATLLKPDATLIEINKFVDLCIIKNVRCICVHISRIAVVKEIIKNTKISISGTVSFPFGNATTKLKINEIKECLKLGANEIDFVANIGNIKDHDWEKVNSEFQKIRNSFKDIIIKVIFETCLLTEEEIIKCCQIAVKNKLDFVKTSTGYSKMGATIEHVKLMKKIVNNECKVKASGGIKTKNFALELVEAGAERIGTSSISEVLN
773385	775224	-	peg.669	mfl667	YP_053907.1	612	69.0351	54.58	1.8	0.00276243	169	169	1	1	247	2	0.00539845	0.00372682	0.0152206	0.00156315	2.26429e-23	13.6359	Ribose_ABC_transport_system,_permease_protein_RbsC_(TC_3.A.1.2.1)	RPE	MNNKKVAVSIYVFNFLEIGKKIDELIEAGMEWIHVDIMDGNFVNNYALCQKFCKDIKDKYPKIKVDAHMMCSNSEKYIESFAEAGCDYFIFHYETLTDKNPITVNNIINKIKSYNMKPIIALNPETSFEHIKTYCDDLYAVMCMNILPGFNGQKIIESSYSKINIINKYRKENNKVFKIMTDGGLREDTYKEILDAGADIVVVGAFVNVENNKLKGQFEKIKNYEIK
775227	776763	-	peg.670	mfl668	YP_053908.1	511	56.8797	94.72	12.33	0.0129857	206	206	7	7	309	22	0.0253772	0.0144345	0.0589514	0.00605431	1.06441e-22	64.1001	ABC_transporter,_ATP-binding_protein	RpiR	MSKNLTFAEMSALDQINKNINFFVSNNLQNLSKNYNVGEATLVRLVKKRGFSSLKEMQISYAKKIDIENLFGNSDNNQNTKIINDVANFEVFSIIQTSECINIKDINKTAELLINSNKRLFFGIENSQLSATFLANNLQKIGLNCSVYQSVHGAITELNFLNKEDSIILIFSSSGETKECIEVAKIAHEMNLRYIWIGSEFASKKSEYLQMANIKIFHSYHKNEILRFPNISSSSGQLFISNLLFNIVINNKDGTSDILTKSNTMVKGWNS
776772	778146	-	peg.671	mfl669	YP_053909.1	457	50.1543	78.77	39.82	0.0286584	48	48	14	14	120	41	0.0560053	0.0280891	0.114718	0.0117815	2.34905e-22	141.463	ABC_transporter_xylose-binding_lipoprotein	ribokinase	MKKILTMGSIGVDHVFNVDKLPNKGQSIISKNFNIFFGGKGANQAVAAAKLGADVKYIGHVGNDDAGLHAIENLVKNKIDASYIKKINNINTQVANIIVDDKGDNLLIVDTGANFTFLKDEINEYKELIDHSDILLTQLETNLEFVEDFINYGHSKNKLIILNPGPAKVISNKIIEKCDFITPNESEICILLGKEYTENYELLKKYAYELWDINKKNVIVTLGENGSIWIDEKGELHKFEAYKVKAVDATACGDTFMGGISAYLAQDKTIEEAIKFATAAASLAVTKMGAQSSLPELKEVHEFIKKNG
778356	779682	-	peg.672	mfl670	YP_053910.1	441	48.8817	83.67	56.24	0.105818	209	209	33	33	631	234	0.206794	0.101084	0.412835	0.0423981	8.67362e-22	522.338	Low-complexity_acidic_protein,_XCC2875_type	ulaA	MNEFIFFIKGFFGAPAVLIGLFALFGSLLQRKKFTEVLVSTLKAAVGYLILSGGIGLLVSTLDDFTTAFNELFGLQGVMPNSDALAGAIMEAIPEIATIAALMMFISIVLNIIFAKFSRFKYIFLTGHHTLFICVAVSTIFHFSGMSLSTDVWYFLIVGSAIVSLYMLLSPALTKKYMNHLTGDDKLYIGHANVMGFAIAGGIGGLVGKLKKGNVKSTEEIKFPKWLSVFSNSTVSVAVMMLMLFGVTYASLWGVAGKEQMVALGIIGENDSILVKIILDALIFTAGVEILIFGITTMINELIPALEGISKKLIPGAKMAVDCSVALSYSPTAVLIGFVSSFTGGIIGLLISIGLNLAAPAAIPAVIIPGIIAHFFTGGVSGTFGNIKGGILGAILGAF…
779746	781627	-	peg.673	mfl671	YP_053911.1	626	69.8716	84.03	26.2	0.0198189	151	151	19	19	290	49	0.0387309	0.0270619	0.110523	0.0113507	1.6245e-22	97.8299	tRNA_uridine_5-carboxymethylaminomethyl_modification_enzyme_GidA	COG3981	MKLKVVKPQWEHIEEILNALEDFKKYPNEIKENIQGSSDILSFERIEDWLEFVHEGVGNAGWMPFNQYLALDEENKVIGFINLRLKLNEYLLNFGGHIGYGVVPSRRKQGYATEMLKQTLKIAKKEGINEILITCLDSNIASEKVILNNGGIYEDSRINGDKTIKRFWIK
781760	783404	-	peg.674	mfl672	YP_053912.1	547	59.5289	79.89	41.13	0.0840991	143	143	34	34	418	209	0.16435	0.0978356	0.399567	0.0410356	6.89338e-22	415.129	Cell_division_protein_FtsH_(EC_3.4.24.-)	metallo-hydrolase-like_MBL-fold	MQKYIKNFKVSFLNDANSYLIVNEISKKAILIDGGYNANLILNYLINNNLDLTDIFITHFHHDHIVGLDYISIQTNANIHIHEYDFEYLFDVNVNGTQNGQKVDFTNQKISFKVFDKNLKLTINDFLINVIHKGGHSKGTTFYEVDNQYLFVGDTLFIDGFGYHKKLFSDAVNHPLKNMFDKTCNDEIFFESIKSIGNEFSEHLIYPGHWKEGFKIKEIIANNNHPFNKLK
783775	784972	-	peg.675	mfl673	YP_053913.1	398	47.76	ND	0	0	0	0	0	0	0	0	0	0	0	0	0	0	tRNA(Ile)-lysidine_synthetase_(EC_6.3.4.19)		MIIKNEWFNKHKNVFLNMFVIITVSCLLIAAVEGIGLRQKVYYGENDLYYLNVINLSKIALINEQINNSLNLVSPYNVLYHDTYGLLVAGLTISFLSALIPLLTSFIEVKEEKGNNKIFLVSRLFAFVGVILVLVSIVFFVLKFTNITNSITNSNGQDIYTSASQIFDMGAFSGILILICVAGLLVIFIPKKLR
784975	785698	-	peg.676	mfl674	YP_053914.1	240	27.4516	100	14.17	0.0180556	50	50	3	3	83	6	0.0352848	0.00968625	0.0395593	0.00406274	1.47997e-22	89.1256	tRNA_(adenine37-N(6))-methyltransferase_TrmN6_(EC_2.1.1.223)	HCO3_cotransp superfamily	MKELKQEEIGLALEPREKPKSYGQWFIFSIQHVFAMFGSTVLVPIIINGLAKEVVMTSSMALFCSGVGTLIYIALTKAKVPMYLGSSFAYMTAIGMNYQAYGNSVFVAIMVAGLIYILFGILVYYLGTGFIEKIFPVIVIGPLIMIIGLSAAPSALANAGITSAKSWSDSAKGYAQWIAALIAVFTFMVTIIVTLKAKGIAKVIPVMIGILSGFVLSLIIHFSMKNSTLIDTTKITDVSQWEWYPSFKPLWKQEAKNILPAILAISPLAIIAMAEHIGDHIAMGYITKKDFVKDPGIHRTLIADGVSIVFDGLVGGPPNTTYGENTAVIGMTKVASVWVTGGAAVIAIILSFVAPVNQTISMLPEPVMGGVGMIMFGFISINGVRIMITSKTDFMNMRN…
785697	786441	-	peg.677	mfl675	YP_053915.1	247	28.1749	100	39.27	0.0269102	69	68	10	10	137	20	0.052589	0.0148169	0.0605132	0.0062147	2.20576e-22	132.834	DNA_polymerase_III_delta_prime_subunit_(EC_2.7.7.7)	DUF45	MSSLKIKKTLSYQGNNLSYTITYKEQKHIILRVIQGEVRISAPFNTPDWEIEKIIYKNISKIVSVQNKHIIASVYDFNTLKPWVKVFDQEMEIIIDENLTRSKIENNKIYMKNYFNQEEQVKKLYSILAKHYKNWFISRTIDWSLKMNVQFRNVNVKLMKAKWGYCLPKDSKIAYNTKLLHFNDEIISYVIIHELTHILHPNHSKEFWHFVERYCPNYKELQTQLNSTGI
786419	787055	-	peg.678	mfl676	YP_053916.1	211	24.3319	100	54.98	0.0718896	68	68	13	13	149	47	0.140489	0.0341837	0.139609	0.0143378	5.8926e-22	354.86	Thymidylate_kinase_(EC_2.7.4.9)	DUF951	MHTELQIGDLVVFKKSHPSGTVKWELIRIGALYKFKSTDKFDLFIELRRSVLDKQIKQIIKKEGE
787056	787647	-	peg.679	mfl677	YP_053917.1	196	22.6	ND	0	0	0	0	0	0	0	0	0	0	0	0	0	0	Recombination_protein_RecR	CDP-OH_P_transf superfamily	MKQKQKLNLPNWLTLIRLLLVPVVVMLVISNICDWDKSFIIGTDTSTFHITLTMLLAGIVFIVASFTDFLDGYLARKNNQVTEFGKFFDPIADKLLVNATLILFASSISIIPVWVTLVLILRDIFVDFIRMILSSKNITLSAGIFGKLKTVFQMIGLSILFFFSSFTLNIEVWQEQLILIPMYIAVAFSLYSGLDYFLKARKNLF
787649	789545	-	peg.680	mfl678	YP_053918.1	631	72.6168	100	37.24	0.0166978	128	128	18	18	222	56	0.0326314	0.0236959	0.0967756	0.00993885	1.36867e-22	82.4233	DNA_polymerase_III_subunits_gamma_and_tau_(EC_2.7.7.7)	AA_permease_2	MFKKRDKSSKVYEFWYLFLLIVGICIGSGIYVKNQELISQTKSPWIATVLWLTIGLVCVISIVVFMEIAKSTEKEGNGTVSNWCKLFINRKFASFVSVLYTTIYMPAYQSIFVSLTIAYFFAFTGITPDPKALLSVYILVGVSLFVLFAFVNVYSANISRKMQFFAMFIKFIPLIIAFFAGFLIAILGSNPKGNGMGMDSGTDLLFMNFLGGMGAILFSFDGYIFTANTQKSAKNKEVVPIAIISGLIFITMFYVLMAISLFLGGDGSVETVLIQVFSGFSEHPSDTSIKAASTVVYLIMFLICLLNINMFTHFGTSNLLSDHNMKLTYLRKGGNGFKKSAFTQMAISVTFYVALILVGGLSSHGKWAGMSTNVNINFFDPETQKVIYIAYLTSPMFYV…
789718	790147	-	peg.681	mfl679	YP_053919.1	142	16.73	ND	0	0	0	0	0	0	0	0	0	0	0	0	0	0	tRNA-specific_adenosine-34_deaminase_(EC_3.5.4.-)	YufQ	MEAIFSLALGFFVVFTLAAISGMFSERSGVVNLGIEGFMTIGALAYVSFCFMVKKTSNNVEDLHVLYLLIGALFSMVVAGLFSLLQTLMVLKLKTDQIISGTVINLLAQGIALFIVHIQGFGTGGTILGSLSPKLISLNYFIAYAIFTMLVTVTIGLYFTFTKVGTRHIAAGENPQALDAAGVKVNRYRFVCIIISGAIAGLAGTMFVVTQSLQNFNGSVQGLGFIALAIMIIGQWRVSLIVMFCIIFSIMFSIGQRITGWNSLPRALPFIMSIVVMVIASKWSSPPQASGVPFDKTLR
790280	791081	-	peg.682	mfl680	YP_053920.1	266	31.3564	100	33.08	0.047076	52	52	10	10	115	38	0.0919977	0.0288472	0.117814	0.0120995	3.8587e-22	232.376	Hydrolase_(HAD_superfamily)	PP-ATPase	MERFKLNTTLSYLVAVSGGPDSMFMLNELIKMNIKEIVVCHVNYNFREDSWKDQKLVEDFCLKNNLKLEKLIINQDYSKLKENFESWARNIRYDFFVEISKKYNIQNVLIAHNRNDLVETFLLQQDRKGYVKHYGLNKTSTYKEITIVRPMLNILKSEILKSLKEENIAFVIDSTNEDKKYKRNKIRANLSESTFNDFEETIKKLNKKLEIINLEVNWYVNNNMSADELKINKNLQDQDLEFIQRTIYKWLEVIKKDFVIQNRRNKTIFEIAKNIKVSEKVFWEINIGEYSIIKDYENLFIIETKAIQPKTILIKSKEDLYLSEEFINWLDLLNAIKRNKENYPYVITNDFLTYKLNTYTFGKKTNRYLIDKKIRYKNRMLKAVVYSTKTKKILNTIK
791180	792428	-	peg.683	mfl681	YP_053921.1	415	47.396	42.65	7.95	0.0546569	56	56	6	6	93	20	0.106812	0.0506249	0.206755	0.0212338	4.48008e-22	269.797	Inner_membrane_protein_translocase_component_YidC,_long_form	recR	MNNELFEEIINNINKNNGLTKKTSERLVNNLIIDKFALDNFSKQLNFIKDNFSICPICNYYQIKNECLICSDETRNQNVICVVASQLDVNNIEKINKYKGLYHVLGSEINLNKKRSPSEINFESLLSRIEKNTELILALNATFEGELTTNYIYQLTKNMNINITRIAKGIPMGGSLDYMDETTLESAFKNRKKYEV
792444	792777	-	peg.684	mfl682	YP_053922.1	110	13.29	ND	0	0	0	0	0	0	0	0	0	0	0	0	0	0	Ribonuclease_P_protein_component_(EC_3.1.26.5)	TadA	MKNLNTYINKIKVKNKSKDIPVFSCLIKDNKIVFKSKNNSYKIKKITGHAEINVMNKAFKKIKKGNLSEYTLFTTLEPCLMCYGAIKQAKIKEIIYLTENVKLSFRNDVNIDQIKINIRKLDHEELQSKYQKIISDFFQKKR
792789	792924	-	peg.685	mfl682.1	YP_053923.1	44	5.09597	100	20.45	0.204545	14	14	2	2	41	13	0.39973	0.0203701	0.083193	0.00854392	1.6766e-21	1009.67	LSU_ribosomal_protein_L34p	Ribonuclease_P	MKNKKIIKKNFEFQEIISKQEFHRNSAFVIYYSKNDKGYFRYGISVGKKLGNAVTRNKIKRQIRMMIQDQIKILPEFSYDIVIIARNRMMQNSFDQNQKELNKLVVRFLK
																			total	10.27	4.19434e-19	252589
