# Supplementary material for: Integrative characterization of the near‐minimal bacterium Mesoplasma florum
Source: Mol Syst Biol. 2020 Dec 17;16(12):e9844. doi: 10.15252/msb.20209844 (PMC7745072; doi:10.15252/msb.20209844)
Supplement: Supplementary file 11 — Dataset EV7 [file MSB-16-e9844-s010.xlsx]

## Sheet: Content
Dataset EV7 - KO numbers and functional categories assigned to M. florum protein-coding genes.
Sheet 1 - KO and functional categories

## Sheet: Functional categories
start	end	strand	gene name (RAST)	gene name (RefSeq)	KO number	category	subcategory	sub subcategory	gene product
0	1332	+	peg.1	mfl001	K02313	Genetic Information Processing	DNA Maintenance	DNA replication and partition	dnaA, chromosomal replication initiator protein
1559	2681	+	peg.2	mfl002	K02338	Genetic Information Processing	DNA Maintenance	DNA replication and partition	dnaN, DNA polymerase III subunit beta [EC:2.7.7.7]
2707	3682	-	peg.3	mfl003	K03569	Cellular Processes	Cytoskeleton	Cytoskeleton proteins	mreB, rod shape-determining protein MreB and related proteins
3750	4278	+	peg.4	mfl004	K05985	Genetic Information Processing	Folding, Sorting and Degradation	Nucleases	rnmV, ribonuclease M5 [EC:3.1.26.8]
4279	5083	+	peg.5	mfl005	K02528	Genetic Information Processing	Translation	Ribosome biogenesis	ksgA, 16S rRNA (adenine1518-N6/adenine1519-N6)-dimethyltransferase [EC:2.1.1.182]
5301	7209	+	peg.6	mfl006	K02470	Genetic Information Processing	DNA Maintenance	DNA replication and partition	gyrB, DNA gyrase subunit B [EC:5.6.2.2]
7235	9713	+	peg.7	mfl007	K02469	Genetic Information Processing	DNA Maintenance	DNA replication and partition	gyrA, DNA gyrase subunit A [EC:5.6.2.2]
9836	12362	+	peg.8	mfl008	K02755; K02756; K02757	Metabolism	Membrane Transport	PTS system	PTS-Bgl-EIIA, PTS system, beta-glucoside-specific IIA component [EC:2.7.1.-]; PTS-Bgl-EIIB, PTS system, beta-glucoside-specific IIB component [EC:2.7.1.-]; PTS-Bgl-EIIC, PTS system, beta-glucoside-specific IIC component
12375	13839	+	peg.9	mfl009	K01223	Metabolism	Central Carbon Metabolism	Glycolysis and carbohydrate metabolism	bglA, 6-phospho-beta-glucosidase [EC:3.2.1.86]
13897	14632	+	peg.10	mfl010	Not mapped	Not mapped	Unknown	Unknown	Unknown
14853	16248	+	peg.11	mfl011	K01223	Metabolism	Central Carbon Metabolism	Glycolysis and carbohydrate metabolism	bglA, 6-phospho-beta-glucosidase [EC:3.2.1.86]
16263	17718	+	peg.12	mfl012	K01223	Metabolism	Central Carbon Metabolism	Glycolysis and carbohydrate metabolism	bglA, 6-phospho-beta-glucosidase [EC:3.2.1.86]
17727	18645	+	peg.13	mfl013	Not mapped	Not mapped	Unknown	Unknown	Unknown
18680	20039	-	peg.14	mfl014	K03650	Genetic Information Processing	Translation	tRNA loading and maturation	mnmE, tRNA modification GTPase [EC:3.6.-.-]
20110	21676	-	peg.15	mfl015	Not mapped	Not mapped	Unknown	Unknown	Unknown
21758	23372	-	peg.16	mfl016	Not mapped	Not mapped	Unknown	Unknown	Unknown
23457	24726	-	peg.17	mfl017	K01875	Genetic Information Processing	Translation	tRNA loading and maturation	SARS, seryl-tRNA synthetase [EC:6.1.1.11]
24874	25738	+	peg.18	mfl018	K04083	Genetic Information Processing	Folding, Sorting and Degradation	Chaperones and folding catalysts	hslO, molecular chaperone Hsp33
25860	27675	+	peg.19	mfl019	K02003	Metabolism	Membrane Transport	Transport	ABC.CD.A, putative ABC transport system ATP-binding protein
27766	29887	+	peg.20	mfl020	Not mapped	Not mapped	Unknown	Unknown	Unknown
30125	30965	+	peg.21	mfl021	Not mapped	Not mapped	Unknown	Unknown	Unknown
31148	31826	+	peg.22	mfl022	Not mapped	Not mapped	Unknown	Unknown	Unknown
32115	34194	+	peg.23	mfl023	Not mapped	Not mapped	Unknown	Unknown	Unknown
34225	36583	+	peg.24	mfl024	K10112	Metabolism	Membrane Transport	Transport	msmX, multiple sugar transport system ATP-binding protein
36575	37565	+	peg.25	mfl025	K02025	Metabolism	Membrane Transport	Transport	ABC.MS.P, multiple sugar transport system permease protein
37573	38899	+	peg.26	mfl026	K02026	Metabolism	Membrane Transport	Transport	ABC.MS.P1, multiple sugar transport system permease protein
38898	40035	+	peg.27	mfl027	Not mapped	Not mapped	Unknown	Unknown	Unknown
40144	40462	+	peg.28	mfl028	Not mapped	Not mapped	Unknown	Unknown	Unknown
40464	41442	+	peg.29	mfl029	Not mapped	Not mapped	Unknown	Unknown	Unknown
41443	42943	+	peg.30	mfl030	K04567	Genetic Information Processing	Translation	tRNA loading and maturation	KARS, lysyl-tRNA synthetase, class II [EC:6.1.1.6]
42978	43698	-	peg.31	mfl031	Not mapped	Not mapped	Unknown	Unknown	Unknown
43809	44535	+	peg.32	mfl032	Not mapped	Not mapped	Unknown	Unknown	Unknown
44648	47225	+	peg.33	mfl033	K02809; K02810	Metabolism	Membrane Transport	PTS system	PTS-Scr-EIIB, PTS system, sucrose-specific IIB component [EC:2.7.1.211]; PTS-Scr-EIIC, PTS system, sucrose-specific IIC component
47226	48678	+	peg.34	mfl034	K01223	Metabolism	Central Carbon Metabolism	Glycolysis and carbohydrate metabolism	bglA, 6-phospho-beta-glucosidase [EC:3.2.1.86]
48711	49365	-	peg.35	mfl035	K16789	Metabolism	Membrane Transport	Transport	thiT, thiamine transporter
49571	51101	+	peg.36	mfl036	K01874	Genetic Information Processing	Translation	tRNA loading and maturation	MARS, methionyl-tRNA synthetase [EC:6.1.1.10]
51297	52656	+	peg.37	mfl037	Not mapped	Not mapped	Unknown	Unknown	Unknown
52657	53662	+	peg.38	mfl038	K03800	Metabolism	Biosynthesis	Cofactor biosynthesis	lplA, lipoate---protein ligase [EC:6.3.1.20]
53675	54788	+	peg.39	mfl039	K00161	Metabolism	Central Carbon Metabolism	Glycolysis and carbohydrate metabolism	PDHA, pyruvate dehydrogenase E1 component alpha subunit [EC:1.2.4.1]
54787	55777	+	peg.40	mfl040	K00162	Metabolism	Central Carbon Metabolism	Glycolysis and carbohydrate metabolism	PDHB, pyruvate dehydrogenase E1 component beta subunit [EC:1.2.4.1]
55797	57066	+	peg.41	mfl041	K00627	Metabolism	Central Carbon Metabolism	Glycolysis and carbohydrate metabolism	DLAT, pyruvate dehydrogenase E2 component (dihydrolipoamide acetyltransferase) [EC:2.3.1.12]
57081	58890	+	peg.42	mfl042	K00382	Metabolism	Central Carbon Metabolism	Glycolysis and carbohydrate metabolism	DLD, dihydrolipoamide dehydrogenase [EC:1.8.1.4]
58891	59860	+	peg.43	mfl043	K00625	Metabolism	Central Carbon Metabolism	Glycolysis and carbohydrate metabolism	pta, phosphate acetyltransferase [EC:2.3.1.8]
59861	61052	+	peg.44	mfl044	K00925	Metabolism	Central Carbon Metabolism	Other central metabolism enzymes	ackA, acetate kinase [EC:2.7.2.1]
61125	61926	+	peg.45	mfl045	K00286	Metabolism	Biosynthesis	Amino acid metabolism	proC, pyrroline-5-carboxylate reductase [EC:1.5.1.2]
61952	62552	-	peg.46	mfl046	K01118	Metabolism	Other Enzymes	Other enzymes	acpD, FMN-dependent NADH-azoreductase [EC:1.7.1.17]
62638	63439	+	peg.47	mfl047	K03424	Genetic Information Processing	Folding, Sorting and Degradation	Nucleases	tatD, TatD DNase family protein [EC:3.1.21.-]
63481	64273	+	peg.48	mfl048	K03424	Genetic Information Processing	Folding, Sorting and Degradation	Nucleases	tatD, TatD DNase family protein [EC:3.1.21.-]
64525	64846	+	peg.49	mfl049	Not mapped	Not mapped	Unknown	Unknown	Unknown
64862	65354	-	peg.50	mfl050	K07304	Metabolism	Other Enzymes	Other enzymes	msrA, peptide-methionine (S)-S-oxide reductase [EC:1.8.4.11]
65343	65649	-	peg.51	mfl051	Not mapped	Not mapped	Unknown	Unknown	Unknown
65767	66367	+	peg.52	mfl052	K01118	Metabolism	Other Enzymes	Other enzymes	acpD, FMN-dependent NADH-azoreductase [EC:1.7.1.17]
66404	67943	-	peg.53	mfl053	Not mapped	Not mapped	Unknown	Unknown	Unknown
68212	68800	-	peg.54	mfl054	Not mapped	Not mapped	Unknown	Unknown	Unknown
68964	69918	-	peg.55	mfl055	K02335	Genetic Information Processing	DNA Maintenance	DNA replication and partition	polA, DNA polymerase I [EC:2.7.7.7]
69976	70537	-	peg.56	mfl056	Not mapped	Not mapped	Unknown	Unknown	Unknown
70614	73446	+	peg.57	mfl057	K03070	Genetic Information Processing	Folding, Sorting and Degradation	Protein export	secA, preprotein translocase subunit SecA [EC:7.4.2.8]
73506	75510	+	peg.58	mfl058	K03702	Genetic Information Processing	DNA Maintenance	DNA repair	uvrB, excinuclease ABC subunit B
75509	78359	+	peg.59	mfl059	K03701	Genetic Information Processing	DNA Maintenance	DNA repair	uvrA, excinuclease ABC subunit A
78342	79449	+	peg.60	mfl060	K11754	Metabolism	Biosynthesis	Cofactor biosynthesis	folC, dihydrofolate synthase / folylpolyglutamate synthase [EC:6.3.2.12 6.3.2.17]
79464	80139	+	peg.61	mfl061	Not mapped	Not mapped	Unknown	Unknown	Unknown
80224	81157	+	peg.62	mfl062	K06023	Metabolism	Other Enzymes	Other enzymes	hprK, HPr kinase/phosphorylase [EC:2.7.11.- 2.7.4.-]
81164	82763	+	peg.63	mfl063	Not mapped	Not mapped	Unknown	Unknown	Unknown
82746	83682	+	peg.64	mfl064	K00384	Metabolism	Biosynthesis	Purine and pyrimidine metabolism	trxB, thioredoxin reductase (NADPH) [EC:1.8.1.9]
83710	85105	+	peg.65	mfl065	Not mapped	Not mapped	Unknown	Unknown	Unknown
85126	86080	+	peg.66	mfl066	K09762	Unclear	Unclear	Unclear	uncharacterized protein
86139	86376	+	peg.67	mfl067	Not mapped	Not mapped	Unknown	Unknown	Unknown
86447	86714	+	peg.68	mfl068	K03075	Genetic Information Processing	Folding, Sorting and Degradation	Protein export	secG, preprotein translocase subunit SecG
86738	90299	+	peg.69	mfl069	Not mapped	Not mapped	Unknown	Unknown	Unknown
90314	91661	+	peg.70	mfl070	K01255	Metabolism	Biosynthesis	Cofactor biosynthesis	CARP, leucyl aminopeptidase [EC:3.4.11.1]
91752	93096	+	peg.71	mfl071	K01255	Metabolism	Biosynthesis	Cofactor biosynthesis	CARP, leucyl aminopeptidase [EC:3.4.11.1]
93150	94500	+	peg.72	mfl072	K01255	Metabolism	Biosynthesis	Cofactor biosynthesis	CARP, leucyl aminopeptidase [EC:3.4.11.1]
94550	95225	+	peg.73	mfl073	Not mapped	Not mapped	Unknown	Unknown	Unknown
95429	96719	+	peg.74	mfl074	K01939	Metabolism	Biosynthesis	Purine and pyrimidine metabolism	purA, adenylosuccinate synthase [EC:6.3.4.4]
96736	98035	+	peg.75	mfl075	K01756	Metabolism	Biosynthesis	Purine and pyrimidine metabolism	purB, adenylosuccinate lyase [EC:4.3.2.2]
98069	99113	+	peg.76	mfl076	K00948	Metabolism	Central Carbon Metabolism	Pentose phosphate metabolism	PRPS, ribose-phosphate pyrophosphokinase [EC:2.7.6.1]
99129	99690	+	peg.77	mfl077	K01056	Metabolism	Other Enzymes	Other enzymes	PTH1, peptidyl-tRNA hydrolase, PTH1 family [EC:3.1.1.29]
99703	100627	-	peg.78	mfl078	Not mapped	Not mapped	Unknown	Unknown	Unknown
100697	102107	+	peg.79	mfl079	Not mapped	Not mapped	Unknown	Unknown	Unknown
102229	102403	+	peg.80	-	Not mapped	Not mapped	Unknown	Unknown	Unknown
102861	103734	+	peg.81	mfl080	K02990	Genetic Information Processing	Translation	Ribosome	RP-S6, small subunit ribosomal protein S6
103796	104252	+	peg.82	mfl081	K03111	Genetic Information Processing	DNA Maintenance	DNA replication and partition	ssb, single-strand DNA-binding protein
104278	104509	+	peg.83	mfl082	K02963	Genetic Information Processing	Translation	Ribosome	RP-S18, small subunit ribosomal protein S18
104644	105088	+	peg.84	mfl083	K02939	Genetic Information Processing	Translation	Ribosome	RP-L9, large subunit ribosomal protein L9
105089	106436	+	peg.85	mfl084	K02314	Genetic Information Processing	DNA Maintenance	DNA replication and partition	dnaB, replicative DNA helicase [EC:3.6.4.12]
106501	107935	+	peg.86	mfl085	Not mapped	Not mapped	Unknown	Unknown	Unknown
108043	108958	+	peg.87	mfl086	Not mapped	Not mapped	Unknown	Unknown	Unknown
108973	110299	+	peg.88	mfl087	K01883	Genetic Information Processing	Translation	tRNA loading and maturation	CARS, cysteinyl-tRNA synthetase [EC:6.1.1.16]
110300	111029	+	peg.89	mfl088	K03218	Genetic Information Processing	Translation	Ribosome biogenesis	rlmB, 23S rRNA (guanosine2251-2'-O)-methyltransferase [EC:2.1.1.185]
111270	111609	+	peg.90	mfl090	Not mapped	Not mapped	Unknown	Unknown	Unknown
111620	112250	+	peg.91	mfl091	K02601	Genetic Information Processing	Translation	Ribosome biogenesis	nusG, transcription termination/antitermination protein NusG
112384	114139	+	peg.92	mfl092	K12574	Genetic Information Processing	Folding, Sorting and Degradation	Nucleases	rnj, ribonuclease J [EC:3.1.-.-]
114151	114658	-	peg.93	mfl093	Not mapped	Not mapped	Unknown	Unknown	Unknown
114736	116071	+	peg.94	mfl094	K15581	Metabolism	Membrane Transport	Transport	oppB, oligopeptide transport system permease protein
116086	117058	+	peg.95	mfl095	K15582	Metabolism	Membrane Transport	Transport	oppC, oligopeptide transport system permease protein
117069	118638	+	peg.96	mfl096	K15583	Metabolism	Membrane Transport	Transport	oppD, oligopeptide transport system ATP-binding protein
118639	120493	+	peg.97	mfl097	K10823	Metabolism	Other Enzymes	Other enzymes	oppF, oligopeptide transport system ATP-binding protein
120495	123477	+	peg.98	mfl098	K15580	Metabolism	Membrane Transport	Transport	oppA, oligopeptide transport system substrate-binding protein
123544	124474	+	peg.99	mfl099	Not mapped	Not mapped	Unknown	Unknown	Unknown
124564	127426	+	peg.100	mfl100	K03466	Genetic Information Processing	DNA Maintenance	DNA replication and partition	ftsK, DNA segregation ATPase FtsK/SpoIIIE, S-DNA-T family
127477	129244	+	peg.101	mfl101	K03703	Genetic Information Processing	DNA Maintenance	DNA repair	uvrC, excinuclease ABC subunit C
129302	129773	+	peg.102	mfl102	K03624	Genetic Information Processing	Transcription	Transcription factors	greA, transcription elongation factor GreA
129811	130684	+	peg.103	mfl103	K07056	Genetic Information Processing	Translation	Ribosome biogenesis	rsmI, 16S rRNA (cytidine1402-2'-O)-methyltransferase [EC:2.1.1.198]
130853	131153	-	peg.104	mfl104	Not mapped	Not mapped	Unknown	Unknown	Unknown
131226	131667	+	peg.105	mfl105	K01808	Metabolism	Central Carbon Metabolism	Pentose phosphate metabolism	rpiB, ribose 5-phosphate isomerase B [EC:5.3.1.6]
131650	132889	+	peg.106	mfl106	K00600	Metabolism	Central Carbon Metabolism	Other central metabolism enzymes	glyA, glycine hydroxymethyltransferase [EC:2.1.2.1]
132934	133558	+	peg.107	mfl107	K00761	Metabolism	Biosynthesis	Purine and pyrimidine metabolism	upp, uracil phosphoribosyltransferase [EC:2.4.2.9]
134097	134961	+	peg.108	mfl109	K02108	Metabolism	Energy Metabolism	Oxidative phosphorylation	ATPF0A, F-type H+-transporting ATPase subunit a
134978	135293	+	peg.109	mfl110	K02110	Metabolism	Energy Metabolism	Oxidative phosphorylation	ATPF0C, F-type H+-transporting ATPase subunit c
135321	135855	+	peg.110	mfl111	K02109	Metabolism	Energy Metabolism	Oxidative phosphorylation	ATPF0B, F-type H+-transporting ATPase subunit b
135859	136411	+	peg.111	mfl112	K02113	Metabolism	Energy Metabolism	Oxidative phosphorylation	ATPF1D, F-type H+-transporting ATPase subunit delta
136423	138001	+	peg.112	mfl113	K02111	Metabolism	Energy Metabolism	Oxidative phosphorylation	ATPF1A, F-type H+/Na+-transporting ATPase subunit alpha [EC:7.1.2.2 7.2.2.1]
138000	138846	+	peg.113	mfl114	K02115	Metabolism	Energy Metabolism	Oxidative phosphorylation	ATPF1G, F-type H+-transporting ATPase subunit gamma
138855	140295	+	peg.114	mfl115	K02112	Metabolism	Energy Metabolism	Oxidative phosphorylation	ATPF1B, F-type H+/Na+-transporting ATPase subunit beta [EC:7.1.2.2 7.2.2.1]
140305	140605	+	peg.115	mfl116	K02114	Metabolism	Energy Metabolism	Oxidative phosphorylation	ATPF1E, F-type H+-transporting ATPase subunit epsilon
140685	141090	+	peg.116	mfl117	K04063	Metabolism	Other Enzymes	Other enzymes	osmC, lipoyl-dependent peroxidase
141290	142880	+	peg.117	mfl118	Not mapped	Not mapped	Unknown	Unknown	Unknown
142940	144245	-	peg.118	mfl119	K00756	Metabolism	Biosynthesis	Purine and pyrimidine metabolism	pdp, pyrimidine-nucleoside phosphorylase [EC:2.4.2.2]
144339	146025	+	peg.119	mfl120	K01835	Metabolism	Central Carbon Metabolism	Glycolysis and carbohydrate metabolism	pgm, phosphoglucomutase [EC:5.4.2.2]
146033	146696	+	peg.120	mfl121	K01619	Metabolism	Central Carbon Metabolism	Pentose phosphate metabolism	deoC, deoxyribose-phosphate aldolase [EC:4.1.2.4]
146886	147225	+	peg.121	mfl122	K02946	Genetic Information Processing	Translation	Ribosome	RP-S10, small subunit ribosomal protein S10
147289	148006	+	peg.122	mfl123	K02906	Genetic Information Processing	Translation	Ribosome	RP-L3, large subunit ribosomal protein L3
148018	148645	+	peg.123	mfl124	K02926	Genetic Information Processing	Translation	Ribosome	RP-L4, large subunit ribosomal protein L4
148644	148929	+	peg.124	mfl125	K02892	Genetic Information Processing	Translation	Ribosome	RP-L23, large subunit ribosomal protein L23
148995	149841	+	peg.125	mfl126	K02886	Genetic Information Processing	Translation	Ribosome	RP-L2, large subunit ribosomal protein L2
149859	150123	+	peg.126	mfl127	K02965	Genetic Information Processing	Translation	Ribosome	RP-S19, small subunit ribosomal protein S19
150141	150480	+	peg.127	mfl128	K02890	Genetic Information Processing	Translation	Ribosome	RP-L22, large subunit ribosomal protein L22
150498	151224	+	peg.128	mfl129	K02982	Genetic Information Processing	Translation	Ribosome	RP-S3, small subunit ribosomal protein S3
151223	151637	+	peg.129	mfl130	K02878	Genetic Information Processing	Translation	Ribosome	RP-L16, large subunit ribosomal protein L16
151636	152056	+	peg.130	mfl131	K02904	Genetic Information Processing	Translation	Ribosome	RP-L29, large subunit ribosomal protein L29
152055	152313	+	peg.131	mfl132	K02961	Genetic Information Processing	Translation	Ribosome	RP-S17, small subunit ribosomal protein S17
152326	152695	+	peg.132	mfl133	K02874	Genetic Information Processing	Translation	Ribosome	RP-L14, large subunit ribosomal protein L14
152708	153038	+	peg.133	mfl134	K02895	Genetic Information Processing	Translation	Ribosome	RP-L24, large subunit ribosomal protein L24
153055	153598	+	peg.134	mfl135	K02931	Genetic Information Processing	Translation	Ribosome	RP-L5, large subunit ribosomal protein L5
153617	153803	+	peg.135	mfl136	K02954	Genetic Information Processing	Translation	Ribosome	RP-S14, small subunit ribosomal protein S14
153834	154224	+	peg.136	mfl137	K02994	Genetic Information Processing	Translation	Ribosome	RP-S8, small subunit ribosomal protein S8
154243	154786	+	peg.137	mfl138	K02933	Genetic Information Processing	Translation	Ribosome	RP-L6, large subunit ribosomal protein L6
154811	155159	+	peg.138	mfl139	K02881	Genetic Information Processing	Translation	Ribosome	RP-L18, large subunit ribosomal protein L18
155179	155800	+	peg.139	mfl140	K02988	Genetic Information Processing	Translation	Ribosome	RP-S5, small subunit ribosomal protein S5
155818	156256	+	peg.140	mfl141	K02876	Genetic Information Processing	Translation	Ribosome	RP-L15, large subunit ribosomal protein L15
156257	157718	+	peg.141	mfl142	K03076	Genetic Information Processing	Folding, Sorting and Degradation	Protein export	secY, preprotein translocase subunit SecY
157795	158203	+	peg.142	mfl143	K01489	Metabolism	Biosynthesis	Purine and pyrimidine metabolism	cdd, cytidine deaminase [EC:3.5.4.5]
158216	158855	+	peg.143	mfl144	K00939	Metabolism	Biosynthesis	Purine and pyrimidine metabolism	adk, adenylate kinase [EC:2.7.4.3]
158855	159614	+	peg.144	mfl145	K01265	Genetic Information Processing	Folding, Sorting and Degradation	Peptidases	map, methionyl aminopeptidase [EC:3.4.11.18]
159626	159863	+	peg.145	mfl146	K02518	Genetic Information Processing	Translation	Translation factors	infA, translation initiation factor IF-1
159932	160046	+	peg.146	mfl147	K02919	Genetic Information Processing	Translation	Ribosome	RP-L36, large subunit ribosomal protein L36
160103	160469	+	peg.147	mfl148	K02952	Genetic Information Processing	Translation	Ribosome	RP-S13, small subunit ribosomal protein S13
160491	160884	+	peg.148	mfl149	K02948	Genetic Information Processing	Translation	Ribosome	RP-S11, small subunit ribosomal protein S11
160909	161863	+	peg.149	mfl150	K03040	Genetic Information Processing	Transcription	RNA polymerase	rpoA, DNA-directed RNA polymerase subunit alpha [EC:2.7.7.6]
161883	162243	+	peg.150	mfl151	K02879	Genetic Information Processing	Translation	Ribosome	RP-L17, large subunit ribosomal protein L17
162344	163565	+	peg.151	mfl152	K16786	Metabolism	Membrane Transport	Transport	ecfA1, energy-coupling factor transport system ATP-binding protein [EC:3.6.3.-]
163555	164503	+	peg.152	mfl153	K16787	Metabolism	Membrane Transport	Transport	ecfA2, energy-coupling factor transport system ATP-binding protein [EC:3.6.3.-]
164504	165503	+	peg.153	mfl154	K16785	Metabolism	Membrane Transport	Transport	ecfT, energy-coupling factor transport system permease protein
165512	166268	+	peg.154	mfl155	K06173	Metabolism	Other Enzymes	Other enzymes	truA, tRNA pseudouridine38-40 synthase [EC:5.4.99.12]
166495	170785	+	peg.155	mfl156	Not mapped	Not mapped	Unknown	Unknown	Unknown
170805	173346	+	peg.156	mfl157	Not mapped	Not mapped	Unknown	Unknown	Unknown
173372	175871	-	peg.157	mfl158	Not mapped	Not mapped	Unknown	Unknown	Unknown
176078	181418	+	peg.158	mfl159	Not mapped	Not mapped	Unknown	Unknown	Unknown
181533	183534	+	peg.159	mfl160	K01972	Genetic Information Processing	DNA Maintenance	DNA replication and partition	ligA, ligB, DNA ligase (NAD+) [EC:6.5.1.2]
183535	183823	+	peg.160	mfl161	K02435	Genetic Information Processing	Translation	tRNA loading and maturation	gatC, aspartyl-tRNA(Asn)/glutamyl-tRNA(Gln) amidotransferase subunit C [EC:6.3.5.6 6.3.5.7]
183822	185271	+	peg.161	mfl162	K02433	Genetic Information Processing	Translation	tRNA loading and maturation	gatA, aspartyl-tRNA(Asn)/glutamyl-tRNA(Gln) amidotransferase subunit A [EC:6.3.5.6 6.3.5.7]
185272	186712	+	peg.162	mfl163	K02434	Genetic Information Processing	Translation	tRNA loading and maturation	gatB, aspartyl-tRNA(Asn)/glutamyl-tRNA(Gln) amidotransferase subunit B [EC:6.3.5.6 6.3.5.7]
186748	187198	-	peg.163	mfl164	Not mapped	Not mapped	Unknown	Unknown	Unknown
187275	188190	-	peg.164	mfl165	K03499	Metabolism	Membrane Transport	Transport	trkA, trk system potassium uptake protein
188277	189954	+	peg.165	mfl166	Not mapped	Not mapped	Unknown	Unknown	Unknown
189962	190823	+	peg.166	mfl167	K01491	Metabolism	Central Carbon Metabolism	Other central metabolism enzymes	folD, methylenetetrahydrofolate dehydrogenase (NADP+) / methenyltetrahydrofolate cyclohydrolase [EC:1.5.1.5 3.5.4.9]
196765	198358	+	peg.167	mfl168	Not mapped	Not mapped	Unknown	Unknown	Unknown
198430	199270	+	peg.168	mfl169	Not mapped	Not mapped	Unknown	Unknown	Unknown
199470	200433	+	peg.169	mfl170	K00364	Metabolism	Biosynthesis	Purine and pyrimidine metabolism	guaC, GMP reductase [EC:1.7.1.7]
200441	200921	+	peg.170	mfl171	Not mapped	Not mapped	Unknown	Unknown	Unknown
200993	201833	+	peg.171	mfl172	Not mapped	Not mapped	Unknown	Unknown	Unknown
201850	202687	+	peg.172	mfl173	Not mapped	Not mapped	Unknown	Unknown	Unknown
202811	203783	+	peg.173	mfl174	K00850	Metabolism	Central Carbon Metabolism	Glycolysis and carbohydrate metabolism	pfkA, 6-phosphofructokinase 1 [EC:2.7.1.11]
203833	205270	+	peg.174	mfl175	K00873	Metabolism	Central Carbon Metabolism	Glycolysis and carbohydrate metabolism	PK, pyruvate kinase [EC:2.7.1.40]
205315	205768	-	peg.175	mfl176	Not mapped	Not mapped	Unknown	Unknown	Unknown
206086	208021	+	peg.176	mfl177	K01868	Genetic Information Processing	Translation	tRNA loading and maturation	TARS, threonyl-tRNA synthetase [EC:6.1.1.3]
208058	208367	+	peg.177	mfl178	K03671	Genetic Information Processing	Folding, Sorting and Degradation	Chaperones and folding catalysts	trxA, thioredoxin 1
208507	209200	+	peg.178	mfl179	K03436	Genetic Information Processing	Transcription	Transcription factors	fruR2, DeoR family transcriptional regulator, fructose operon transcriptional repressor
209216	210152	+	peg.179	mfl180	K00882	Metabolism	Central Carbon Metabolism	Glycolysis and carbohydrate metabolism	fruK, 1-phosphofructokinase [EC:2.7.1.56]
210161	212309	+	peg.180	mfl181	K02768; K02769; K02770	Metabolism	Membrane Transport	PTS system	PTS-Fru-EIIA, PTS system, fructose-specific IIA component [EC:2.7.1.202]; PTS-Fru-EIIB, PTS system, fructose-specific IIB component [EC:2.7.1.202]; PTS-Fru-EIIC, PTS system, fructose-specific IIC component
212438	213734	+	peg.181	mfl182	K01990	Metabolism	Membrane Transport	Transport	ABC-2.A, ABC-2 type transport system ATP-binding protein
213720	214737	+	peg.182	mfl183	Not mapped	Not mapped	Unknown	Unknown	Unknown
214736	215678	+	peg.183	mfl184	K01992	Metabolism	Membrane Transport	Transport	ABC-2.P, ABC-2 type transport system permease protein
215682	215868	+	peg.184	mfl185	Not mapped	Not mapped	Unknown	Unknown	Unknown
215878	216934	-	peg.185	mfl186	K06212	Metabolism	Membrane Transport	Transport	focA, formate transporter
217110	217584	+	peg.186	mfl187	K02777	Metabolism	Membrane Transport	PTS system	PTS-Glc-EIIA, PTS system, sugar-specific IIA component [EC:2.7.1.-]
217757	218300	+	peg.187	mfl188	K02520	Genetic Information Processing	Translation	Translation factors	infC, translation initiation factor IF-3
218331	218526	+	peg.188	mfl189	K02916	Genetic Information Processing	Translation	Ribosome	RP-L35, large subunit ribosomal protein L35
218549	218912	+	peg.189	mfl190	K02887	Genetic Information Processing	Translation	Ribosome	RP-L20, large subunit ribosomal protein L20
218921	219254	+	peg.190	mfl191	Not mapped	Not mapped	Unknown	Unknown	Unknown
219317	220328	-	peg.191	mfl192	K01867	Genetic Information Processing	Translation	tRNA loading and maturation	WARS, tryptophanyl-tRNA synthetase [EC:6.1.1.2]
220420	221200	+	peg.192	mfl193	K00858	Metabolism	Biosynthesis	Cofactor biosynthesis	ppnK, NAD+ kinase [EC:2.7.1.23]
221257	221827	+	peg.193	mfl194	Not mapped	Not mapped	Unknown	Unknown	Unknown
221816	222710	+	peg.194	mfl195	K00942	Metabolism	Biosynthesis	Purine and pyrimidine metabolism	gmk, guanylate kinase [EC:2.7.4.8]
222699	223968	+	peg.195	mfl196	K03500	Genetic Information Processing	Translation	Ribosome biogenesis	rsmB, 16S rRNA (cytosine967-C5)-methyltransferase [EC:2.1.1.176]
224049	224751	+	peg.196	mfl197	Not mapped	Not mapped	Unknown	Unknown	Unknown
224762	225422	+	peg.197	mfl198	K00945	Metabolism	Biosynthesis	Purine and pyrimidine metabolism	cmk, CMP/dCMP kinase [EC:2.7.4.25]
225424	226732	+	peg.198	mfl199	K03977	Genetic Information Processing	Translation	Ribosome biogenesis	engA, GTPase
226737	227742	+	peg.199	mfl200	K00057	Metabolism	Biosynthesis	Lipid and steroid metabolism	gpsA, glycerol-3-phosphate dehydrogenase (NAD(P)+) [EC:1.1.1.94]
227762	228035	+	peg.200	mfl201	K03530	Genetic Information Processing	Transcription	Transcription factors	hupB, DNA-binding protein HU-beta
228109	228649	+	peg.201	mfl202	Not mapped	Not mapped	Unknown	Unknown	Unknown
228629	229130	-	peg.202	mfl203	K03700	Genetic Information Processing	DNA Maintenance	DNA repair	recU, recombination protein U
229212	229569	+	peg.203	mfl204	Not mapped	Not mapped	Unknown	Unknown	Unknown
229984	230452	+	peg.204	mfl205	K03743	Metabolism	Biosynthesis	Cofactor biosynthesis	pncC, nicotinamide-nucleotide amidase [EC:3.5.1.42]
230494	231535	+	peg.205	mfl206	K03553	Genetic Information Processing	DNA Maintenance	DNA repair	recA, recombination protein RecA
231624	233136	+	peg.206	mfl207	K18682	Genetic Information Processing	Folding, Sorting and Degradation	Nucleases	rny, ribonucrease Y [EC:3.1.-.-]
233208	234171	+	peg.207	mfl208	K22230	Metabolism	Central Carbon Metabolism	Glycolysis and carbohydrate metabolism	iolU, scyllo-inositol 2-dehydrogenase (NADP+) [EC:1.1.1.-]
234223	236338	+	peg.208	mfl209	K12573	Genetic Information Processing	Folding, Sorting and Degradation	Nucleases	rnr, ribonuclease R [EC:3.1.13.1]
236357	236807	+	peg.209	mfl210	K03664	Genetic Information Processing	Translation	Translation factors	smpB, SsrA-binding protein
236816	237047	+	peg.210	mfl211	Not mapped	Not mapped	Unknown	Unknown	Unknown
237056	237545	+	peg.211	mfl212	Not mapped	Not mapped	Unknown	Unknown	Unknown
237623	237857	+	peg.212	mfl213	Not mapped	Not mapped	Unknown	Unknown	Unknown
237896	240026	+	peg.213	mfl214	Not mapped	Not mapped	Unknown	Unknown	Unknown
240068	241073	-	peg.214	mfl215	K21053	Metabolism	Biosynthesis	Purine and pyrimidine metabolism	ade, adenine deaminase [EC:3.5.4.2]
241249	242368	+	peg.215	mfl216	Not mapped	Not mapped	Unknown	Unknown	Unknown
242865	244272	+	peg.216	mfl217	K06213	Metabolism	Membrane Transport	Transport	mgtE, magnesium transporter
244280	244952	+	peg.217	mfl218	K03439	Metabolism	Other Enzymes	Other enzymes	trmB, tRNA (guanine-N7-)-methyltransferase [EC:2.1.1.33]
245005	246349	+	peg.218	mfl219	Not mapped	Not mapped	Unknown	Unknown	Unknown
246375	247140	+	peg.219	mfl220	K20074	Metabolism	Other Enzymes	Other enzymes	prpC, PPM family protein phosphatase [EC:3.1.3.16]
247141	248302	+	peg.220	mfl221	K12132	Metabolism	Other Enzymes	Other enzymes	prkC, eukaryotic-like serine/threonine-protein kinase [EC:2.7.11.1]
248311	249208	+	peg.221	mfl222	K06949	Genetic Information Processing	Translation	Ribosome biogenesis	rsgA, ribosome biogenesis GTPase / thiamine phosphate phosphatase [EC:3.6.1.- 3.1.3.100]
249207	249879	+	peg.222	mfl223	K01783	Metabolism	Central Carbon Metabolism	Pentose phosphate metabolism	rpe, ribulose-phosphate 3-epimerase [EC:5.1.3.1]
249871	250495	+	peg.223	mfl224	K00949	Metabolism	Biosynthesis	Cofactor biosynthesis	thiN, thiamine pyrophosphokinase [EC:2.7.6.2]
250503	250941	-	peg.224	mfl225	Not mapped	Not mapped	Unknown	Unknown	Unknown
251189	251933	+	peg.225	mfl226	Not mapped	Not mapped	Unknown	Unknown	Unknown
251970	252171	-	peg.226	mfl227	K02902	Genetic Information Processing	Translation	Ribosome	RP-L28, large subunit ribosomal protein L28
252326	252638	+	peg.227	mfl228	Not mapped	Not mapped	Unknown	Unknown	Unknown
252666	254313	+	peg.228	mfl229	K07030	Unclear	Unclear	Unclear	uncharacterized protein
254376	255372	+	peg.229	mfl230	K03621	Metabolism	Biosynthesis	Lipid and steroid metabolism	plsX, phosphate acyltransferase [EC:2.3.1.274]
255373	256069	+	peg.230	mfl231	K03685	Genetic Information Processing	Translation	Ribosome biogenesis	rnc, ribonuclease III [EC:3.1.26.3]
256218	259206	+	peg.231	mfl232	K03529	Genetic Information Processing	DNA Maintenance	DNA replication and partition	smc, chromosome segregation protein
259349	260489	+	peg.232	mfl233	K02040	Environmental Information Processing	Signal Transduction	Two-component system	pstS, phosphate transport system substrate-binding protein
260517	262665	+	peg.233	mfl234	K02037; K02038	Metabolism	Membrane Transport	Transport	pstC, phosphate transport system permease protein; pstA, phosphate transport system permease protein
262657	263518	+	peg.234	mfl235	K02036	Metabolism	Membrane Transport	Transport	pstB, phosphate transport system ATP-binding protein [EC:7.3.2.1]
263521	264208	+	peg.235	mfl236	K02039	Metabolism	Membrane Transport	Transport	phoU, phosphate transport system protein
264287	265391	+	peg.236	mfl237	K03110	Genetic Information Processing	Folding, Sorting and Degradation	Protein export	ftsY, fused signal recognition particle receptor
265383	265710	+	peg.237	mfl238	K09787	Unclear	Unclear	Unclear	uncharacterized protein
265709	266474	+	peg.238	mfl239	K09769	Unclear	Unclear	Unclear	uncharacterized protein
266560	267694	+	peg.239	mfl240	K00789	Metabolism	Biosynthesis	Amino acid metabolism	metK, S-adenosylmethionine synthetase [EC:2.5.1.6]
267760	269659	+	peg.240	mfl241	K07386	Genetic Information Processing	Folding, Sorting and Degradation	Peptidases	pepO, putative endopeptidase [EC:3.4.24.-]
269738	271067	+	peg.241	mfl242	K04094	Genetic Information Processing	Translation	tRNA loading and maturation	trmFO, methylenetetrahydrofolate--tRNA-(uracil-5-)-methyltransferase [EC:2.1.1.74]
271059	271710	+	peg.242	mfl243	K03648	Genetic Information Processing	DNA Maintenance	DNA repair	UNG, uracil-DNA glycosylase [EC:3.2.2.27]
271737	272718	+	peg.243	mfl244	K03698	Genetic Information Processing	Folding, Sorting and Degradation	Nucleases	cbf, 3'-5' exoribonuclease [EC:3.1.-.-]
272801	273209	-	peg.244	mfl245	K02503	Unclear	Unclear	Unclear	HINT1, histidine triad (HIT) family protein
273208	275257	-	peg.245	mfl246	Not mapped	Not mapped	Unknown	Unknown	Unknown
275256	278112	-	peg.246	mfl247	Not mapped	Not mapped	Unknown	Unknown	Unknown
278263	279490	+	peg.247	mfl248	K11717	Metabolism	Biosynthesis	Amino acid metabolism	sufS, cysteine desulfurase / selenocysteine lyase [EC:2.8.1.7 4.4.1.16]
279499	279928	+	peg.248	mfl249	K04488	Metabolism	Other Enzymes	Other enzymes	iscU, nitrogen fixation protein NifU and related proteins
279985	280633	+	peg.249	mfl250	K01934	Metabolism	Central Carbon Metabolism	Other central metabolism enzymes	MTHFS, 5-formyltetrahydrofolate cyclo-ligase [EC:6.3.3.2]
280727	281084	+	peg.250	mfl251	Not mapped	Not mapped	Unknown	Unknown	Unknown
281157	282144	+	peg.251	mfl252	Not mapped	Not mapped	Unknown	Unknown	Unknown
282233	282734	+	peg.252	mfl253	Not mapped	Not mapped	Unknown	Unknown	Unknown
282862	284143	+	peg.253	mfl254	K01810	Metabolism	Central Carbon Metabolism	Glycolysis and carbohydrate metabolism	GPI, glucose-6-phosphate isomerase [EC:5.3.1.9]
284257	284962	+	peg.254	mfl255	K01990	Metabolism	Membrane Transport	Transport	ABC-2.A, ABC-2 type transport system ATP-binding protein
284961	285927	+	peg.255	mfl256	Not mapped	Not mapped	Unknown	Unknown	Unknown
286035	286539	+	peg.256	mfl257	Not mapped	Not mapped	Unknown	Unknown	Unknown
286540	287296	+	peg.257	mfl258	K03437	Genetic Information Processing	Translation	tRNA loading and maturation	spoU, RNA methyltransferase, TrmH family
287376	288795	+	peg.258	mfl259	K00131	Metabolism	Central Carbon Metabolism	Glycolysis and carbohydrate metabolism	gapN, glyceraldehyde-3-phosphate dehydrogenase (NADP+) [EC:1.2.1.9]
288934	291430	+	peg.259	mfl260	Not mapped	Not mapped	Unknown	Unknown	Unknown
291457	296539	+	peg.260	mfl261	Not mapped	Not mapped	Unknown	Unknown	Unknown
296633	301808	+	peg.261	mfl262	Not mapped	Not mapped	Unknown	Unknown	Unknown
301818	302364	+	peg.262	mfl263	K03152	Genetic Information Processing	Folding, Sorting and Degradation	Peptidases	thiJ, protein deglycase [EC:3.5.1.124]
302453	304217	+	peg.263	mfl264	Not mapped	Not mapped	Unknown	Unknown	Unknown
304248	304758	+	peg.264	mfl265	K07042	Genetic Information Processing	Translation	Ribosome biogenesis	ybeY, probable rRNA maturation factor
304750	305656	+	peg.265	mfl266	K03595	Genetic Information Processing	Translation	Ribosome biogenesis	era, GTPase
305655	306459	+	peg.266	mfl267	K03584	Genetic Information Processing	DNA Maintenance	DNA repair	recO, DNA repair protein RecO (recombination protein O)
306550	307906	+	peg.267	mfl268	K01880	Genetic Information Processing	Translation	tRNA loading and maturation	GARS, glycyl-tRNA synthetase [EC:6.1.1.14]
307934	309806	+	peg.268	mfl269	K02316	Genetic Information Processing	DNA Maintenance	DNA replication and partition	dnaG, DNA primase [EC:2.7.7.101]
309822	311238	+	peg.269	mfl270	K03086	Genetic Information Processing	Transcription	RNA polymerase	rpoD, RNA polymerase primary sigma factor
311239	311929	+	peg.270	mfl271	K06967	Genetic Information Processing	Translation	tRNA loading and maturation	trmK, tRNA (adenine22-N1)-methyltransferase [EC:2.1.1.217]
311906	312683	+	peg.271	mfl272	Not mapped	Not mapped	Unknown	Unknown	Unknown
312672	314055	+	peg.272	mfl273	K18692	Genetic Information Processing	Translation	Ribosome biogenesis	cshB, ATP-dependent RNA helicase CshB [EC:3.6.4.13]
314144	315689	+	peg.273	mfl274	Not mapped	Not mapped	Unknown	Unknown	Unknown
315751	319762	+	peg.274	mfl275	Not mapped	Not mapped	Unknown	Unknown	Unknown
319779	320292	+	peg.275	mfl276	K00759	Metabolism	Biosynthesis	Purine and pyrimidine metabolism	APRT, adenine phosphoribosyltransferase [EC:2.4.2.7]
320349	320913	+	peg.276	mfl277	K01246	Genetic Information Processing	DNA Maintenance	DNA repair	tag, DNA-3-methyladenine glycosylase I [EC:3.2.2.20]
320985	323283	+	peg.277	mfl278	K00951	Metabolism	Biosynthesis	Purine and pyrimidine metabolism	relA, GTP pyrophosphokinase [EC:2.7.6.5]
323368	323956	+	peg.278	mfl279	Not mapped	Not mapped	Unknown	Unknown	Unknown
323982	324261	+	peg.279	mfl280	Not mapped	Not mapped	Unknown	Unknown	Unknown
324262	324823	+	peg.280	mfl281	K00859	Metabolism	Biosynthesis	Cofactor biosynthesis	coaE, dephospho-CoA kinase [EC:2.7.1.24]
324877	325738	+	peg.281	mfl282	K03177	Metabolism	Other Enzymes	Other enzymes	truB, tRNA pseudouridine55 synthase [EC:5.4.99.25]
325737	326280	+	peg.282	mfl283	K11753	Metabolism	Biosynthesis	Cofactor biosynthesis	ribF, riboflavin kinase / FMN adenylyltransferase [EC:2.7.1.26 2.7.7.2]
326398	326665	+	peg.283	mfl284	K02956	Genetic Information Processing	Translation	Ribosome	RP-S15, small subunit ribosomal protein S15
326882	327599	+	peg.284	mfl285	Not mapped	Not mapped	Unknown	Unknown	Unknown
327674	328730	+	peg.285	mfl286	K00981	Metabolism	Biosynthesis	Lipid and steroid metabolism	cdsA, phosphatidate cytidylyltransferase [EC:2.7.7.41]
328744	330013	+	peg.286	mfl287	K11749	Genetic Information Processing	Folding, Sorting and Degradation	Peptidases	rseP, regulator of sigma E protease [EC:3.4.24.-]
330026	334508	+	peg.287	mfl288	K03763	Genetic Information Processing	DNA Maintenance	DNA replication and partition	polC, DNA polymerase III subunit alpha, Gram-positive type [EC:2.7.7.7]
334530	335160	+	peg.288	mfl289	Not mapped	Not mapped	Unknown	Unknown	Unknown
335193	336312	+	peg.289	mfl290	Not mapped	Not mapped	Unknown	Unknown	Unknown
336399	336894	+	peg.290	mfl291	K09748	Genetic Information Processing	Translation	Ribosome biogenesis	rimP, ribosome maturation factor RimP
336903	338319	+	peg.291	mfl292	K02600	Genetic Information Processing	Translation	Ribosome biogenesis	nusA, transcription termination/antitermination protein NusA
338347	338569	+	peg.292	mfl293	K07742	Unclear	Unclear	Unclear	ylxR, uncharacterized protein
338555	338855	+	peg.293	mfl294	Not mapped	Not mapped	Unknown	Unknown	Unknown
338873	340763	+	peg.294	mfl295	K02519	Genetic Information Processing	Translation	Translation factors	infB, translation initiation factor IF-2
340776	342228	+	peg.295	mfl296	Not mapped	Not mapped	Unknown	Unknown	Unknown
342269	342785	+	peg.296	mfl297	Not mapped	Not mapped	Unknown	Unknown	Unknown
342912	344802	+	peg.297	mfl298	K09384	Unclear	Unclear	Unclear	uncharacterized protein
344833	345490	+	peg.298	mfl299	Not mapped	Not mapped	Unknown	Unknown	Unknown
345489	346398	+	peg.299	mfl300	Not mapped	Not mapped	Unknown	Unknown	Unknown
346422	347208	+	peg.300	mfl301	Not mapped	Not mapped	Unknown	Unknown	Unknown
347226	347946	+	peg.301	mfl302	Not mapped	Not mapped	Unknown	Unknown	Unknown
347938	348655	+	peg.302	mfl303	K09761	Genetic Information Processing	Translation	Ribosome biogenesis	rsmE, 16S rRNA (uracil1498-N3)-methyltransferase [EC:2.1.1.193]
348848	350216	+	peg.303	mfl304	K00558	Genetic Information Processing	DNA Maintenance	DNA replication and partition	DNMT1, DNA (cytosine-5)-methyltransferase 1 [EC:2.1.1.37]
350244	352752	+	peg.304	mfl305	Not mapped	Not mapped	Unknown	Unknown	Unknown
352765	353392	+	peg.305	mfl306	K00876	Metabolism	Biosynthesis	Purine and pyrimidine metabolism	udk, uridine kinase [EC:2.7.1.48]
353410	354769	-	peg.306	mfl307	Not mapped	Not mapped	Unknown	Unknown	Unknown
354846	356061	+	peg.307	mfl308	K00558	Genetic Information Processing	DNA Maintenance	DNA replication and partition	DNMT1, DNA (cytosine-5)-methyltransferase 1 [EC:2.1.1.37]
356071	358015	+	peg.308	mfl309	K02622	Genetic Information Processing	DNA Maintenance	DNA replication and partition	parE, topoisomerase IV subunit B [EC:5.6.2.2]
358030	360757	+	peg.309	mfl310	K02621	Genetic Information Processing	DNA Maintenance	DNA replication and partition	parC, topoisomerase IV subunit A [EC:5.6.2.2]
360766	361525	+	peg.310	mfl311	Not mapped	Not mapped	Unknown	Unknown	Unknown
361621	364171	+	peg.311	mfl312	Not mapped	Not mapped	Unknown	Unknown	Unknown
364182	365592	+	peg.312	mfl313	K01223	Metabolism	Central Carbon Metabolism	Glycolysis and carbohydrate metabolism	bglA, 6-phospho-beta-glucosidase [EC:3.2.1.86]
365693	368411	+	peg.313	mfl314	Not mapped	Not mapped	Unknown	Unknown	Unknown
368443	369466	+	peg.314	mfl315	K06889	Unclear	Unclear	Unclear	uncharacterized protein
369560	370232	+	peg.315	mfl316	K03492	Genetic Information Processing	Transcription	Transcription factors	ydhQ, GntR family transcriptional regulator
370297	372556	+	peg.316	mfl317	K01811	Metabolism	Central Carbon Metabolism	Glycolysis and carbohydrate metabolism	xylS, alpha-D-xyloside xylohydrolase [EC:3.2.1.177]
372566	375131	+	peg.317	mfl318	Not mapped	Not mapped	Unknown	Unknown	Unknown
375167	375722	-	peg.318	mfl319	Not mapped	Not mapped	Unknown	Unknown	Unknown
375816	376365	+	peg.319	mfl320	Not mapped	Not mapped	Unknown	Unknown	Unknown
376368	377202	+	peg.320	mfl321	Not mapped	Not mapped	Unknown	Unknown	Unknown
377295	379527	+	peg.321	mfl322	K03581	Genetic Information Processing	DNA Maintenance	DNA repair	recD, exodeoxyribonuclease V alpha subunit [EC:3.1.11.5]
379519	380155	+	peg.322	mfl323	Not mapped	Not mapped	Unknown	Unknown	Unknown
380168	382187	-	peg.323	mfl324	Not mapped	Not mapped	Unknown	Unknown	Unknown
382174	383482	-	peg.324	mfl325	Not mapped	Not mapped	Unknown	Unknown	Unknown
383483	384404	-	peg.325	mfl326	Not mapped	Not mapped	Unknown	Unknown	Unknown
384971	385862	+	peg.326	mfl327	Not mapped	Not mapped	Unknown	Unknown	Unknown
386129	387242	-	peg.327	mfl328	K02346	Genetic Information Processing	DNA Maintenance	DNA repair	dinB, DNA polymerase IV [EC:2.7.7.7]
387257	388061	-	peg.328	mfl329	K06442	Genetic Information Processing	Translation	Ribosome biogenesis	tlyA, 23S rRNA (cytidine1920-2'-O)/16S rRNA (cytidine1409-2'-O)-methyltransferase [EC:2.1.1.226 2.1.1.227]
388060	388267	-	peg.329	mfl330	K03602	Genetic Information Processing	DNA Maintenance	DNA repair	xseB, exodeoxyribonuclease VII small subunit [EC:3.1.11.6]
388256	389471	-	peg.330	mfl331	K03601	Genetic Information Processing	DNA Maintenance	DNA repair	xseA, exodeoxyribonuclease VII large subunit [EC:3.1.11.6]
389470	389875	-	peg.331	mfl332	K03625	Genetic Information Processing	Translation	Ribosome biogenesis	nusB, transcription antitermination protein NusB
389914	390796	-	peg.332	mfl333	K01151	Genetic Information Processing	DNA Maintenance	DNA repair	nfo, deoxyribonuclease IV [EC:3.1.21.2]
390799	391624	-	peg.333	mfl334	K11753	Metabolism	Biosynthesis	Cofactor biosynthesis	ribF, riboflavin kinase / FMN adenylyltransferase [EC:2.7.1.26 2.7.7.2]
391734	392763	+	peg.334	mfl335	Not mapped	Not mapped	Unknown	Unknown	Unknown
392803	393112	-	peg.335	mfl336	Not mapped	Not mapped	Unknown	Unknown	Unknown
393213	393984	+	peg.336	mfl337	K08591	Metabolism	Biosynthesis	Lipid and steroid metabolism	plsY, acyl phosphate:glycerol-3-phosphate acyltransferase [EC:2.3.1.275]
394010	394742	-	peg.337	mfl338	Not mapped	Not mapped	Unknown	Unknown	Unknown
394743	395877	-	peg.338	mfl339	Not mapped	Not mapped	Unknown	Unknown	Unknown
396059	396551	+	peg.339	mfl340	K08281	Metabolism	Biosynthesis	Cofactor biosynthesis	pncA, nicotinamidase/pyrazinamidase [EC:3.5.1.19 3.5.1.-]
396679	396916	+	peg.340	mfl341	K07570	Unclear	Unclear	Unclear	GSP13, general stress protein 13
397159	398701	+	peg.341	mfl342	K01951	Genetic Information Processing	Folding, Sorting and Degradation	Peptidases	guaA, GMP synthase (glutamine-hydrolysing) [EC:6.3.5.2]
398703	399834	+	peg.342	mfl343	K00088	Metabolism	Biosynthesis	Purine and pyrimidine metabolism	IMPDH, IMP dehydrogenase [EC:1.1.1.205]
399927	400548	+	peg.343	mfl344	Not mapped	Not mapped	Unknown	Unknown	Unknown
400582	400723	+	peg.344	mfl345	Not mapped	Not mapped	Unknown	Unknown	Unknown
400945	401200	+	peg.345	mfl346	Not mapped	Not mapped	Unknown	Unknown	Unknown
401277	404604	-	peg.346	mfl347	Not mapped	Not mapped	Unknown	Unknown	Unknown
404836	405088	-	peg.347	mfl348	K09976	Unclear	Unclear	Unclear	uncharacterized protein
405123	407091	-	peg.348	mfl349	K00615	Metabolism	Central Carbon Metabolism	Pentose phosphate metabolism	tktA, tktB, transketolase [EC:2.2.1.1]
407074	407329	-	peg.349	mfl350	Not mapped	Not mapped	Unknown	Unknown	Unknown
407357	408455	-	peg.350	mfl351	K06948	Genetic Information Processing	Translation	Ribosome biogenesis	yqeH, 30S ribosome assembly GTPase
408439	409351	-	peg.351	mfl352	Not mapped	Not mapped	Unknown	Unknown	Unknown
409684	410158	+	peg.352	mfl353	Not mapped	Not mapped	Unknown	Unknown	Unknown
410185	412699	-	peg.353	mfl354	Not mapped	Not mapped	Unknown	Unknown	Unknown
412784	415406	-	peg.354	mfl355	K01873	Genetic Information Processing	Translation	tRNA loading and maturation	VARS, valyl-tRNA synthetase [EC:6.1.1.9]
415513	418429	-	peg.355	mfl356	K01537	Metabolism	Membrane Transport	Transport	ATP2C, P-type Ca2+ transporter type 2C [EC:7.2.2.10]
418421	419018	-	peg.356	mfl357	K03978	Genetic Information Processing	DNA Maintenance	DNA replication and partition	engB, GTP-binding protein
419026	419563	-	peg.357	mfl358	Not mapped	Not mapped	Unknown	Unknown	Unknown
419564	420173	-	peg.358	mfl359	Not mapped	Not mapped	Unknown	Unknown	Unknown
420174	420846	-	peg.359	mfl360	Not mapped	Not mapped	Unknown	Unknown	Unknown
420924	421635	+	peg.360	mfl361	Not mapped	Not mapped	Unknown	Unknown	Unknown
421669	422278	-	peg.361	mfl362	Not mapped	Not mapped	Unknown	Unknown	Unknown
422404	422569	-	peg.362	mfl362.1	K02970	Genetic Information Processing	Translation	Ribosome	RP-S21, small subunit ribosomal protein S21
422688	423567	-	peg.363	mfl363	Not mapped	Not mapped	Unknown	Unknown	Unknown
423566	423815	-	peg.364	mfl364	Not mapped	Not mapped	Unknown	Unknown	Unknown
423915	425649	-	peg.365	mfl365	K01876	Genetic Information Processing	Translation	tRNA loading and maturation	aspS, aspartyl-tRNA synthetase [EC:6.1.1.12]
425651	426899	-	peg.366	mfl366	K01892	Genetic Information Processing	Translation	tRNA loading and maturation	HARS, histidyl-tRNA synthetase [EC:6.1.1.21]
426999	428433	-	peg.367	mfl367	Not mapped	Not mapped	Unknown	Unknown	Unknown
428425	429385	-	peg.368	mfl368	K02340	Genetic Information Processing	DNA Maintenance	DNA replication and partition	holA, DNA polymerase III subunit delta [EC:2.7.7.7]
429522	429768	+	peg.369	mfl368.1	K02968	Genetic Information Processing	Translation	Ribosome	RP-S20, small subunit ribosomal protein S20
429810	431670	-	peg.370	mfl369	K02238	Metabolism	Membrane Transport	Secretion system	comEC, competence protein ComEC
431805	432300	-	peg.371	mfl370	Not mapped	Not mapped	Unknown	Unknown	Unknown
432356	432707	-	peg.372	mfl371	K02834	Genetic Information Processing	Translation	Ribosome biogenesis	rbfA, ribosome-binding factor A
432734	433385	-	peg.373	mfl372	K01243	Metabolism	Biosynthesis	Amino acid metabolism	mtnN, adenosylhomocysteine nucleosidase [EC:3.2.2.9]
433384	434494	-	peg.374	mfl373	K00969	Metabolism	Biosynthesis	Cofactor biosynthesis	nadD, nicotinate-nucleotide adenylyltransferase [EC:2.7.7.18]
434483	435023	-	peg.375	mfl374	K03216	Metabolism	Other Enzymes	Other enzymes	trmL, tRNA (cytidine/uridine-2'-O-)-methyltransferase [EC:2.1.1.207]
435024	435621	-	peg.376	mfl375	K02428	Metabolism	Biosynthesis	Purine and pyrimidine metabolism	rdgB, XTP/dITP diphosphohydrolase [EC:3.6.1.66]
435683	436445	+	peg.377	mfl376	Not mapped	Not mapped	Unknown	Unknown	Unknown
436449	437559	-	peg.378	mfl377	Not mapped	Not mapped	Unknown	Unknown	Unknown
437651	438782	-	peg.379	mfl378	K07088	Unclear	Unclear	Unclear	uncharacterized protein
438877	439951	-	peg.380	mfl379	K01262	Genetic Information Processing	Folding, Sorting and Degradation	Peptidases	pepP, Xaa-Pro aminopeptidase [EC:3.4.11.9]
440014	440158	-	peg.381	mfl380	K02913	Genetic Information Processing	Translation	Ribosome	RP-L33, large subunit ribosomal protein L33
440340	441396	+	peg.382	mfl381	Not mapped	Not mapped	Unknown	Unknown	Unknown
442021	443146	-	peg.383	mfl382	K00655	Metabolism	Biosynthesis	Lipid and steroid metabolism	plsC, 1-acyl-sn-glycerol-3-phosphate acyltransferase [EC:2.3.1.51]
443147	443633	-	peg.384	mfl383	K00287	Metabolism	Central Carbon Metabolism	Other central metabolism enzymes	DHFR, dihydrofolate reductase [EC:1.5.1.3]
443625	443961	-	peg.385	mfl384	K00997	Metabolism	Biosynthesis	Cofactor biosynthesis	acpS, holo-[acyl-carrier protein] synthase [EC:2.7.8.7]
444043	444517	-	peg.386	mfl385	K01493	Metabolism	Membrane Transport	Secretion system	comEB, dCMP deaminase [EC:3.5.4.12]
444516	445962	-	peg.387	mfl386	Not mapped	Not mapped	Unknown	Unknown	Unknown
445942	446878	-	peg.388	mfl387	K06180	Genetic Information Processing	Translation	Ribosome biogenesis	rluD, 23S rRNA pseudouridine1911/1915/1917 synthase [EC:5.4.99.23]
446861	447485	-	peg.389	mfl388	K03101	Genetic Information Processing	Folding, Sorting and Degradation	Protein export	lspA, signal peptidase II [EC:3.4.23.36]
447504	450231	-	peg.390	mfl389	K01870	Genetic Information Processing	Translation	tRNA loading and maturation	IARS, isoleucyl-tRNA synthetase [EC:6.1.1.5]
450509	451484	-	peg.391	mfl390	K06889	Unclear	Unclear	Unclear	uncharacterized protein
451559	451958	-	peg.392	mfl391	K09772	Genetic Information Processing	DNA Maintenance	DNA replication and partition	sepF, cell division inhibitor SepF
451971	453162	-	peg.393	mfl392	K03531	Cellular Processes	Cytoskeleton	Cytoskeleton proteins	ftsZ, cell division protein FtsZ
453176	454484	-	peg.394	mfl393	Not mapped	Not mapped	Unknown	Unknown	Unknown
454505	455432	-	peg.395	mfl394	K03438	Metabolism	Other Enzymes	Other enzymes	mraW, 16S rRNA (cytosine1402-N4)-methyltransferase [EC:2.1.1.199]
455431	455887	-	peg.396	mfl395	K03925	Genetic Information Processing	Transcription	Transcription factors	mraZ, MraZ protein
456011	456191	-	peg.397	mfl396	K02911	Genetic Information Processing	Translation	Ribosome	RP-L32, large subunit ribosomal protein L32
456211	456706	-	peg.398	mfl397	Not mapped	Not mapped	Unknown	Unknown	Unknown
456710	459092	-	peg.399	mfl398	K01890	Genetic Information Processing	Translation	tRNA loading and maturation	FARSB, phenylalanyl-tRNA synthetase beta chain [EC:6.1.1.20]
459099	460152	-	peg.400	mfl399	K01889	Genetic Information Processing	Translation	tRNA loading and maturation	FARSA, phenylalanyl-tRNA synthetase alpha chain [EC:6.1.1.20]
460167	460788	-	peg.401	mfl400	Not mapped	Not mapped	Unknown	Unknown	Unknown
460795	465022	-	peg.402	mfl401	Not mapped	Not mapped	Unknown	Unknown	Unknown
470173	470854	-	peg.403	mfl402	Not mapped	Not mapped	Unknown	Unknown	Unknown
470876	472109	-	peg.404	mfl403	K07478	Genetic Information Processing	DNA Maintenance	DNA repair	ycaJ, putative ATPase
472160	474524	-	peg.405	mfl404	K01338	Genetic Information Processing	Folding, Sorting and Degradation	Peptidases	lon, ATP-dependent Lon protease [EC:3.4.21.53]
474633	475914	-	peg.406	mfl405	K03545	Genetic Information Processing	Folding, Sorting and Degradation	Chaperones and folding catalysts	tig, trigger factor
475933	476233	-	peg.407	mfl406	Not mapped	Not mapped	Unknown	Unknown	Unknown
476264	476822	-	peg.408	mfl407	K02356	Genetic Information Processing	Translation	Translation factors	efp, elongation factor P
476883	477321	-	peg.409	mfl408	Not mapped	Not mapped	Unknown	Unknown	Unknown
477394	478336	-	peg.410	mfl409	K00604	Genetic Information Processing	Translation	tRNA loading and maturation	MTFMT, methionyl-tRNA formyltransferase [EC:2.1.2.9]
478322	480452	-	peg.411	mfl410	Not mapped	Not mapped	Unknown	Unknown	Unknown
480402	480534	+	peg.412	-	Not mapped	Not mapped	Unknown	Unknown	Unknown
480559	481177	-	peg.413	mfl411	Not mapped	Not mapped	Unknown	Unknown	Unknown
481234	482359	-	peg.414	mfl412	K00566	Genetic Information Processing	Folding, Sorting and Degradation	Sulfur relay system	mnmA, tRNA-uridine 2-sulfurtransferase [EC:2.8.1.13]
482429	483788	-	peg.415	mfl413	K06901	Metabolism	Membrane Transport	Transport	pbuG, putative MFS transporter, AGZA family, xanthine/uracil permease
484208	485333	-	peg.416	mfl414	K03686	Genetic Information Processing	Folding, Sorting and Degradation	Chaperones and folding catalysts	dnaJ, molecular chaperone DnaJ
485387	487166	-	peg.417	mfl415	K04043	Genetic Information Processing	Folding, Sorting and Degradation	Chaperones and folding catalysts	dnaK, molecular chaperone DnaK
487187	487751	-	peg.418	mfl416	K03687	Genetic Information Processing	Folding, Sorting and Degradation	Chaperones and folding catalysts	GRPE, molecular chaperone GrpE
487743	488772	-	peg.419	mfl417	K03705	Genetic Information Processing	Transcription	Transcription factors	hrcA, heat-inducible transcriptional repressor
488826	490962	-	peg.420	mfl418	K03695	Genetic Information Processing	Folding, Sorting and Degradation	Chaperones and folding catalysts	clpB, ATP-dependent Clp protease ATP-binding subunit ClpB
491074	491941	-	peg.421	mfl419	K00560	Metabolism	Central Carbon Metabolism	Other central metabolism enzymes	thyA, thymidylate synthase [EC:2.1.1.45]
491999	492947	-	peg.422	mfl420	K03551	Genetic Information Processing	DNA Maintenance	DNA repair	ruvB, holliday junction DNA helicase RuvB [EC:3.6.4.12]
492939	493488	-	peg.423	mfl421	K03550	Genetic Information Processing	DNA Maintenance	DNA repair	ruvA, holliday junction DNA helicase RuvA [EC:3.6.4.12]
493557	495390	-	peg.424	mfl422	K06147	Metabolism	Membrane Transport	Transport	ABCB-BAC, ATP-binding cassette, subfamily B, bacterial
495400	497245	-	peg.425	mfl423	K06147	Metabolism	Membrane Transport	Transport	ABCB-BAC, ATP-binding cassette, subfamily B, bacterial
497366	498116	-	peg.426	mfl424	Not mapped	Not mapped	Unknown	Unknown	Unknown
498235	499594	+	peg.427	mfl425	K01223	Metabolism	Central Carbon Metabolism	Glycolysis and carbohydrate metabolism	bglA, 6-phospho-beta-glucosidase [EC:3.2.1.86]
499597	501229	+	peg.428	mfl426	K02818; K02819	Metabolism	Membrane Transport	PTS system	PTS-Tre-EIIB, PTS system, trehalose-specific IIB component [EC:2.7.1.201]; PTS-Tre-EIIC, PTS system, trehalose-specific IIC component
501264	502704	-	peg.429	mfl427	Not mapped	Not mapped	Unknown	Unknown	Unknown
502912	503728	-	peg.430	mfl428	Not mapped	Not mapped	Unknown	Unknown	Unknown
503731	507511	-	peg.431	mfl429	Not mapped	Not mapped	Unknown	Unknown	Unknown
507620	509063	-	peg.432	mfl430	K01223	Metabolism	Central Carbon Metabolism	Glycolysis and carbohydrate metabolism	bglA, 6-phospho-beta-glucosidase [EC:3.2.1.86]
509046	510591	-	peg.433	mfl431	K02818; K02819	Metabolism	Membrane Transport	PTS system	PTS-Tre-EIIB, PTS system, trehalose-specific IIB component [EC:2.7.1.201]; PTS-Tre-EIIC, PTS system, trehalose-specific IIC component
510683	511436	-	peg.434	mfl432	Not mapped	Not mapped	Unknown	Unknown	Unknown
511457	511925	-	peg.435	mfl433	Not mapped	Not mapped	Unknown	Unknown	Unknown
512059	512758	+	peg.436	mfl434	Not mapped	Not mapped	Unknown	Unknown	Unknown
512775	513462	+	peg.437	mfl435	Not mapped	Not mapped	Unknown	Unknown	Unknown
513670	513859	-	peg.438	mfl436	Not mapped	Not mapped	Unknown	Unknown	Unknown
513869	515222	-	peg.439	mfl437	Not mapped	Not mapped	Unknown	Unknown	Unknown
515232	515976	-	peg.440	mfl438	Not mapped	Not mapped	Unknown	Unknown	Unknown
516222	516510	-	peg.441	mfl439	K02899	Genetic Information Processing	Translation	Ribosome	RP-L27, large subunit ribosomal protein L27
516511	516826	-	peg.442	mfl440	K07584	Unclear	Unclear	Unclear	ysxB, uncharacterized protein
516828	517128	-	peg.443	mfl441	K02888	Genetic Information Processing	Translation	Ribosome	RP-L21, large subunit ribosomal protein L21
517291	517684	-	peg.444	mfl442	Not mapped	Not mapped	Unknown	Unknown	Unknown
517750	517897	-	peg.445	-	Not mapped	Not mapped	Unknown	Unknown	Unknown
517965	518388	-	peg.446	mfl443	Not mapped	Not mapped	Unknown	Unknown	Unknown
518512	522931	-	peg.447	mfl444	Not mapped	Not mapped	Unknown	Unknown	Unknown
523388	523538	+	peg.448	-	Not mapped	Not mapped	Unknown	Unknown	Unknown
523545	523668	+	peg.449	-	Not mapped	Not mapped	Unknown	Unknown	Unknown
524145	524274	+	peg.450	-	Not mapped	Not mapped	Unknown	Unknown	Unknown
524856	527580	-	peg.451	mfl446	Not mapped	Not mapped	Unknown	Unknown	Unknown
527598	528456	-	peg.452	mfl447	Not mapped	Not mapped	Unknown	Unknown	Unknown
529926	530652	-	peg.453	mfl448	Not mapped	Not mapped	Unknown	Unknown	Unknown
530719	530953	-	peg.454	-	Not mapped	Not mapped	Unknown	Unknown	Unknown
531353	531476	-	peg.455	-	Not mapped	Not mapped	Unknown	Unknown	Unknown
531527	532379	-	peg.456	mfl449	Not mapped	Not mapped	Unknown	Unknown	Unknown
532381	533089	-	peg.457	mfl450	K01990	Metabolism	Membrane Transport	Transport	ABC-2.A, ABC-2 type transport system ATP-binding protein
533192	533795	-	peg.458	mfl451	Not mapped	Not mapped	Unknown	Unknown	Unknown
533958	534711	-	peg.459	mfl452	Not mapped	Not mapped	Unknown	Unknown	Unknown
534790	535627	-	peg.460	mfl453	Not mapped	Not mapped	Unknown	Unknown	Unknown
535708	536476	-	peg.461	mfl454	Not mapped	Not mapped	Unknown	Unknown	Unknown
536622	536850	-	peg.462	mfl455	Not mapped	Not mapped	Unknown	Unknown	Unknown
536836	537970	-	peg.463	mfl456	Not mapped	Not mapped	Unknown	Unknown	Unknown
538047	538284	-	peg.464	mfl457	Not mapped	Not mapped	Unknown	Unknown	Unknown
538303	539896	-	peg.465	mfl458	Not mapped	Not mapped	Unknown	Unknown	Unknown
539921	541943	-	peg.466	mfl459	Not mapped	Not mapped	Unknown	Unknown	Unknown
541995	543810	-	peg.467	mfl460	Not mapped	Not mapped	Unknown	Unknown	Unknown
543845	545717	-	peg.468	mfl461	Not mapped	Not mapped	Unknown	Unknown	Unknown
545732	548600	-	peg.469	mfl462	Not mapped	Not mapped	Unknown	Unknown	Unknown
548822	549392	-	peg.470	mfl463	K00760	Metabolism	Biosynthesis	Purine and pyrimidine metabolism	hprT, hypoxanthine phosphoribosyltransferase [EC:2.4.2.8]
549467	549896	-	peg.471	mfl464	K07447	Genetic Information Processing	Folding, Sorting and Degradation	Nucleases	ruvX, putative holliday junction resolvase [EC:3.1.-.-]
549888	550788	-	peg.472	mfl465	Not mapped	Not mapped	Unknown	Unknown	Unknown
550861	551266	+	peg.473	mfl466	Not mapped	Not mapped	Unknown	Unknown	Unknown
551262	551835	-	peg.474	mfl467	Not mapped	Not mapped	Unknown	Unknown	Unknown
551919	553281	-	peg.475	mfl468	K01689	Metabolism	Central Carbon Metabolism	Glycolysis and carbohydrate metabolism	ENO, enolase [EC:4.2.1.11]
553411	555250	+	peg.476	mfl469	K06207	Unclear	Unclear	Unclear	typA, GTP-binding protein
555286	555706	-	peg.477	mfl470	Not mapped	Not mapped	Unknown	Unknown	Unknown
555707	556232	-	peg.478	mfl471	Not mapped	Not mapped	Unknown	Unknown	Unknown
556286	557096	-	peg.479	mfl472	Not mapped	Not mapped	Unknown	Unknown	Unknown
557110	558913	-	peg.480	mfl473	K03596	Genetic Information Processing	Translation	Translation factors	lepA, GTP-binding protein LepA
558930	559860	-	peg.481	mfl474	Not mapped	Not mapped	Unknown	Unknown	Unknown
559863	560484	-	peg.482	mfl475	K06993	Genetic Information Processing	DNA Maintenance	DNA repair	rnhA, ribonuclease H-related protein
560509	561931	-	peg.483	mfl476	K01881	Genetic Information Processing	Translation	tRNA loading and maturation	PARS, prolyl-tRNA synthetase [EC:6.1.1.15]
561935	562562	-	peg.484	mfl477	Not mapped	Not mapped	Unknown	Unknown	Unknown
562794	563262	-	peg.485	mfl478	K00783	Genetic Information Processing	Translation	Ribosome biogenesis	rlmH, 23S rRNA (pseudouridine1915-N3)-methyltransferase [EC:2.1.1.177]
563274	564627	-	peg.486	mfl479	K03106	Genetic Information Processing	Folding, Sorting and Degradation	Protein export	SRP54, signal recognition particle subunit SRP54 [EC:3.6.5.4]
564719	566084	-	peg.487	mfl480	K01893	Genetic Information Processing	Translation	tRNA loading and maturation	NARS, asparaginyl-tRNA synthetase [EC:6.1.1.22]
566088	566937	-	peg.488	mfl481	Not mapped	Not mapped	Unknown	Unknown	Unknown
566941	568087	-	peg.489	mfl482	Not mapped	Not mapped	Unknown	Unknown	Unknown
568099	568882	-	peg.490	mfl483	Not mapped	Not mapped	Unknown	Unknown	Unknown
568948	569902	-	peg.491	mfl484	K01409	Genetic Information Processing	Folding, Sorting and Degradation	Peptidases	KAE1, N6-L-threonylcarbamoyladenine synthase [EC:2.3.1.234]
569914	570319	-	peg.492	mfl485	Not mapped	Not mapped	Unknown	Unknown	Unknown
570384	570774	-	peg.493	mfl486	Not mapped	Not mapped	Unknown	Unknown	Unknown
570775	571255	-	peg.494	mfl487	Not mapped	Not mapped	Unknown	Unknown	Unknown
571306	572251	-	peg.495	mfl488	K06881	Genetic Information Processing	Folding, Sorting and Degradation	Nucleases	nrnA, bifunctional oligoribonuclease and PAP phosphatase NrnA [EC:3.1.3.7 3.1.13.3]
572365	574042	-	peg.496	mfl489	Not mapped	Not mapped	Unknown	Unknown	Unknown
574123	576529	-	peg.497	mfl490	K01869	Genetic Information Processing	Translation	tRNA loading and maturation	LARS, leucyl-tRNA synthetase [EC:6.1.1.4]
576774	578544	-	peg.498	mfl491	Not mapped	Not mapped	Unknown	Unknown	Unknown
578641	579037	-	peg.499	mfl492	K02996	Genetic Information Processing	Translation	Ribosome	RP-S9, small subunit ribosomal protein S9
579036	579489	-	peg.500	mfl493	K02871	Genetic Information Processing	Translation	Ribosome	RP-L13, large subunit ribosomal protein L13
579580	580147	-	peg.501	mfl494	Not mapped	Not mapped	Unknown	Unknown	Unknown
580148	580568	-	peg.502	mfl495	K06925	Genetic Information Processing	Translation	tRNA loading and maturation	tsaE, tRNA threonylcarbamoyladenosine biosynthesis protein TsaE
580622	583283	-	peg.503	mfl496	K01531	Metabolism	Other Enzymes	Other enzymes	mgtA, P-type Mg2+ transporter [EC:7.2.2.14]
583523	584462	-	peg.504	mfl497	K00845	Metabolism	Central Carbon Metabolism	Glycolysis and carbohydrate metabolism	glk, glucokinase [EC:2.7.1.2]
584837	586457	-	peg.505	mfl499	K01226	Metabolism	Central Carbon Metabolism	Glycolysis and carbohydrate metabolism	treC, trehalose-6-phosphate hydrolase [EC:3.2.1.93]
586502	588062	-	peg.506	mfl500	K02817; K02818; K02819	Metabolism	Membrane Transport	PTS system	PTS-Tre-EIIA, PTS system, trehalose-specific IIA component [EC:2.7.1.201]; PTS-Tre-EIIB, PTS system, trehalose-specific IIB component [EC:2.7.1.201]; PTS-Tre-EIIC, PTS system, trehalose-specific IIC component
588124	589072	-	peg.507	mfl501	Not mapped	Not mapped	Unknown	Unknown	Unknown
589160	590759	-	peg.508	mfl502	K15633	Metabolism	Central Carbon Metabolism	Glycolysis and carbohydrate metabolism	gpmI, 2,3-bisphosphoglycerate-independent phosphoglycerate mutase [EC:5.4.2.12]
590774	591596	-	peg.509	mfl503	Not mapped	Not mapped	Unknown	Unknown	Unknown
591599	592346	-	peg.510	mfl504	K01803	Metabolism	Central Carbon Metabolism	Glycolysis and carbohydrate metabolism	TPI, triosephosphate isomerase (TIM) [EC:5.3.1.1]
592451	594968	-	peg.511	mfl505	Not mapped	Not mapped	Unknown	Unknown	Unknown
595008	595701	-	peg.512	mfl506	Not mapped	Not mapped	Unknown	Unknown	Unknown
596941	597961	-	peg.513	mfl507	Not mapped	Not mapped	Unknown	Unknown	Unknown
597950	598898	-	peg.514	mfl508	Not mapped	Not mapped	Unknown	Unknown	Unknown
598960	602203	-	peg.515	mfl509	K11070	Metabolism	Membrane Transport	Transport	potC, spermidine/putrescine transport system permease protein
602166	603162	-	peg.516	mfl510	K11071	Metabolism	Membrane Transport	Transport	potB, spermidine/putrescine transport system permease protein
603166	604219	-	peg.517	mfl511	K11072	Metabolism	Membrane Transport	Transport	potA, spermidine/putrescine transport system ATP-binding protein [EC:7.6.2.11]
604571	605411	-	peg.518	mfl513	Not mapped	Not mapped	Unknown	Unknown	Unknown
605494	606415	-	peg.519	mfl514	K00847	Metabolism	Central Carbon Metabolism	Glycolysis and carbohydrate metabolism	scrK, fructokinase [EC:2.7.1.4]
606416	607868	-	peg.520	mfl515	K01193	Metabolism	Central Carbon Metabolism	Glycolysis and carbohydrate metabolism	INV, beta-fructofuranosidase [EC:3.2.1.26]
607872	609591	-	peg.521	mfl516	K02809; K02810	Metabolism	Membrane Transport	PTS system	PTS-Scr-EIIB, PTS system, sucrose-specific IIB component [EC:2.7.1.211]; PTS-Scr-EIIC, PTS system, sucrose-specific IIC component
609610	610309	-	peg.522	mfl517	Not mapped	Not mapped	Unknown	Unknown	Unknown
610539	611010	-	peg.523	mfl518	Not mapped	Not mapped	Unknown	Unknown	Unknown
611096	612818	-	peg.524	mfl519	K08483	Metabolism	Membrane Transport	PTS system	PTS-EI.PTSI, phosphotransferase system, enzyme I, PtsI [EC:2.7.3.9]
612950	613091	-	peg.525	mfl520	Not mapped	Not mapped	Unknown	Unknown	Unknown
613109	613844	-	peg.526	mfl521	K01916	Metabolism	Biosynthesis	Amino acid metabolism	nadE, NAD+ synthase [EC:6.3.1.5]
613863	615162	-	peg.527	mfl522	K03979	Genetic Information Processing	Translation	Ribosome biogenesis	obgE, GTPase [EC:3.6.5.-]
615187	615496	-	peg.528	mfl523	Not mapped	Not mapped	Unknown	Unknown	Unknown
615485	616223	-	peg.529	mfl524	Not mapped	Not mapped	Unknown	Unknown	Unknown
616475	618476	-	peg.530	mfl525	K05592	Genetic Information Processing	Translation	Ribosome biogenesis	deaD, ATP-dependent RNA helicase DeaD [EC:3.6.4.13]
618619	620059	-	peg.531	mfl526	K01193	Metabolism	Central Carbon Metabolism	Glycolysis and carbohydrate metabolism	INV, beta-fructofuranosidase [EC:3.2.1.26]
620060	621593	-	peg.532	mfl527	K02818; K02819	Metabolism	Membrane Transport	PTS system	PTS-Tre-EIIB, PTS system, trehalose-specific IIB component [EC:2.7.1.201]; PTS-Tre-EIIC, PTS system, trehalose-specific IIC component
621768	623934	-	peg.533	mfl528	K00525	Genetic Information Processing	DNA Maintenance	DNA repair	nrdA, nrdE, ribonucleoside-diphosphate reductase alpha chain [EC:1.17.4.1]
623936	624392	-	peg.534	mfl529	K03647	Metabolism	Biosynthesis	Purine and pyrimidine metabolism	nrdI, protein involved in ribonucleotide reduction
624395	625418	-	peg.535	mfl530	K00526	Genetic Information Processing	DNA Maintenance	DNA repair	nrdB, nrdF, ribonucleoside-diphosphate reductase beta chain [EC:1.17.4.1]
625670	627254	-	peg.536	mfl531	Not mapped	Not mapped	Unknown	Unknown	Unknown
627268	628609	-	peg.537	mfl532	K04094	Genetic Information Processing	Translation	tRNA loading and maturation	trmFO, methylenetetrahydrofolate--tRNA-(uracil-5-)-methyltransferase [EC:2.1.1.74]
628608	630516	-	peg.538	mfl533	K06147	Metabolism	Membrane Transport	Transport	ABCB-BAC, ATP-binding cassette, subfamily B, bacterial
630502	632482	-	peg.539	mfl534	K06147	Metabolism	Membrane Transport	Transport	ABCB-BAC, ATP-binding cassette, subfamily B, bacterial
632568	633348	-	peg.540	mfl535	K04096	Genetic Information Processing	DNA Maintenance	DNA repair	smf, DNA processing protein
633352	633658	-	peg.541	mfl536	Not mapped	Not mapped	Unknown	Unknown	Unknown
633729	634356	-	peg.542	mfl537	K03470	Genetic Information Processing	DNA Maintenance	DNA replication and partition	rnhB, ribonuclease HII [EC:3.1.26.4]
634349	635297	-	peg.543	mfl538	K14540	Genetic Information Processing	Translation	Ribosome biogenesis	rbgA, ribosome biogenesis GTPase A
635386	635773	-	peg.544	mfl539	K02884	Genetic Information Processing	Translation	Ribosome	RP-L19, large subunit ribosomal protein L19
635774	636506	-	peg.545	mfl540	K00554	Metabolism	Other Enzymes	Other enzymes	trmD, tRNA (guanine37-N1)-methyltransferase [EC:2.1.1.228]
636505	637006	-	peg.546	mfl541	K02860	Genetic Information Processing	Translation	Ribosome biogenesis	rimM, 16S rRNA processing protein RimM
637063	637333	-	peg.547	mfl542	K02959	Genetic Information Processing	Translation	Ribosome	RP-S16, small subunit ribosomal protein S16
637420	638290	-	peg.548	mfl543	Not mapped	Not mapped	Unknown	Unknown	Unknown
638401	638965	+	peg.549	mfl544	K01507	Metabolism	Energy Metabolism	Oxidative phosphorylation	ppa, inorganic pyrophosphatase [EC:3.6.1.1]
639021	639816	-	peg.550	mfl545	Not mapped	Not mapped	Unknown	Unknown	Unknown
639878	640592	-	peg.551	mfl546	Not mapped	Not mapped	Unknown	Unknown	Unknown
640593	641214	-	peg.552	mfl547	Not mapped	Not mapped	Unknown	Unknown	Unknown
641227	641983	-	peg.553	mfl548	K06178	Genetic Information Processing	Translation	Ribosome biogenesis	rluB, 23S rRNA pseudouridine2605 synthase [EC:5.4.99.22]
641982	642612	-	peg.554	mfl549	K06024	Genetic Information Processing	DNA Maintenance	DNA replication and partition	scpB, segregation and condensation protein B
642604	643438	-	peg.555	mfl550	K05896	Genetic Information Processing	DNA Maintenance	DNA replication and partition	scpA, segregation and condensation protein A
643488	644328	-	peg.556	mfl551	Not mapped	Not mapped	Unknown	Unknown	Unknown
644344	644914	-	peg.557	mfl552	Not mapped	Not mapped	Unknown	Unknown	Unknown
644923	645607	-	peg.558	mfl553	Not mapped	Not mapped	Unknown	Unknown	Unknown
645983	646298	+	peg.559	-	Not mapped	Not mapped	Unknown	Unknown	Unknown
646409	648071	-	peg.560	mfl554	K01887	Genetic Information Processing	Translation	tRNA loading and maturation	RARS, arginyl-tRNA synthetase [EC:6.1.1.19]
648122	648668	-	peg.561	mfl555	K02838	Genetic Information Processing	Translation	Translation factors	frr, ribosome recycling factor
648679	649396	-	peg.562	mfl556	K09903	Metabolism	Biosynthesis	Purine and pyrimidine metabolism	pyrH, uridylate kinase [EC:2.7.4.22]
649793	650537	-	peg.563	mfl558	Not mapped	Not mapped	Unknown	Unknown	Unknown
650583	651144	-	peg.564	mfl559	Not mapped	Not mapped	Unknown	Unknown	Unknown
651146	652040	-	peg.565	mfl560	K02357	Genetic Information Processing	Translation	Translation factors	tsf, elongation factor Ts
652064	652865	-	peg.566	mfl561	K02967	Genetic Information Processing	Translation	Ribosome	RP-S2, small subunit ribosomal protein S2
653060	655121	-	peg.567	mfl562	Not mapped	Not mapped	Unknown	Unknown	Unknown
655136	656045	-	peg.568	mfl563	K06179	Genetic Information Processing	Translation	Ribosome biogenesis	rluC, 23S rRNA pseudouridine955/2504/2580 synthase [EC:5.4.99.24]
656044	657037	-	peg.569	mfl564	K07052	Unclear	Unclear	Unclear	uncharacterized protein
657112	657382	-	peg.570	mfl565	K11189	Metabolism	Membrane Transport	PTS system	PTS-HPR, phosphocarrier protein
657456	659628	-	peg.571	mfl566	K03657	Genetic Information Processing	DNA Maintenance	DNA repair	uvrD, DNA helicase II / ATP-dependent DNA helicase PcrA [EC:3.6.4.12]
659620	660457	-	peg.572	mfl567	Not mapped	Not mapped	Unknown	Unknown	Unknown
660463	661423	-	peg.573	mfl568	Not mapped	Not mapped	Unknown	Unknown	Unknown
661595	662198	+	peg.574	mfl569	K01462	Metabolism	Other Enzymes	Other enzymes	PDF, peptide deformylase [EC:3.5.1.88]
662346	664113	+	peg.575	mfl570	K12574	Genetic Information Processing	Folding, Sorting and Degradation	Nucleases	rnj, ribonuclease J [EC:3.1.-.-]
664135	666751	-	peg.576	mfl571	K02042	Metabolism	Membrane Transport	Transport	phnE, phosphonate transport system permease protein
666750	667500	-	peg.577	mfl572	K02041	Metabolism	Membrane Transport	Transport	phnC, phosphonate transport system ATP-binding protein [EC:7.3.2.2]
667569	668787	-	peg.578	mfl573	K02044	Metabolism	Membrane Transport	Transport	phnD, phosphonate transport system substrate-binding protein
669081	670032	+	peg.579	mfl574	Not mapped	Not mapped	Unknown	Unknown	Unknown
670095	670602	-	peg.580	mfl575	Not mapped	Not mapped	Unknown	Unknown	Unknown
670869	671556	+	peg.581	mfl576	Not mapped	Not mapped	Unknown	Unknown	Unknown
671595	672810	-	peg.582	mfl577	K00927	Metabolism	Central Carbon Metabolism	Glycolysis and carbohydrate metabolism	PGK, phosphoglycerate kinase [EC:2.7.2.3]
672922	673936	-	peg.583	mfl578	K00134	Metabolism	Central Carbon Metabolism	Glycolysis and carbohydrate metabolism	GAPDH, glyceraldehyde 3-phosphate dehydrogenase [EC:1.2.1.12]
674028	674964	-	peg.584	mfl579	K11144	Genetic Information Processing	DNA Maintenance	DNA replication and partition	dnaI, primosomal protein DnaI
674971	676156	-	peg.585	mfl580	K03346	Genetic Information Processing	DNA Maintenance	DNA replication and partition	dnaB, replication initiation and membrane attachment protein
676318	677146	-	peg.586	mfl581	K10563	Genetic Information Processing	DNA Maintenance	DNA repair	mutM, formamidopyrimidine-DNA glycosylase [EC:3.2.2.23 4.2.99.18]
677163	679851	-	peg.587	mfl582	K02335	Genetic Information Processing	DNA Maintenance	DNA replication and partition	polA, DNA polymerase I [EC:2.7.7.7]
679867	682846	-	peg.588	mfl583	K02337	Genetic Information Processing	DNA Maintenance	DNA replication and partition	dnaE, DNA polymerase III subunit alpha [EC:2.7.7.7]
682845	683991	-	peg.589	mfl584	K03151	Genetic Information Processing	Folding, Sorting and Degradation	Sulfur relay system	thiI, tRNA uracil 4-sulfurtransferase [EC:2.8.1.4]
684065	685856	-	peg.590	mfl585	Not mapped	Not mapped	Unknown	Unknown	Unknown
686107	686734	+	peg.591	mfl586	K02986	Genetic Information Processing	Translation	Ribosome	RP-S4, small subunit ribosomal protein S4
686984	688226	-	peg.592	mfl587	K01866	Genetic Information Processing	Translation	tRNA loading and maturation	YARS, tyrosyl-tRNA synthetase [EC:6.1.1.1]
688236	689292	-	peg.593	mfl588	K00763	Metabolism	Biosynthesis	Cofactor biosynthesis	pncB, nicotinate phosphoribosyltransferase [EC:6.3.4.21]
689296	689878	-	peg.594	mfl589	K06878	Unclear	Unclear	Unclear	tRNA-binding protein
689955	690786	+	peg.595	mfl590	Not mapped	Not mapped	Unknown	Unknown	Unknown
690794	691646	+	peg.596	mfl591	Not mapped	Not mapped	Unknown	Unknown	Unknown
692414	692639	-	peg.597	mfl593	K02078	Metabolism	Biosynthesis	Lipid and steroid metabolism	acpP, acyl carrier protein
692670	693006	-	peg.598	mfl594	Not mapped	Not mapped	Unknown	Unknown	Unknown
692992	694123	-	peg.599	mfl595	Not mapped	Not mapped	Unknown	Unknown	Unknown
694197	695151	-	peg.600	mfl596	K00016	Metabolism	Central Carbon Metabolism	Glycolysis and carbohydrate metabolism	LDH, L-lactate dehydrogenase [EC:1.1.1.27]
695299	699064	-	peg.601	mfl597	K03046	Genetic Information Processing	Transcription	RNA polymerase	rpoC, DNA-directed RNA polymerase subunit beta' [EC:2.7.7.6]
699073	702928	-	peg.602	mfl598	K03043	Genetic Information Processing	Transcription	RNA polymerase	rpoB, DNA-directed RNA polymerase subunit beta [EC:2.7.7.6]
702942	704100	-	peg.603	mfl599	Not mapped	Not mapped	Unknown	Unknown	Unknown
704314	705424	+	peg.604	mfl600	Not mapped	Not mapped	Unknown	Unknown	Unknown
705468	705837	-	peg.605	mfl601	K02935	Genetic Information Processing	Translation	Ribosome	RP-L7, large subunit ribosomal protein L7/L12
705896	706397	-	peg.606	mfl602	K02864	Genetic Information Processing	Translation	Ribosome	RP-L10, large subunit ribosomal protein L10
706622	709076	-	peg.607	mfl604	K01421	Unclear	Unclear	Unclear	yhgE, putative membrane protein
709255	710644	-	peg.608	mfl605	K19540	Metabolism	Membrane Transport	Transport	frlA, fructoselysine transporter
710630	711641	-	peg.609	mfl606	K06889	Unclear	Unclear	Unclear	uncharacterized protein
711727	712168	-	peg.610	mfl607	K02348	Unclear	Unclear	Unclear	elaA, ElaA protein
712216	712900	-	peg.611	mfl608	K02863	Genetic Information Processing	Translation	Ribosome	RP-L1, large subunit ribosomal protein L1
712899	713328	-	peg.612	mfl609	K02867	Genetic Information Processing	Translation	Ribosome	RP-L11, large subunit ribosomal protein L11
713822	714908	+	peg.613	mfl610	Not mapped	Not mapped	Unknown	Unknown	Unknown
714912	715827	-	peg.614	mfl611	Not mapped	Not mapped	Unknown	Unknown	Unknown
715900	716185	-	peg.615	mfl612	Not mapped	Not mapped	Unknown	Unknown	Unknown
716264	718943	-	peg.616	mfl613	K01872	Genetic Information Processing	Translation	tRNA loading and maturation	AARS, alanyl-tRNA synthetase [EC:6.1.1.7]
719062	719914	+	peg.617	mfl614	K21064	Metabolism	Biosynthesis	Cofactor biosynthesis	ycsE, 5-amino-6-(5-phospho-D-ribitylamino)uracil phosphatase [EC:3.1.3.104]
719950	721402	-	peg.618	mfl615	K01223	Metabolism	Central Carbon Metabolism	Glycolysis and carbohydrate metabolism	bglA, 6-phospho-beta-glucosidase [EC:3.2.1.86]
721512	722445	-	peg.619	mfl616	Not mapped	Not mapped	Unknown	Unknown	Unknown
722437	723838	-	peg.620	mfl617	K01223	Metabolism	Central Carbon Metabolism	Glycolysis and carbohydrate metabolism	bglA, 6-phospho-beta-glucosidase [EC:3.2.1.86]
723918	724662	-	peg.621	mfl618	Not mapped	Not mapped	Unknown	Unknown	Unknown
724727	727352	-	peg.622	mfl619	K02755; K02756; K02757	Metabolism	Membrane Transport	PTS system	PTS-Bgl-EIIA, PTS system, beta-glucoside-specific IIA component [EC:2.7.1.-]; PTS-Bgl-EIIB, PTS system, beta-glucoside-specific IIB component [EC:2.7.1.-]; PTS-Bgl-EIIC, PTS system, beta-glucoside-specific IIC component
727495	727855	-	peg.623	mfl620	Not mapped	Not mapped	Unknown	Unknown	Unknown
727921	729106	-	peg.624	mfl621	K02358	Genetic Information Processing	Translation	Translation factors	tuf, elongation factor Tu
729246	731316	-	peg.625	mfl622	K02355	Genetic Information Processing	Translation	Translation factors	fusA, elongation factor G
731353	731821	-	peg.626	mfl623	K02992	Genetic Information Processing	Translation	Ribosome	RP-S7, small subunit ribosomal protein S7
731901	732315	-	peg.627	mfl624	K02950	Genetic Information Processing	Translation	Ribosome	RP-S12, small subunit ribosomal protein S12
732417	732963	-	peg.628	mfl625	Not mapped	Not mapped	Unknown	Unknown	Unknown
732971	734531	-	peg.629	mfl626	K06131	Metabolism	Biosynthesis	Lipid and steroid metabolism	clsA_B, cardiolipin synthase A/B [EC:2.7.8.-]
734530	735256	-	peg.630	mfl627	Not mapped	Not mapped	Unknown	Unknown	Unknown
735342	736257	-	peg.631	mfl628	Not mapped	Not mapped	Unknown	Unknown	Unknown
736358	737018	-	peg.632	mfl629	Not mapped	Not mapped	Unknown	Unknown	Unknown
737005	737512	-	peg.633	mfl630	K07566	Genetic Information Processing	Translation	Ribosome biogenesis	tsaC, L-threonylcarbamoyladenylate synthase [EC:2.7.7.87]
737501	739010	-	peg.634	mfl632	Not mapped	Not mapped	Unknown	Unknown	Unknown
739018	739879	-	peg.635	mfl633	K02493	Metabolism	Other Enzymes	Other enzymes	hemK, release factor glutamine methyltransferase [EC:2.1.1.297]
739871	740963	-	peg.636	mfl634	K02835	Genetic Information Processing	Translation	Translation factors	prfA, peptide chain release factor 1
740965	741577	-	peg.637	mfl635	K00857	Metabolism	Biosynthesis	Purine and pyrimidine metabolism	tdk, thymidine kinase [EC:2.7.1.21]
741579	742524	-	peg.638	mfl636	K06881	Genetic Information Processing	Folding, Sorting and Degradation	Nucleases	nrnA, bifunctional oligoribonuclease and PAP phosphatase NrnA [EC:3.1.3.7 3.1.13.3]
742536	744414	-	peg.639	mfl637	Not mapped	Not mapped	Unknown	Unknown	Unknown
744519	744798	-	peg.640	mfl638	K02909	Genetic Information Processing	Translation	Ribosome	RP-L31, large subunit ribosomal protein L31
744909	745548	-	peg.641	mfl639	K01619	Metabolism	Central Carbon Metabolism	Pentose phosphate metabolism	deoC, deoxyribose-phosphate aldolase [EC:4.1.2.4]
745534	746218	-	peg.642	mfl640	K01783	Metabolism	Central Carbon Metabolism	Pentose phosphate metabolism	rpe, ribulose-phosphate 3-epimerase [EC:5.1.3.1]
746277	747093	+	peg.643	mfl641	Not mapped	Not mapped	Unknown	Unknown	Unknown
747089	748016	-	peg.644	mfl642	K00852	Metabolism	Central Carbon Metabolism	Pentose phosphate metabolism	rbsK, ribokinase [EC:2.7.1.15]
748032	749541	-	peg.645	mfl643	K03475	Metabolism	Membrane Transport	PTS system	PTS-Ula-EIIC, PTS system, ascorbate-specific IIC component
749712	750603	-	peg.646	mfl644	K01624	Metabolism	Central Carbon Metabolism	Glycolysis and carbohydrate metabolism	FBA, fructose-bisphosphate aldolase, class II [EC:4.1.2.13]
750673	751528	-	peg.647	mfl645	K01992	Metabolism	Membrane Transport	Transport	ABC-2.P, ABC-2 type transport system permease protein
751527	752232	-	peg.648	mfl646	K01990	Metabolism	Membrane Transport	Transport	ABC-2.A, ABC-2 type transport system ATP-binding protein
752336	752849	+	peg.649	mfl647	Not mapped	Not mapped	Unknown	Unknown	Unknown
752874	754473	-	peg.650	mfl648	K01937	Metabolism	Biosynthesis	Purine and pyrimidine metabolism	pyrG, CTP synthase [EC:6.3.4.2]
754545	754962	-	peg.651	mfl649	K03048	Genetic Information Processing	Transcription	RNA polymerase	rpoE, DNA-directed RNA polymerase subunit delta
754986	756195	-	peg.652	mfl650	K06885	Unclear	Unclear	Unclear	uncharacterized protein
756204	757653	-	peg.653	mfl651	K09698	Genetic Information Processing	Translation	tRNA loading and maturation	gltX, nondiscriminating glutamyl-tRNA synthetase [EC:6.1.1.24]
757700	759458	-	peg.654	mfl652	K06956	Unclear	Unclear	Unclear	uncharacterized protein
759488	760817	-	peg.655	mfl653	Not mapped	Not mapped	Unknown	Unknown	Unknown
760994	762911	+	peg.656	mfl654	K03168	Genetic Information Processing	DNA Maintenance	DNA replication and partition	topA, DNA topoisomerase I [EC:5.6.2.1]
762944	763628	-	peg.657	mfl655	Not mapped	Not mapped	Unknown	Unknown	Unknown
763696	764392	+	peg.658	mfl656	K01069	Metabolism	Central Carbon Metabolism	Glycolysis and carbohydrate metabolism	gloB, hydroxyacylglutathione hydrolase [EC:3.1.2.6]
764437	765022	-	peg.659	mfl657	Not mapped	Not mapped	Unknown	Unknown	Unknown
765063	766458	-	peg.660	mfl658	K02824	Metabolism	Membrane Transport	Transport	pyrP, uracil permease
766636	767329	-	peg.661	mfl659	K07043	Unclear	Unclear	Unclear	uncharacterized protein
767321	768416	-	peg.662	mfl660	K06942	Genetic Information Processing	Translation	Ribosome biogenesis	ychF, ribosome-binding ATPase
768417	768615	-	peg.663	mfl661	Not mapped	Not mapped	Unknown	Unknown	Unknown
768614	769319	-	peg.664	mfl662	K03501	Genetic Information Processing	Translation	Ribosome biogenesis	gidB, 16S rRNA (guanine527-N7)-methyltransferase [EC:2.1.1.170]
769417	770035	-	peg.665	mfl663	K00995	Metabolism	Biosynthesis	Lipid and steroid metabolism	pgsA, CDP-diacylglycerol---glycerol-3-phosphate 3-phosphatidyltransferase [EC:2.7.8.5]
770003	771650	-	peg.666	mfl664	Not mapped	Not mapped	Unknown	Unknown	Unknown
771766	772474	-	peg.667	mfl665	K03784	Metabolism	Biosynthesis	Purine and pyrimidine metabolism	deoD, purine-nucleoside phosphorylase [EC:2.4.2.1]
772502	773402	-	peg.668	mfl666	K23536	Metabolism	Membrane Transport	Transport	nupC, general nucleoside transport system permease protein
773385	775224	-	peg.669	mfl667	K23535	Metabolism	Membrane Transport	Transport	nupB, general nucleoside transport system permease protein
775227	776763	-	peg.670	mfl668	K23537	Metabolism	Membrane Transport	Transport	nupA, general nucleoside transport system ATP-binding protein
776772	778146	-	peg.671	mfl669	K07335	Metabolism	Membrane Transport	Transport	bmpA, basic membrane protein A and related proteins
778356	779682	-	peg.672	mfl670	Not mapped	Not mapped	Unknown	Unknown	Unknown
779746	781627	-	peg.673	mfl671	K03495	Genetic Information Processing	DNA Maintenance	DNA replication and partition	gidA, tRNA uridine 5-carboxymethylaminomethyl modification enzyme
781760	783404	-	peg.674	mfl672	K03798	Genetic Information Processing	Folding, Sorting and Degradation	Peptidases	ftsH, cell division protease FtsH [EC:3.4.24.-]
783775	784972	-	peg.675	mfl673	K04075	Metabolism	Other Enzymes	Other enzymes	tilS, tRNA(Ile)-lysidine synthase [EC:6.3.4.19]
784975	785698	-	peg.676	mfl674	Not mapped	Not mapped	Unknown	Unknown	Unknown
785697	786441	-	peg.677	mfl675	K02341	Genetic Information Processing	DNA Maintenance	DNA replication and partition	holB, DNA polymerase III subunit delta' [EC:2.7.7.7]
786419	787055	-	peg.678	mfl676	K00943	Metabolism	Biosynthesis	Purine and pyrimidine metabolism	tmk, dTMP kinase [EC:2.7.4.9]
787056	787647	-	peg.679	mfl677	K06187	Genetic Information Processing	DNA Maintenance	DNA repair	recR, recombination protein RecR
787649	789545	-	peg.680	mfl678	K02343	Genetic Information Processing	DNA Maintenance	DNA replication and partition	dnaX, DNA polymerase III subunit gamma/tau [EC:2.7.7.7]
789718	790147	-	peg.681	mfl679	K11991	Metabolism	Other Enzymes	Other enzymes	tadA, tRNA(adenine34) deaminase [EC:3.5.4.33]
790280	791081	-	peg.682	mfl680	Not mapped	Not mapped	Unknown	Unknown	Unknown
791180	792428	-	peg.683	mfl681	K03217	Genetic Information Processing	Folding, Sorting and Degradation	Protein export	yidC, YidC/Oxa1 family membrane protein insertase
792444	792777	-	peg.684	mfl682	K03536	Metabolism	Other Enzymes	Other enzymes	rnpA, ribonuclease P protein component [EC:3.1.26.5]
792789	792924	-	peg.685	mfl682.1	K02914	Genetic Information Processing	Translation	Ribosome	RP-L34, large subunit ribosomal protein L34
