# Supplementary material for: Integrative characterization of the near‐minimal bacterium Mesoplasma florum
Source: Mol Syst Biol. 2020 Dec 17;16(12):e9844. doi: 10.15252/msb.20209844 (PMC7745072; doi:10.15252/msb.20209844)
Supplement: Supplementary file 12 — Dataset EV8 [file MSB-16-e9844-s011.xlsx]

## Sheet: Content
Dataset EV8 - M. florum lipidomic profile determined by DI-MS/MS.
Sheet 1 - Lipids

## Sheet: Lipids
PIS scan	m/z	Target mass	Peak intensities	Lipid names	Headgroup with choline?	Relative abundance to the most abundant species (%)	Sum of all intensities	Sum of choline+ intensities	Sum of choline- intensities	Relative abundance of choline+ species (%)	Relative abundance of choline- species (%)	Contribution to choline+ average molecular weight (%)	Normalized molecular weight (g/mol)	Contribution to choline- average molecular weight (%)	Normalized molecular weight (g/mol)	Average choline+ molecular weight (g/mol)	Average choline- molecular weight (g/mol)
SM	703.553	184.1	3117	SM 32:3;4, SM 34:1;2	Y	100	22310	10486	11824	47.0013	52.9987	29.7253	209.134			714.126	640.065
-PS	680.53	495.3	1470	LPS 29:0, PS 28:0	N	47.1607								12.4323	84.6058
FA 18:0	615.465	283.3	1246	PA 30:2	N	39.9743								10.5379	64.857
PC	704.554	184.1	1036	LPC 30:5+Na, PC 30:1, PC 29:5+Na	Y	33.2371						9.87984	69.6088
-FA 14:2 (NH4)	680.53	439.2	915	TAG 38:2+NH4	N	29.3551								7.7385	52.6628
FA 18:1	537.387	281.3	894	PIP3 34:1	N	28.6814								7.56089	40.6313
-FA 15:2 (NH4)	610.46	355.1	801	DAG 34:2+NH4	N	25.6978								6.77436	41.3547
SM	731.581	184.1	780	SM 34:3;4, SM 36:1;2	Y	25.0241						7.43849	54.4186
SM	787.637	184.1	735	SM 38:3;4, SM 40:1;2	Y	23.5804						7.00935	55.2082
PC	786.636	184.1	734	PC 36:2	Y	23.5483						6.99981	55.063
-FA 18:0 (NH4)	642.4920	341.3	725	DAG 36:0+NH4	N	23.2595								6.1316	39.395
FA 18:1	565.415	281.3	697	PIP3 38:1	N	22.3612								5.89479	33.33
LPC	686.536	181	695	LPC 30:3, PC 29:3	Y	22.2971						6.62788	45.5028
-FA 18:2 (NH4)	680.53	383.1	648	TAG 38:2+NH4	N	20.7892								5.48038	37.2956
FA 18:0	775.625	283.3	616	PG 36:1	N	19.7626								5.20974	40.4081
SM	759.609	184.1	578	SM 36:3;4, SM 38:1;2	Y	18.5435						5.51211	41.8705
FA 18:0	565.415	283.3	547	PIP3 38:1	N	17.5489								4.62618	26.1571
FA 16:0	747.597	255.2	514	PG 34:1	N	16.4902								4.34709	32.4987
PC 104	432.282	104.1	492	LPC 12:4	Y	15.7844						4.69197	20.2825
FA 16:0	537.387	255.2	478	PIP3 34:1	N	15.3353								4.04263	21.7245
-PS	654.504	469.1	395	LPS 28:6, PS 27:6	N	12.6724								3.34066	21.8648
PC	760.61	184.1	363	PC 34:1	Y	11.6458						3.46176	26.3305
SM	689.539	184.1	351	SM 32:2;3	Y	11.2608						3.34732	23.0811
PC	788.638	184.1	311	PC 36:1	Y	9.97754						2.96586	23.3899
PC	758.608	184.1	308	PC 34:2	Y	9.8813						2.93725	22.2822
PC	732.582	184.1	298	PC 32:1	Y	9.56047						2.84188	20.8191
FA 12:0	557.407	199.2	289	LPA 24:0+Cl	N	9.27174								2.44418	13.624
SM	705.555	184.1	282	SM 32:2;4, SM 34:0;2	Y	9.04716						2.6893	18.9745
-FA 16:0 (NH4)	614.4640	341.3	260	DAG 34:0+NH4	N	8.34135								2.19892	13.5116
FA 18:0	511.361	283.3	252	PIP2 36:1	N	8.0847								2.13126	10.8984
-FA 18:0 (NH4)	614.4640	313.3	245	DAG 34:0+NH4	N	7.86012								2.07206	12.732
FA 18:1	775.625	281.3	222	PG 36:1	N	7.12223								1.87754	14.5626
SM	675.525	184.1	215	SM 32:1;2, SM 30:3;4	Y	6.89766						2.05035	13.8506
-FA 16:0 (NH4)	688.5380	415.2	211	MADAG 40:5+NH4	N	6.76933								1.78451	12.287
FA 18:1	747.597	281.3	201	PG 34:1	N	6.44851								1.69993	12.7086
FA 18:1	773.623	281.3	198	PG 36:2	N	6.35226								1.67456	12.9548
SM	785.635	184.1	191	SM 38:4;4, SM 40:2;2	Y	6.12769						1.82148	14.3102
